# Supplementary material for: Discharge patterning in rat olfactory bulb mitral cells in vivo
Source: Physiol Rep. 2014 Oct 3;2(10):e12021. doi: 10.14814/phy2.12021 (PMC4254087; doi:10.14814/phy2.12021)
Supplement: Figure S1 [file phy2-2-e12021-s1.xls]

## Sheet: Sheet1
FIGURE 1
29 mitral cells, all from female rats under urethane anesthesia. Each column (C to AE) is from a single cell and shows 50 pre-stim 1-ms bins and 250 1-ms post-stim bins.
																																	mean	sd	count	se
pre-stim		0.38	3.66	2.54	0.5	0.94	0.28	3.12	1.24	1.22	1.54	1.94	4.56	1.32	1.66	1.92	1.02	1.18	2.24	0.92	2.92	1.58	0.94	0.58	0.94	1.08	1.66	2.26	0.82	0.98			1.58414	1.0069	29	0.186976
sd		0.602376	1.98577	1.41724	0.677631	1.07684	0.607437	1.85868	0.980629	1.16567	1.26507	1.5832	2.15861	1.09619	1.39401	1.42628	0.936559	1.04374	1.43655	0.899887	1.89349	1.14446	0.956396	0.784805	0.977502	1.00691	1.34938	1.52275	0.873417	1.02
count		50	50	50	50	50	50	50	50	50	50	50	50	50	50	50	50	50	50	50	50	50	50	50	50	50	50	50	50	50
se		0.0851889	0.28083	0.200428	0.0958315	0.152289	0.0859046	0.262857	0.138682	0.16485	0.178908	0.223899	0.305273	0.155025	0.197143	0.201707	0.132449	0.147607	0.203159	0.127263	0.26778	0.161852	0.135255	0.110988	0.13824	0.142399	0.190831	0.21535	0.12352	0.14425
cell number		Jb2c6	Jb2c18	Jb3c6	Jb3c7	Jb4c10	Jb6c7	Jb6c9	Jb7c8	Jb8c5	Jb8c6	Kb8c8	Jb8c9	Jb8c12	Jb16c1	Jb20c1	Jb22c3	Jb23c2	Jb28c1	Jb28c3	Jb31c5	Jb34c9	Jb39c3	Jb39c5	Jb39c8	Jb41c1	Jb44c1	Jb44c7	Jb47c1	Jb47c3
	time (ms)																															time (ms)	mean	sd	count	se
	-50	1	3	2	0	0	1	4	0	0	2	3	6	2	0	3	1	0	2	0	4	2	0	0	3	3	1	4	2	3		-50	1.7931	1.61199	29	0.29934
	-49	0	3	1	1	2	1	2	1	0	1	1	5	0	2	2	2	2	1	1	1	3	2	1	0	2	3	2	0	1		-49	1.48276	1.12188	29	0.208328
	-48	0	5	2	1	1	0	4	3	0	3	2	3	0	3	3	2	1	1	0	1	2	0	0	0	0	0	0	1	2		-48	1.37931	1.42463	29	0.264546
	-47	0	5	3	1	0	0	4	3	1	1	3	6	2	0	4	0	4	4	1	2	2	0	0	0	0	0	4	0	1		-47	1.75862	1.84498	29	0.342604
	-46	0	3	4	1	2	0	2	0	2	0	1	5	1	1	0	1	0	4	0	2	0	2	1	0	3	0	3	1	0		-46	1.34483	1.44608	29	0.268529
	-45	1	3	4	3	1	0	3	1	1	0	3	6	2	0	3	3	2	1	3	3	3	1	2	3	1	1	2	1	0		-45	1.96552	1.40109	29	0.260176
	-44	0	4	2	0	2	0	5	1	1	2	3	5	1	3	3	1	1	1	2	4	1	2	1	0	2	1	2	3	0		-44	1.82759	1.44096	29	0.267579
	-43	1	5	4	0	0	0	4	3	3	4	1	5	0	1	0	0	1	0	2	3	1	1	0	1	2	1	1	2	0		-43	1.58621	1.61505	29	0.299907
	-42	0	0	3	0	1	0	2	2	2	3	0	6	2	1	1	1	4	0	1	4	1	2	1	1	2	1	3	0	1		-42	1.55172	1.45372	29	0.269949
	-41	0	3	5	2	1	3	3	0	1	1	7	5	0	2	1	0	2	4	1	5	2	2	0	0	1	2	2	0	0		-41	1.89655	1.85828	29	0.345074
	-40	0	3	4	0	0	0	1	2	5	3	1	6	0	1	4	0	0	2	1	4	0	2	0	2	3	1	1	2	0		-40	1.65517	1.71705	29	0.318849
	-39	0	3	1	1	3	1	7	0	2	4	1	6	0	2	1	3	1	5	1	4	1	1	1	2	1	1	2	2	0		-39	1.96552	1.78251	29	0.331004
	-38	1	7	1	0	2	0	2	3	1	4	2	5	0	2	1	0	3	3	3	0	1	1	1	1	2	1	4	0	0		-38	1.75862	1.7041	29	0.316443
	-37	0	2	1	0	1	0	4	0	0	0	1	8	1	2	4	2	0	1	2	4	2	1	1	2	2	2	4	1	0		-37	1.65517	1.77836	29	0.330233
	-36	0	7	2	0	0	0	2	0	2	3	1	5	3	0	2	1	1	1	2	3	2	1	0	1	0	2	1	1	0		-36	1.48276	1.61733	29	0.300331
	-35	1	7	1	0	0	0	3	3	0	3	4	4	1	0	2	0	2	1	0	2	0	0	2	0	0	2	2	0	2		-35	1.44828	1.68154	29	0.312255
	-34	0	8	5	0	0	0	5	1	1	1	2	2	1	2	3	0	1	0	1	3	2	2	0	2	1	1	1	0	2		-34	1.62069	1.82079	29	0.338112
	-33	0	2	3	0	0	0	2	1	5	4	3	6	1	0	1	1	1	3	1	3	2	0	0	2	0	4	2	2	3		-33	1.7931	1.634	29	0.303426
	-32	1	5	2	0	2	0	3	0	1	3	1	6	2	1	3	2	1	2	0	1	1	2	0	1	1	3	3	0	1		-32	1.65517	1.47057	29	0.273077
	-31	1	1	3	0	2	1	5	1	2	0	0	4	1	0	0	3	0	1	0	0	2	0	0	0	1	5	3	2	0		-31	1.31034	1.5377	29	0.285544
	-30	0	0	4	0	1	2	4	1	1	0	0	8	0	4	2	0	1	2	3	3	1	2	1	0	0	5	5	1	0		-30	1.75862	2.01167	29	0.373557
	-29	2	4	1	1	1	0	2	2	0	0	0	0	2	3	3	2	2	2	1	1	1	1	0	1	2	2	3	0	0		-29	1.34483	1.11085	29	0.20628
	-28	2	4	0	0	1	0	1	0	0	2	3	8	1	2	3	1	3	1	0	4	1	2	0	1	0	1	0	1	1		-28	1.48276	1.7448	29	0.324002
	-27	0	6	1	1	3	0	2	2	1	1	0	4	2	0	2	1	2	6	0	0	0	0	0	0	3	3	2	2	2		-27	1.58621	1.68008	29	0.311983
	-26	0	6	3	1	1	1	5	1	2	1	1	5	1	3	2	1	1	3	2	8	4	0	0	0	0	3	0	0	4		-26	2.03448	2.06125	29	0.382765
	-25	0	3	2	1	1	0	1	1	1	2	6	4	2	4	0	3	0	1	0	4	1	0	0	1	0	0	3	0	0		-25	1.41379	1.61505	29	0.299907
	-24	0	2	3	0	2	0	3	2	0	1	2	3	1	1	2	1	2	5	2	6	0	0	1	2	0	2	5	0	1		-24	1.68966	1.60587	29	0.298203
	-23	0	5	4	1	0	0	4	2	1	2	1	4	1	3	4	1	1	2	0	1	2	0	0	1	1	3	4	0	1		-23	1.68966	1.5377	29	0.285544
	-22	0	4	2	0	0	0	5	0	2	2	3	1	3	1	3	1	3	3	1	1	3	0	0	0	0	1	3	1	1		-22	1.51724	1.4298	29	0.265508
	-21	1	3	3	1	0	1	6	2	0	1	4	6	4	6	5	1	1	1	1	6	0	2	1	1	0	1	2	0	2		-21	2.13793	2.01289	29	0.373784
	-20	0	2	4	0	0	1	2	1	3	1	3	0	2	2	1	1	2	3	1	4	4	1	2	1	2	3	1	1	2		-20	1.72414	1.19213	29	0.221374
	-19	1	2	3	2	3	0	1	0	1	1	2	2	3	4	1	0	0	2	0	1	2	3	0	3	2	1	3	2	1		-19	1.58621	1.15007	29	0.213563
	-18	1	4	4	0	0	0	0	2	1	2	0	4	2	1	1	0	0	3	2	3	0	0	2	3	2	2	1	0	2		-18	1.44828	1.35188	29	0.251038
	-17	0	4	1	0	0	0	2	0	1	2	2	11	1	4	0	0	0	4	2	4	0	2	0	0	1	0	1	0	1		-17	1.48276	2.29317	29	0.425831
	-16	0	3	3	0	0	0	3	3	1	2	0	6	2	0	3	0	1	3	1	3	2	0	1	0	1	3	2	1	1		-16	1.55172	1.47808	29	0.274473
	-15	0	0	6	0	1	0	0	1	1	0	6	4	1	1	0	2	1	3	0	7	1	0	0	1	2	2	4	0	0		-15	1.51724	2.02873	29	0.376727
	-14	0	3	1	1	0	0	1	2	0	1	2	2	1	0	1	1	0	2	1	0	4	0	0	2	2	1	2	0	3		-14	1.13793	1.09297	29	0.202959
	-13	0	8	2	1	2	0	3	1	0	1	2	3	0	3	0	1	2	1	1	4	1	0	3	0	0	1	1	0	1		-13	1.44828	1.70265	29	0.316174
	-12	1	4	4	0	4	0	2	1	1	3	2	0	0	1	0	0	1	4	1	2	3	2	0	1	1	0	3	1	1		-12	1.48276	1.37894	29	0.256063
	-11	0	5	0	0	0	1	3	1	2	1	2	6	2	1	2	2	1	3	1	4	2	1	0	1	1	1	4	2	1		-11	1.72414	1.50941	29	0.280291
	-10	0	6	1	1	0	0	5	1	2	1	2	4	0	2	2	2	1	3	1	1	1	0	0	0	0	0	0	2	1		-10	1.34483	1.5417	29	0.286287
	-9	1	1	5	0	1	0	1	1	1	3	0	2	1	2	0	2	0	5	0	5	2	0	1	0	0	0	2	0	0		-9	1.24138	1.55046	29	0.287914
	-8	2	3	2	1	2	1	3	3	0	1	3	8	0	3	1	1	1	1	1	5	4	0	1	0	0	1	0	2	0		-8	1.72414	1.79078	29	0.33254
	-7	0	1	2	0	3	0	3	1	1	0	2	4	2	0	2	2	0	1	0	1	1	1	1	2	1	3	0	1	3		-7	1.31034	1.13715	29	0.211163
	-6	0	3	2	0	1	0	9	1	2	1	2	3	3	2	1	1	2	1	0	1	2	0	0	2	3	1	2	2	1		-6	1.65517	1.71705	29	0.318849
	-5	0	4	3	1	0	0	5	0	3	3	1	5	1	1	5	0	0	1	0	5	0	2	2	2	0	0	5	0	0		-5	1.68966	1.91056	29	0.354782
	-4	0	1	2	1	0	0	7	1	0	0	1	4	3	3	0	0	0	3	0	1	3	1	2	1	1	5	6	0	1		-4	1.62069	1.91635	29	0.355858
	-3	0	4	0	1	0	0	1	2	1	0	3	4	0	1	3	1	1	1	2	3	1	0	0	0	1	3	1	1	0		-3	1.2069	1.26433	29	0.23478
	-2	1	3	3	0	0	0	2	1	0	0	0	5	4	0	2	0	2	3	0	4	2	3	0	0	0	1	2	0	1		-2	1.34483	1.51836	29	0.281952
	-1	0	6	3	0	0	0	3	1	2	0	2	4	1	2	4	0	1	2	0	1	1	2	0	0	1	2	0	1	1		-1	1.37931	1.49795	29	0.278162
missing values are bins that include stimulus artefacts and antidromic spikes	0	0	1		1	2	1	2	1	3	4	1		1	1	1	0		1	0	0	0	0	0	5	1			0			0	1.13043	1.32474	23	0.276228
	1	0	1		0	1	0		3	1	1	1	0	3	0	0	0	0	0	0	0	0	0	3	2				0	0		1	0.666667	1.0495	24	0.214228
	2	1			1	0	0	4	2	3	2	2	3	2	2		0	0	0			0	0	1					0	0		2	1.15	1.26803	20	0.28354
	3	0	0	1	0	1	0	3	2	0	2	1		1	4	4	1					0	0						0	0		3	1.05263	1.35293	19	0.310383
	4	0	1	1	0				4		2	0	1	2	0	0			0	0	0	0	0	0	0			0	0	1		4	0.571429	1.02817	21	0.224366
	5				1	0	0	0	0	0	0	0	1	1	0	0	1	1	0	0	0	0	0	0	0	0	3	1	0			5	0.36	0.7	25	0.14
	6	1		3	0	6	0	0	0	1		2		2		0	0	0				0	0	0	0	0	0		2			6	0.85	1.53125	20	0.342399
	7	0	0	1	2		0	0				2		0		0	0	0		1			0	0	1	0	0		0	4		7	0.578947	1.07061	19	0.245614
	8	1	0	2		0	3			0	1	6	3	0		0	0	0	0	0	0	0	0	0	0	0	0	0	0	0		8	0.64	1.43991	25	0.287981
	9		0	1	0	0	0		0		0	5	4	0	0	0	0	0	0	0	0	0	0	0	0	0	0	0	0	0		9	0.384615	1.23538	26	0.242277
	10		1	5	1	0	0	1			1	4	0	0	0	0	0	0	0	0	0	0	1	0	0	0	0	0	0	0		10	0.538462	1.24035	26	0.243252
	11		8	1	0	0	0	0	1	2	0	0	0	0	0	0	0	0	0	0	0	0	0	0	0	0	0	0	0	0		11	0.428571	1.54988	28	0.292899
	12	1		0	0	0	0	0	0	0	0	0	0	0	0	0	0	0	0	0	0	0	1	0	0	0	0	0	0	0		12	0.0714286	0.262265	28	0.0495635
	13	0	0	0	0	0	0	0	0	0	0	0	0	0	0	0	0	0	0	0	0	0	0	0	0	0	0	0	0	0		13	0	0	29	0
	14	0	2	0	0	0	0	0	0	0	0	0	0	0	0	0	0	0	0	0	0	0	0	0	0	0	0	0	0	0		14	0.0689655	0.371391	29	0.0689655
	15	0	1	1	0	0	0	0	0	0	0	0	0	0	0	0	0	0	0	0	0	0	0	0	0	0	0	0	0	0		15	0.0689655	0.257881	29	0.0478872
	16	0	0	0	0	0	0	0	0	0	0	0	0	0	0	0	0	0	0	0	0	0	0	0	0	0	0	0	0	0		16	0	0	29	0
	17	1	1	0	0	0	0	0	0	0	0	0	0	0	0	0	0	0	0	0	0	0	0	0	0	0	0	0	0	0		17	0.0689655	0.257881	29	0.0478872
	18	1	0	0	0	0	0	0	0	0	0	0	0	0	0	0	0	0	0	0	0	0	0	0	0	0	0	0	0	0		18	0.0344828	0.185695	29	0.0344828
	19	0	0	1	0	0	0	0	0	0	0	0	0	0	0	0	0	0	0	0	0	0	0	0	0	0	0	0	0	0		19	0.0344828	0.185695	29	0.0344828
	20	0	0	0	0	0	0	0	0	0	0	0	0	0	0	0	0	0	0	0	0	0	0	0	0	0	0	0	0	0		20	0	0	29	0
	21	0	0	0	0	0	0	0	0	0	0	0	0	0	0	0	0	0	0	0	0	0	0	0	0	0	0	0	0	0		21	0	0	29	0
	22	0	0	0	0	0	0	0	0	0	0	0	0	0	0	0	0	0	0	0	0	0	0	0	0	0	0	0	0	0		22	0	0	29	0
	23	0	0	0	0	0	0	0	0	0	0	0	0	0	0	0	0	0	0	0	0	0	0	0	0	0	0	0	0	2		23	0.0689655	0.371391	29	0.0689655
	24	0	0	0	0	0	0	0	0	0	0	0	0	0	0	0	0	0	0	0	0	0	0	0	0	0	0	0	0	3		24	0.103448	0.557086	29	0.103448
	25	0	1	0	0	0	0	0	0	0	0	0	0	1	0	0	0	0	0	0	0	0	0	0	0	0	0	0	0	1		25	0.103448	0.309934	29	0.0575533
	26	0	0	0	0	0	0	0	0	0	0	0	0	0	0	0	1	0	0	0	0	0	0	0	0	0	0	0	0	1		26	0.0689655	0.257881	29	0.0478872
	27	0	0	0	0	0	0	0	0	0	0	0	0	0	0	0	1	0	0	0	0	0	0	0	0	0	0	0	0	0		27	0.0344828	0.185695	29	0.0344828
	28	0	0	0	0	0	0	0	0	0	0	0	0	0	0	0	0	0	0	0	0	0	0	0	0	0	0	0	0	0		28	0	0	29	0
	29	0	0	0	0	0	0	0	0	0	0	0	0	0	0	0	0	0	0	0	0	0	0	0	0	0	0	0	0	0		29	0	0	29	0
	30	0	0	0	0	0	0	0	0	0	0	0	0	0	0	0	0	0	0	0	0	0	0	0	0	0	0	0	0	0		30	0	0	29	0
	31	0	0	1	0	0	0	0	0	0	0	0	0	0	0	0	0	0	0	0	0	0	0	0	0	0	0	0	0	0		31	0.0344828	0.185695	29	0.0344828
	32	0	0	0	0	0	0	0	0	1	0	0	0	0	0	0	0	0	0	0	0	0	0	0	0	0	0	0	0	0		32	0.0344828	0.185695	29	0.0344828
	33	0	0	0	0	0	0	0	0	0	0	0	0	0	0	0	0	0	0	0	2	0	0	0	0	0	0	0	0	0		33	0.0689655	0.371391	29	0.0689655
	34	0	3	0	0	0	0	1	0	0	0	0	0	0	0	0	0	0	0	0	1	1	0	0	0	0	0	0	0	0		34	0.206897	0.619868	29	0.115107
	35	0	0	1	0	0	0	0	0	0	0	0	0	0	0	0	0	0	0	0	0	0	0	0	0	0	0	0	0	0		35	0.0344828	0.185695	29	0.0344828
	36	0	1	0	0	0	0	0	0	0	0	0	0	0	0	0	0	0	0	0	1	1	0	0	0	0	0	1	0	0		36	0.137931	0.350931	29	0.0651663
	37	0	0	0	0	0	0	1	0	0	0	0	0	0	0	0	0	0	0	0	0	0	0	0	0	0	0	0	0	0		37	0.0344828	0.185695	29	0.0344828
	38	0	0	0	0	0	0	0	0	0	0	0	0	0	0	0	0	0	0	0	0	0	0	0	0	0	0	0	0	0		38	0	0	29	0
	39	0	0	0	0	0	0	0	0	0	0	0	0	0	0	0	0	0	0	0	0	0	0	0	0	0	0	0	0	0		39	0	0	29	0
	40	0	0	0	0	0	0	0	0	0	0	0	0	0	0	0	0	0	0	0	2	2	0	0	0	0	0	0	0	0		40	0.137931	0.515761	29	0.0957745
	41	0	0	0	0	0	0	1	0	0	0	0	0	0	0	0	1	0	0	0	1	0	0	0	0	0	0	1	0	0		41	0.137931	0.350931	29	0.0651663
	42	0	0	0	0	0	0	0	0	1	0	1	1	0	0	0	1	0	0	0	2	3	0	0	0	0	0	0	0	0		42	0.310345	0.712313	29	0.132273
	43	0	0	0	0	0	0	0	0	0	0	0	1	0	0	0	0	0	0	0	1	3	0	0	0	0	0	1	0	0		43	0.206897	0.619868	29	0.115107
	44	0	1	0	0	0	0	0	0	0	0	0	0	0	0	0	3	1	0	0	2	5	0	0	0	0	0	1	0	0		44	0.448276	1.12078	29	0.208124
	45	0	1	0	0	0	0	0	0	0	0	1	2	0	0	0	0	0	0	0	5	3	0	0	0	0	0	0	0	1		45	0.448276	1.12078	29	0.208124
	46	0	1	0	0	0	0	0	0	0	0	0	2	0	0	0	0	0	0	0	3	3	0	0	0	0	1	0	0	0		46	0.344828	0.856732	29	0.159091
	47	0	1	0	0	0	0	0	0	0	0	0	0	0	0	0	0	0	0	0	1	5	0	0	0	0	0	1	0	0		47	0.275862	0.959782	29	0.178227
	48	0	1	0	0	0	0	0	0	0	0	0	0	0	0	0	1	0	0	0	3	4	0	0	0	2	0	0	0	1		48	0.413793	0.982607	29	0.182466
	49	0	3	1	0	0	0	0	0	0	1	0	1	0	0	0	0	0	0	0	5	2	0	0	0	5	1	2	0	0		49	0.724138	1.4116	29	0.262127
	50	0	0	0	0	0	0	0	0	0	0	0	1	0	0	0	1	0	0	0	5	5	1	1	0	2	0	0	0	0		50	0.551724	1.3252	29	0.246084
	51	0	0	0	0	0	0	0	0	0	0	0	2	0	0	0	0	0	0	0	3	3	0	0	0	3	0	0	0	0		51	0.37931	0.97884	29	0.181766
	52	0	0	0	0	0	0	0	0	0	0	0	1	2	0	0	1	0	0	1	2	7	0	0	0	1	1	0	0	0		52	0.551724	1.37805	29	0.255897
	53	0	1	1	0	0	0	0	0	1	0	0	1	0	0	0	2	0	0	0	2	3	0	1	1	1	0	2	0	0		53	0.551724	0.827484	29	0.15366
	54	0	0	0	0	2	0	0	0	0	0	0	1	0	0	1	0	0	0	1	2	6	1	0	0	3	2	2	0	0		54	0.724138	1.33354	29	0.247632
	55	0	0	2	0	0	0	0	0	0	0	0	2	0	0	0	1	0	0	0	5	6	1	2	1	3	1	0	0	0		55	0.827586	1.5369	29	0.285396
	56	0	0	0	0	0	0	0	0	0	0	1	1	1	0	0	0	1	0	1	4	1	0	0	3	1	1	0	0	0		56	0.517241	0.949462	29	0.176311
	57	0	0	0	0	1	0	0	0	0	0	0	0	0	0	0	2	0	0	0	3	3	2	0	0	4	0	1	0	0		57	0.551724	1.12078	29	0.208124
	58	0	0	0	0	2	0	0	0	0	1	0	2	1	0	0	0	0	0	0	3	1	0	0	0	3	0	0	0	0		58	0.448276	0.909718	29	0.16893
	59	0	1	0	0	1	0	1	0	0	0	0	4	0	0	0	0	0	0	0	1	2	1	0	0	1	3	1	0	0		59	0.551724	0.985111	29	0.18293
	60	0	0	2	0	0	0	0	0	0	0	0	2	1	0	0	0	2	0	1	2	4	0	1	1	4	2	1	1	0		60	0.827586	1.16708	29	0.216721
	61	0	1	0	0	1	0	0	0	0	0	0	3	0	0	0	1	0	0	0	3	1	1	2	3	2	1	1	0	0		61	0.689655	1.00369	29	0.18638
	62	0	1	0	0	0	0	0	0	0	0	0	3	1	0	0	1	1	0	1	4	3	2	1	0	1	3	0	1	0		62	0.793103	1.14578	29	0.212766
	63	0	0	0	0	1	0	0	0	0	0	1	2	0	0	0	0	0	0	0	3	3	2	1	3	0	4	0	0	0		63	0.689655	1.19832	29	0.222522
	64	0	0	0	0	0	0	0	0	0	1	0	5	0	0	0	2	0	0	1	1	2	1	1	0	6	2	0	2	0		64	0.827586	1.4897	29	0.276631
	65	0	0	1	0	1	0	0	0	0	1	3	2	2	0	0	1	0	0	0	3	2	1	0	1	4	0	0	1	1		65	0.827586	1.10418	29	0.205041
	66	0	0	3	0	0	0	0	0	0	0	0	2	0	0	0	0	1	0	0	3	4	1	0	2	2	0	0	1	0		66	0.655172	1.14255	29	0.212166
	67	0	0	2	0	1	0	0	0	0	2	1	6	2	0	0	1	0	0	0	2	2	3	0	4	2	0	2	1	0		67	1.06897	1.46217	29	0.271518
	68	0	0	3	0	3	0	0	0	0	0	0	5	3	0	0	2	1	0	0	2	3	2	1	4	2	1	1	1	0		68	1.17241	1.44096	29	0.267579
	69	0	0	2	0	1	0	0	0	0	0	1	1	2	0	0	3	1	0	0	2	2	2	1	0	3	2	1	0	0		69	0.827586	1.00246	29	0.186152
	70	0	0	2	0	1	0	0	0	0	0	0	3	0	0	0	0	2	0	0	7	0	0	2	2	3	4	1	0	0		70	0.931034	1.64601	29	0.305657
	71	0	0	2	0	2	0	0	0	0	0	1	5	0	0	1	1	1	0	1	4	3	1	0	2	2	0	2	1	0		71	1	1.30931	29	0.243132
	72	0	2	0	0	0	0	0	0	0	1	2	5	0	0	0	0	3	0	2	2	5	3	1	3	1	3	1	1	0		72	1.2069	1.52079	29	0.282404
	73	0	0	0	0	3	0	1	0	0	1	0	2	1	1	0	1	1	0	1	2	2	1	0	1	1	1	1	3	0		73	0.827586	0.88918	29	0.165117
	74	0	1	3	0	2	0	0	0	0	0	2	5	0	1	0	2	1	0	1	3	1	1	1	2	2	0	2	1	0		74	1.06897	1.22273	29	0.227056
	75	0	1	1	0	2	0	0	0	0	3	1	1	1	0	0	0	1	0	1	0	1	3	0	1	1	1	1	3	0		75	0.793103	0.940338	29	0.174616
	76	0	0	1	0	2	0	0	0	0	1	1	3	0	1	0	0	0	0	1	3	0	2	2	2	3	0	2	2	0		76	0.896552	1.0805	29	0.200644
	77	0	0	1	0	0	0	0	0	0	2	0	1	2	2	1	1	0	0	0	3	0	3	0	1	2	2	2	3	0		77	0.896552	1.0805	29	0.200644
	78	0	0	2	0	0	0	0	0	1	1	0	3	2	1	0	0	2	0	1	2	4	2	1	3	0	0	2	1	0		78	0.965517	1.149	29	0.213364
	79	0	0	0	0	0	0	1	0	1	3	1	1	0	2	2	1	1	0	1	2	2	3	0	2	4	4	6	2	0		79	1.34483	1.51836	29	0.281952
	80	0	0	1	0	1	0	0	0	0	2	3	3	3	0	0	0	1	0	3	0	1	4	1	2	2	2	0	2	0		80	1.06897	1.2516	29	0.232416
	81	0	0	2	0	1	0	0	0	0	3	1	5	0	1	0	0	1	0	0	5	1	3	0	1	0	3	2	4	0		81	1.13793	1.5749	29	0.292451
	82	0	0	1	0	1	0	1	0	0	2	1	0	0	0	0	2	4	0	1	4	2	4	0	1	1	3	1	2	0		82	1.06897	1.30742	29	0.242783
	83	0	0	3	0	1	1	0	0	3	2	1	3	1	0	1	0	0	0	1	2	2	2	0	0	4	3	1	0	0		83	1.06897	1.22273	29	0.227056
	84	0	0	1	0	2	0	3	0	0	2	1	3	1	0	0	2	0	0	0	2	0	6	2	2	4	1	4	2	0		84	1.31034	1.56076	29	0.289825
	85	0	0	2	0	1	0	1	0	1	2	4	2	1	1	0	0	1	0	2	0	3	2	0	2	1	1	2	2	1		85	1.10345	1.04693	29	0.19441
	86	0	0	2	0	0	0	0	0	1	2	3	3	2	1	0	1	1	0	2	1	1	1	1	2	3	2	2	2	0		86	1.13793	1.02554	29	0.190437
	87	1	1	3	0	1	0	0	0	1	1	2	3	1	0	1	1	1	0	1	1	1	1	2	3	4	0	6	2	0		87	1.31034	1.39139	29	0.258374
	88	0	0	2	0	1	0	2	0	1	2	2	4	4	2	1	1	0	0	1	0	3	3	1	0	1	3	0	2	1		88	1.27586	1.25062	29	0.232233
	89	0	0	3	0	2	0	1	0	0	2	1	2	0	2	0	1	3	0	1	0	1	2	0	1	1	1	2	3	0		89	1	1.0351	29	0.192213
	90	0	0	1	0	1	0	1	0	1	1	3	5	2	1	0	2	1	0	0	0	1	1	1	3	3	0	1	0	0		90	1	1.22474	29	0.227429
	91	1	0	0	0	1	0	2	0	1	3	1	2	2	3	1	0	1	0	2	3	4	3	0	2	1	1	3	1	0		91	1.31034	1.19832	29	0.222522
	92	2	0	0	0	1	0	2	0	0	1	7	4	0	1	1	0	1	0	0	3	1	1	0	4	0	0	1	1	0		92	1.06897	1.62417	29	0.301601
	93	0	0	1	0	1	0	2	0	0	0	2	1	1	0	0	2	2	0	1	1	1	4	1	0	1	5	1	1	0		93	0.965517	1.20957	29	0.224611
	94	0	0	2	0	0	0	3	1	0	1	1	9	0	1	5	0	0	0	1	2	2	3	3	2	3	2	3	2	0		94	1.58621	1.95516	29	0.363065
	95	0	0	5	0	1	0	1	0	0	3	2	3	2	0	0	3	0	0	0	3	3	1	2	0	3	1	3	1	0		95	1.27586	1.43668	29	0.266784
	96	0	0	1	0	0	0	2	0	1	1	0	4	1	3	1	1	2	0	0	3	0	1	1	1	3	2	3	1	0		96	1.10345	1.17549	29	0.218283
	97	0	0	8	0	0	0	1	0	2	1	1	2	0	3	0	2	3	1	1	3	5	2	1	1	4	0	2	2	0		97	1.55172	1.82417	29	0.338739
	98	0	0	2	0	1	0	3	1	1	0	1	3	0	3	0	1	1	0	1	2	0	2	0	2	2	3	1	1	0		98	1.06897	1.06674	29	0.198088
	99	0	0	2	0	1	0	3	0	0	4	2	4	1	0	1	1	0	0	0	3	1	3	0	0	1	1	1	2	0		99	1.06897	1.27982	29	0.237656
	100	0	2	7	0	0	0	7	2	1	2	2	1	2	0	1	0	1	0	1	2	1	3	0	0	2	1	3	2	0		100	1.48276	1.80517	29	0.335211
	101	1	1	3	0	3	0	1	0	1	4	2	3	1	3	3	2	3	0	0	3	0	3	0	1	1	3	1	1	0		101	1.51724	1.29892	29	0.241203
	102	0	0	2	0	0	0	1	0	2	2	5	2	3	2	2	1	1	0	1	0	0	3	0	3	0	2	2	1	0		102	1.2069	1.29227	29	0.239968
	103	0	0	3	0	0	0	2	0	0	3	1	3	0	4	2	1	0	0	3	2	1	1	0	0	1	2	1	1	0		103	1.06897	1.22273	29	0.227056
	104	0	0	1	0	1	0	2	0	0	3	0	4	1	2	1	0	2	0	1	6	4	5	0	2	1	3	3	1	0		104	1.48276	1.68228	29	0.312391
	105	0	2	1	0	0	0	2	2	2	1	1	3	1	0	2	1	2	0	3	3	1	2	1	0	2	3	2	2	1		105	1.37931	1.01467	29	0.18842
	106	1	0	1	0	1	0	4	1	1	2	4	6	0	1	1	1	1	0	2	2	4	2	1	2	1	4	0	2	0		106	1.55172	1.52564	29	0.283305
	107	0	2	7	0	1	0	3	1	0	2	1	6	2	3	2	2	1	0	2	4	0	2	0	1	3	0	1	2	0		107	1.65517	1.75816	29	0.326482
	108	0	1	4	0	1	0	2	1	1	1	1	6	2	2	4	1	1	0	0	3	3	2	1	2	2	3	2	0	0		108	1.58621	1.45202	29	0.269634
	109	0	4	3	0	1	0	4	2	1	1	1	2	1	1	1	0	2	1	0	1	0	2	0	3	1	1	3	2	0		109	1.31034	1.19832	29	0.222522
	110	0	1	3	0	1	0	2	0	3	1	0	6	0	0	3	0	2	0	2	1	1	0	1	2	1	2	5	3	0		110	1.37931	1.56784	29	0.291141
	111	0	2	3	0	2	0	6	1	2	2	2	1	1	0	2	3	0	0	0	4	2	4	1	0	1	2	1	1	0		111	1.48276	1.47892	29	0.274628
	112	0	3	4	0	2	0	5	0	1	2	3	2	0	1	1	0	0	1	1	2	1	0	1	1	1	0	1	4	0		112	1.27586	1.38607	29	0.257386
	113	0	3	5	0	1	0	5	0	0	4	5	0	2	0	3	1	2	0	0	5	4	1	1	1	2	0	2	1	0		113	1.65517	1.81808	29	0.337609
	114	0	4	3	0	0	0	1	1	0	3	3	3	1	3	4	2	3	0	0	0	4	4	0	3	1	3	2	1	0		114	1.68966	1.5377	29	0.285544
	115	0	1	3	0	0	0	1	2	0	2	5	2	1	3	2	0	3	0	1	2	0	1	0	2	3	4	2	2	0		115	1.44828	1.37805	29	0.255897
	116	0	7	0	0	1	0	7	0	0	3	2	6	1	1	3	0	2	0	1	1	2	2	0	2	1	0	3	1	0		116	1.58621	2.02691	29	0.376388
	117	0	8	6	0	2	0	6	0	4	0	3	3	1	2	0	4	0	0	1	4	1	2	1	0	2	3	2	1	0		117	1.93103	2.13694	29	0.396819
	118	1	4	0	0	1	0	6	0	1	2	1	1	1	2	3	0	1	1	0	2	2	2	0	0	1	5	1	1	0		118	1.34483	1.51836	29	0.281952
	119	0	7	5	0	0	0	8	0	2	0	3	5	2	0	3	1	0	1	0	1	0	0	0	2	4	2	1	1	0		119	1.65517	2.22447	29	0.413074
	120	0	6	6	0	3	0	8	0	2	2	1	4	1	1	3	0	0	0	1	3	0	0	1	1	1	2	5	1	0		120	1.7931	2.16101	29	0.401289
	121	0	3	5	0	2	0	4	1	1	0	1	2	1	3	4	3	0	0	2	3	0	2	1	3	2	2	1	2	0		121	1.65517	1.42116	29	0.263903
	122	0	5	4	0	1	0	4	2	1	1	1	8	1	1	1	0	0	0	0	1	1	0	1	1	2	0	5	1	1		122	1.48276	1.92021	29	0.356573
	123	0	6	4	0	2	0	4	1	1	3	1	5	0	2	6	2	2	0	1	6	0	1	1	1	1	5	0	1	0		123	1.93103	2.03419	29	0.37774
	124	1	5	4	0	0	1	4	2	0	4	0	4	1	1	1	1	1	0	0	1	1	1	1	1	0	2	3	0	1		124	1.41379	1.47642	29	0.274163
	125	1	4	5	0	0	0	2	1	0	1	1	5	1	1	4	0	0	0	0	1	1	2	1	1	2	2	2	2	0		125	1.37931	1.47391	29	0.273698
	126	0	7	4	0	1	0	6	0	1	1	4	4	3	5	4	0	1	0	2	4	1	3	0	1	1	2	1	0	0		126	1.93103	2.03419	29	0.37774
	127	1	6	4	0	2	0	4	1	2	2	4	6	0	1	5	1	1	0	1	3	3	1	1	1	1	3	1	1	0		127	1.93103	1.77142	29	0.328945
	128	2	7	4	0	1	0	5	2	0	1	1	3	1	2	3	0	3	0	0	2	1	0	0	3	2	1	3	1	0		128	1.65517	1.71705	29	0.318849
	129	0	2	3	0	1	1	2	3	3	0	3	1	1	1	1	0	0	0	0	1	1	0	0	2	0	0	3	4	0		129	1.13793	1.24568	29	0.231317
	130	0	11	1	0	0	0	2	0	1	1	2	5	0	4	3	1	1	0	0	4	1	0	3	5	2	1	3	4	0		130	1.89655	2.3956	29	0.444852
	131	0	8	1	0	0	0	4	0	1	1	2	4	0	0	5	1	5	1	0	4	1	0	0	1	1	0	2	1	1		131	1.51724	2.01105	29	0.373443
	132	0	6	5	0	1	0	5	1	2	1	3	3	1	4	2	1	2	0	3	2	0	0	0	2	3	1	2	1	0		132	1.75862	1.68301	29	0.312527
	133	0	3	4	0	0	1	3	1	2	4	4	4	2	1	5	1	2	0	1	2	1	2	0	1	4	1	4	1	0		133	1.86207	1.55205	29	0.288209
	134	1	4	4	0	1	0	7	1	0	2	1	1	1	0	1	1	1	0	1	3	6	2	1	1	2	2	4	0	0		134	1.65517	1.79833	29	0.333941
	135	1	2	7	0	0	2	3	0	0	0	0	4	1	2	2	0	1	0	1	1	0	0	0	0	3	1	4	1	1		135	1.27586	1.64526	29	0.305518
	136	2	6	3	0	2	1	3	2	1	2	2	4	5	0	3	1	0	0	1	3	5	0	0	4	3	2	3	2	0		136	2.06897	1.68885	29	0.313612
	137	2	13	3	0	0	1	4	1	0	1	1	5	5	2	7	1	1	0	0	6	3	0	0	0	1	1	1	0	1		137	2.06897	2.87764	29	0.534364
	138	1	8	4	0	1	1	4	1	1	2	3	3	0	5	4	1	1	1	0	5	2	1	0	1	0	3	5	1	0		138	2.03448	2.0086	29	0.372988
	139	0	5	5	0	1	0	2	2	0	1	2	5	0	1	1	3	1	1	1	1	1	1	0	2	1	3	0	3	0		139	1.48276	1.52645	29	0.283455
	140	1	11	4	1	0	0	9	2	0	4	1	2	2	1	2	0	0	0	0	4	0	0	1	0	1	4	3	1	1		140	1.89655	2.63689	29	0.489659
	141	0	4	2	0	2	0	6	0	2	0	1	2	3	2	1	1	2	1	1	4	2	2	1	4	0	4	3	1	0		141	1.75862	1.55046	29	0.287914
	142	2	7	3	0	1	2	1	1	2	0	1	3	1	1	3	0	2	0	1	3	3	0	0	0	1	2	2	1	0		142	1.48276	1.50287	29	0.279076
	143	1	7	3	0	0	2	2	2	3	3	0	1	0	0	3	0	2	0	0	3	2	3	0	4	3	1	3	2	0		143	1.72414	1.66683	29	0.309523
	144	3	8	4	0	0	0	7	0	0	1	5	1	1	1	5	1	1	0	1	3	2	2	0	0	0	0	2	1	1		144	1.72414	2.16954	29	0.402873
	145	0	5	3	0	3	1	5	1	2	1	3	3	2	1	2	2	2	0	2	2	1	0	0	0	3	0	3	3	0		145	1.72414	1.46132	29	0.271361
	146	0	5	6	0	2	0	5	1	2	0	4	4	0	0	4	1	1	1	2	3	2	0	0	0	3	1	7	2	0		146	1.93103	2.05167	29	0.380986
	147	1	3	6	0	2	1	4	2	0	1	5	2	0	1	7	1	0	0	0	1	1	1	2	2	2	4	4	1	0		147	1.86207	1.8846	29	0.349962
	148	0	9	6	1	0	0	3	0	2	1	3	4	3	0	3	2	1	0	4	2	1	1	0	4	0	1	2	2	1		148	1.93103	2.06901	29	0.384205
	149	1	4	2	0	1	1	4	2	2	3	0	9	1	2	5	1	0	0	0	2	0	1	1	2	1	1	4	4	0		149	1.86207	1.99507	29	0.370475
	150	0	5	6	1	0	0	1	1	0	0	0	4	2	2	0	1	0	1	2	4	0	1	1	1	1	2	1	1	0		150	1.31034	1.58347	29	0.294044
	151	1	7	4	0	0	1	7	2	0	0	4	6	1	1	1	1	2	0	0	5	5	2	2	1	1	6	1	1	1		151	2.17241	2.25308	29	0.418386
	152	1	4	5	0	0	2	3	1	1	0	0	2	1	1	2	0	0	1	0	3	1	0	0	0	1	1	3	1	0		152	1.17241	1.33815	29	0.248488
	153	1	5	3	0	1	0	6	3	1	2	2	3	0	2	4	2	0	0	1	1	0	1	0	0	3	1	2	2	0		153	1.58621	1.59278	29	0.295772
	154	0	5	2	0	1	2	7	0	1	1	1	4	0	1	5	3	3	0	0	5	4	0	0	1	0	0	2	1	2		154	1.75862	1.95768	29	0.363532
	155	0	8	5	1	1	0	6	0	1	2	3	2	0	2	5	1	0	1	0	1	5	0	0	0	1	0	3	3	1		155	1.7931	2.14442	29	0.398208
	156	2	11	7	0	1	0	4	3	3	3	1	3	2	2	3	2	2	1	0	2	0	1	0	3	3	0	3	2	1		156	2.24138	2.27808	29	0.423029
	157	0	1	0	0	0	5	4	0	1	3	3	4	0	1	1	1	0	0	1	3	3	0	0	0	1	0	3	1	1		157	1.27586	1.50941	29	0.280291
	158	0	12	4	1	4	0	6	1	0	1	3	10	1	3	5	0	1	0	0	2	1	2	0	0	4	0	1	2	3		158	2.31034	2.95325	29	0.548404
	159	0	7	3	0	1	2	0	0	0	1	5	2	2	2	3	1	2	0	0	0	0	0	0	0	1	0	5	0	2		159	1.34483	1.81808	29	0.337609
	160	1	8	0	1	0	1	3	0	1	1	1	4	3	2	5	1	1	1	2	6	5	1	0	2	1	6	6	1	1		160	2.24138	2.1983	29	0.408214
	161	1	1	6	0	1	1	5	1	2	1	3	3	0	2	5	1	0	3	0	1	1	0	1	1	2	3	2	1	0		161	1.65517	1.58736	29	0.294765
	162	1	5	2	0	3	1	1	0	3	2	2	4	2	3	4	2	1	2	1	1	0	0	0	0	2	2	4	1	1		162	1.72414	1.38607	29	0.257386
	163	1	6	6	1	0	2	4	0	1	1	4	5	1	1	0	0	3	2	1	5	0	1	1	2	0	1	3	1	0		163	1.82759	1.87214	29	0.347649
	164	0	4	4	1	0	1	5	0	0	1	1	3	0	0	5	1	2	1	1	4	1	3	0	2	2	1	1	1	2		164	1.62069	1.54489	29	0.28688
	165	0	5	9	0	3	0	2	0	0	1	4	6	1	2	1	4	0	0	0	3	1	0	3	0	0	1	2	2	3		165	1.82759	2.18875	29	0.406441
	166	0	8	5	0	1	1	3	2	0	1	4	3	3	1	5	0	1	2	0	1	6	0	0	0	0	1	4	1	1		166	1.86207	2.11667	29	0.393056
	167	0	6	3	0	3	1	4	3	2	1	0	3	0	0	3	1	1	2	2	5	3	2	0	1	2	1	6	3	1		167	2.03448	1.72135	29	0.319647
	168	0	7	3	1	1	1	3	1	1	0	0	1	2	1	2	2	1	1	0	4	1	3	1	1	2	2	2	1	1		168	1.58621	1.42722	29	0.265027
	169	2	4	5	1	1	0	2	2	1	0	3	4	1	3	0	1	1	1	0	5	1	1	2	3	1	0	4	0	1		169	1.72414	1.53289	29	0.284651
	170	1	7	3	1	0	0	4	2	2	1	1	2	0	3	1	0	1	1	1	3	1	0	1	1	1	2	0	0	0		170	1.37931	1.5216	29	0.282554
	171	0	5	7	2	1	0	5	0	1	0	0	3	2	0	3	1	1	0	1	3	3	0	0	2	0	0	3	1	1		171	1.55172	1.82417	29	0.338739
	172	0	1	3	0	1	2	3	1	0	2	5	2	3	4	2	0	2	0	1	2	3	0	0	2	2	2	3	2	0		172	1.65517	1.34366	29	0.249511
	173	0	6	7	1	0	2	3	1	1	1	1	6	0	1	3	3	0	3	0	0	1	0	0	1	1	0	4	2	0		173	1.65517	1.98703	29	0.368982
	174	0	2	1	0	1	3	2	3	0	1	4	6	5	1	3	0	2	0	1	2	1	1	1	3	2	2	2	0	1		174	1.72414	1.50941	29	0.280291
	175	1	5	3	0	0	0	4	1	4	0	5	3	1	3	3	0	1	0	0	4	1	0	0	1	3	2	4	2	0		175	1.75862	1.72493	29	0.320311
	176	0	9	2	2	0	1	8	0	1	2	3	1	2	3	1	2	0	0	1	6	3	1	0	1	2	1	4	1	0		176	1.96552	2.27538	29	0.422527
	177	1	3	5	0	1	0	9	0	1	1	1	6	0	3	1	1	1	1	1	2	1	1	0	1	2	2	3	0	2		177	1.72414	1.99815	29	0.371047
	178	0	4	4	1	3	0	6	0	0	2	3	4	0	0	2	1	1	1	2	1	3	0	1	2	0	4	2	2	3		178	1.7931	1.61199	29	0.29934
	179	0	6	4	2	0	0	3	2	0	1	3	5	3	0	5	1	2	0	2	1	4	0	0	2	4	3	1	1	2		179	1.96552	1.76236	29	0.327262
	180	1	5	2	0	0	1	3	3	1	1	2	2	1	1	3	0	2	1	2	4	2	2	0	4	0	4	3	2	1		180	1.82759	1.36458	29	0.253395
	181	0	6	4	0	5	1	1	1	3	1	2	5	1	0	8	1	3	1	0	3	3	2	1	3	2	1	2	0	1		181	2.10345	1.97022	29	0.365861
	182	1	7	8	0	1	0	2	1	1	1	1	2	0	2	1	2	1	0	0	3	0	0	1	0	4	2	2	2	0		182	1.55172	1.93808	29	0.359893
	183	0	7	6	1	0	1	4	2	2	1	0	6	0	1	2	1	2	1	0	2	0	0	0	1	1	2	4	2	2		183	1.75862	1.92085	29	0.356692
	184	0	3	2	0	1	0	6	2	2	1	4	5	1	4	4	0	0	1	1	3	0	1	1	1	2	0	2	1	2		184	1.72414	1.62341	29	0.30146
	185	1	3	5	1	0	1	3	1	0	1	0	4	2	1	5	0	2	1	0	4	2	0	0	1	2	1	4	1	1		185	1.62069	1.54489	29	0.28688
	186	1	7	4	3	0	1	3	4	2	2	0	7	1	1	5	2	2	1	0	3	2	1	0	2	1	0	3	2	0		186	2.06897	1.90734	29	0.354183
	187	2	2	3	0	1	0	3	1	0	5	4	3	2	1	4	0	1	2	2	4	2	0	0	2	3	3	0	1	0		187	1.75862	1.47975	29	0.274782
	188	1	2	2	1	0	0	3	2	1	2	3	4	1	1	3	2	3	2	1	1	2	1	1	1	0	2	3	0	1		188	1.58621	1.05279	29	0.195499
	189	0	6	7	0	1	1	2	0	1	2	2	3	2	3	2	2	0	0	1	3	6	1	0	6	1	4	1	1	1		189	2.03448	2.0086	29	0.372988
	190	0	4	3	0	1	0	4	2	1	0	1	5	2	2	3	3	2	2	0	5	1	0	2	1	2	1	2	2	1		190	1.7931	1.44863	29	0.269003
	191	0	2	4	1	2	1	3	0	0	0	4	2	0	1	2	3	1	1	1	2	0	2	2	0	1	3	3	2	2		191	1.55172	1.21262	29	0.225178
	192	0	2	2	2	1	2	9	1	2	1	7	4	1	3	3	1	1	2	0	2	4	0	1	3	3	2	1	3	0		192	2.17241	1.9833	29	0.36829
	193	0	4	6	1	1	0	4	2	1	1	3	2	1	4	3	1	2	0	1	1	2	0	1	0	2	3	5	0	2		193	1.82759	1.6051	29	0.29806
	194	0	7	5	0	0	2	1	1	1	1	1	6	0	0	5	0	1	2	1	1	2	0	0	0	3	3	1	1	1		194	1.58621	1.91828	29	0.356216
	195	0	7	5	1	0	2	3	0	0	0	1	5	1	2	5	1	0	0	0	5	2	3	2	1	0	1	4	1	3		195	1.89655	1.98827	29	0.369212
	196	0	5	3	0	1	0	2	1	0	2	2	3	2	0	3	0	1	2	0	3	1	1	0	0	2	3	3	0	0		196	1.37931	1.37357	29	0.255066
	197	2	1	5	1	1	0	2	2	1	0	1	2	1	0	1	1	1	3	1	2	0	3	0	1	0	2	3	1	1		197	1.34483	1.14255	29	0.212166
	198	0	3	1	1	0	0	5	0	1	2	2	3	0	2	2	1	2	2	0	2	0	0	0	1	0	2	3	2	2		198	1.34483	1.2614	29	0.234236
	199	0	9	5	0	1	0	3	1	0	1	0	4	2	2	2	2	1	1	2	4	3	0	0	1	0	2	6	1	1		199	1.86207	2.09973	29	0.38991
	200	0	5	4	0	1	1	2	1	0	0	1	1	3	4	1	0	0	5	0	3	0	0	2	0	2	3	2	0	1		200	1.44828	1.59432	29	0.296059
	201	2	3	2	1	3	0	1	0	0	0	3	7	2	1	1	3	1	3	0	6	2	0	2	0	2	3	1	2	0		201	1.75862	1.72493	29	0.320311
	202	0	2	5	0	0	0	3	0	2	0	2	5	3	3	3	3	0	1	0	1	1	0	1	2	1	3	3	1	0		202	1.55172	1.52564	29	0.283305
	203	0	4	4	2	1	0	2	1	1	2	1	5	4	4	4	0	0	1	3	3	0	2	1	1	2	0	0	1	1		203	1.72414	1.53289	29	0.284651
	204	0	5	4	0	0	1	3	0	1	2	1	3	3	1	2	1	1	2	1	2	2	1	1	0	0	1	3	1	0		204	1.44828	1.29797	29	0.241027
	205	1	5	1	1	0	0	4	2	1	0	1	8	1	3	2	4	1	1	2	1	1	0	1	6	1	1	2	0	2		205	1.82759	1.90992	29	0.354663
	206	0	3	4	1	2	1	3	1	2	2	4	4	0	3	2	0	0	2	3	3	0	0	3	2	3	2	1	1	3		206	1.89655	1.31868	29	0.244873
	207	1	0	1	0	0	0	2	0	3	1	2	2	2	3	5	0	1	2	4	0	2	1	0	1	2	0	3	8	0		207	1.58621	1.82282	29	0.338489
	208	1	3	3	0	1	1	6	1	0	2	0	1	1	3	2	0	1	0	1	6	2	1	4	0	1	2	1	0	4		208	1.65517	1.67494	29	0.311028
	209	0	3	7	0	1	0	5	0	1	3	5	4	0	3	3	0	0	2	1	2	2	0	1	1	5	1	1	0	3		209	1.86207	1.92213	29	0.35693
	210	1	1	3	1	1	0	2	2	1	1	1	4	1	2	0	2	3	4	2	3	2	2	2	0	1	1	2	2	1		210	1.65517	1.04457	29	0.193972
	211	1	3	6	1	0	1	2	1	0	1	2	8	0	1	2	0	0	0	0	1	1	0	1	3	2	4	7	1	2		211	1.75862	2.09856	29	0.389692
	212	0	8	2	3	3	0	2	0	4	3	2	5	1	3	2	0	0	2	0	4	4	1	2	2	2	0	2	1	2		212	2.06897	1.81129	29	0.336349
	213	2	6	5	0	0	0	2	1	2	2	4	2	2	3	2	0	2	0	0	1	0	1	0	1	0	0	0	0	1		213	1.34483	1.58736	29	0.294765
	214	0	5	3	1	0	0	8	1	2	1	0	2	2	0	5	1	0	1	1	3	2	0	2	2	1	2	2	1	1		214	1.68966	1.7949	29	0.333305
	215	0	6	6	0	2	0	2	1	2	0	1	4	0	1	2	1	2	0	0	1	1	2	0	0	3	0	1	1	0		215	1.34483	1.65348	29	0.307043
	216	0	2	4	0	0	1	6	1	0	1	2	5	0	1	2	1	3	2	0	3	2	0	1	2	1	2	1	1	1		216	1.55172	1.50205	29	0.278924
	217	0	6	3	0	2	0	4	1	1	0	1	2	1	0	5	0	0	0	1	5	3	1	1	2	0	5	3	0	1		217	1.65517	1.83762	29	0.341237
	218	0	5	4	0	0	1	3	2	2	1	3	2	2	0	3	0	0	1	0	1	1	0	1	1	0	5	3	0	1		218	1.44828	1.52564	29	0.283305
	219	0	7	3	0	0	0	2	0	1	1	5	8	5	1	4	0	0	0	1	3	1	0	0	0	3	3	3	2	3		219	1.93103	2.21893	29	0.412045
	220	0	3	4	1	0	0	3	2	1	0	4	2	1	4	2	0	0	1	1	2	2	2	2	2	0	2	1	1	2		220	1.55172	1.24172	29	0.230582
	221	0	2	3	1	3	1	1	0	3	0	3	3	0	1	3	1	4	1	2	1	0	0	1	2	0	1	0	0	2		221	1.34483	1.23276	29	0.228918
	222	1	1	3	0	0	0	4	0	1	0	0	5	1	1	1	0	1	2	1	3	1	1	0	2	0	1	4	1	1		222	1.24138	1.3537	29	0.251376
	223	0	2	4	2	1	0	1	0	2	1	1	8	1	4	3	0	1	5	3	2	2	3	1	1	2	1	4	1	0		223	1.93103	1.79147	29	0.332667
	224	0	4	2	1	3	0	4	0	2	0	3	8	0	1	3	1	1	0	0	2	1	0	0	0	1	3	2	3	0		224	1.55172	1.82417	29	0.338739
	225	0	2	3	1	0	0	3	0	3	1	2	6	1	1	3	0	0	0	1	3	3	1	0	0	4	1	1	0	0		225	1.37931	1.54489	29	0.28688
	226	0	5	1	2	3	0	1	1	3	3	1	2	0	2	3	0	1	2	3	1	2	1	1	2	0	1	3	1	2		226	1.62069	1.20753	29	0.224233
	227	1	6	2	0	0	0	5	1	3	2	3	5	0	3	0	2	2	1	3	2	2	1	2	2	2	1	5	2	2		227	2.06897	1.60203	29	0.29749
	228	1	4	3	0	2	0	3	2	1	0	1	5	2	0	4	0	0	1	1	6	2	2	2	1	3	3	1	1	4		228	1.89655	1.61123	29	0.299198
	229	0	4	3	0	1	0	2	1	0	0	1	7	0	0	1	1	0	5	0	2	2	1	2	1	1	1	1	1	0		229	1.31034	1.64975	29	0.306351
	230	1	1	3	0	1	1	2	2	1	1	3	4	2	1	2	3	1	2	0	7	0	1	0	2	1	3	3	1	1		230	1.72414	1.46132	29	0.271361
	231	1	1	2	0	1	0	3	2	2	1	2	4	4	2	2	0	1	0	0	2	3	0	1	0	1	2	3	3	1		231	1.51724	1.21363	29	0.225366
	232	0	5	3	0	0	0	3	1	1	1	1	3	0	2	1	2	0	6	0	4	1	1	1	2	3	0	1	0	0		232	1.44828	1.61657	29	0.30019
	233	0	3	6	1	1	0	3	1	1	0	2	5	2	2	2	0	1	0	1	3	0	0	2	1	0	2	1	0	1		233	1.41379	1.50041	29	0.278619
	234	0	3	1	1	3	0	6	2	3	2	2	3	2	3	1	0	3	2	0	1	3	1	0	0	1	1	4	0	0		234	1.65517	1.49465	29	0.27755
	235	0	3	4	0	2	1	3	3	1	1	3	6	0	1	3	1	1	2	1	0	1	1	1	2	1	4	3	0	0		235	1.68966	1.49053	29	0.276784
	236	1	3	0	2	0	0	2	2	1	1	3	3	3	1	4	1	0	1	0	4	2	1	0	0	3	5	1	2	3		236	1.68966	1.41682	29	0.263098
	237	0	0	2	0	1	0	3	1	1	0	4	6	3	0	4	0	0	1	0	0	2	0	2	0	3	2	3	2	1		237	1.41379	1.59278	29	0.295772
	238	1	7	8	1	0	0	2	1	0	2	1	6	0	3	4	0	0	2	0	3	3	1	0	3	1	2	3	3	4		238	2.10345	2.14384	29	0.398101
	239	0	6	1	0	0	1	4	1	1	0	0	3	1	1	2	1	1	1	0	2	1	0	0	1	1	2	1	0	0		239	1.10345	1.34549	29	0.249851
	240	1	2	6	2	0	0	0	1	0	1	1	3	4	2	2	1	2	2	1	2	2	0	1	2	3	1	2	2	0		240	1.58621	1.32334	29	0.245738
	241	0	4	2	2	0	0	2	1	2	1	1	1	1	4	2	2	0	0	2	4	0	0	0	0	1	4	4	1	1		241	1.44828	1.40372	29	0.260665
	242	0	4	3	1	0	0	1	1	0	0	2	4	0	0	2	1	0	2	2	5	0	0	0	0	1	0	2	1	0		242	1.10345	1.4229	29	0.264225
	243	1	5	2	2	2	0	4	2	1	1	2	4	2	2	1	0	1	0	0	3	1	2	1	2	2	2	4	1	1		243	1.75862	1.2721	29	0.236222
	244	1	4	4	0	0	0	1	0	2	2	4	3	0	0	1	1	1	4	3	1	0	1	1	1	1	1	4	0	0		244	1.41379	1.45202	29	0.269634
	245	0	5	2	1	0	0	1	0	1	1	2	8	1	4	1	2	1	2	1	5	0	0	1	3	0	1	3	2	0		245	1.65517	1.87609	29	0.348381
	246	0	5	5	1	1	0	1	5	0	1	2	3	0	2	4	0	1	1	1	2	1	2	0	0	0	4	4	3	3		246	1.7931	1.6983	29	0.315367
	247	1	5	1	4	0	0	3	1	3	0	5	3	1	2	6	2	3	5	0	3	3	1	3	2	1	3	2	2	0		247	2.24138	1.68301	29	0.312527
	248	0	4	1	0	1	0	0	0	0	0	2	0	5	1	5	0	1	4	2	1	6	0	4	3	0	2	3	1	1		248	1.62069	1.8403	29	0.341735
	249	1	2	2	1	1	0	2	0	3	0	1	5	0	1	2	1	0	0	2	1	0	0	1	1	5	2	3	3	0		249	1.37931	1.39933	29	0.259849
post stim		0.411765	3.84314	3.23529	0.745098	0.882353	0.215686	2.7451	1	1.35294	0.921569	2.01961	4.19608	1.41176	1.82353	2.5098	0.803922	0.862745	1.66667	1.03922	2.60784	1.52941	0.705882	1.09804	1.27451	1.45098	1.92157	2.41176	1.21569	1.13725			1.62204	0.983942	29	0.182713
sd		0.574634	1.84954	1.71429	0.91607	1.04276	0.418452	1.61384	0.968904	1.06694	0.899887	1.3311	2.10926	1.41421	1.28873	1.37381	1.01599	1.01035	1.59642	1.11557	1.66709	1.23305	0.783503	1.023	1.19591	1.29741	1.38269	1.40857	1.35962	1.21235
count		50	50	50	50	50	50	50	50	50	50	50	50	50	50	50	50	50	50	50	50	50	50	50	50	50	50	50	50	50
se		0.0812655	0.261565	0.242437	0.129552	0.147468	0.059178	0.228232	0.137024	0.150889	0.127263	0.188246	0.298294	0.2	0.182253	0.194286	0.143683	0.142886	0.225769	0.157765	0.235762	0.174379	0.110804	0.144674	0.169127	0.183481	0.195542	0.199202	0.19228	0.171452
