# Supplementary material for: Discharge patterning in rat olfactory bulb mitral cells in vivo
Source: Physiol Rep. 2014 Oct 3;2(10):e12021. doi: 10.14814/phy2.12021 (PMC4254087; doi:10.14814/phy2.12021)
Supplement: Figure S2 [file phy2-2-e12021-s2.xlsx]

## Sheet: Sheet1
Figure 2. Two representative mitral cells
Cell h090824-1						Cell h080714-4
			ISIH (1-ms bins)						ISIH (1-ms bins)
spike times (s)	interval (ms)	IF (spikes/s)	Interval (ms)	bin counts		spike times (s)	interval (ms)	IF (spikes/s)	Interval (ms)	bin counts
0			0	0		0			0	0
0.01481	14.81	67.5219	1	0		0.0373	37.3	26.8097	1	0
0.03195	17.14	58.3431	2	0		0.06874	31.44	31.8066	2	0
0.05	18.05	55.4017	3	0		0.09442	25.68	38.9408	3	130
0.08964	39.64	25.227	4	2537		0.10178	7.36	135.87	4	580
0.57734	487.7	2.05044	5	6093		0.12179	20.01	49.975	5	781
0.5978	20.46	48.8759	6	1367		0.1405	18.71	53.4474	6	773
0.63811	40.31	24.8077	7	104		0.20194	61.44	16.276	7	602
0.64358	5.47	182.815	8	11		0.23314	31.2	32.0513	8	533
0.64823	4.65	215.054	9	15		0.31152	78.38	12.7584	9	459
0.67452	26.29	38.0373	10	40		0.55453	243.01	4.11506	10	403
0.68982	15.3	65.3595	11	120		0.591	36.47	27.4198	11	401
0.70771	17.89	55.8971	12	267		0.67551	84.51	11.8329	12	405
0.72409	16.38	61.0501	13	505		0.7591	83.59	11.9632	13	437
1.04587	321.78	3.10771	14	856		0.76784	8.74	114.416	14	381
1.07408	28.21	35.4484	15	1112		0.80936	41.52	24.0848	15	442
1.09913	25.05	39.9202	16	1317		0.82653	17.17	58.2411	16	453
1.67254	573.41	1.74395	17	1455		0.86859	42.06	23.7756	17	421
1.70042	27.88	35.868	18	1450		1.008	139.41	7.17309	18	442
1.70713	6.71	149.031	19	1403		1.02013	12.13	82.4402	19	457
1.712	4.87	205.339	20	1314		1.08618	66.05	15.14	20	453
1.74997	37.97	26.3366	21	1276		1.42634	340.16	2.93979	21	435
1.7758	25.83	38.7147	22	1103		1.4589	32.56	30.7125	22	432
1.79319	17.39	57.5043	23	1035		1.48179	22.89	43.6872	23	390
1.80854	15.35	65.1466	24	919		1.50087	19.08	52.4109	24	407
1.84003	31.49	31.7561	25	804		1.6833	182.43	5.48155	25	364
2.31905	479.02	2.0876	26	669		1.81166	128.36	7.79059	26	352
2.61796	298.91	3.34549	27	621		1.81969	8.03	124.533	27	342
2.64447	26.51	37.7216	28	515		1.90469	85	11.7647	28	317
2.66678	22.31	44.8229	29	435		1.95868	53.99	18.5219	29	317
2.68019	13.41	74.5712	30	396		1.97689	18.21	54.9149	30	298
2.69638	16.19	61.7665	31	306		2.00264	25.75	38.835	31	275
2.71275	16.37	61.0874	32	308		2.04793	45.29	22.0799	32	255
2.72604	13.29	75.2445	33	249		2.06958	21.65	46.1894	33	226
2.74198	15.94	62.7353	34	216		2.08895	19.37	51.6262	34	216
2.7631	21.12	47.3485	35	175		2.11365	24.7	40.4858	35	202
3.29504	531.94	1.87991	36	160		2.13206	18.41	54.3183	36	210
3.31136	16.32	61.2745	37	138		2.54149	409.43	2.44242	37	200
3.33198	20.62	48.4966	38	127		2.56011	18.62	53.7057	38	191
3.35082	18.84	53.0786	39	93		2.58359	23.48	42.5894	39	157
3.37485	24.03	41.6146	40	78		2.5996	16.01	62.461	40	143
3.40518	30.33	32.9707	41	56		2.60514	5.54	180.505	41	157
3.42939	24.21	41.3052	42	64		2.61224	7.1	140.845	42	139
3.45859	29.2	34.2466	43	48		2.6308	18.56	53.8793	43	155
3.85141	392.82	2.5457	44	49		2.6857	54.9	18.2149	44	122
3.87516	23.75	42.1053	45	56		2.70531	19.61	50.9944	45	113
3.89843	23.27	42.9738	46	59		2.72547	20.16	49.6032	46	104
3.92373	25.3	39.5257	47	29		2.77345	47.98	20.842	47	108
3.95584	32.11	31.1429	48	49		2.80007	26.62	37.5657	48	88
4.01635	60.51	16.5262	49	37		2.93995	139.88	7.14898	49	102
4.68793	671.58	1.48903	50	28		2.97465	34.7	28.8184	50	96
4.71672	28.79	34.7343	51	28		3.02104	46.39	21.5564	51	71
4.74355	26.83	37.2717	52	34		3.1675	146.46	6.8278	52	67
4.76588	22.33	44.7828	53	32		3.19008	22.58	44.287	53	91
4.78274	16.86	59.312	54	16		3.202	11.92	83.8926	54	75
4.79791	15.17	65.9196	55	20		3.2191	17.1	58.4795	55	87
4.83801	40.1	24.9377	56	11		3.23548	16.38	61.0501	56	74
4.86975	31.74	31.506	57	20		3.26779	32.31	30.9502	57	73
4.98131	111.56	8.96379	58	23		3.30365	35.86	27.8862	58	68
4.98726	5.95	168.067	59	18		3.6604	356.75	2.80308	59	54
4.99222	4.96	201.613	60	13		3.68333	22.93	43.611	60	60
5.6956	703.38	1.42171	61	18		3.75166	68.33	14.6349	61	65
5.84245	146.85	6.80967	62	12		3.77299	21.33	46.8823	62	62
5.84872	6.27	159.49	63	21		3.77932	6.33	157.978	63	67
5.94148	92.76	10.7805	64	15		3.80973	30.41	32.8839	64	50
5.96353	22.05	45.3515	65	12		3.82778	18.05	55.4017	65	48
5.98123	17.7	56.4972	66	16		3.83529	7.51	133.156	66	52
5.99749	16.26	61.5006	67	13		3.85976	24.47	40.8664	67	39
6.01659	19.1	52.356	68	11		3.88515	25.39	39.3856	68	62
6.49764	481.05	2.07879	69	9		3.95106	65.91	15.1722	69	41
6.51799	20.35	49.14	70	12		4.1987	247.64	4.03812	70	44
6.539	21.01	47.5964	71	8		4.20472	6.02	166.113	71	48
6.55535	16.35	61.1621	72	10		4.34799	143.27	6.97983	72	36
6.57089	15.54	64.3501	73	7		4.3854	37.41	26.7308	73	41
6.58632	15.43	64.8088	74	12		4.39388	8.48	117.925	74	40
6.60727	20.95	47.7327	75	9		4.40605	12.17	82.1693	75	37
6.63042	23.15	43.1965	76	6		4.44776	41.71	23.9751	76	33
6.84957	219.15	4.56308	77	13		4.46785	20.09	49.776	77	43
7.60522	755.65	1.32336	78	10		4.48106	13.21	75.7002	78	36
7.63414	28.92	34.5781	79	10		4.50493	23.87	41.8936	79	39
7.6803	46.16	21.6638	80	16		4.59227	87.34	11.4495	80	28
7.7011	20.8	48.0769	81	8		5.17207	579.8	1.72473	81	28
7.71569	14.59	68.5401	82	4		5.20958	37.51	26.6596	82	39
7.7398	24.11	41.4766	83	8		5.36137	151.79	6.58805	83	27
7.757	17.2	58.1395	84	13		5.47249	111.12	8.99928	84	21
7.7764	19.4	51.5464	85	14		5.52169	49.2	20.3252	85	41
8.21506	438.66	2.27967	86	10		5.55912	37.43	26.7165	86	25
8.23351	18.45	54.2005	87	13		5.57473	15.61	64.0615	87	32
8.25633	22.82	43.8212	88	19		5.70807	133.34	7.49963	88	19
8.27181	15.48	64.5995	89	7		5.7148	6.73	148.588	89	27
8.2772	5.39	185.529	90	7		5.73004	15.24	65.6168	90	22
8.28204	4.84	206.612	91	6		5.74717	17.13	58.3771	91	21
8.62948	347.44	2.87819	92	8		5.7517	4.53	220.751	92	25
8.65936	29.88	33.4672	93	8		5.81299	61.29	16.3159	93	26
8.66486	5.5	181.818	94	8		6.02377	210.78	4.74428	94	30
8.6697	4.84	206.612	95	7		6.0606	36.83	27.1518	95	21
8.69311	23.41	42.7168	96	9		6.09346	32.86	30.4321	96	18
9.54582	852.71	1.17273	97	9		6.10401	10.55	94.7867	97	27
9.5758	29.98	33.3556	98	3		6.22435	120.34	8.30979	98	23
9.62115	45.35	22.0507	99	7		6.2306	6.25	160	99	26
9.64697	25.82	38.7297	100	3		6.25573	25.13	39.7931	100	24
9.77616	129.19	7.74054	101	5		6.28519	29.46	33.9443	101	14
9.80415	27.99	35.727	102	6		6.29224	7.05	141.844	102	21
9.82695	22.8	43.8596	103	11		6.32557	33.33	30.003	103	11
9.8529	25.95	38.5356	104	10		6.35645	30.88	32.3834	104	25
9.87814	25.24	39.6197	105	13		6.4038	47.35	21.1193	105	19
10.3668	488.62	2.04658	106	6		6.42004	16.24	61.5764	106	13
10.3836	16.84	59.3824	107	6		6.65019	230.15	4.34499	107	27
10.4062	22.59	44.2674	108	6		6.78792	137.73	7.26058	108	16
10.429	22.78	43.8982	109	12		6.82103	33.11	30.2024	109	19
10.4461	17.09	58.5138	110	9		6.84318	22.15	45.1467	110	16
10.4866	40.56	24.6548	111	3		6.88046	37.28	26.824	111	19
10.9142	427.54	2.33896	112	9		6.92488	44.42	22.5124	112	11
10.9348	20.65	48.4262	113	7		6.9296	4.72	211.864	113	15
10.9567	21.87	45.7247	114	9		6.95773	28.13	35.5492	114	15
10.9707	14.07	71.0732	115	5		7.39422	436.49	2.291	115	21
11.0011	30.39	32.9056	116	10		7.40037	6.15	162.602	116	13
11.0302	29.07	34.3997	117	8		7.42018	19.81	50.4796	117	10
11.2812	251.01	3.98391	118	13		7.44845	28.27	35.3732	118	12
11.3033	22.09	45.2694	119	8		7.47189	23.44	42.6621	119	15
11.3247	21.42	46.6853	120	2		7.53038	58.49	17.0969	120	19
11.3451	20.4	49.0196	121	5		7.54751	17.13	58.3771	121	16
11.8672	522.04	1.91556	122	3		7.60837	60.86	16.4312	122	24
11.8901	22.93	43.611	123	13		7.676	67.63	14.7863	123	14
11.9234	33.3	30.03	124	7		8.06404	388.04	2.57705	124	10
11.9511	27.69	36.1141	125	9		8.10538	41.34	24.1896	125	10
11.9567	5.65	176.991	126	4		8.15971	54.33	18.406	126	16
11.9619	5.21	191.939	127	5		8.17235	12.64	79.1139	127	10
12.4288	466.89	2.14183	128	8		8.28595	113.6	8.80282	128	17
12.457	28.21	35.4484	129	9		8.54609	260.14	3.84408	129	19
12.4699	12.84	77.8816	130	8		8.58207	35.98	27.7932	130	10
12.4851	15.26	65.5308				8.60693	24.86	40.2253
12.5009	15.74	63.5324				8.73506	128.13	7.80457
12.5072	6.35	157.48				8.82023	85.17	11.7412
12.5123	5.1	196.078				8.90594	85.71	11.6673
13.1792	666.87	1.49954				8.92773	21.79	45.8926
13.2036	24.37	41.0341				9.20073	273	3.663
13.3645	160.95	6.21311				9.26598	65.25	15.3257
13.3947	30.2	33.1126				9.27191	5.93	168.634
13.4276	32.91	30.3859				9.62201	350.1	2.85633
13.4589	31.25	32				9.62816	6.15	162.602
13.4749	16.02	62.422				9.64851	20.35	49.14
13.983	508.06	1.96827				9.85795	209.44	4.77464
14.0092	26.25	38.0952				9.8709	12.95	77.2201
14.0281	18.87	52.9942				9.9481	77.2	12.9534
14.0457	17.63	56.7215				9.99298	44.88	22.2816
14.0617	15.93	62.7746				10.1159	122.87	8.13868
14.0773	15.64	63.9386				10.2386	122.71	8.1493
14.0917	14.42	69.3481				10.636	397.39	2.51642
14.1109	19.24	51.9751				10.663	27.08	36.9276
14.1345	23.57	42.4268				10.9974	334.4	2.99043
14.6762	541.67	1.84614				11.0871	89.68	11.1508
14.6985	22.28	44.8833				11.1649	77.79	12.8551
14.7187	20.21	49.4805				11.1868	21.92	45.6204
15.1598	441.15	2.2668				11.2097	22.86	43.7445
15.1823	22.44	44.5633				11.2167	6.98	143.266
15.2021	19.81	50.4796				11.2318	15.13	66.0939
15.2222	20.17	49.5786				11.2622	30.43	32.8623
15.2377	15.42	64.8508				11.2844	22.17	45.106
15.2587	21.04	47.5285				11.3146	30.25	33.0579
15.2877	29.03	34.4471				11.3584	43.72	22.8728
15.7877	499.98	2.00008				11.4688	110.48	9.05141
15.7999	12.14	82.3723				11.7236	254.75	3.92542
15.8164	16.55	60.423				11.7612	37.57	26.617
15.8341	17.67	56.5931				11.806	44.85	22.2965
15.8559	21.84	45.7875				11.8985	92.53	10.8073
15.8756	19.71	50.7357				11.9949	96.32	10.3821
16.2267	351.07	2.84843				12.1598	164.89	6.06465
16.2424	15.67	63.8162				12.3704	210.67	4.74676
16.266	23.62	42.337				12.4473	76.9	13.0039
16.281	15.05	66.4452				12.4802	32.9	30.3951
16.3012	20.15	49.6278				12.5111	30.84	32.4254
16.3235	22.33	44.7828				12.5337	22.65	44.1501
16.3381	14.62	68.3995				12.5759	42.2	23.6967
16.3637	25.6	39.0625				12.6031	27.19	36.7782
16.3687	4.94	202.429				12.6268	23.69	42.2119
16.8565	487.83	2.04989				12.9985	371.75	2.68998
16.9048	48.3	20.7039				13.0236	25.02	39.968
16.9347	29.86	33.4896				13.0571	33.51	29.8418
16.9573	22.59	44.2674				13.1704	113.29	8.8269
17.1855	228.23	4.38154				13.2206	50.22	19.9124
17.2429	57.4	17.4216				13.2567	36.13	27.6778
17.2639	20.99	47.6417				13.2652	8.45	118.343
17.8207	556.86	1.79578				13.3555	90.31	11.073
17.8663	45.52	21.9684				13.658	302.52	3.30557
17.8865	20.21	49.4805				13.6955	37.55	26.6312
17.9107	24.24	41.2541				13.807	111.49	8.96941
17.9311	20.37	49.0918				13.814	6.97	143.472
17.9673	36.24	27.5938				13.8799	65.88	15.1791
18.3384	371.05	2.69505				14.2976	417.73	2.39389
18.363	24.64	40.5844				14.3136	15.96	62.6566
18.3827	19.72	50.7099				14.3289	15.31	65.3168
18.397	14.24	70.2247				14.3561	27.19	36.7782
18.4168	19.85	50.3778				14.3626	6.52	153.374
18.4224	5.59	178.891				14.3996	36.99	27.0343
18.4433	20.87	47.9157				14.4556	56.03	17.8476
18.4648	21.55	46.4037				14.4728	17.18	58.2072
18.4882	23.41	42.7168				14.6497	176.91	5.65259
19.0517	563.44	1.77481				14.7034	53.65	18.6393
19.0689	17.18	58.2072				14.7341	30.7	32.5733
19.0867	17.86	55.991				14.8585	124.44	8.036
19.1096	22.84	43.7828				14.8873	28.82	34.6981
19.135	25.43	39.3236				14.933	45.73	21.8675
19.1559	20.94	47.7555				14.9383	5.26	190.114
19.4486	292.66	3.41693				14.9742	35.92	27.8396
19.4679	19.26	51.9211				15.0734	99.19	10.0817
19.4842	16.39	61.0128				15.366	292.57	3.41799
19.5064	22.2	45.045				15.386	20	50
19.526	19.52	51.2295				15.3987	12.67	78.9266
19.565	39.04	25.6148				15.4369	38.29	26.1165
20.1845	619.46	1.61431				15.4693	32.35	30.9119
20.2107	26.24	38.1098				15.4772	7.93	126.103
20.2457	34.98	28.5878				15.4953	18.08	55.3097
20.2618	16.13	61.9963				15.5211	25.84	38.6997
20.2813	19.47	51.3611				15.5355	14.32	69.8324
20.2972	15.89	62.9327				15.5534	17.96	55.6793
20.3204	23.23	43.0478				15.6022	48.78	20.5002
20.7779	457.47	2.18594				15.6253	23.08	43.3276
20.8015	23.58	42.4088				15.7654	140.12	7.13674
21.2152	413.79	2.41668				15.8235	58.06	17.2236
21.2426	27.37	36.5364				16.1671	343.63	2.91011
21.2735	30.85	32.4149				16.2541	87.05	11.4877
21.2969	23.46	42.6257				16.2972	43.03	23.2396
21.7609	463.98	2.15527				16.6017	304.54	3.28364
21.7955	34.61	28.8934				16.6817	79.98	12.5031
21.8271	31.61	31.6356				16.8153	133.6	7.48503
21.8507	23.54	42.4809				16.9548	139.49	7.16897
21.8713	20.6	48.5437				17.0807	125.96	7.93903
21.8871	15.87	63.012				17.1406	59.81	16.7196
21.9032	16.03	62.383				17.1566	16.07	62.2278
21.9229	19.71	50.7357				17.4026	245.95	4.06587
22.4639	541.04	1.84829				17.4742	71.62	13.9626
22.4939	29.96	33.3778				17.9259	451.73	2.21371
23.3698	875.93	1.14164				17.9338	7.87	127.065
23.3953	25.48	39.2465				17.959	25.17	39.7298
23.4091	13.83	72.3066				17.9632	4.21	237.53
23.4936	84.5	11.8343				18.0189	55.69	17.9565
24.0349	541.29	1.84744				18.5105	491.68	2.03384
24.4494	414.52	2.41243				18.5605	50	20
24.4745	25.07	39.8883				18.6163	55.77	17.9308
24.4952	20.74	48.216				18.7141	97.75	10.2302
24.9898	494.57	2.02196				18.7345	20.48	48.8281
25.0065	16.67	59.988				18.7697	35.18	28.4252
25.0234	16.94	59.0319				18.8349	65.13	15.3539
25.0401	16.72	59.8086				19.1934	358.6	2.78862
25.0624	22.26	44.9236				19.1998	6.35	157.48
25.0835	21.08	47.4383				19.2161	16.29	61.3874
25.6276	544.15	1.83773				19.2419	25.78	38.7898
25.6334	5.8	172.414				19.2885	46.67	21.427
26.2258	592.41	1.68802				19.3226	34.08	29.3427
26.7519	526.09	1.90082				19.3475	24.87	40.2091
28.4188	1666.84	0.599938				19.3716	24.11	41.4766
28.4503	31.55	31.6957				19.7841	412.45	2.42454
28.4821	31.74	31.506				19.7914	7.34	136.24
28.9874	505.33	1.9789				19.7952	3.83	261.097
29.0075	20.12	49.7018				19.8535	58.24	17.1703
29.0266	19.05	52.4934				19.8685	15.02	66.5779
29.0537	27.11	36.8868				20.3393	470.85	2.12382
29.5171	463.4	2.15796				20.4698	130.43	7.66695
29.5337	16.67	59.988				20.4943	24.57	40.7
30.0484	514.67	1.94299				20.5012	6.87	145.56
30.0646	16.24	61.5764				20.5333	32.12	31.1333
30.0833	18.63	53.6769				20.5508	17.45	57.3066
30.1076	24.36	41.0509				20.5838	33.03	30.2755
30.1273	19.68	50.813				20.6077	23.93	41.7885
30.4077	280.4	3.56633				20.9295	321.74	3.1081
30.4382	30.52	32.7654				20.9493	19.78	50.5561
30.4589	20.64	48.4496				20.9684	19.13	52.2739
30.488	29.12	34.3407				20.9859	17.55	56.9801
30.5208	32.83	30.4599				21.027	41.11	24.325
30.5395	18.72	53.4188				21.1613	134.24	7.44934
30.5601	20.59	48.5673				21.1676	6.31	158.479
31.0558	495.71	2.01731				21.2174	49.79	20.0844
31.088	32.11	31.1429				21.5581	340.74	2.93479
31.1133	25.39	39.3856				21.6002	42.07	23.7699
31.1392	25.86	38.6698				21.6487	48.53	20.6058
31.1665	27.28	36.6569				21.6695	20.73	48.2393
31.1925	25.98	38.4911				21.6925	23	43.4783
31.2253	32.85	30.4414				21.702	9.59	104.275
31.7935	568.15	1.7601				21.7314	29.4	34.0136
31.8366	43.11	23.1965				21.7465	15.08	66.313
31.8701	33.49	29.8597				21.8049	58.34	17.1409
32.2795	409.39	2.44266				21.8247	19.79	50.5306
32.2971	17.61	56.7859				21.8322	7.58	131.926
32.3197	22.64	44.1696				21.8568	24.55	40.7332
32.8488	529.11	1.88997				22.2009	344.1	2.90613
32.8695	20.67	48.3793				22.2748	73.89	13.5336
32.8901	20.6	48.5437				22.2981	23.36	42.8082
33.3116	421.52	2.37237				22.5364	238.23	4.19762
33.3431	31.53	31.7158				22.6688	132.45	7.55002
33.3676	24.46	40.8831				22.7254	56.58	17.6741
33.8569	489.33	2.04361				22.8254	99.99	10.001
34.3021	445.22	2.24608				22.8542	28.78	34.7464
35.0024	700.28	1.428				23.3121	457.94	2.18369
35.0288	26.37	37.9219				23.4483	136.15	7.34484
36.6367	1607.95	0.62191				23.7562	307.95	3.24728
36.6653	28.58	34.9895				23.7648	8.57	116.686
36.6992	33.87	29.5247				24.0345	269.7	3.70782
38.2456	1546.36	0.64668				24.0845	50.03	19.988
38.282	36.42	27.4574				24.1089	24.4	40.9836
38.3061	24.11	41.4766				24.1603	51.39	19.459
38.3279	21.82	45.8295				24.1732	12.92	77.3994
38.3518	23.92	41.806				24.183	9.74	102.669
43.3799	5028.1	0.198882				24.2036	20.61	48.5201
43.8916	511.67	1.95438				24.2352	31.61	31.6356
44.2917	400.09	2.49944				24.7088	473.6	2.11149
47.405	3113.36	0.321196				24.736	27.22	36.7377
49.2355	1830.41	0.546326				24.7796	43.6	22.9358
51.5249	2289.47	0.436782				24.8247	45.14	22.1533
52.7148	1189.86	0.840435				24.8715	46.77	21.3812
61.9222	9207.39	0.108608				24.8833	11.82	84.6024
61.9446	22.42	44.603				25.4055	522.21	1.91494
61.9677	23.14	43.2152				25.44	34.49	28.9939
71.3108	9343.09	0.107031				25.9413	501.28	1.99489
72.4069	1096.04	0.912375				25.9642	22.9	43.6681
74.001	1594.18	0.627282				26.063	98.84	10.1174
74.0295	28.45	35.1494				26.0687	5.61	178.253
75.0106	981.15	1.01921				26.6158	547.15	1.82765
76.7428	1732.11	0.577331				26.6262	10.37	96.432
80.0173	3274.59	0.305382				26.6375	11.31	88.4173
81.2537	1236.38	0.808813				26.6448	7.3	136.986
81.2712	17.52	57.0776				26.651	6.2	161.29
82.971	1699.77	0.588315				26.6732	22.25	44.9438
88.8442	5873.24	0.170264				26.7032	29.96	33.3778
141.51	52665.3	0.0189878				27.1532	450.05	2.22198
157.134	15624.5	0.0640022				27.1706	17.31	57.7701
161.826	4691.57	0.213148				27.1913	20.77	48.1464
161.866	40.81	24.5038				27.2226	31.29	31.9591
161.887	21.03	47.5511				27.7313	508.71	1.96576
161.91	22.23	44.9843				27.7683	36.98	27.0416
161.932	22.13	45.1875				27.7847	16.4	60.9756
161.958	26.62	37.5657				27.8232	38.5	25.974
161.983	24.5	40.8163				27.8656	42.38	23.596
162.012	28.92	34.5781				27.8874	21.79	45.8926
162.048	36.09	27.7085				27.9249	37.49	26.6738
172.695	10647.3	0.0939208				28.8084	883.5	1.13186
176.456	3761.11	0.265879				28.9964	188.08	5.31689
181.221	4765.17	0.209856				29.0333	36.91	27.0929
181.251	29.28	34.153				29.111	77.6	12.8866
181.273	21.81	45.8505				29.1767	65.7	15.2207
181.289	16.58	60.3136				29.1835	6.85	145.985
181.305	16.32	61.2745				29.2126	29.06	34.4116
181.32	14.22	70.3235				29.2482	35.66	28.0426
181.335	15.21	65.7462				29.3766	128.41	7.78756
181.354	19.39	51.573				29.3951	18.44	54.2299
182.072	717.59	1.39355				29.6143	219.21	4.56184
182.263	191.49	5.2222				29.6372	22.89	43.6872
182.29	26.16	38.2263				29.6645	27.35	36.5631
182.313	23.56	42.4448				29.7087	44.21	22.6193
182.333	20.22	49.456				29.7203	11.55	86.5801
182.352	18.59	53.7924				29.7517	31.44	31.8066
182.382	30	33.3333				29.8059	54.19	18.4536
183.383	1001.04	0.998961				30.0146	208.66	4.79249
183.751	367.92	2.71798				30.2688	254.22	3.9336
183.777	25.94	38.5505				30.4386	169.82	5.88859
183.81	32.76	30.525				30.4676	29.02	34.459
183.839	29.9	33.4448				30.4942	26.54	37.679
183.873	33.27	30.0571				30.5294	35.27	28.3527
184.517	644.07	1.55263				30.8167	287.21	3.48177
184.548	31.15	32.1027				30.9776	160.96	6.21272
184.576	27.59	36.245				31.0253	47.66	20.982
184.601	25.81	38.7447				31.0612	35.9	27.8552
184.624	23.04	43.4028				31.5198	458.64	2.18036
184.642	17.52	57.0776				31.5674	47.58	21.0172
184.659	17.09	58.5138				31.5943	26.94	37.1195
184.678	19.26	51.9211				31.6027	8.41	118.906
184.715	36.51	27.3898				31.6543	51.56	19.3949
184.747	31.83	31.4169				31.6754	21.08	47.4383
184.781	34.35	29.1121				31.6796	4.18	239.234
184.816	34.58	28.9184				31.6999	20.36	49.1159
184.845	29.68	33.6927				31.7923	92.38	10.8249
184.865	19.54	51.1771				32.0814	289.12	3.45877
184.886	21.54	46.4253				32.1638	82.41	12.1344
184.919	33.13	30.1841				32.2638	99.94	10.006
184.952	33.07	30.2389				32.3083	44.51	22.4669
184.984	31.54	31.7058				32.35	41.73	23.9636
185.219	234.79	4.25913				32.8159	465.91	2.14634
185.245	25.9	38.61				32.8223	6.42	155.763
185.274	28.85	34.662				32.8418	19.42	51.4933
185.301	27.08	36.9276				33.1992	357.44	2.79767
185.328	27.15	36.8324				33.3039	104.7	9.5511
185.362	33.9	29.4985				33.3197	15.82	63.2111
185.388	26.5	37.7358				33.3567	36.95	27.0636
185.411	22.55	44.3459				33.5682	211.51	4.72791
185.443	31.84	31.407				33.5902	21.98	45.4959
185.471	28.81	34.7102				33.6581	67.97	14.7124
185.779	307.51	3.25193				33.9762	318.09	3.14376
186.041	261.75	3.82044				34.0185	42.27	23.6574
186.065	24.36	41.0509				34.0433	24.76	40.3877
186.088	22.93	43.611				34.112	68.72	14.5518
186.112	24.36	41.0509				34.1272	15.19	65.8328
186.133	21.04	47.5285				34.1785	51.29	19.497
186.151	17.88	55.9284				34.6491	470.64	2.12477
186.169	18.08	55.3097				34.6742	25.14	39.7772
186.195	26.03	38.4172				34.743	68.79	14.537
186.229	33.87	29.5247				35.1834	440.36	2.27087
186.253	23.57	42.4268				35.2119	28.52	35.0631
186.273	20.72	48.2625				35.2514	39.47	25.3357
186.295	21.96	45.5373				35.3264	75.06	13.3227
186.34	44.42	22.5124				35.3882	61.73	16.1996
186.386	46.44	21.5332				35.7159	327.7	3.05157
186.416	29.58	33.8066				35.7389	23.04	43.4028
186.458	42.25	23.6686				35.7632	24.32	41.1184
186.489	30.56	32.7225				35.8183	55.04	18.1686
186.528	38.88	25.7202				35.9656	147.37	6.78564
186.555	27.83	35.9324				35.9962	30.55	32.7332
186.584	28.77	34.7584				36.4785	482.34	2.07323
186.617	32.34	30.9215				36.5319	53.42	18.7196
187.057	440.71	2.26907				36.6639	131.92	7.58035
187.08	22.96	43.554				37.0584	394.49	2.53492
187.102	22.15	45.1467				37.0794	21.01	47.5964
187.122	19.73	50.6842				37.095	15.67	63.8162
187.144	22.32	44.8029				37.1022	7.14	140.056
187.16	16.11	62.0732				37.1216	19.44	51.4403
187.178	17.18	58.2072				37.1483	26.67	37.4953
187.197	19.1	52.356				37.1752	26.88	37.2024
187.219	22.36	44.7227				37.2004	25.2	39.6825
187.246	26.65	37.5235				37.3664	166	6.0241
187.278	31.83	31.4169				37.5544	188.08	5.31689
187.607	329.3	3.03674				37.7352	180.78	5.53159
187.631	24.17	41.3736				37.772	36.73	27.2257
187.655	23.98	41.7014				37.7831	11.12	89.9281
187.678	22.82	43.8212				37.8157	32.65	30.6279
187.697	19.42	51.4933				38.0472	231.47	4.32021
187.717	19.82	50.4541				38.1866	139.4	7.1736
187.74	22.94	43.592				38.2552	68.59	14.5794
187.762	21.48	46.5549				38.2807	25.49	39.2311
187.79	28.26	35.3857				38.2888	8.1	123.457
187.823	33	30.303				38.2977	8.93	111.982
187.851	27.85	35.9066				38.3482	50.5	19.802
187.883	32.43	30.8356				38.3819	33.66	29.7089
187.939	56.25	17.7778				38.4005	18.6	53.7634
188.176	236.76	4.22369				38.421	20.55	48.6618
188.2	23.63	42.3191				38.9194	498.36	2.00658
188.221	20.89	47.8698				38.9288	9.42	106.157
188.243	22.45	44.5434				38.9531	24.31	41.1353
188.261	17.62	56.7537				38.9645	11.42	87.5657
188.279	18.74	53.3618				38.973	8.45	118.343
188.298	18.85	53.0504				39.0313	58.37	17.1321
188.327	28.26	35.3857				39.4198	388.46	2.57427
188.682	355.54	2.81262				39.5937	173.86	5.75175
188.718	35.8	27.933				39.6167	23.03	43.4216
188.742	24.49	40.833				40.1448	528.06	1.89372
188.767	24.43	40.9333				40.168	23.22	43.0663
188.794	27.65	36.1664				40.2078	39.86	25.0878
188.817	22.83	43.802				40.2398	31.98	31.2695
188.839	21.33	46.8823				40.3475	107.73	9.28247
188.861	22.06	45.3309				40.3799	32.31	30.9502
188.882	21.34	46.8604				40.6286	248.7	4.02091
188.902	19.66	50.8647				40.6723	43.71	22.8781
188.921	19.21	52.0562				40.8068	134.55	7.43218
188.945	23.92	41.806				40.827	20.2	49.505
188.978	32.73	30.553				40.8369	9.93	100.705
189.005	27.75	36.036				40.8446	7.66	130.548
189.036	30.43	32.8623				40.8578	13.18	75.8725
189.058	22.71	44.0335				40.874	16.25	61.5385
189.08	21.65	46.1894				40.8952	21.21	47.1476
189.099	18.9	52.9101				40.9161	20.83	48.0077
189.116	16.77	59.6303				41.3721	456.06	2.19269
189.134	18.58	53.8213				41.3867	14.61	68.4463
189.161	27.15	36.8324				41.4184	31.65	31.5956
189.19	28.39	35.2237				41.5264	107.98	9.26097
189.213	23.53	42.4989				41.6057	79.29	12.6119
189.356	142.45	7.02001				41.9822	376.54	2.65576
189.388	32.56	30.7125				41.9934	11.18	89.4454
189.411	22.23	44.9843				42.0052	11.79	84.8176
189.43	19.87	50.3271				42.0316	26.45	37.8072
189.45	19.46	51.3875				42.0447	13.05	76.6284
189.473	22.73	43.9947				42.0854	40.75	24.5399
189.501	28.81	34.7102				42.1279	42.49	23.5349
189.532	30.05	33.2779				42.1665	38.55	25.9403
189.568	36.71	27.2405				42.229	62.55	15.9872
189.596	27.71	36.0881				42.2529	23.9	41.841
189.827	231.48	4.32003				42.537	284.09	3.52001
189.852	24.93	40.1123				42.5669	29.91	33.4336
189.891	38.86	25.7334				42.5931	26.2	38.1679
189.921	29.42	33.9905				42.614	20.91	47.824
189.941	20.12	49.7018				42.6563	42.28	23.6518
189.96	19.66	50.8647				42.6807	24.44	40.9165
189.982	22.02	45.4133				42.7052	24.45	40.8998
190.014	31.26	31.9898				42.8582	153.06	6.53339
190.048	34.46	29.0192				43.1987	340.43	2.93746
190.073	24.85	40.2414				43.2439	45.27	22.0897
190.099	25.49	39.2311				43.2576	13.64	73.3138
190.116	17.79	56.2114				43.2618	4.18	239.234
190.137	21.13	47.3261				43.2684	6.62	151.057
190.16	22.65	44.1501				43.2927	24.28	41.1862
190.185	24.6	40.6504				43.311	18.35	54.4959
190.22	35	28.5714				43.3278	16.79	59.5593
190.245	25.53	39.1696				43.8656	537.8	1.85943
190.369	123.81	8.07689				43.8818	16.2	61.7284
190.394	25.31	39.5101				43.9025	20.73	48.2393
190.421	26.73	37.4111				43.9187	16.18	61.8047
190.448	27.11	36.8868				43.9618	43.06	23.2234
190.472	24	41.6667				44.1064	144.61	6.91515
190.493	20.39	49.0436				44.1648	58.41	17.1204
190.513	20.38	49.0677				44.4502	285.39	3.50398
190.539	26.48	37.7644				44.4847	34.53	28.9603
190.564	24.5	40.8163				44.5886	103.84	9.6302
190.589	25.22	39.6511				44.6576	69.04	14.4844
190.619	29.86	33.4896				45.0417	384.1	2.60349
190.667	47.81	20.9161				45.0652	23.47	42.6076
190.691	24.55	40.7332				45.0859	20.72	48.2625
190.721	30.07	33.2557				45.093	7.11	140.647
190.99	268.53	3.72398				45.1085	15.49	64.5578
191.012	22.15	45.1467				45.128	19.55	51.1509
191.033	21.03	47.5511				45.1751	47.08	21.2404
191.049	15.94	62.7353				45.2181	42.96	23.2775
191.068	18.88	52.9661				45.3242	106.11	9.42418
191.087	19.36	51.6529				45.4957	171.55	5.8292
191.112	24.64	40.5844				45.6996	203.89	4.90461
191.256	143.57	6.96524				45.7104	10.72	93.2836
191.284	28.15	35.524				45.7268	16.43	60.8643
191.306	21.83	45.8085				45.74	13.17	75.9301
191.328	22.46	44.5236				45.7537	13.78	72.5689
191.353	24.64	40.5844				45.773	19.28	51.8672
191.375	22.48	44.484				45.7999	26.86	37.2301
191.409	34.29	29.163				45.8174	17.49	57.1755
191.544	134.19	7.45212				45.821	3.67	272.48
191.565	21.04	47.5285				46.3107	489.68	2.04215
191.583	18.37	54.4366				46.4325	121.81	8.20951
191.599	16.21	61.6903				46.4417	9.19	108.814
191.616	17.22	58.072				46.6475	205.79	4.85932
191.634	17.49	57.1755				46.9113	263.76	3.79133
191.648	14.33	69.7837				46.9331	21.79	45.8926
191.664	15.92	62.8141				46.9443	11.25	88.8889
191.679	14.53	68.8231				46.955	10.72	93.2836
191.698	19.78	50.5561				46.9734	18.36	54.4662
191.722	23.42	42.6985				47.0368	63.44	15.7629
191.758	35.74	27.9799				47.5703	533.5	1.87441
191.789	31.68	31.5657				48.0759	505.59	1.97789
191.863	74.14	13.488				48.0821	6.17	162.075
191.886	23.05	43.3839				48.1076	25.55	39.1389
191.911	24.97	40.0481				48.1366	28.93	34.5662
192.246	334.38	2.99061				48.1443	7.75	129.032
192.268	22.14	45.1671				48.1536	9.31	107.411
192.286	18.07	55.3403				48.1731	19.45	51.4139
192.306	19.64	50.9165				48.203	29.93	33.4113
192.326	20.07	49.8256				48.224	21.05	47.5059
192.348	22.61	44.2282				48.3004	76.31	13.1044
192.374	25.81	38.7447				48.3365	36.1	27.7008
192.402	27.77	36.0101				48.5466	210.17	4.75805
192.433	30.93	32.3311				48.6502	103.55	9.65717
192.465	32.28	30.9789				48.7911	140.89	7.09774
192.492	26.74	37.3972				48.8926	101.52	9.85028
192.522	30.4	32.8947				48.9258	33.19	30.1296
192.55	27.98	35.7398				49.2754	349.62	2.86025
192.596	45.74	21.8627				49.4122	136.75	7.31261
192.633	37.02	27.0124				49.4224	10.22	97.8474
192.667	33.82	29.5683				49.4357	13.29	75.2445
192.693	26.32	37.9939				49.4484	12.71	78.6782
192.711	18.27	54.7345				49.4568	8.41	118.906
192.727	15.54	64.3501				49.5462	89.42	11.1832
192.742	15.31	65.3168				49.9407	394.55	2.53453
192.764	21.97	45.5166				49.9766	35.85	27.894
192.789	24.99	40.016				49.988	11.41	87.6424
192.813	23.32	42.8816				50.019	30.99	32.2685
192.845	32.58	30.6937				50.0412	22.21	45.0248
192.868	22.72	44.0141				50.0521	10.9	91.7431
192.892	23.64	42.3012				50.0808	28.73	34.8068
192.922	30.15	33.1675				50.5415	460.63	2.17094
192.946	24.31	41.1353				50.5872	45.77	21.8484
192.983	36.9	27.1003				51.1583	571.09	1.75104
193.291	308.5	3.24149				51.2019	43.59	22.941
193.313	22.07	45.3104				51.2203	18.4	54.3478
193.332	18.16	55.0661				51.2245	4.18	239.234
193.347	15.2	65.7895				51.2454	20.91	47.824
193.362	15.42	64.8508				51.2554	9.94	100.604
193.379	16.92	59.1017				51.271	15.69	63.7349
193.396	17.13	58.3771				51.2788	7.74	129.199
193.413	16.75	59.7015				51.803	524.24	1.90752
193.428	15.25	65.5738				51.8223	19.26	51.9211
193.45	21.8	45.8716				51.8292	6.9	144.928
193.482	32.09	31.1624				51.8344	5.24	190.84
193.513	30.61	32.6691				51.8779	43.45	23.015
193.554	40.82	24.4978				51.9019	23.99	41.684
193.582	28.1	35.5872				51.94	38.17	26.1986
193.601	19.24	51.9751				51.9634	23.37	42.7899
193.626	24.74	40.4204				52.0212	57.84	17.2891
193.649	22.88	43.7063				52.3086	287.33	3.48032
193.678	29.64	33.7382				52.3727	64.09	15.6031
193.728	49.6	20.1613				52.4691	96.47	10.3659
193.982	253.88	3.93887				52.5028	33.68	29.6912
194.009	27.25	36.6972				52.5305	27.73	36.062
194.026	17.11	58.4454				52.573	42.44	23.5627
194.042	15.85	63.0915				53.0274	454.43	2.20056
194.057	15.29	65.4022				53.0599	32.48	30.7882
194.075	17.85	56.0224				53.0744	14.54	68.7758
194.091	15.53	64.3915				53.123	48.59	20.5804
194.108	16.96	58.9623				53.1625	39.51	25.31
194.127	19.36	51.6529				53.2174	54.92	18.2083
194.155	27.76	36.0231				53.5494	331.91	3.01286
194.184	29.72	33.6474				53.6529	103.51	9.6609
194.218	34.07	29.3513				53.6716	18.71	53.4474
194.261	42.1	23.753				53.6762	4.61	216.92
194.297	36.53	27.3748				53.7002	24.05	41.58
194.374	77.29	12.9383				53.7641	63.9	15.6495
194.397	22.15	45.1467				53.8385	74.34	13.4517
194.411	14.7	68.0272				54.232	393.53	2.5411
194.428	16.49	60.6428				54.252	19.95	50.1253
194.442	14.02	71.3267				54.2854	33.45	29.8954
194.455	13.62	73.4214				54.3178	32.39	30.8737
194.469	13.45	74.3494				54.3408	23	43.4783
194.482	13.43	74.4602				54.3618	20.95	47.7327
194.5	18.12	55.1876				54.3816	19.87	50.3271
194.521	20.65	48.4262				54.9605	578.86	1.72753
194.906	384.74	2.59916				55.5337	573.23	1.7445
194.927	20.94	47.7555				55.5527	19.01	52.6039
194.944	16.94	59.0319				55.5669	14.17	70.5716
194.965	21.37	46.7946				55.5918	24.94	40.0962
194.986	20.79	48.1				55.5957	3.92	255.102
194.991	5.7	175.439				55.6301	34.36	29.1036
194.996	4.79	208.768				55.6845	54.43	18.3722
195.022	25.7	38.9105				55.8595	175.01	5.71396
195.04	18.25	54.7945				56.2346	375.05	2.66631
195.058	18.08	55.3097				56.3171	82.53	12.1168
195.079	21.2	47.1698				56.473	155.91	6.41396
195.098	18.31	54.615				56.6914	218.34	4.58001
195.114	16.21	61.6903				56.7325	41.13	24.3132
195.134	20.02	49.95				56.7622	29.65	33.7268
195.175	40.63	24.6124				56.7938	31.63	31.6156
195.202	27.15	36.8324				57.3425	548.74	1.82236
195.23	28.57	35.0018				57.372	29.42	33.9905
195.262	31.49	31.7561				57.4124	40.4	24.7525
195.291	28.8	34.7222				57.4254	13.02	76.8049
195.318	27.41	36.483				57.4672	41.88	23.8777
195.526	208.14	4.80446				57.6229	155.67	6.42385
195.549	22.68	44.0917				57.9124	289.47	3.45459
195.569	20.59	48.5673				57.9237	11.28	88.6525
195.591	21.23	47.1032				57.9555	31.84	31.407
195.611	19.97	50.0751				58.0021	46.59	21.4638
195.629	18.28	54.7046				58.0148	12.66	78.9889
195.651	22.22	45.0045				58.0254	10.63	94.0734
195.671	19.87	50.3271				58.0614	36.05	27.7393
195.691	20.23	49.4315				58.0724	10.92	91.5751
195.712	20.27	49.334				58.0975	25.16	39.7456
195.74	28.91	34.5901				58.1971	99.6	10.0402
195.782	41.27	24.2307				58.5994	402.26	2.48595
195.851	69.73	14.341				58.6335	34.15	29.2826
195.857	5.67	176.367				58.6892	55.67	17.963
195.91	52.65	18.9934				58.7169	27.72	36.075
195.928	18.24	54.8246				58.8572	140.25	7.13012
195.933	5.44	183.824				58.8864	29.24	34.1997
195.938	4.38	228.311				58.9115	25.08	39.8724
196.079	141.04	7.09019				59.1927	281.21	3.55606
196.107	28.38	35.2361				59.2166	23.9	41.841
196.113	5.51	181.488				59.2396	23	43.4783
196.131	18.47	54.1419				59.2574	17.75	56.338
196.137	5.35	186.916				59.2626	5.27	189.753
196.141	4.76	210.084				59.3159	53.25	18.7793
196.165	23.94	41.7711				59.3225	6.63	150.83
196.17	5.12	195.312				59.8413	518.76	1.92767
196.175	4.79	208.768				59.8638	22.58	44.287
196.2	25.24	39.6197				59.8932	29.31	34.118
196.22	19.22	52.0291				59.9323	39.13	25.5558
196.247	27.46	36.4166				59.9526	20.32	49.2126
196.28	32.42	30.8452				60.3448	392.21	2.54965
196.375	95.05	10.5208				60.4764	131.58	7.59994
196.381	5.98	167.224				60.4827	6.27	159.49
196.406	25.21	39.6668				60.4934	10.74	93.1099
196.411	5.44	183.824				60.5123	18.93	52.8262
196.417	5.76	173.611				60.5206	8.29	120.627
196.666	248.68	4.02123				60.5532	32.6	30.6748
196.68	14.58	68.5871				60.5789	25.71	38.8954
196.695	15.02	66.5779				60.6483	69.41	14.4071
196.701	5.45	183.486				61.0834	435.07	2.29848
196.705	4.57	218.818				61.1048	21.37	46.7946
196.729	24.06	41.5628				61.151	46.19	21.6497
196.735	5.82	171.821				61.1596	8.59	116.414
196.779	43.98	22.7376				61.1912	31.67	31.5756
196.784	5.3	188.679				61.6392	448.01	2.23209
196.824	39.86	25.0878				61.6471	7.91	126.422
196.855	30.44	32.8515				61.6656	18.41	54.3183
196.877	22.13	45.1875				61.6709	5.38	185.874
196.882	5.26	190.114				61.6912	20.27	49.334
196.887	4.92	203.252				61.7361	44.88	22.2816
196.926	38.83	25.7533				61.7466	10.52	95.057
196.971	44.64	22.4014				61.8604	113.76	8.79044
196.976	4.99	200.401				61.9097	49.35	20.2634
197.026	50.61	19.7589				62.3076	397.83	2.51364
197.182	156.17	6.40328				62.3369	29.32	34.1064
197.208	25.79	38.7747				62.357	20.16	49.6032
197.229	21.32	46.9043				62.3823	25.22	39.6511
197.257	27.1	36.9004				62.4366	54.39	18.3857
197.262	5.31	188.324				62.645	208.33	4.80008
197.288	26.13	38.2702				62.8294	184.43	5.42211
197.294	5.83	171.527				62.8505	21.14	47.3037
197.319	24.73	40.4367				62.8869	36.39	27.4801
197.324	5.43	184.162				62.9484	61.47	16.2681
197.351	26.94	37.1195				62.9551	6.68	149.701
197.356	5.23	191.205				62.9735	18.44	54.2299
197.388	32.22	31.0366				62.9874	13.84	72.2543
197.42	32.11	31.1429				63.563	575.62	1.73726
197.453	32.45	30.8166				63.5833	20.33	49.1884
197.486	33.39	29.9491				63.5902	6.92	144.509
197.543	56.3	17.762				63.6092	18.95	52.7704
197.598	55.37	18.0603				63.6407	31.56	31.6857
197.628	30.01	33.3222				63.6741	33.33	30.003
197.752	123.97	8.06647				63.7267	52.61	19.0078
197.774	22.48	44.484				63.8611	134.42	7.43937
197.795	20.27	49.334				63.8791	17.99	55.5864
197.8	5.47	182.815				64.094	214.87	4.65398
197.805	4.66	214.592				64.1322	38.22	26.1643
197.831	26.21	38.1534				64.208	75.82	13.1891
197.851	19.87	50.3271				64.2366	28.55	35.0263
197.857	5.87	170.358				64.3225	86	11.6279
197.889	31.91	31.3381				64.4087	86.11	11.6131
197.894	5.08	196.85				64.7373	328.68	3.04247
197.929	35.75	27.972				64.8126	75.3	13.2802
197.971	41.16	24.2954				64.8568	44.17	22.6398
198.005	34.1	29.3255				64.9033	46.47	21.5193
198.01	5.4	185.185				64.9206	17.33	57.7034
198.032	21.93	45.5996				64.9522	31.6	31.6456
198.05	17.54	57.0125				65.3537	401.44	2.49103
198.077	27.51	36.3504				65.3776	23.95	41.7537
198.082	5.26	190.114				65.5295	151.92	6.58241
198.088	5.41	184.843				65.5359	6.43	155.521
198.487	399.27	2.50457				65.6219	85.95	11.6347
198.493	6.08	164.474				65.6473	25.4	39.3701
198.499	5.69	175.747				65.675	27.66	36.1533
198.516	16.65	60.0601				66.0516	376.65	2.65498
198.52	4.83	207.039				66.0706	19.03	52.5486
198.54	19.58	51.0725				66.1397	69.02	14.4886
198.545	5.25	190.476				66.1794	39.73	25.1699
198.564	19.17	52.1648				66.2026	23.22	43.0663
198.569	4.98	200.803				66.7496	546.97	1.82825
198.594	24.37	41.0341				66.7887	39.14	25.5493
198.599	5.36	186.567				66.799	10.3	97.0874
198.622	23.21	43.0849				66.8144	15.34	65.189
198.628	5.62	177.936				66.8273	12.93	77.3395
198.679	51.47	19.4288				66.8355	8.2	121.951
198.7	20.62	48.4966				67.2315	396.02	2.52512
198.727	27.11	36.8868				67.3563	124.75	8.01603
198.734	6.47	154.56				67.3981	41.81	23.9177
198.836	102.33	9.77231				67.428	29.98	33.3556
198.854	17.68	56.5611				67.4941	66.08	15.1332
198.859	5.29	189.036				67.5272	33.1	30.2115
198.88	21.3	46.9484				67.5507	23.46	42.6257
198.885	4.84	206.612				67.8896	338.87	2.95098
198.909	24.09	41.511				67.9236	34.08	29.3427
198.932	22.93	43.611				67.9544	30.78	32.4886
198.937	5.37	186.22				67.9745	20.1	49.7512
199.159	221.96	4.50532				68.0191	44.57	22.4366
199.165	5.21	191.939				68.0259	6.77	147.71
199.193	28.38	35.2361				68.0449	19.07	52.4384
199.199	6.18	161.812				68.072	27.04	36.9822
199.204	4.53	220.751				68.0841	12.15	82.3045
199.226	22.5	44.4444				68.0972	13.1	76.3359
199.231	5.13	194.932				68.1177	20.43	48.9476
199.255	23.92	41.806				68.1254	7.72	129.534
199.261	5.32	187.97				68.2657	140.37	7.12403
199.266	5.29	189.036				68.4913	225.52	4.4342
199.3	34.47	29.0107				68.529	37.74	26.4971
199.338	38.04	26.2881				68.5721	43.09	23.2072
199.344	5.22	191.571				68.6348	62.73	15.9413
199.545	201.55	4.96155				68.6681	33.23	30.0933
199.55	5.32	187.97				68.7147	46.61	21.4546
199.587	36.86	27.1297				68.7436	28.95	34.5423
199.593	5.33	187.617				69.1018	358.21	2.79166
199.629	36.31	27.5406				69.1371	35.31	28.3206
199.635	5.73	174.52				69.1695	32.33	30.931
199.688	53.72	18.615				69.2137	44.26	22.5938
199.693	5.07	197.239				69.2629	49.19	20.3293
199.736	42.95	23.2829				69.7907	527.75	1.89484
199.742	5.58	179.211				69.8176	26.93	37.1333
199.824	82.52	12.1183				69.8383	20.74	48.216
199.829	4.95	202.02				69.8603	22.02	45.4133
199.852	22.13	45.1875				69.8657	5.32	187.97
199.965	113.72	8.79353				69.899	33.35	29.985
199.971	5.27	189.753				69.909	9.93	100.705
199.975	4.61	216.92				69.9285	19.52	51.2295
199.994	19.03	52.5486				70.5335	605.06	1.65273
199.999	5.27	189.753				70.5643	30.81	32.457
200.004	4.39	227.79				70.5914	27.05	36.9686
200.026	22.2	45.045				70.9732	381.81	2.6191
200.031	5.06	197.628				71.0564	83.21	12.0178
200.05	19.2	52.0833				71.1044	47.99	20.8377
200.056	5.65	176.991				71.1242	19.83	50.4286
200.061	4.65	215.054				71.1852	60.93	16.4123
200.106	44.98	22.2321				71.263	77.87	12.8419
200.187	81.11	12.3289				71.301	38	26.3158
200.192	5.48	182.482				71.3131	12.09	82.713
200.197	5.07	197.239				71.4006	87.44	11.4364
200.234	36.64	27.2926				71.6883	287.79	3.47476
200.249	15.02	66.5779				71.7118	23.43	42.6803
200.254	4.74	210.97				71.7351	23.33	42.8633
200.284	30.37	32.9272				71.7443	9.16	109.17
200.29	5.93	168.634				71.7709	26.63	37.5516
200.379	88.93	11.2448				71.8949	123.96	8.06712
200.405	26.34	37.9651				71.9277	32.81	30.4785
200.424	18.79	53.2198				71.9416	13.98	71.5308
200.441	16.87	59.2768				72.2383	296.64	3.37109
200.447	5.76	173.611				72.3089	70.61	14.1623
200.614	167.15	5.98265				72.3645	55.57	17.9953
200.62	5.84	171.233				72.4277	63.26	15.8078
200.624	4.81	207.9				72.5042	76.44	13.0822
200.641	16.19	61.7665				73.0448	540.63	1.84969
200.645	4.5	222.222				73.2469	202.14	4.94707
200.666	20.5	48.7805				73.4874	240.5	4.158
200.671	5.14	194.553				73.5065	19.02	52.5762
200.677	5.91	169.205				73.5275	21.06	47.4834
200.717	40.11	24.9314				73.6869	159.33	6.27628
200.744	27.46	36.4166				73.7258	38.9	25.7069
200.75	5.72	174.825				74.1393	413.58	2.41791
201.056	305.8	3.27011				74.1511	11.72	85.3242
201.088	32.46	30.8071				74.2174	66.33	15.0761
201.114	25.83	38.7147				74.2243	6.91	144.718
201.119	5.38	185.874				74.2498	25.52	39.185
201.151	31.44	31.8066				74.2707	20.93	47.7783
201.167	15.91	62.8536				74.2797	8.93	111.982
201.172	5.3	188.679				74.3067	27.04	36.9822
201.195	23.17	43.1593				74.3369	30.23	33.0797
201.2	4.99	200.401				74.3515	14.59	68.5401
201.226	25.49	39.2311				74.8557	504.13	1.98362
201.243	17.66	56.6251				74.8647	9.02	110.865
201.248	4.78	209.205				74.8916	26.92	37.1471
201.275	26.95	37.1058				74.9674	75.83	13.1874
201.281	5.5	181.818				75.3615	394.07	2.53762
201.285	4.64	215.517				75.3909	29.42	33.9905
201.312	26.68	37.4813				75.4419	50.93	19.6348
201.317	4.76	210.084				75.4595	17.6	56.8182
201.349	32.42	30.8452				75.4973	37.89	26.3922
201.383	33.82	29.5683				75.5018	4.49	222.717
201.409	26.14	38.2555				75.6278	125.95	7.93966
201.414	4.98	200.803				76.0019	374.16	2.67265
201.482	67.93	14.721				76.0677	65.76	15.2068
201.56	78.22	12.7845				76.1066	38.88	25.7202
201.566	5.84	171.233				76.1265	19.9	50.2513
201.802	235.94	4.23837				76.164	37.54	26.6383
201.824	21.58	46.3392				76.8442	680.21	1.47013
201.84	16.21	61.6903				76.8882	44.01	22.7221
201.845	5.69	175.747				76.8936	5.37	186.22
201.85	4.54	220.264				77.1402	246.55	4.05597
201.881	31.4	31.8471				77.2118	71.63	13.9606
201.911	29.35	34.0716				77.3051	93.33	10.7147
201.917	5.82	171.821				77.3582	53.05	18.8501
201.921	4.89	204.499				77.3901	31.95	31.2989
201.952	30.54	32.7439				77.5181	128	7.8125
201.957	4.88	204.918				77.9145	396.34	2.52309
201.986	29.61	33.7724				77.9327	18.27	54.7345
201.991	5	200				77.9678	35.11	28.4819
202.026	34.33	29.129				77.9746	6.74	148.368
202.152	125.94	7.94029				77.9967	22.14	45.1671
202.17	18.26	54.7645				78.5102	513.47	1.94753
202.175	5.4	185.185				78.5592	48.97	20.4207
202.18	4.22	236.967				78.5794	20.19	49.5295
202.263	83.4	11.9904				78.6055	26.18	38.1971
202.341	77.85	12.8452				78.8925	286.94	3.48505
202.346	5.14	194.553				79.0551	162.63	6.14893
202.37	24.1	41.4938				79.0891	33.98	29.4291
202.4	29.76	33.6022				79.0953	6.22	160.772
202.431	31.28	31.9693				79.1043	8.97	111.483
202.614	183.15	5.46001				79.1168	12.52	79.8722
202.619	4.97	201.207				79.141	24.19	41.3394
202.66	40.51	24.6853				79.1615	20.54	48.6855
202.665	5.5	181.818				79.6857	524.17	1.90778
202.794	128.99	7.75254				79.7073	21.65	46.1894
202.82	25.84	38.6997				79.7847	77.34	12.9299
202.826	6.07	164.745				79.8041	19.39	51.573
202.831	4.52	221.239				79.8225	18.4	54.3478
202.852	21.31	46.9263				80.008	185.55	5.38938
202.857	4.7	212.766				80.2629	254.9	3.92311
202.878	20.98	47.6644				80.2738	10.85	92.1659
202.883	4.98	200.803				80.2829	9.16	109.17
202.978	94.99	10.5274				80.3051	22.2	45.045
202.983	4.96	201.613				80.3609	55.77	17.9308
203.004	20.91	47.824				80.3759	15.04	66.4894
203.01	6.22	160.772				80.3927	16.75	59.7015
203.014	4.56	219.298				80.3988	6.07	164.745
203.043	28.79	34.7343				80.4226	23.88	41.876
203.048	4.9	204.082				80.4382	15.58	64.1849
203.08	31.84	31.407				80.4788	40.56	24.6548
203.085	5.37	186.22				80.5428	64.03	15.6177
203.116	30.33	32.9707				80.773	230.23	4.34348
203.148	32.59	30.6843				81.0105	237.48	4.21088
203.211	62.67	15.9566				81.0657	55.2	18.1159
203.228	17.19	58.1734				81.0918	26.1	38.3142
203.233	5.09	196.464				81.5159	424.07	2.3581
203.238	4.53	220.751				81.5628	46.87	21.3356
203.584	346.19	2.88859				81.5935	30.76	32.5098
203.607	23.31	42.9				81.7155	122.03	8.19471
203.625	18.11	55.2181				81.7267	11.17	89.5255
203.631	5.28	189.394				81.7564	29.71	33.6587
203.635	4.95	202.02				82.1223	365.86	2.73329
203.656	20.45	48.8998				82.1679	45.63	21.9154
203.662	5.94	168.35				82.215	47.09	21.2359
203.667	4.67	214.133				82.2475	32.46	30.8071
203.7	33.37	29.967				82.2517	4.2	238.095
203.705	5.07	197.239				82.2777	26.05	38.3877
203.755	50.11	19.9561				82.285	7.33	136.426
203.773	18.26	54.7645				82.3121	27.02	37.0096
203.969	195.52	5.11457				82.3409	28.85	34.662
203.989	19.96	50.1002				82.3841	43.2	23.1481
203.995	5.96	167.785				82.5042	120.06	8.32917
204	5.25	190.476				82.5435	39.36	25.4065
204.025	24.64	40.5844				82.7267	183.16	5.45971
204.031	6.05	165.289				82.7306	3.94	253.807
204.036	5.47	182.815				82.7493	18.66	53.5906
204.068	31.94	31.3087				82.8264	77.05	12.9786
204.074	5.58	179.211				82.8669	40.58	24.6427
204.096	22.06	45.3309				83.3425	475.61	2.10256
204.101	5.7	175.439				83.3605	17.93	55.7724
204.138	36.71	27.2405				83.3803	19.82	50.4541
204.143	5.14	194.553				83.4214	41.12	24.3191
204.612	468.84	2.13292				83.4255	4.08	245.098
204.618	5.37	186.22				83.4894	63.9	15.6495
204.64	22.94	43.592				83.4948	5.46	183.15
204.659	18.83	53.1067				84.0494	554.56	1.80323
204.664	4.78	209.205				84.0858	36.43	27.4499
204.687	23.22	43.0663				84.1191	33.25	30.0752
204.692	5.02	199.203				84.1391	20.05	49.8753
204.745	52.28	19.1278				84.1583	19.21	52.0562
204.75	5.82	171.821				84.6473	488.99	2.04503
204.755	4.96	201.613				84.654	6.62	151.057
204.8	44.46	22.4921				84.6691	15.1	66.2252
204.804	4.38	228.311				84.6899	20.89	47.8698
204.826	21.7	46.0829				84.6999	9.95	100.503
204.856	30.47	32.8192				84.7152	15.31	65.3168
204.861	4.53	220.751				84.7585	43.32	23.084
204.884	23.39	42.7533				84.7629	4.4	227.273
204.889	5.14	194.553				84.8019	39	25.641
204.927	37.47	26.688				84.8263	24.35	41.0678
205.087	160.39	6.2348				84.8375	11.2	89.2857
205.108	20.76	48.1696				84.8496	12.14	82.3723
205.135	26.83	37.2717				85.1552	305.57	3.27257
205.14	5.52	181.159				85.2411	85.91	11.6401
205.19	49.5	20.202				85.297	55.88	17.8955
205.195	5.35	186.916				85.3575	60.52	16.5235
205.248	53.13	18.8218				85.3776	20.12	49.7018
205.254	5.17	193.424				85.3922	14.57	68.6342
205.655	401.07	2.49333				85.4243	32.12	31.1333
205.689	34.79	28.7439				85.8434	419.1	2.38607
205.716	26.32	37.9939				85.8836	40.18	24.888
205.722	6.15	162.602				85.9136	29.99	33.3444
205.726	4.56	219.298				85.9659	52.35	19.1022
205.767	40.25	24.8447				86.0405	74.6	13.4048
205.788	20.92	47.8011				86.0488	8.29	120.627
205.816	28.81	34.7102				86.1362	87.39	11.443
205.852	35.79	27.9408				86.6446	508.38	1.96703
205.88	28.03	35.6761				86.6902	45.62	21.9202
205.905	25	40				87.1137	423.48	2.36139
205.91	4.87	205.339				87.1338	20.09	49.776
205.94	30.14	33.1785				87.1491	15.34	65.189
205.96	19.84	50.4032				87.1788	29.72	33.6474
205.965	4.77	209.644				87.2149	36.07	27.7239
206.002	36.83	27.1518				87.3689	154.04	6.49182
206.006	4.74	210.97				87.6521	283.11	3.5322
206.028	21.52	46.4684				87.7579	105.88	9.44465
206.064	36.37	27.4952				87.7816	23.65	42.2833
206.088	23.81	41.9992				87.8088	27.24	36.7107
206.299	211.35	4.73149				87.8568	47.98	20.842
206.329	29.8	33.557				87.8692	12.42	80.5153
206.349	19.75	50.6329				87.9081	38.9	25.7069
206.371	22.43	44.5831				87.9437	35.6	28.0899
206.393	21.27	47.0146				88.0006	56.86	17.5871
206.398	5.16	193.798				88.272	271.42	3.68433
206.42	22.44	44.5633				88.3208	48.81	20.4876
206.425	4.94	202.429				88.3793	58.5	17.094
206.458	33.17	30.1477				88.4147	35.41	28.2406
206.465	6.44	155.28				88.4466	31.92	31.3283
206.47	4.68	213.675				88.472	25.34	39.4633
206.833	363.61	2.7502				88.4887	16.74	59.7372
206.839	5.46	183.15				88.7972	308.42	3.24233
206.869	30.24	33.0688				88.8282	31.09	32.1647
206.874	5.53	180.832				88.8488	20.52	48.7329
206.908	34.03	29.3858				88.9263	77.55	12.8949
206.913	4.94	202.429				88.9514	25.07	39.8883
206.933	19.61	50.9944				88.9692	17.8	56.1798
206.938	4.93	202.84				88.9781	8.93	111.982
206.942	4.51	221.729				89.077	98.92	10.1092
206.97	27.28	36.6569				89.3897	312.66	3.19836
206.999	29.28	34.153				89.5835	193.82	5.15943
207.004	5.49	182.149				89.6189	35.37	28.2725
207.029	24.52	40.783				89.6492	30.28	33.0251
207.034	5.11	195.695				89.6709	21.78	45.9137
207.379	344.46	2.90309				89.7124	41.5	24.0964
207.441	62.36	16.0359				89.8166	104.2	9.59693
207.467	25.62	39.032				89.8803	63.67	15.706
207.471	4.75	210.526				89.9266	46.26	21.6169
207.49	19.18	52.1376				90.2736	347.06	2.88135
207.513	22.11	45.2284				90.2799	6.25	160
207.517	4.48	223.214				90.2928	12.96	77.1605
207.537	19.76	50.6073				90.3211	28.27	35.3732
207.543	5.85	170.94				90.3704	49.28	20.2922
207.547	4.17	239.808				90.689	318.63	3.13844
207.578	31.41	31.837				90.8303	141.3	7.07714
207.583	5.08	196.85				90.8617	31.38	31.8674
207.62	36.67	27.2702				90.9234	61.71	16.2048
207.678	57.65	17.3461				90.9629	39.48	25.3293
207.683	5.66	176.678				90.9751	12.21	81.9001
207.995	311.5	3.21027				90.9922	17.08	58.548
208.018	22.93	43.611				91.1163	124.16	8.05412
208.023	5	200				91.142	25.7	38.9105
208.049	26.7	37.4532				91.2561	114.05	8.76808
208.055	5.42	184.502				91.4522	196.14	5.0984
208.172	117.58	8.50485				91.4688	16.59	60.2773
208.178	5.31	188.324				91.4753	6.48	154.321
208.205	26.79	37.3274				91.5031	27.79	35.9842
208.21	5.6	178.571				91.5075	4.46	224.215
208.231	21.26	47.0367				91.5223	14.78	67.659
208.236	4.7	212.766				91.5266	4.27	234.192
208.256	19.62	50.9684				91.5543	27.69	36.1141
208.26	4.53	220.751				91.5588	4.56	219.298
208.288	27.83	35.9324				91.5746	15.71	63.6537
208.293	4.54	220.264				91.5854	10.86	92.081
208.643	350.28	2.85486				91.6191	33.71	29.6648
208.681	38.12	26.2329				91.6659	46.73	21.3995
208.687	5.74	174.216				92.0276	361.72	2.76457
208.708	21.29	46.9704				92.0781	50.53	19.7902
208.713	5.37	186.22				92.1341	55.95	17.8731
208.737	24.03	41.6146				92.1581	24.01	41.6493
208.742	4.8	208.333				92.1788	20.75	48.1928
208.773	30.9	32.3625				92.2874	108.54	9.21319
208.779	5.48	182.482				92.2928	5.44	183.824
208.831	52.46	19.0621				92.6347	341.94	2.92449
208.836	5.22	191.571				92.7248	90.02	11.1086
208.86	23.23	43.0478				92.8879	163.18	6.1282
208.864	4.86	205.761				92.9106	22.64	44.1696
208.889	24.56	40.7166				93.0343	123.71	8.08342
208.894	4.81	207.9				93.0671	32.76	30.525
208.925	31.47	31.7763				93.2368	169.78	5.88998
209.187	261.58	3.82292				93.3327	95.9	10.4275
209.211	24.04	41.5973				93.3712	38.42	26.0281
209.216	5.24	190.84				93.3938	22.62	44.2087
209.241	24.73	40.4367				93.4017	7.93	126.103
209.246	5.28	189.394				93.4409	39.19	25.5167
209.274	27.45	36.4299				93.6571	216.17	4.62599
209.279	4.97	201.207				93.6965	39.47	25.3357
209.284	4.97	201.207				93.7869	90.36	11.0668
209.304	20.92	47.8011				93.9406	153.67	6.50745
209.309	4.83	207.039				93.9657	25.1	39.8406
209.335	25.9	38.61				93.9865	20.88	47.8927
209.34	4.95	202.02				94.0188	32.26	30.9981
209.513	173	5.78035				94.0943	75.51	13.2433
209.519	6.03	165.837				94.1056	11.24	88.968
209.881	361.99	2.76251				94.2132	107.62	9.29195
209.912	30.92	32.3415				94.6183	405.17	2.4681
209.93	17.92	55.8036				94.6338	15.47	64.6412
209.946	16.51	60.5694				94.6642	30.43	32.8623
209.953	6.11	163.666				94.8274	163.15	6.12933
209.973	20.84	47.9846				95.1268	299.42	3.33979
209.978	4.66	214.592				95.2102	83.37	11.9947
209.996	17.73	56.4016				95.2173	7.1	140.845
210.001	4.73	211.416				95.2423	24.99	40.016
210.025	24.42	40.95				95.2585	16.23	61.6143
210.03	5.5	181.818				95.6171	358.63	2.78839
210.035	4.78	209.205				95.6626	45.48	21.9877
210.074	39.14	25.5493				95.6772	14.56	68.6813
210.095	20.7	48.3092				95.7293	52.12	19.1865
210.1	4.98	200.803				95.7717	42.39	23.5905
210.407	306.86	3.25882				95.7796	7.93	126.103
210.425	18.34	54.5256				95.8264	46.74	21.395
210.439	13.67	73.1529				95.8876	61.2	16.3399
210.454	15.4	64.9351				95.9126	25.04	39.9361
210.459	5.06	197.628				96.3655	452.87	2.20814
210.48	20.71	48.2859				96.4103	44.84	22.3015
210.486	5.41	184.843				96.4349	24.59	40.6669
210.524	38.76	25.7998				96.4532	18.27	54.7345
210.529	5.08	196.85				96.4635	10.33	96.8054
210.551	21.75	45.977				96.4888	25.33	39.4789
210.557	5.5	181.818				96.4936	4.76	210.084
210.562	5.16	193.798				96.5576	63.97	15.6323
210.6	38.5	25.974				96.5775	19.99	50.025
210.623	22.73	43.9947				96.8338	256.25	3.90244
210.684	60.86	16.4312				96.9029	69.11	14.4697
211.011	326.7	3.06091				97.0481	145.19	6.88753
211.017	6.29	158.983				97.0842	36.09	27.7085
211.022	4.87	205.339				97.1013	17.08	58.548
211.044	22.18	45.0857				97.1198	18.58	53.8213
211.049	5.03	198.807				97.1404	20.55	48.6618
211.079	30.16	33.1565				97.1518	11.39	87.7963
211.085	5.51	181.488				97.1777	25.93	38.5654
211.109	24.58	40.6835				97.6602	482.46	2.07271
211.114	5.05	198.02				97.6966	36.4	27.4725
211.138	23.73	42.1408				97.7015	4.9	204.082
211.143	5.37	186.22				97.7309	29.43	33.9789
211.148	4.93	202.84				97.7362	5.27	189.753
211.176	27.81	35.9583				97.755	18.85	53.0504
211.205	29.08	34.3879				97.7699	14.89	67.1592
211.514	308.58	3.24065				98.1193	349.42	2.86189
211.539	24.85	40.2414				98.2237	104.33	9.58497
211.558	19.82	50.4541				98.357	133.37	7.49794
211.564	5.82	171.821				98.3838	26.74	37.3972
211.591	27.14	36.846				98.423	39.23	25.4907
211.653	61.7	16.2075				98.4606	37.56	26.6241
211.658	5.32	187.97				98.8498	389.23	2.56918
211.678	19.84	50.4032				98.8583	8.46	118.203
211.683	4.77	209.644				98.9712	112.96	8.85269
211.77	87.26	11.46				99.0309	59.69	16.7532
211.775	5.11	195.695				99.4835	452.65	2.20921
211.806	30.94	32.3206				99.4943	10.76	92.9368
211.812	5.85	170.94				99.5174	23.1	43.29
212.155	342.52	2.91954				99.552	34.63	28.8767
212.174	19.11	52.3286				99.571	18.96	52.7426
212.215	41.18	24.2836				99.5953	24.27	41.2031
212.22	5.51	181.488				99.6039	8.6	116.279
212.246	25.77	38.8048				99.6359	32.06	31.1915
212.269	23.17	43.1593				100.152	515.75	1.93892
212.297	27.4	36.4964				100.163	11.04	90.5797
212.312	15.04	66.4894				100.216	53.05	18.8501
212.318	5.67	176.367				100.23	14.54	68.7758
212.323	5.05	198.02				100.24	9.23	108.342
212.354	31.11	32.144				100.271	31.82	31.4268
212.368	14.45	69.2042				100.292	20.91	47.824
212.373	5.09	196.464				100.333	40.8	24.5098
212.399	25.53	39.1696				100.351	17.51	57.1102
212.403	4.58	218.341				100.413	62.39	16.0282
212.805	401.64	2.48979				100.528	115.04	8.69263
212.81	5.29	189.036				100.699	171.06	5.8459
212.826	15.25	65.5738				100.733	33.7	29.6736
212.842	16.07	62.2278				100.78	46.81	21.363
212.847	5.43	184.162				100.893	113.59	8.80359
212.852	5.2	192.308				101.254	360.39	2.77477
212.877	25.04	39.9361				101.323	69.73	14.341
212.882	4.94	202.429				101.411	87.6	11.4155
212.915	32.47	30.7977				101.417	6.06	165.017
212.92	5.12	195.312				101.434	16.94	59.0319
212.94	20.56	48.6381				101.51	76.24	13.1165
212.945	4.84	206.612				101.612	102.15	9.78953
212.972	27.31	36.6166				101.619	6.87	145.56
213.311	338.93	2.95046				101.813	194.11	5.15172
213.334	22.8	43.8596				101.967	153.29	6.52358
213.351	16.93	59.0667				101.981	14.08	71.0227
213.359	7.39	135.318				102.021	40.32	24.8016
213.381	22.52	44.405				102.05	29.16	34.2936
213.386	4.9	204.082				102.061	11.07	90.3342
213.403	16.95	58.9971				102.069	7.32	136.612
213.407	4.37	228.833				102.081	12.77	78.3085
213.436	28.44	35.1617				102.09	8.69	115.075
213.44	4.71	212.314				102.588	498.54	2.00586
213.726	285.24	3.50582				102.614	25.91	38.5951
213.746	20.64	48.4496				102.619	4.96	201.613
213.766	19.48	51.3347				102.649	29.58	33.8066
213.793	27.18	36.7918				102.686	37.29	26.8168
213.798	5.34	187.266				102.7	13.73	72.8332
213.839	40.88	24.4618				102.735	35.45	28.2087
213.855	16.04	62.3441				102.772	36.26	27.5786
213.86	5.24	190.84				102.963	191.17	5.23095
213.89	29.18	34.27				103.148	185	5.40541
213.895	4.87	205.339				103.196	47.79	20.9249
213.924	29.27	34.1647				103.2	4.72	211.864
213.93	5.81	172.117				103.232	31.15	32.1027
213.966	36.18	27.6396				103.238	6.71	149.031
213.986	20.26	49.3583				103.257	18.4	54.3478
213.991	4.89	204.499				103.272	15.48	64.5995
214.433	442.39	2.26045				103.276	3.45	289.855
214.44	6.45	155.039				103.313	37.06	26.9833
214.445	5.39	185.529				103.356	43.14	23.1803
214.468	23.08	43.3276				103.381	25.05	39.9202
214.486	17.81	56.1482				103.389	7.96	125.628
214.502	15.79	63.3312				103.423	34.11	29.3169
214.507	5.34	187.266				103.674	250.79	3.9874
214.512	4.65	215.054				103.893	219.45	4.55685
214.533	21.44	46.6418				103.923	29.94	33.4001
214.538	4.99	200.401				103.935	12.11	82.5764
214.573	34.28	29.1715				103.95	15.3	65.3595
214.577	4.95	202.02				103.988	37.87	26.4061
214.943	365.12	2.73883				104.028	39.81	25.1193
214.959	16	62.5				104.052	24.19	41.3394
214.985	26.08	38.3436				104.236	183.81	5.4404
215.001	16.79	59.5593				104.382	145.43	6.87616
215.007	5.17	193.424				104.476	94.44	10.5887
215.011	4.66	214.592				104.504	28.35	35.2734
215.04	28.56	35.014				104.513	8.25	121.212
215.046	5.66	176.678				104.557	44.7	22.3714
215.05	4.61	216.92				104.563	5.51	181.488
215.072	22.26	44.9236				104.587	24.28	41.1862
215.078	6	166.667				104.923	335.63	2.97947
215.084	5.55	180.18				104.988	65.36	15.2999
215.536	451.94	2.21268				105.11	121.68	8.21828
215.542	5.84	171.233				105.122	12.1	82.6446
215.546	4.64	215.517				105.174	52.47	19.0585
215.587	41.07	24.3487				105.183	8.3	120.482
215.593	5.09	196.464				105.2	17.41	57.4383
215.615	22.53	44.3853				105.22	20.04	49.9002
215.654	38.72	25.8264				105.254	33.96	29.4464
215.659	4.96	201.613				105.264	9.57	104.493
215.682	23.63	42.3191				105.374	110.88	9.01876
215.703	21.03	47.5511				105.665	290.76	3.43926
215.891	187.91	5.3217				105.77	104.86	9.53652
215.897	6.17	162.075				105.806	35.95	27.8164
215.927	29.99	33.3444				105.869	63.16	15.8328
215.976	48.83	20.4792				105.904	35.17	28.4333
215.983	7.02	142.45				105.924	19.2	52.0833
215.988	4.66	214.592				106.331	407.11	2.45634
216.047	58.99	16.952				106.398	66.86	14.9566
216.053	5.6	178.571				106.415	17.57	56.9152
216.058	5.78	173.01				106.439	24.28	41.1862
216.124	65.9	15.1745				106.52	80.41	12.4363
216.13	5.97	167.504				106.749	229.09	4.3651
216.135	5.04	198.413				106.922	173.25	5.77201
216.191	55.79	17.9244				106.93	7.53	132.802
216.211	19.82	50.4541				106.943	13.75	72.7273
216.233	21.93	45.5996				106.954	10.55	94.7867
216.273	40.18	24.888				106.987	32.82	30.4692
216.278	5.22	191.571				107.001	14.23	70.2741
216.347	69.1	14.4718				107.01	8.93	111.982
216.352	4.81	207.9				107.024	13.89	71.9942
216.851	499.04	2.00385				107.047	22.69	44.0723
216.857	6.15	162.602				107.062	15.84	63.1313
216.883	25.54	39.1543				107.069	6.25	160
216.903	20.27	49.334				107.103	34.67	28.8434
216.926	22.45	44.5434				107.573	469.18	2.13138
216.931	5.21	191.939				107.618	45.11	22.168
216.937	5.73	174.52				107.651	33.35	29.985
216.959	22.29	44.8632				107.671	20.18	49.554
216.982	23.3	42.9185				107.707	35.67	28.0348
217	17.58	56.8828				107.722	15.57	64.2261
217.023	22.94	43.592				108.035	312.97	3.19519
217.028	5.32	187.97				108.083	48.06	20.8073
217.032	4.38	228.311				108.16	76.46	13.0787
217.072	39.44	25.355				108.236	76.55	13.0634
217.275	203.19	4.9215				108.255	18.12	55.1876
217.281	5.59	178.891				108.27	15.67	63.8162
217.312	31.86	31.3873				108.292	21.96	45.5373
217.331	18.4	54.3478				108.302	9.94	100.604
217.337	5.81	172.117				108.31	7.93	126.103
217.341	4.78	209.205				108.363	53	18.8679
217.371	29.68	33.6927				108.755	391.7	2.55297
217.384	13.05	76.6284				108.801	45.96	21.7581
217.389	4.78	209.205				108.826	25.21	39.6668
217.411	22.1	45.2489				108.833	7.35	136.054
217.438	27.43	36.4564				108.927	93.26	10.7227
217.444	5.93	168.634				108.963	36.81	27.1665
217.919	475.11	2.10478				109.293	329.7	3.03306
217.938	18.4	54.3478				109.409	115.73	8.6408
217.956	18.13	55.1572				109.428	19.19	52.1105
217.961	5.19	192.678				109.451	22.76	43.9367
217.966	4.49	222.717				109.506	55.69	17.9565
217.986	20.75	48.1928				109.583	76.22	13.1199
217.991	4.89	204.499				109.941	358.87	2.78652
218.006	15.15	66.0066				110.049	108	9.25926
218.032	25.86	38.6698				110.079	29.68	33.6927
218.037	5.17	193.424				110.09	10.77	92.8505
218.063	25.36	39.4322				110.11	19.88	50.3018
218.096	33.2	30.1205				110.132	21.92	45.6204
218.112	15.5	64.5161				110.137	5.69	175.747
218.144	32.63	30.6466				110.161	23.8	42.0168
218.499	354.57	2.82032				110.165	3.93	254.453
218.521	21.75	45.977				110.171	6.21	161.031
218.535	14.59	68.5401				110.412	240.39	4.15991
218.56	25.36	39.4322				110.437	25.45	39.2927
218.566	5.32	187.97				110.588	151.06	6.61989
218.594	28.03	35.6761				110.647	59	16.9492
218.599	5.61	178.253				110.654	7.12	140.449
218.616	16.92	59.1017				110.674	19.16	52.1921
218.621	4.9	204.082				110.701	27.57	36.2713
218.657	35.47	28.1928				110.719	17.56	56.9476
218.686	29.62	33.761				110.776	57.67	17.34
218.692	5.74	174.216				110.815	38.65	25.8732
219.048	355.64	2.81183				111.248	432.89	2.31006
219.053	5.7	175.439				111.335	87.52	11.426
219.075	21.72	46.0405				111.399	64.07	15.6079
219.106	30.85	32.4149				111.437	37.31	26.8025
219.162	55.79	17.9244				111.633	196.54	5.08802
219.191	29.24	34.1997				111.737	104.09	9.60707
219.196	5.03	198.807				111.804	66.35	15.0716
219.331	135.17	7.39809				111.814	10.01	99.9001
219.359	28.17	35.4988				111.833	19.14	52.2466
219.377	17.85	56.0224				111.9	67.42	14.8324
219.551	173.74	5.75573				111.914	13.35	74.9064
219.582	31.5	31.746				111.934	20.76	48.1696
219.599	16.38	61.0501				111.948	13.84	72.2543
219.614	15.09	66.2691				111.952	3.42	292.398
219.621	6.65	150.376				111.984	32.14	31.1139
219.643	22.84	43.7828				111.998	14.52	68.8705
219.648	5.05	198.02				112.014	15.75	63.4921
220.211	563	1.7762				112.043	28.91	34.5901
220.23	18.24	54.8246				112.21	166.57	6.00348
220.235	5.07	197.239				112.33	120.81	8.27746
220.239	4.64	215.517				112.37	39.54	25.2908
220.256	16.42	60.9013				112.407	36.75	27.2109
220.262	6.07	164.745				112.451	44.69	22.3764
220.278	16.31	61.3121				112.488	37.04	26.9978
220.284	5.34	187.266				112.499	10.47	95.511
220.3	16.89	59.2066				112.533	34.13	29.2997
220.319	18.78	53.2481				112.543	10.25	97.561
220.325	5.38	185.874				112.589	45.45	22.0022
220.358	33.5	29.8507				112.596	7.26	137.741
220.842	484.01	2.06607				112.609	13.19	75.815
220.858	15.58	64.1849				112.623	13.43	74.4602
220.885	27.6	36.2319				112.635	12.56	79.6178
220.891	6.09	164.204				113.113	477.81	2.09288
220.909	18.1	55.2486				113.127	14.01	71.3776
220.914	4.81	207.9				113.15	22.95	43.573
220.947	32.3	30.9598				113.173	22.7	44.0529
220.981	34.3	29.1545				113.178	5.15	194.175
221.001	19.97	50.0751				113.191	13.37	74.7943
221.022	21.44	46.6418				113.214	22.97	43.535
221.028	6.05	165.289				113.283	69.18	14.455
221.049	20.42	48.9716				113.316	32.83	30.4599
221.055	5.77	173.31				113.33	14.05	71.1744
221.331	276.38	3.61821				113.819	488.82	2.04574
221.354	22.72	44.0141				113.831	12.33	81.103
221.374	20.32	49.2126				113.851	19.81	50.4796
221.379	5.08	196.85				113.865	14.01	71.3776
221.411	32.2	31.0559				113.884	18.47	54.1419
221.435	23.73	42.1408				113.893	9.68	103.306
221.441	5.93	168.634				113.898	4.67	214.133
221.445	4.53	220.751				114.031	132.86	7.52672
221.478	32.41	30.8547				114.099	68.66	14.5645
221.985	507.25	1.97141				114.25	150.9	6.62691
221.991	6.22	160.772				114.33	79.93	12.5109
222.014	22.23	44.9843				114.369	38.57	25.9269
222.03	16.19	61.7665				114.394	25.56	39.1236
222.035	5.25	190.476				114.427	32.99	30.3122
222.058	22.79	43.8789				114.445	17.59	56.8505
222.063	5.7	175.439				114.464	18.95	52.7704
222.146	82.65	12.0992				114.495	31.13	32.1234
222.151	5.3	188.679				114.504	8.83	113.25
222.612	461.04	2.16901				114.522	18.36	54.4662
222.619	6.54	152.905				114.55	28.03	35.6761
222.64	21.43	46.6636				114.586	35.62	28.0741
222.662	21.55	46.4037				114.717	130.86	7.64175
222.677	15.15	66.0066				114.723	6.44	155.28
222.682	4.93	202.84				114.865	141.6	7.06215
222.687	4.43	225.734				114.977	112.04	8.92538
222.711	24.47	40.8664				114.984	7.16	139.665
222.726	14.86	67.2948				115.025	40.85	24.4798
222.764	38.02	26.3019				115.06	35.23	28.3849
222.769	5.03	198.807				115.08	20.34	49.1642
223.22	450.84	2.21808				115.137	56.56	17.6803
223.234	14.17	70.5716				115.154	17.27	57.9039
223.251	17.19	58.1734				115.16	5.4	185.185
223.268	17.05	58.651				115.181	20.87	47.9157
223.287	18.4	54.3478				115.255	74.91	13.3494
223.302	15.87	63.012				115.263	7.23	138.313
223.307	4.74	210.97				115.558	295.56	3.38341
223.327	19.97	50.0751				115.686	127.47	7.84498
223.36	32.45	30.8166				115.698	12.74	78.4929
223.366	6.27	159.49				115.724	25.27	39.5726
223.399	33.65	29.7177				115.733	9.15	109.29
223.693	293.72	3.4046				115.749	16.54	60.4595
223.712	18.78	53.2481				115.768	18.27	54.7345
223.726	14.5	68.9655				115.774	5.89	169.779
223.745	18.02	55.4939				115.809	35.14	28.4576
223.761	16.76	59.6659				115.925	115.78	8.63707
223.78	18.76	53.3049				116.078	153.84	6.50026
223.8	20.41	48.9956				116.16	82.09	12.1818
223.806	5.38	185.874				116.276	115.29	8.67378
223.837	31.06	32.1958				116.283	7.07	141.443
223.866	29.39	34.0252				116.342	59.56	16.7898
223.886	19.28	51.8672				116.346	3.97	251.889
223.909	23.27	42.9738				116.358	12.12	82.5083
223.933	24.09	41.511				116.372	13.97	71.582
224.405	472.45	2.11663				116.377	4.81	207.9
224.427	22.08	45.2899				116.386	9.11	109.769
224.448	20.23	49.4315				116.393	6.79	147.275
224.453	5.09	196.464				116.491	97.98	10.2062
224.473	20.68	48.3559				116.508	16.8	59.5238
224.492	18.19	54.9753				116.534	25.75	38.835
224.516	24.25	41.2371				116.731	197.7	5.05817
224.532	16.2	61.7284				116.986	254.31	3.93221
224.57	38.04	26.2881				117.008	22.25	44.9438
224.867	296.8	3.36927				117.046	38.41	26.0349
224.883	15.64	63.9386				117.061	14.17	70.5716
224.9	17.01	58.7889				117.072	11.82	84.6024
224.914	14.62	68.3995				117.099	26.29	38.0373
224.92	5.44	183.824				117.116	17.73	56.4016
224.942	22.83	43.802				117.466	349.3	2.86287
224.962	19.84	50.4032				117.525	59.69	16.7532
225.492	530.07	1.88654				117.53	4.46	224.215
225.529	36.83	27.1518				117.543	13.26	75.4148
225.536	6.66	150.15				117.548	5.4	185.185
225.541	5.02	199.203				117.569	20.19	49.5295
225.569	27.7	36.1011				117.579	10.7	93.4579
225.588	19.1	52.356				117.602	22.95	43.573
225.645	57.49	17.3943				117.614	12.12	82.5083
225.651	5.55	180.18				117.619	4.61	216.92
225.656	5.33	187.617				117.632	13.26	75.4148
225.92	263.87	3.78974				117.644	11.82	84.6024
225.936	16.41	60.9385				117.671	27	37.037
225.953	16.76	59.6659				117.677	5.61	178.253
225.959	5.84	171.233				117.702	25.54	39.1543
225.963	4.42	226.244				117.819	116.97	8.5492
225.978	14.83	67.4309				117.905	85.46	11.7014
225.995	17	58.8235				118.152	247.72	4.03682
226	4.55	219.78				118.17	17.66	56.6251
226.022	22.11	45.2284				118.176	5.74	174.216
226.027	4.71	212.314				118.212	36.1	27.7008
226.046	19.63	50.9424				118.225	13.41	74.5712
226.118	71.84	13.9198				118.291	66.1	15.1286
226.611	492.98	2.02848				118.321	29.33	34.0948
226.626	14.9	67.1141				118.328	7.4	135.135
226.643	16.99	58.8582				118.384	55.36	18.0636
226.66	16.99	58.8582				118.393	9.97	100.301
226.678	18.33	54.5554				118.414	20.67	48.3793
226.684	5.63	177.62				118.431	17.11	58.4454
226.688	4.48	223.214				118.44	8.91	112.233
226.705	16.64	60.0962				118.551	110.79	9.02609
226.71	4.98	200.803				118.854	302.93	3.30109
226.736	25.75	38.835				118.869	15.51	64.4745
226.76	24.05	41.58				118.899	29.49	33.9098
227.284	524.39	1.90698				118.942	43.03	23.2396
227.299	15.23	65.6599				118.947	5.45	183.486
227.314	15.08	66.313				119.025	77.94	12.8304
227.321	6.35	157.48				119.422	396.44	2.52245
227.325	4.7	212.766				119.441	19.62	50.9684
227.35	24.21	41.3052				119.466	24.29	41.1692
227.365	15.65	63.8978				119.488	22.39	44.6628
227.37	4.87	205.339				119.501	12.47	80.1925
227.393	23.13	43.2339				119.59	89.28	11.2007
227.4	6.35	157.48				119.646	56.55	17.6835
227.404	4.54	220.264				119.729	82.7	12.0919
227.821	416.76	2.39946				119.875	145.81	6.85824
227.851	29.92	33.4225				119.903	27.87	35.8809
227.873	22.17	45.106				119.913	10.49	95.3289
227.89	17.34	57.6701				119.995	81.88	12.213
227.917	26.5	37.7358				120.025	29.84	33.5121
227.922	5.31	188.324				120.048	22.68	44.0917
227.942	19.73	50.6842				120.057	9.8	102.041
228.006	63.73	15.6912				120.104	46.82	21.3584
228.159	152.8	6.5445				120.115	10.31	96.9932
228.175	16.06	62.2665				120.133	18.73	53.3903
228.194	19.24	51.9751				120.162	28.3	35.3357
228.222	28.3	35.3357				120.206	44.24	22.604
228.247	24.59	40.6669				120.217	11.33	88.2613
228.316	69.03	14.4865				120.23	12.85	77.821
228.332	15.94	62.7353				120.772	541.51	1.84669
228.349	16.95	58.9971				120.794	22.45	44.5434
228.354	5.48	182.482				120.82	25.82	38.7297
228.37	15.46	64.6831				120.834	14.28	70.028
228.375	5.05	198.02				120.861	26.92	37.1471
228.403	28.06	35.6379				120.943	81.97	12.1996
228.426	23.8	42.0168				120.955	11.86	84.317
228.933	507.04	1.97223				121.024	69.43	14.403
228.939	5.78	173.01				121.075	50.48	19.8098
228.951	11.66	85.7633				121.188	113.5	8.81057
228.955	4.43	225.734				121.212	23.85	41.9287
228.98	24.74	40.4204				121.257	45.12	22.1631
228.996	15.46	64.6831				121.264	6.95	143.885
229.001	5.28	189.394				121.307	42.44	23.5627
229.022	21.27	47.0146				121.422	115.06	8.69112
229.04	18.36	54.4662				121.427	5.59	178.891
229.066	25.89	38.625				121.456	28.46	35.137
229.451	384.96	2.59767				121.646	190.16	5.25873
229.47	18.36	54.4662				121.693	46.67	21.427
229.481	11.67	85.6898				121.701	8.26	121.065
229.495	13.86	72.1501				121.729	27.79	35.9842
229.501	5.4	185.185				121.803	74.88	13.3547
229.519	18.46	54.1712				121.807	3.65	273.973
229.526	6.7	149.254				121.868	60.55	16.5153
229.531	4.85	206.186				121.908	40.55	24.6609
229.552	21.71	46.0617				121.932	24.18	41.3565
229.59	37.41	26.7308				121.94	7.59	131.752
230.086	496.54	2.01394				121.969	29.29	34.1413
230.101	14.24	70.2247				121.98	11	90.9091
230.12	19.06	52.4659				121.994	13.54	73.8552
230.132	12.75	78.4314				122.02	26.24	38.1098
230.147	14.67	68.1663				122.041	20.59	48.5673
230.152	4.89	204.499				122.392	351.61	2.84406
230.156	4.45	224.719				122.409	16.78	59.5948
230.172	15.9	62.8931				122.454	44.89	22.2767
230.187	15.13	66.0939				122.485	31.21	32.041
230.221	33.31	30.021				122.517	31.98	31.2695
230.344	123.67	8.08604				122.547	29.87	33.4784
230.598	253.81	3.93996				122.561	13.71	72.9395
230.615	17.26	57.9374				122.582	20.86	47.9386
230.621	6.07	164.745				122.591	9.27	107.875
230.626	4.81	207.9				122.605	13.72	72.8863
230.648	21.92	45.6204				122.614	9.54	104.822
230.674	25.83	38.7147				122.644	29.53	33.8639
230.694	20.38	49.0677				122.655	11.55	86.5801
230.7	5.08	196.85				122.673	17.73	56.4016
230.723	23.76	42.0875				122.677	4.31	232.019
230.748	24.95	40.0802				122.804	127.11	7.8672
230.754	5.86	170.648				123.073	268.26	3.72773
230.803	48.65	20.555				123.128	55.87	17.8987
230.821	18.53	53.9665				123.199	70.54	14.1764
231.284	463.13	2.15922				123.221	21.7	46.0829
231.302	17.52	57.0776				123.254	33.58	29.7796
231.318	16.24	61.5764				123.32	65.54	15.2579
231.353	34.58	28.9184				123.327	6.77	147.71
231.358	5.64	177.305				123.352	24.94	40.0962
231.389	30.15	33.1675				123.36	8.14	122.85
231.407	18.48	54.1126				123.385	25.17	39.7298
231.421	14.24	70.2247				123.538	153.43	6.51763
231.433	12.18	82.1018				123.692	153.64	6.50872
231.439	5.41	184.843				123.712	20.47	48.852
231.476	36.84	27.1444				123.851	139.05	7.19166
231.853	377.76	2.64718				123.858	6.24	160.256
231.875	21.5	46.5116				123.878	20.59	48.5673
231.896	21.27	47.0146				123.907	29.16	34.2936
231.911	14.97	66.8003				123.944	37.05	26.9906
231.93	19	52.6316				124.045	100.88	9.91277
231.936	5.51	181.488				124.343	297.66	3.35954
231.958	22.07	45.3104				124.359	15.57	64.2261
231.975	17.05	58.651				124.378	19.83	50.4286
231.989	14.47	69.1085				124.401	23.02	43.4405
231.996	6.52	153.374				124.412	10.68	93.633
232.409	412.78	2.4226				124.446	34.3	29.1545
232.425	16.65	60.0601				124.452	5.26	190.114
232.448	22.88	43.7063				124.479	27.79	35.9842
232.463	14.98	66.7557				124.486	7.02	142.45
232.483	19.48	51.3347				124.496	9.8	102.041
232.503	20.4	49.0196				124.521	24.49	40.833
232.521	18.48	54.1126				124.536	14.85	67.3401
232.527	5.47	182.815				124.582	45.98	21.7486
232.549	22.36	44.7227				124.593	11.47	87.184
232.582	32.72	30.5623				124.599	5.71	175.131
232.609	26.85	37.2439				124.634	35.29	28.3366
233.093	483.75	2.06718				124.742	108.23	9.23958
233.11	17.31	57.7701				124.985	242.59	4.12218
233.122	12.2	81.9672				124.997	12.03	83.1255
233.137	15.36	65.1042				125.028	30.78	32.4886
233.155	17.37	57.5705				125.033	5.38	185.874
233.16	5.14	194.553				125.054	20.81	48.0538
233.177	16.94	59.0319				125.07	16.03	62.383
233.329	151.95	6.58111				125.094	24.06	41.5628
233.363	34.46	29.0192				125.117	23.06	43.3651
233.382	18.69	53.5045				125.121	4.38	228.311
233.387	5.26	190.114				125.139	17.44	57.3394
233.41	22.63	44.1891				125.15	11.29	88.574
233.415	5.2	192.308				125.166	15.71	63.6537
233.448	33.01	30.2939				125.28	113.93	8.77732
233.453	5.35	186.916				125.308	28.15	35.524
233.478	24.07	41.5455				125.535	227.07	4.40393
233.507	29.42	33.9905				125.567	31.82	31.4268
233.528	20.7	48.3092				125.59	23.1	43.29
233.548	20.03	49.9251				125.595	5.19	192.678
233.565	17.8	56.1798				125.646	50.66	19.7394
234.072	506.73	1.97344				125.652	6.68	149.701
234.099	26.77	37.3552				125.676	23.9	41.841
234.115	16.37	61.0874				125.681	4.31	232.019
234.134	18.96	52.7426				125.686	5.62	177.936
234.147	12.2	81.9672				125.706	20.2	49.505
234.166	19.32	51.7598				125.722	16.02	62.422
234.182	16.55	60.423				125.736	13.36	74.8503
234.189	6.15	162.602				125.764	28.58	34.9895
234.194	5.35	186.916				125.812	47.24	21.1685
234.554	359.93	2.77832				125.876	63.88	15.6544
234.571	17.16	58.2751				125.914	38.87	25.7268
234.588	16.67	59.988				126.127	212.14	4.71387
234.615	27.67	36.1402				126.157	30.53	32.7547
234.644	28.44	35.1617				126.225	68.21	14.6606
234.673	29.74	33.6247				126.256	31.13	32.1234
234.694	20.99	47.6417				126.282	25.7	38.9105
234.813	118.15	8.46382				126.288	6.11	163.666
234.818	5.56	179.856				126.313	24.98	40.032
234.852	33.38	29.9581				126.318	4.57	218.818
235.384	532.23	1.87889				126.348	29.93	33.4113
235.407	23.32	42.8816				126.352	4.4	227.273
235.413	5.88	170.068				126.395	43.23	23.1321
235.431	17.55	56.9801				126.454	58.9	16.9779
235.455	24.07	41.5455				126.485	30.79	32.4781
235.483	28.75	34.7826				126.784	299.24	3.3418
235.501	17.85	56.0224				126.868	83.28	12.0077
235.522	20.47	48.852				126.897	29	34.4828
235.778	256.73	3.89514				126.926	29.83	33.5233
235.794	15.32	65.2742				126.958	31.17	32.0821
235.811	17.73	56.4016				126.996	38.54	25.9471
235.834	22.8	43.8596				127.02	24.07	41.5455
235.855	20.54	48.6855				127.031	10.55	94.7867
236.017	161.69	6.18467				127.038	7.04	142.045
236.309	292.88	3.41437				127.068	30.28	33.0251
236.335	25.64	39.0016				127.092	24.08	41.5282
236.34	4.99	200.401				127.203	110.75	9.02935
236.366	25.85	38.6847				127.234	30.81	32.457
236.39	23.88	41.876				127.28	46.3	21.5983
236.407	17.44	57.3394				127.363	82.72	12.089
236.426	18.65	53.6193				127.377	14.66	68.2128
236.549	123.5	8.09717				127.384	6.17	162.075
236.983	433.86	2.30489				127.395	11.72	85.3242
236.989	6.11	163.666				127.409	13.61	73.4754
237.004	14.63	68.3527				127.425	15.67	63.8162
237.024	20.36	49.1159				127.434	9.69	103.199
237.038	13.96	71.6332				127.469	35.02	28.5551
237.044	5.43	184.162				127.479	9.69	103.199
237.06	15.97	62.6174				127.499	20.11	49.7265
237.064	4.57	218.818				127.524	25.07	39.8883
237.084	19.55	51.1509				127.531	6.74	148.368
237.09	6.21	161.031				127.55	19.27	51.8941
237.585	495.19	2.01943				127.554	4.03	248.139
237.591	6.08	164.474				127.563	9.28	107.759
237.66	68.34	14.6327				127.581	17.42	57.4053
237.679	19.68	50.813				127.608	26.82	37.2856
237.695	15.3	65.3595				127.612	4.56	219.298
237.709	14.67	68.1663				127.64	27.62	36.2056
237.715	5.9	169.492				127.683	42.68	23.4302
237.72	4.67	214.133				127.971	288.58	3.46524
237.749	29.21	34.2349				128.023	51.6	19.3798
237.755	5.76	173.611				128.028	5.4	185.185
238.209	454.63	2.19959				128.045	17.25	57.971
238.224	14.57	68.6342				128.105	59.94	16.6834
238.242	17.55	56.9801				128.137	31.58	31.6656
238.256	14.4	69.4444				128.156	18.67	53.5619
238.271	15.37	65.0618				128.173	17.2	58.1395
238.287	15.77	63.4115				128.177	4.12	242.718
238.293	5.55	180.18				128.2	23.63	42.3191
238.314	21.79	45.8926				128.216	15.36	65.1042
238.32	5.44	183.824				128.263	47.13	21.2179
238.361	41.15	24.3013				128.271	7.71	129.702
238.388	26.61	37.5799				128.315	43.94	22.7583
238.812	424.05	2.35821				128.353	38.34	26.0824
238.834	22.41	44.6229				128.605	251.78	3.97172
238.856	22	45.4545				128.616	11.51	86.881
238.882	25.73	38.8651				128.624	7.48	133.69
238.907	25.51	39.2003				128.637	12.9	77.5194
238.928	21.01	47.5964				128.671	34.39	29.0782
238.949	20.83	48.0077				128.676	4.48	223.214
238.973	23.86	41.9111				128.744	68.57	14.5836
238.999	25.99	38.4763				128.76	15.83	63.1712
239.031	32.22	31.0366				128.779	19.53	51.2033
239.221	189.65	5.27287				128.783	3.71	269.542
239.226	5.45	183.486				128.791	8.11	123.305
239.243	16.34	61.1995				128.81	18.49	54.0833
239.265	22.21	45.0248				128.83	20.12	49.7018
239.284	19.55	51.1509				128.835	4.63	215.983
239.735	450.18	2.22133				128.864	29.13	34.3289
239.764	29.5	33.8983				128.884	20.59	48.5673
239.808	44.1	22.6757				129.216	331.33	3.01814
239.827	19.28	51.8672				129.221	5.94	168.35
239.875	47.88	20.8855				129.237	15.33	65.2316
239.899	23.7	42.1941				129.257	20.65	48.4262
239.929	30.09	33.2336				129.261	3.43	291.545
239.96	31.17	32.0821				129.3	38.76	25.7998
239.993	32.78	30.5064				129.312	12.22	81.8331
240.014	20.54	48.6855				129.328	15.71	63.6537
240.321	307.15	3.25574				129.336	8.7	114.943
240.342	21.3	46.9484				129.363	26.4	37.8788
240.366	24.36	41.0509				129.371	8.19	122.1
240.385	18.51	54.0249				129.377	6.37	156.986
240.403	18.19	54.9753				129.403	26.07	38.3583
240.409	5.7	175.439				129.408	4.95	202.02
240.414	5.2	192.308				129.416	7.79	128.37
240.452	38.09	26.2536				129.466	49.52	20.1939
240.457	5.18	193.05				129.491	25.16	39.7456
240.484	26.75	37.3832				129.682	191.62	5.21866
240.538	53.48	18.6986				129.697	14.45	69.2042
240.567	29.06	34.4116				129.807	110.04	9.0876
240.59	23.19	43.122				129.81	3.16	316.456
240.612	21.9	45.6621				129.905	94.78	10.5507
241.013	401.55	2.49035				129.909	4.61	216.92
241.029	16.07	62.2278				129.935	25.9	38.61
241.057	27.41	36.483				129.945	9.59	104.275
241.062	5.4	185.185				129.962	17.46	57.2738
241.489	426.51	2.34461				129.983	20.29	49.2854
241.494	5.72	174.825				129.988	5.02	199.203
241.499	4.92	203.252				130.01	21.95	45.5581
241.523	23.42	42.6985				130.015	4.98	200.803
241.54	17.16	58.2751				130.034	19.2	52.0833
241.552	12.38	80.7754				130.054	20.08	49.8008
241.558	5.62	177.936				130.058	4.51	221.729
241.575	16.93	59.0667				130.104	45.23	22.1092
241.601	26.46	37.7929				130.438	334.52	2.98936
241.623	21.6	46.2963				130.504	66.01	15.1492
241.628	5.56	179.856				130.509	4.93	202.84
241.634	5.16	193.798				130.534	24.89	40.1768
242.1	466.35	2.14431				130.538	3.87	258.398
242.119	19.13	52.2739				130.576	38.61	25.9
242.155	35.92	27.8396				130.588	11.82	84.6024
242.173	18.5	54.0541				130.605	16.55	60.423
242.187	13.8	72.4638				130.629	24.11	41.4766
242.204	16.71	59.8444				130.641	11.99	83.4028
242.219	15.14	66.0502				130.648	7.54	132.626
242.245	25.91	38.5951				130.679	30.18	33.1345
242.266	20.46	48.8759				130.698	19.83	50.4286
242.271	5.26	190.114				130.757	58.97	16.9578
242.516	245.43	4.07448				130.792	34.65	28.86
242.54	24.1	41.4938				130.816	24.26	41.2201
242.555	14.47	69.1085				130.829	12.54	79.7448
242.569	14.21	70.373				131.069	239.95	4.16753
242.586	16.56	60.3865				131.076	7.14	140.056
242.604	18.86	53.0223				131.092	16.29	61.3874
242.637	32.18	31.0752				131.107	14.43	69.3001
242.665	28.6	34.965				131.112	5.17	193.424
242.67	5.2	192.308				131.133	21.51	46.49
242.733	62.21	16.0746				131.177	43.95	22.7531
242.813	80.64	12.4008				131.197	19.64	50.9165
242.829	15.98	62.5782				131.21	12.99	76.9823
242.848	18.85	53.0504				131.248	38.18	26.1917
242.866	17.63	56.7215				131.26	11.59	86.2813
242.89	24.21	41.3052				131.281	21.56	46.3822
243.428	538.5	1.85701				131.286	5.04	198.413
243.449	20.54	48.6855				131.307	20.62	48.4966
243.47	20.63	48.4731				131.321	14.47	69.1085
243.486	16.18	61.8047				131.358	36.39	27.4801
243.501	15.01	66.6223				131.404	46.58	21.4684
243.506	5.08	196.85				131.412	7.22	138.504
243.511	5.22	191.571				131.449	37.01	27.0197
243.533	21.8	45.8716				131.686	237.45	4.21141
243.553	19.77	50.5817				131.708	21.62	46.2535
243.574	21.02	47.5737				131.727	19.4	51.5464
243.801	227.85	4.38885				131.76	33.15	30.1659
243.821	19.98	50.0501				131.784	24.02	41.632
243.828	6.06	165.017				131.788	4.18	239.234
243.851	23.71	42.1763				131.815	26.4	37.8788
243.873	21.37	46.7946				131.822	7.62	131.234
243.877	4.78	209.205				131.843	20.99	47.6417
243.895	17.12	58.4112				131.859	15.52	64.433
243.9	5.39	185.529				131.864	5.45	183.486
243.917	16.92	59.1017				131.895	30.84	32.4254
243.931	14.35	69.6864				131.91	14.85	67.3401
243.951	19.59	51.0465				131.934	24.09	41.511
243.967	16.25	61.5385				131.956	21.35	46.8384
243.973	5.5	181.818				131.967	11.92	83.8926
244.012	39.1	25.5754				131.985	17.38	57.5374
244.032	20.45	48.8998				132.286	301.33	3.31862
244.46	427.8	2.33754				132.322	36.06	27.7316
244.474	13.66	73.2064				132.356	33.86	29.5334
244.488	14.08	71.0227				132.392	35.47	28.1928
244.501	13.11	76.2777				132.399	7.49	133.511
244.511	10.71	93.3707				132.42	21.24	47.081
244.516	4.7	212.766				132.428	7.29	137.174
244.533	16.91	59.1366				132.461	33.27	30.0571
244.538	5.09	196.464				132.476	15.59	64.1437
244.579	40.59	24.6366				132.481	4.53	220.751
244.606	27.09	36.914				132.501	20.34	49.1642
244.611	5.46	183.15				132.542	40.67	24.5881
244.636	24.49	40.833				132.548	5.76	173.611
244.678	41.99	23.8152				132.608	60.68	16.4799
245.054	376.31	2.65738				132.616	7.23	138.313
245.077	23.19	43.122				132.864	248.46	4.02479
245.1	22.91	43.6491				132.87	6.26	159.744
245.106	5.57	179.533				132.917	46.77	21.3812
245.156	49.84	20.0642				132.936	19.14	52.2466
245.4	243.96	4.09903				132.956	19.34	51.7063
245.42	20.12	49.7018				132.969	13.09	76.3942
245.433	13.59	73.5835				132.975	6.69	149.477
245.456	23.1	43.29				133.009	33.69	29.6824
245.463	6.41	156.006				133.034	24.4	40.9836
245.498	35.36	28.2805				133.044	10.86	92.081
245.503	5.34	187.266				133.06	15.21	65.7462
245.523	19.46	51.3875				133.141	81.06	12.3365
245.528	4.75	210.526				133.267	126.17	7.92581
245.548	20.64	48.4496				133.273	6.12	163.399
245.582	34.2	29.2398				133.289	16.23	61.6143
245.588	5.48	182.482				133.482	192.63	5.1913
245.617	28.8	34.7222				133.541	58.82	17.001
246.113	496.2	2.01532				133.55	9.1	109.89
246.132	18.61	53.7346				133.584	34.2	29.2398
246.149	17.41	57.4383				133.601	17.23	58.0383
246.164	15.23	65.6599				133.61	9.21	108.578
246.181	16.72	59.8086				133.615	5.16	193.798
246.203	21.95	45.5581				133.636	20.57	48.6145
246.208	4.98	200.803				133.678	42.32	23.6295
246.228	19.92	50.2008				133.687	8.41	118.906
246.232	4.54	220.264				133.711	23.89	41.8585
246.257	24.46	40.8831				133.716	5.59	178.891
246.262	5.08	196.85				133.792	75.74	13.2031
246.267	5.23	191.205				133.816	23.67	42.2476
246.294	27.08	36.9276				133.835	19.03	52.5486
246.3	5.71	175.131				133.852	17.16	58.2751
246.306	6.01	166.389				133.867	15.23	65.6599
246.652	346.24	2.88817				133.927	60.24	16.6003
246.672	19.71	50.7357				133.982	54.87	18.2249
246.69	18.14	55.1268				134.09	107.88	9.26956
246.696	6.39	156.495				134.114	23.6	42.3729
246.701	4.66	214.592				134.12	5.98	167.224
246.716	14.93	66.9792				134.242	122.59	8.15727
246.721	4.73	211.416				134.252	9.79	102.145
246.742	20.89	47.8698				134.265	13.14	76.1035
246.747	5.23	191.205				134.299	33.56	29.7974
247	253.53	3.94431				134.311	12.19	82.0345
247.025	24.43	40.9333				134.329	18.13	55.1572
247.092	66.81	14.9678				134.447	117.43	8.51571
247.133	41.36	24.1779				134.609	162.79	6.14288
247.139	5.7	175.439				134.626	16.24	61.5764
247.169	30.79	32.4781				134.633	7.35	136.054
247.306	136.51	7.32547				134.64	6.65	150.376
247.338	32.29	30.9693				134.662	22.6	44.2478
247.344	5.3	188.679				134.771	109.3	9.14913
247.362	18.4	54.3478				134.779	7.11	140.647
247.368	5.89	169.779				134.802	23.78	42.0521
247.373	5.48	182.482				134.819	16.93	59.0667
247.394	20.31	49.2368				134.828	8.79	113.766
247.884	490.61	2.03828				134.848	19.64	50.9165
247.903	18.59	53.7924				134.857	9.02	110.865
247.916	12.75	78.4314				134.862	5.07	197.239
247.929	13.9	71.9424				134.875	13.41	74.5712
247.934	4.86	205.761				134.886	11.07	90.3342
247.949	14.51	68.918				134.91	23.35	42.8266
247.953	4.66	214.592				135.021	111.4	8.97666
247.992	38.54	25.9471				135.038	17.35	57.6369
248.011	19.08	52.4109				135.072	33.9	29.4985
248.031	20.23	49.4315				135.355	282.94	3.53432
248.062	30.84	32.4254				135.381	25.65	38.9864
248.358	295.44	3.38478				135.408	27.51	36.3504
248.379	21.29	46.9704				135.459	50.31	19.8768
248.396	17.02	58.7544				135.464	5.35	186.916
248.402	6.33	157.978				135.485	21.22	47.1254
248.407	4.91	203.666				135.492	7.19	139.082
248.434	27.24	36.7107				135.529	36.27	27.571
248.44	5.81	172.117				135.536	7.11	140.647
248.444	4.18	239.234				135.551	15.51	64.4745
248.466	21.79	45.8926				135.568	17.06	58.6166
248.471	4.96	201.613				135.579	10.83	92.3361
248.489	17.79	56.2114				135.608	28.66	34.8918
248.494	5.09	196.464				135.651	43.57	22.9516
248.518	23.48	42.5894				135.875	223.82	4.46788
248.537	19.12	52.3013				135.932	56.55	17.6835
248.96	423.11	2.36345				136.022	89.94	11.1185
248.981	21.74	45.9982				136.035	13.53	73.9098
248.999	17.3	57.8035				136.06	24.53	40.7664
249.012	13	76.9231				136.065	5.47	182.815
249.032	19.96	50.1002				136.094	28.85	34.662
249.037	4.76	210.084				136.101	7.3	136.986
249.052	15.36	65.1042				136.118	16.74	59.7372
249.057	4.9	204.082				136.132	13.5	74.0741
249.091	33.97	29.4377				136.149	17.22	58.072
249.112	21.15	47.2813				136.154	5.38	185.874
249.494	382.13	2.61691				136.247	92.63	10.7956
249.513	19.38	51.5996				136.253	6.54	152.905
249.527	13.87	72.0981				136.28	27.03	36.9959
249.549	21.44	46.6418				136.302	21.84	45.7875
249.568	19.28	51.8672				136.311	8.82	113.379
249.585	16.98	58.8928				136.322	11.09	90.1713
249.608	22.78	43.8982				136.331	8.78	113.895
249.628	20.26	49.3583				136.341	9.99	100.1
249.651	23.47	42.6076				136.371	30.36	32.9381
249.657	5.27	189.753				136.606	234.21	4.26967
249.679	22.55	44.3459				136.61	4.67	214.133
249.713	33.51	29.8418				136.643	32.94	30.3582
249.732	19.41	51.5198				136.676	33.04	30.2663
249.739	7.06	141.643				136.692	15.42	64.8508
249.797	57.54	17.3792				136.712	20.68	48.3559
250.156	359.09	2.78482				136.739	26.77	37.3552
250.161	5.42	184.502				136.744	5.12	195.313
250.175	13.84	72.2543				136.753	9.03	110.742
250.18	5.21	191.939				136.794	41.23	24.2542
250.205	24.84	40.2576				136.838	43.94	22.7583
250.221	15.7	63.6943				136.85	11.53	86.7303
250.227	5.9	169.492				136.905	55.02	18.1752
250.232	4.76	210.084				136.962	56.6	17.6678
250.263	30.95	32.3102				136.979	17.76	56.3063
250.267	4.71	212.314				137.131	151.35	6.6072
250.286	19.15	52.2193				137.136	4.88	204.918
250.298	11.42	87.5657				137.23	94.64	10.5664
250.325	27.15	36.8324				137.256	25.96	38.5208
250.718	392.7	2.54647				137.282	25.93	38.5654
250.733	14.95	66.8896				137.37	88.41	11.3109
250.757	23.9	41.841				137.381	10.75	93.0233
250.778	21.92	45.6204				137.392	11.22	89.1266
250.79	11.51	86.881				137.4	7.16	139.665
250.803	13.43	74.4602				137.431	31.55	31.6957
250.822	18.41	54.3183				137.444	13.1	76.3359
250.835	13.45	74.3494				137.463	19.07	52.4384
250.85	15.2	65.7895				137.47	6.68	149.701
250.868	17.42	57.4053				137.501	31.17	32.0821
251.33	461.75	2.16567				137.516	14.54	68.7758
251.346	16.56	60.3865				137.521	4.78	209.205
251.352	5.62	177.936				137.547	26.88	37.2024
251.385	32.88	30.4136				137.58	32.23	31.027
251.39	5.01	199.601				137.585	5.78	173.01
251.405	14.97	66.8003				137.592	6.92	144.509
251.429	24.84	40.2576				137.774	181.89	5.49783
251.449	19.69	50.7872				137.78	5.83	171.527
251.465	16.06	62.2665				137.915	135.39	7.38607
251.484	19.04	52.521				137.924	8.51	117.509
251.489	5.09	196.464				137.943	19.56	51.1247
251.494	4.64	215.517				138.037	93.05	10.7469
251.758	263.99	3.78802				138.045	8.06	124.069
251.765	6.65	150.376				138.074	29.41	34.002
251.789	24.66	40.5515				138.08	5.86	170.648
251.795	5.61	178.253				138.102	21.93	45.5996
251.819	24.04	41.5973				138.119	17.66	56.6251
251.837	17.96	55.6793				138.136	16.67	59.988
251.843	5.66	176.678				138.175	38.88	25.7202
251.861	18.85	53.0504				138.205	29.91	33.4336
251.883	21.21	47.1476				138.383	177.66	5.62873
251.899	16.56	60.3865				138.388	5.89	169.779
251.905	5.74	174.216				138.482	93.39	10.7078
251.909	4.49	222.717				138.544	61.73	16.1996
251.931	21.93	45.5996				138.572	28.51	35.0754
251.937	5.48	182.482				138.578	5.5	181.818
252.346	409.29	2.44326				138.635	57.21	17.4795
252.352	5.47	182.815				138.64	5.68	176.056
252.357	5.44	183.824				138.646	5.67	176.367
252.373	16.02	62.422				138.666	19.54	51.1771
252.39	17.03	58.7199				138.672	6.22	160.772
252.395	5.05	198.02				138.678	6.02	166.113
252.414	19.31	51.7866				138.694	16.4	60.9756
252.419	5	200				138.702	7.82	127.877
252.455	35.55	28.1294				138.712	10.1	99.0099
252.461	5.95	168.067				138.725	12.59	79.4281
252.498	36.76	27.2035				138.733	7.89	126.743
252.524	26.66	37.5094				138.751	18.01	55.5247
252.544	19.93	50.1756				138.758	7.45	134.228
252.573	28.53	35.0508				139.053	294.38	3.39697
252.578	5.24	190.84				139.175	121.94	8.20075
252.583	4.84	206.612				139.195	20.2	49.505
252.617	34.19	29.2483				139.214	18.79	53.2198
252.637	19.98	50.0501				139.233	19.09	52.3834
253.06	422.64	2.36608				139.239	6.11	163.666
253.073	13.24	75.5287				139.255	16.49	60.6428
253.09	17.08	58.548				139.259	3.62	276.243
253.11	19.95	50.1253				139.268	9.64	103.734
253.115	4.93	202.84				139.297	28.33	35.2983
253.139	24.46	40.8831				139.32	23.05	43.3839
253.144	5.03	198.807				139.351	31.24	32.0102
253.164	19.43	51.4668				139.362	10.44	95.7854
253.178	13.89	71.9942				139.368	6.44	155.28
253.209	31.44	31.8066				139.423	55.52	18.0115
253.525	316.2	3.16256				139.608	184.05	5.43331
253.541	16.05	62.3053				139.613	5.93	168.634
253.547	5.49	182.149				139.644	30.93	32.3311
253.567	19.66	50.8647				139.656	11.98	83.4725
253.572	5	200				139.683	26.25	38.0952
253.591	19.11	52.3286				139.697	13.99	71.4796
253.61	18.95	52.7704				139.777	80.04	12.4938
253.615	5.5	181.818				139.8	23.12	43.2526
253.62	4.74	210.97				139.812	12.13	82.4402
253.641	20.96	47.7099				139.828	16.55	60.423
253.646	5.04	198.413				139.837	8.22	121.655
253.664	17.74	56.3698				139.859	22.14	45.1671
253.669	5.06	197.628				139.864	5.47	182.815
253.687	18.53	53.9665				139.872	7.96	125.628
253.705	17.81	56.1482				139.887	15.2	65.7895
253.711	5.73	174.52				139.901	13.56	73.7463
254.189	478.36	2.09048				139.926	24.73	40.4367
254.223	34.05	29.3686				139.931	5.17	193.424
254.237	13.77	72.6216				139.936	5.38	185.874
254.251	14.03	71.2758				139.975	38.53	25.9538
254.266	14.72	67.9348				140.083	108.35	9.22935
254.277	11.15	89.6861				140.296	213.19	4.69065
254.282	4.98	200.803				140.315	18.47	54.1419
254.307	24.89	40.1768				140.331	16.21	61.6903
254.33	23.53	42.4989				140.371	40.36	24.777
254.684	353.59	2.82813				140.398	26.4	37.8788
254.718	34.32	29.1375				140.421	22.9	43.6681
254.738	19.73	50.6842				140.426	5.24	190.84
254.757	19.15	52.2193				140.444	18.39	54.3774
254.774	17.16	58.2751				140.448	4.06	246.305
254.791	17.31	57.7701				140.454	5.72	174.825
254.797	5.84	171.233				140.49	36.11	27.6932
254.802	4.35	229.885				140.529	39.05	25.6082
254.826	23.85	41.9287				140.544	15.18	65.8762
254.841	15.74	63.5324				140.586	41.49	24.1022
254.857	15.42	64.8508				140.627	41.1	24.3309
254.883	26.75	37.3832				140.739	112.23	8.91027
254.922	38.92	25.6937				140.767	27.77	36.0101
255.268	346.16	2.88884				140.772	5.25	190.476
255.274	5.97	167.504				140.829	56.23	17.7841
255.293	18.19	54.9753				141.024	195.41	5.11745
255.298	5.07	197.239				141.03	6.23	160.514
255.318	20.65	48.4262				141.036	5.72	174.825
255.333	14.66	68.2128				141.041	5.08	196.85
255.338	5.39	185.529				141.066	24.83	40.2739
255.344	5.24	190.84				141.09	24.28	41.1862
255.392	48.36	20.6782				141.116	26.24	38.1098
255.843	450.66	2.21897				141.136	20.04	49.9002
255.862	19.33	51.7331				141.161	24.28	41.1862
255.892	30.11	33.2116				141.213	52.01	19.2271
255.908	16.23	61.6143				141.239	26.71	37.4392
255.928	19.49	51.3084				141.254	14.47	69.1085
255.934	5.94	168.35				141.323	68.91	14.5117
255.952	17.81	56.1482				141.36	37.75	26.4901
255.956	4.75	210.526				141.481	120.9	8.2713
255.989	32.69	30.5904				141.501	19.68	50.813
256.019	30.27	33.036				141.536	35.22	28.393
256.362	343	2.91545				141.563	26.78	37.3413
256.379	16.81	59.4884				141.592	28.89	34.6141
256.384	5.07	197.239				141.596	4.33	230.947
256.406	21.97	45.5166				141.618	21.66	46.1681
256.421	14.6	68.4932				141.63	12.47	80.1925
256.426	5.48	182.482				141.644	14.04	71.2251
256.445	19.17	52.1648				141.668	23.45	42.6439
256.47	24.89	40.1768				141.678	10.53	94.9668
256.476	5.9	169.492				141.688	9.79	102.145
256.505	28.72	34.8189				141.694	5.97	167.504
256.522	16.58	60.3136				141.704	9.98	100.2
256.545	23.38	42.7716				141.755	51.27	19.5046
257.019	473.91	2.11011				141.762	6.07	164.745
257.038	18.82	53.135				141.784	22.28	44.8833
257.067	28.92	34.5781				141.791	7.41	134.953
257.073	6.12	163.399				141.815	24.28	41.1862
257.078	4.94	202.429				142.018	202.58	4.93632
257.105	26.95	37.1058				142.024	5.57	179.533
257.11	5.38	185.874				142.164	139.99	7.14337
257.115	5.16	193.798				142.169	5.07	197.239
257.134	18.5	54.0541				142.216	46.92	21.3129
257.149	15.01	66.6223				142.24	23.98	41.7014
257.166	17.73	56.4016				142.252	12.24	81.6993
257.188	21.86	45.7457				142.277	25.59	39.0778
257.627	438.89	2.27848				142.306	28.92	34.5781
257.633	5.5	181.818				142.318	11.51	86.881
257.659	26.32	37.9939				142.342	24.05	41.58
257.664	4.94	202.429				142.35	8.09	123.609
257.669	4.75	210.526				142.392	42.39	23.5905
257.988	319.25	3.13234				142.402	10.01	99.9001
258.009	21.37	46.7946				142.409	6.35	157.48
258.027	17.5	57.1429				142.436	26.95	37.1058
258.043	16.04	62.3441				142.535	99.08	10.0929
258.049	6.21	161.031				142.734	199.02	5.02462
258.054	4.6	217.391				142.745	11.12	89.9281
258.072	18.05	55.4017				142.753	8.07	123.916
258.097	24.95	40.0802				142.784	31.09	32.1647
258.182	85.29	11.7247				142.8	15.99	62.5391
258.2	18.23	54.8546				142.833	33.13	30.1841
258.217	16.79	59.5593				142.84	6.45	155.039
258.223	5.99	166.945				142.849	9.72	102.881
258.228	5.22	191.571				142.873	23.21	43.0849
258.681	453.2	2.20653				142.899	26.69	37.4672
258.697	16.08	62.1891				142.906	6.46	154.799
258.714	16.74	59.7372				142.917	11.68	85.6164
258.72	6.05	165.289				142.955	37.98	26.3296
[truncated: 32,586 more rows]
