# Supplementary material for: Discharge patterning in rat olfactory bulb mitral cells in vivo
Source: Physiol Rep. 2014 Oct 3;2(10):e12021. doi: 10.14814/phy2.12021 (PMC4254087; doi:10.14814/phy2.12021)
Supplement: Figure S3 [file phy2-2-e12021-s3.xlsx]

## Sheet: all
h081201-1.smr			Time (s)	spikes/s
			0	1
778.886	0		1	9
778.913	0.0263		2	10
778.941	0.05446		3	15
778.964	0.07778		4	14
778.992	0.10562		5	15
779.197	0.31021	all	6	20
779.518	0.63149		7	21
779.557	0.67065		8	18
779.594	0.70765		9	19
779.621	0.73405		10	17
779.999	1.11229		11	23
780.03	1.14334		12	20
780.053	1.16607		13	19
780.08	1.1931		14	19
780.108	1.22175		15	20
780.177	1.29061		16	22
780.571	1.68463		17	21
780.6	1.71356		18	21
780.633	1.74641		19	21
780.82	1.93351		20	23
781.077	2.19023		21	24
781.137	2.25011		22	22
781.163	2.27613		23	21
781.186	2.29985		24	20
781.217	2.33023		25	19
781.271	2.38428		26	22
781.313	2.42696		27	22
781.414	2.52724		28	17
781.45	2.56362		29	24
781.654	2.76746		30	20
781.68	2.79382		31	19
781.709	2.82241		32	17
781.76	2.8732		33	15
781.837	2.95074		34	12
781.86	2.97379		35	19
782.061	3.17493		36	17
782.255	3.36803		37	14
782.281	3.39419		38	12
782.325	3.43891		39	12
782.351	3.46424		40	13
782.383	3.49658		41	15
782.42	3.53383		42	12
782.513	3.62696		43	10
782.581	3.6945		44	9
782.732	3.84551		45	11
782.777	3.89028		46	10
782.82	3.93332		47	9
782.84	3.95362		48	5
782.86	3.97318		49	7
782.903	4.01612		50	5
782.941	4.05475		51	5
782.998	4.11171		52	6
783.031	4.14437		53	1
783.058	4.17139		54	0
783.308	4.42138		55	4
783.338	4.45195		56	2
783.434	4.54798		57	0
783.461	4.57475		58	0
783.484	4.59778		59	0
783.516	4.62959		60	0
783.549	4.66213		61	0
783.578	4.69158		62	0
783.619	4.73239		63	0
783.669	4.78217		64	0
783.937	5.05059		65	0
783.972	5.08518		66	0
783.995	5.10872		67	0
784.038	5.15179		68	0
784.062	5.17517		69	0
784.098	5.21131		70	0
784.126	5.23909		71	0
784.189	5.30211		72	0
784.276	5.38953		73	0
784.397	5.51014		74	0
784.431	5.54438		75	0
784.502	5.6152		76	0
784.53	5.64394		77	0
784.562	5.67598		78	0
784.59	5.70376		79	0
784.61	5.72339		80	0
784.638	5.75188		81	0
784.667	5.78047		82	0
784.713	5.82606		83	0
784.741	5.85482		84	0
785.012	6.12529		85	0
785.035	6.14899		86	0
785.069	6.18258		87	0
785.103	6.21612		88	0
785.128	6.2419		89	0
785.156	6.26929		90	0
785.176	6.28905		91	0
785.208	6.32182		92	0
785.253	6.36629		93	0
785.37	6.48319		94	0
785.385	6.49877		95	0
785.548	6.6618		96	0
785.594	6.70783		97	0
785.628	6.74129		98	0
785.651	6.76466		99	0
785.685	6.79833		100	0
785.719	6.83296		101	0
785.76	6.87352		102	0
785.811	6.92481		103	0
785.841	6.95497		104	0
785.881	6.99458		105	0
786.107	7.22079		106	0
786.148	7.26135		107	0
786.17	7.28327		108	0
786.195	7.30882		109	0
786.208	7.32197		110	0
786.24	7.35383		111	0
786.266	7.37999		112	0
786.417	7.53057		113	0
786.456	7.56913		114	0
786.607	7.72003		115	0
786.651	7.76496		116	0
786.688	7.80124		117	0
786.723	7.8366		118	0
786.753	7.86672		119	0
786.774	7.88754		120	0
786.798	7.91107		121	0
786.834	7.94762		122	0
786.869	7.98245		123	0
786.974	8.08722		124	1
787.017	8.13058		125	0
787.175	8.28812		126	0
787.207	8.32071		127	0
787.227	8.34089		128	0
787.242	8.35521		129	0
787.283	8.39687		130	0
787.312	8.4252		131	0
787.35	8.46384		132	0
787.383	8.49692		133	0
787.413	8.52612		134	0
787.52	8.63392		135	0
787.557	8.6701		136	0
787.721	8.83417		137	0
787.766	8.8795		138	0
787.784	8.89733		139	0
787.815	8.92888		140	0
787.853	8.96618		141	0
787.871	8.98412		142	0
787.925	9.03849		143	0
787.974	9.08754		144	0
788.01	9.12322		145	0
788.042	9.15562		146	0
788.11	9.22313		147	0
788.27	9.38326		148	0
788.3	9.41382		149	0
788.333	9.44674		150	0
788.36	9.47329		151	0
788.385	9.49856		152	0
788.414	9.52746		153	0
788.453	9.56602		154	0
788.478	9.59199		155	0
788.508	9.62196		156	0
788.547	9.66048		157	0
788.589	9.70222		158	0
788.646	9.75905		159	0
788.926	10.0391		160	0
788.952	10.0657		161	0
788.974	10.0871		162	0
789.004	10.1178		163	0
789.025	10.1382		164	0
789.063	10.176		165	0
789.104	10.2176		166	0
789.144	10.2572		167	0
789.229	10.3422		168	0
789.268	10.3815		169	0
789.339	10.4528		170	0
789.356	10.4693		171	0
789.394	10.507		172	0
789.421	10.5348		173	0
789.493	10.606		174	0
789.538	10.651		175	0
789.56	10.6733		176	0
789.588	10.7016		177	0
789.611	10.7241		178	0
789.639	10.7525		179	0
789.686	10.7994		180	0
789.725	10.8386		181	0
789.812	10.9254		182	0
789.94	11.0532		183	0
789.992	11.1053		184	0
790.027	11.1404		185	0
790.055	11.1685		186	0
790.085	11.1981		187	0
790.121	11.2343		188	0
790.151	11.2649		189	0
790.193	11.3062		190	0
790.247	11.3608		191	0
790.311	11.4242		192	0
790.453	11.5669		193	0
790.52	11.6334		194	0
790.573	11.6868		195	0
790.593	11.7066		196	0
790.637	11.7504		197	0
790.661	11.7746		198	0
790.68	11.7938		199	0
790.71	11.8238		200	0
790.739	11.8522		201	0
790.773	11.886		202	0
791.005	12.1188		203	0
791.022	12.1357		204	0
791.124	12.2373		205	0
791.134	12.2475		206	0
791.17	12.2835		207	0
791.19	12.3033		208	0
791.232	12.3458		209	0
791.289	12.4022		210	0
791.323	12.4363		211	0
791.356	12.469		212	0
791.413	12.5263		213	0
791.627	12.7404		214	0
791.684	12.7973		215	0
791.703	12.8164		216	0
791.733	12.8468		217	0
791.753	12.8662		218	0
791.784	12.897		219	0
791.819	12.9327		220	0
791.868	12.9816		221	0
791.941	13.055		222	0
791.975	13.0885		223	0
792.014	13.1278		224	0
792.021	13.1342		225	0
792.229	13.3425		226	0
792.25	13.364		227	0
792.267	13.3802		228	0
792.292	13.405		229	0
792.313	13.427		230	0
792.353	13.4663		231	0
792.405	13.5181		232	0
792.442	13.5552		233	0
792.486	13.5999		234	0
792.521	13.6342		235	0
792.74	13.8536		236	0
792.77	13.8834		237	0
792.792	13.905		238	0
792.838	13.9514		239	0
792.852	13.9655		240	0
792.888	14.0011		241	0
792.918	14.0314		242	0
792.938	14.0513		243	0
792.98	14.0935		244	0
793.015	14.1285		245	0
793.192	14.3051		246	0
793.224	14.338		247	2
793.29	14.4037		248	3
793.32	14.4338		249	2
793.338	14.4518		250	1
793.387	14.5		251	4
793.411	14.5247		252	4
793.449	14.563		253	3
793.475	14.5889		254	5
793.498	14.6115		255	7
793.555	14.6684		256	4
793.602	14.7154		257	10
793.615	14.7283		258	10
793.872	14.9859		259	8
793.879	14.9928		260	7
793.933	15.0462		261	12
793.962	15.0753		262	12
794.017	15.1302		263	14
794.045	15.159		264	13
794.07	15.1832		265	11
794.111	15.2248		266	16
794.135	15.2482		267	15
794.166	15.2797		268	17
794.212	15.325		269	12
794.249	15.3623		270	14
794.273	15.3864		271	13
794.46	15.573		272	15
794.487	15.6003		273	15
794.527	15.6404		274	15
794.551	15.6642		275	14
794.579	15.6928		276	16
794.585	15.6984		277	16
794.62	15.7332		278	15
794.648	15.7611		279	13
794.684	15.797		280	14
794.739	15.8524		281	11
794.776	15.8897		282	18
794.954	16.0679		283	15
794.988	16.1019		284	16
795.01	16.1239		285	10
795.032	16.1457		286	15
795.063	16.177		287	15
795.107	16.2207		288	15
795.13	16.2436		289	17
795.154	16.2676		290	9
795.187	16.3007		291	15
795.23	16.3438		292	15
795.271	16.3841		293	12
795.532	16.6453		294	12
795.556	16.6698		295	8
795.585	16.6984		296	15
795.612	16.7255		297	14
795.643	16.7565		298	12
795.685	16.7982		299	8
795.7	16.8139		300	12
795.731	16.8443		301	14
795.757	16.8702		302	12
795.865	16.9782		303	12
795.893	17.0067		304	11
796.034	17.1476		305	8
796.04	17.1535		306	8
796.073	17.1863		307	10
796.091	17.2043		308	6
796.098	17.2111		309	6
796.145	17.2587		310	7
796.202	17.3158		311	11
796.231	17.3449		312	8
796.249	17.3623		313	3
796.255	17.369		314	4
796.325	17.4386		315	4
796.397	17.5102		316	2
796.643	17.7565		317	3
796.678	17.791		318	0
796.684	17.7977		319	2
796.723	17.8367		320	1
796.755	17.8686		321	0
796.76	17.874		322	0
796.787	17.901		323	0
796.835	17.9481		324	0
796.948	18.0612		325	0
796.993	18.1069		326	0
796.999	18.1125		327	0
797.039	18.1523		328	0
797.103	18.216		329	0
797.11	18.223		330	0
797.171	18.2844		331	0
797.215	18.3285		332	0
797.247	18.361		333	0
797.288	18.4015		334	0
797.326	18.4397		335	0
797.332	18.4451		336	0
797.395	18.5088		337	0
797.428	18.5414		338	0
797.485	18.5984		339	0
797.49	18.6033		340	0
797.547	18.66		341	0
797.768	18.8813		342	0
797.795	18.908		343	0
797.839	18.9528		344	0
797.858	18.9711		345	0
797.899	19.013		346	0
797.931	19.0442		347	0
797.937	19.0502		348	0
797.991	19.1041		349	0
798.006	19.1193		350	0
798.012	19.1253		351	0
798.052	19.1653		352	0
798.162	19.2757		353	0
798.238	19.3511		354	0
798.288	19.4012		355	0
798.293	19.407		356	0
798.336	19.4498		357	0
798.398	19.512		358	0
798.404	19.5175		359	0
798.478	19.5915		360	0
798.483	19.5967		361	0
798.529	19.6428		362	0
798.535	19.6487		363	0
798.629	19.7422		364	0
798.76	19.8734		365	0
798.828	19.9412		366	0
798.833	19.9465		367	0
798.874	19.9878		368	0
798.919	20.0321		369	0
798.924	20.0377		370	0
798.977	20.091		371	0
798.983	20.0965		372	0
798.989	20.1023		373	0
799.028	20.1419		374	0
799.068	20.1811		375	0
799.073	20.1867		376	0
799.127	20.2407		377	0
799.173	20.2866		378	0
799.18	20.293		379	0
799.234	20.3478		380	0
799.405	20.5185		381	0
799.472	20.5852		382	0
799.496	20.609		383	0
799.526	20.6399		384	0
799.569	20.6828		385	0
799.604	20.7173		386	0
799.61	20.7235		387	0
799.671	20.7844		388	0
799.698	20.8111		389	0
799.732	20.8459		390	0
799.755	20.8688		391	0
799.761	20.8748		392	0
800.04	21.1537		393	0
800.047	21.16		394	0
800.072	21.1852		395	0
800.077	21.1903		396	0
800.105	21.2188		397	0
800.112	21.2252		398	0
800.16	21.2738		399	0
800.225	21.3384		400	0
800.23	21.3439		401	0
800.274	21.3878		402	0
800.308	21.4213		403	0
800.334	21.4479		404	0
800.598	21.7115		405	0
800.604	21.717		406	0
800.632	21.745		407	0
800.659	21.7723		408	0
800.686	21.7999		409	0
800.707	21.821		410	0
800.739	21.8524		411	0
800.78	21.8931		412	0
800.785	21.8983		413	0
800.883	21.9966		414	0
801.135	22.248		415	0
801.14	22.254		416	0
801.18	22.2936		417	0
801.212	22.326		418	0
801.218	22.3312		419	0
801.259	22.3721		420	0
801.272	22.3856		421	0
801.303	22.4167		422	0
801.346	22.4596		423	0
801.388	22.5017		424	0
801.417	22.53		425	0
801.447	22.5609		426	0
801.692	22.8055		427	0
801.698	22.8116		428	0
801.745	22.8588		429	0
801.751	22.8646		430	0
801.756	22.8694		431	0
801.789	22.9026		432	0
801.798	22.9117		433	0
801.858	22.971		434	0
801.863	22.9763		435	0
801.891	23.0041		436	0
801.936	23.0492		437	0
802.214	23.327		438	0
802.265	23.379		439	0
802.285	23.3981		440	0
802.344	23.4571		441	0
802.35	23.4633		442	0
802.354	23.4678		443	0
802.402	23.5152		444	0
802.45	23.5639		445	0
802.456	23.5699		446	0
802.509	23.6229		447	0
802.515	23.6288		448	0
802.552	23.6653		449	0
802.557	23.6709		450	0
802.79	23.9032		451	0
802.817	23.9302		452	0
802.856	23.97		453	0
802.861	23.9747		454	0
802.883	23.9965		455	0
802.889	24.0022		456	0
802.923	24.0364		457	0
802.954	24.0677		458	0
802.961	24.0741		459	0
803.074	24.1872		460	0
803.08	24.1933		461	0
803.144	24.2578		462	0
803.374	24.4871		463	0
803.4	24.5139		464	0
803.406	24.5199		465	0
803.471	24.5843		466	0
803.476	24.5894		467	0
803.515	24.6284		468	0
803.534	24.6473		469	0
803.539	24.6526		470	0
803.584	24.698		471	0
803.607	24.7206		472	0
803.612	24.7258		473	0
803.659	24.7725		474	0
803.908	25.0218		475	0
803.951	25.0645		476	0
803.985	25.0985		477	0
803.991	25.1046		478	0
804.03	25.1437		479	0
804.128	25.2414		480	0
804.172	25.2858		481	0
804.178	25.2914		482	0
804.226	25.3398		483	0
804.261	25.3744		484	0
804.266	25.3793		485	0
804.487	25.6002		486	0
804.493	25.6066		487	0
804.538	25.6514		488	0
804.576	25.6891		489	0
804.607	25.721		490	0
804.613	25.7267		491	0
804.652	25.765		492	0
804.714	25.8278		493	0
804.719	25.8328		494	0
804.771	25.8841		495	0
804.819	25.9329		496	0
805	26.1139		497	0
805.05	26.1639		498	0
805.085	26.1981		499	0
805.119	26.2326		500	0
805.167	26.2807		501	0
805.173	26.2865		502	0
805.224	26.3377		503	0
805.231	26.3443		504	0
805.26	26.3735		505	0
805.32	26.4333		506	0
805.326	26.4393		507	0
805.389	26.5026		508	0
805.617	26.731		509	0
805.646	26.7592		510	0
805.679	26.7926		511	0
805.715	26.8288		512	0
805.722	26.8351		513	0
805.755	26.8686		514	0
805.761	26.8742		515	0
805.809	26.9225		516	0
805.826	26.9398		517	0
805.883	26.9968		518	0
805.952	27.0651		519	0
806.127	27.2407		520	0
806.159	27.2727		521	0
806.166	27.2791		522	0
806.203	27.3169		523	0
806.232	27.3455		524	0
806.254	27.3677		525	0
806.261	27.3743		526	0
806.31	27.4239		527	0
806.4	27.5135		528	0
806.432	27.5452		529	0
806.437	27.5508		530	0
806.757	27.8709		531	0
806.788	27.9018		532	0
806.794	27.9078		533	0
806.844	27.9574		534	0
806.849	27.9624		535	0
806.897	28.0105		536	0
806.902	28.0154		537	0
806.931	28.0444		538	0
806.936	28.0498		539	0
807.01	28.1234		540	0
807.058	28.1716		541	0
807.065	28.1784		542	0
807.304	28.4175		543	0
807.323	28.4368		544	0
807.36	28.4738		545	0
807.366	28.4795		546	0
807.397	28.5103		547	0
807.403	28.5162		548	0
807.469	28.5823		549	0
807.475	28.5882		550	0
807.535	28.6485		551	0
807.541	28.6548		552	0
807.604	28.7175		553	0
807.61	28.7232		554	0
807.614	28.728		555	0
807.808	28.9211		556	0
807.823	28.9363		557	0
807.848	28.9612		558	0
807.875	28.9886		559	0
807.948	29.0616		560	1
807.953	29.0666		561	0
808.003	29.1162		562	1
808.009	29.1221		563	0
808.074	29.1878		564	2
808.13	29.2436		565	1
808.2	29.3135		566	0
808.206	29.3199		567	0
808.461	29.574		568	1
808.467	29.5801		569	3
808.513	29.6269		570	3
808.519	29.6324		571	7
808.552	29.6651		572	10
808.557	29.6703		573	6
808.582	29.6954		574	11
808.587	29.7008		575	12
808.635	29.7486		576	13
808.805	29.9188		577	15
808.818	29.9314		578	18
808.823	29.9362		579	18
808.891	30.0045		580	18
808.944	30.0571		581	18
808.977	30.0902		582	16
809.054	30.1673		583	21
809.082	30.1954		584	16
809.207	30.3209		585	16
809.458	30.5717		586	17
809.465	30.578		587	20
809.497	30.6103		588	20
809.531	30.6448		589	15
809.602	30.7156		590	19
809.609	30.7221		591	20
809.614	30.7275		592	18
809.744	30.8575		593	17
809.766	30.8792		594	21
809.772	30.8859		595	21
809.86	30.973		596	21
809.879	30.9922		597	16
809.884	30.9979		598	23
810.094	31.2079		599	22
810.117	31.2304		600	23
810.17	31.2835		601	19
810.176	31.2895		602	18
810.203	31.3166		603	17
810.255	31.3688		604	18
810.261	31.3749		605	15
810.325	31.4388		606	21
810.402	31.516		607	16
810.671	31.7842		608	15
810.734	31.8475		609	14
810.761	31.8747		610	18
810.767	31.8802		611	19
810.801	31.9141		612	11
810.824	31.9375		613	17
810.841	31.9544		614	15
810.846	31.9596		615	14
810.891	32.0046		616	11
811.14	32.2538		617	14
811.163	32.2762		618	13
811.169	32.2823		619	8
811.213	32.3262		620	8
811.244	32.3577		621	8
811.251	32.3644		622	8
811.319	32.4326		623	4
811.324	32.4378		624	6
811.412	32.526		625	8
811.418	32.5312		626	7
811.643	32.7563		627	4
811.836	32.9499		628	4
811.853	32.9669		629	4
811.86	32.9733		630	0
811.898	33.0111		631	0
811.971	33.0844		632	0
812.076	33.1896		633	0
812.335	33.4489		634	0
812.371	33.4845		635	0
812.41	33.5236		636	0
812.415	33.5288		637	0
812.451	33.5646		638	0
812.499	33.613		639	0
812.505	33.6187		640	0
812.545	33.6587		641	0
812.571	33.6847		642	0
812.956	34.0694		643	0
812.962	34.0759		644	0
812.992	34.1057		645	0
812.997	34.1108		646	0
813.054	34.1677		647	0
813.123	34.2362		648	0
813.128	34.2417		649	0
813.193	34.3065		650	0
813.484	34.5974		651	0
813.49	34.6039		652	0
813.535	34.6483		653	0
813.54	34.6532		654	0
813.578	34.6915		655	2
813.584	34.6974		656	0
813.623	34.7364		657	0
813.661	34.7745		658	0
813.667	34.7802		659	0
813.699	34.8121		660	0
813.704	34.8175		661	0
814.074	35.1871		662	0
814.079	35.1926		663	0
814.106	35.2192		664	0
814.111	35.2244		665	0
814.163	35.2769		666	0
814.189	35.3025		667	0
814.289	35.403		668	0
814.295	35.4088		669	0
814.322	35.436		670	0
814.599	35.7121		671	0
814.623	35.7368		672	0
814.629	35.7422		673	0
814.672	35.7858		674	0
814.728	35.8416		675	0
814.734	35.8471		676	0
814.787	35.9001		677	0
814.793	35.9061		678	0
815.138	36.2518		679	0
815.184	36.2974		680	0
815.213	36.3268		681	0
815.219	36.3323		682	0
815.261	36.3747		683	1
815.267	36.3802		684	5
815.326	36.4396		685	9
815.432	36.5453		686	8
815.741	36.8542		687	10
815.777	36.8908		688	10
815.784	36.8973		689	10
815.824	36.9377		690	15
815.849	36.963		691	12
815.871	36.9849		692	16
816.022	37.1354		693	14
816.316	37.4297		694	20
816.37	37.4837		695	20
816.375	37.489		696	19
816.435	37.5482		697	20
816.461	37.5745		698	23
816.466	37.5797		699	21
816.561	37.6747		700	24
816.591	37.7046		701	22
816.833	37.9469		702	30
816.853	37.9664		703	27
816.859	37.9726		704	25
816.892	38.0053		705	22
817.02	38.134		706	27
817.052	38.1651		707	28
817.058	38.1711		708	26
817.359	38.4728		709	26
817.383	38.4965		710	30
817.531	38.6441		711	29
817.537	38.6502		712	29
817.598	38.7114		713	23
817.657	38.7702		714	30
817.687	38.8008		715	32
817.693	38.8066		716	28
817.958	39.0713		717	23
817.98	39.0937		718	24
818.165	39.2786		719	29
818.172	39.2853		720	28
818.224	39.3377		721	27
818.23	39.3439		722	24
818.593	39.7068		723	26
818.6	39.7139		724	26
818.607	39.7205		725	23
818.634	39.7475		726	20
818.681	39.7947		727	24
818.687	39.8009		728	24
818.772	39.8854		729	20
819.047	40.161		730	26
819.143	40.2569		731	20
819.149	40.2625		732	20
819.196	40.3092		733	20
819.202	40.3158		734	24
819.254	40.3674		735	22
819.259	40.3725		736	23
819.265	40.3784		737	18
819.579	40.6926		738	15
819.64	40.754		739	19
819.648	40.761		740	17
819.678	40.7918		741	11
819.732	40.8452		742	15
819.739	40.8525		743	13
819.792	40.9054		744	13
820.286	41.3993		745	11
820.292	41.406		746	9
820.334	41.4476		747	11
820.341	41.4547		748	8
820.347	41.4609		749	10
820.407	41.5205		750	5
820.413	41.5267		751	7
820.473	41.5868		752	0
820.793	41.9066		753	5
820.82	41.9334		754	0
820.827	41.9402		755	4
820.859	41.9722		756	0
820.969	42.0823		757	4
820.975	42.0889		758	1
821.345	42.4582		759	0
821.389	42.5026		760	0
821.436	42.55		761	0
821.519	42.6323		762	0
821.524	42.6377		763	0
821.546	42.6592		764	0
821.568	42.6819		765	0
821.883	42.9968		766	0
821.908	43.0215		767	0
821.96	43.0738		768	0
822.007	43.1201		769	0
822.016	43.1295		770	0
822.464	43.5778		771	0
822.492	43.6057		772	0
822.54	43.6538		773	0
822.546	43.6593		774	0
822.594	43.7071		775	0
823.007	44.1204		776	0
823.058	44.1719		777	0
823.064	44.1772		778	0
823.173	44.2866		779	0
823.209	44.3226		780	0
823.254	44.3676		781	0
823.616	44.7297		782	0
823.641	44.7544		783	0
823.719	44.8321		784	0
823.769	44.8824		785	0
823.813	44.9264		786	0
824.128	45.2411		787	0
824.153	45.2663		788	0
824.178	45.2914		789	0
824.225	45.3388		790	0
824.254	45.3675		791	0
824.395	45.508		792	0
824.401	45.5143		793	0
824.705	45.8187		794	0
824.729	45.8424		795	0
824.769	45.8824		796	0
824.966	46.0793		797	0
824.972	46.0854		798	0
825.018	46.1314		799	0
825.249	46.3623		800	0
825.299	46.4124		801	0
825.304	46.4179		802	0
825.809	46.9223		803	0
825.837	46.9509		804	0
825.843	46.9565		805	0
825.975	47.0886		806	0
826.043	47.1567		807	0
826.062	47.1755		808	0
826.542	47.6557		809	0
826.548	47.662		810	0
826.944	48.058		811	0
826.978	48.0915		812	0
827.51	48.6233		813	0
827.534	48.6478		814	0
827.554	48.6675		815	0
827.561	48.6749		816	0
827.746	48.8591		817	0
828.124	49.2376		818	0
828.143	49.2566		819	0
828.15	49.2639		820	0
828.665	49.7788		821	0
828.868	49.981		822	0
828.887	50.0004		823	0
829.662	50.7758		824	0
829.701	50.8145		825	0
829.727	50.841		826	0
829.762	50.8759		827	0
830.287	51.4003		828	0
830.352	51.4657		829	0
830.432	51.5457		830	0
830.438	51.552		831	0
830.458	51.5717		832	0
830.463	51.5768		833	0
831.1	52.2135		834	0
833.089	54.2024		835	0
833.132	54.2458		836	0
833.581	54.6947		837	0
833.617	54.7302		838	0
834.349	55.4628		839	0
834.374	55.4875		840	0
902.753	123.866		841	0
1025.12	246.234		842	0
1025.49	246.6		843	0
1026.05	247.168		844	0
1026.27	247.38		845	0
1026.3	247.411		846	0
1027.26	248.374		847	0
1027.86	248.976		848	0
1028.28	249.398		849	0
1029.01	250.121		850	0
1029.04	250.157		851	0
1029.44	250.558		852	0
1029.65	250.76		853	0
1030.33	251.447		854	0
1030.51	251.622		855	0
1030.53	251.648		856	0
1030.65	251.766		857	0
1031.2	252.318		858	0
1031.34	252.449		859	0
1031.77	252.881		860	0
1032.23	253.346		861	0
1032.33	253.444		862	0
1032.37	253.481		863	0
1032.4	253.518		864	0
1032.76	253.869		865	0
1032.91	254.021		866	0
1033.05	254.161		867	0
1033.37	254.486		868	0
1033.43	254.539		869	0
1033.49	254.605		870	0
1033.53	254.642		871	0
1033.85	254.967		872	0
1034.31	255.42		873	0
1034.36	255.474		874	0
1034.38	255.498		875	0
1034.45	255.56		876	0
1034.95	256.065		877	0
1035.01	256.121		878	0
1035.12	256.233		879	0
1035.32	256.434		880	0
1035.36	256.469		881	0
1035.38	256.496		882	0
1035.52	256.634		883	0
1035.63	256.748		884	0
1035.74	256.858		885	0
1035.77	256.886		886	0
1036.03	257.144		887	0
1036.06	257.176		888	0
1036.11	257.223		889	0
1036.19	257.304		890	0
1036.22	257.335		891	0
1036.63	257.745		892	0
1036.67	257.783		893	0
1036.73	257.842		894	0
1036.77	257.881		895	0
1036.82	257.933		896	0
1037.13	258.241		897	0
1037.17	258.285		898	0
1037.21	258.319		899	0
1037.31	258.423		900	0
1037.33	258.448		901	0
1037.75	258.859		902	0
1037.76	258.878		903	0
1037.82	258.93		904	0
1037.92	259.031		905	0
1038.24	259.354		906	0
1038.29	259.4		907	0
1038.32	259.431		908	0
1038.37	259.479		909	0
1038.44	259.558		910	0
1038.87	259.988		911	0
1038.91	260.021		912	0
1038.97	260.082		913	0
1039	260.118		914	0
1039.04	260.156		915	0
1039.3	260.411		916	0
1039.34	260.449		917	0
1039.44	260.556		918	0
1039.46	260.578		919	0
1039.5	260.617		920	0
1039.54	260.656		921	0
1039.59	260.704		922	0
1039.88	260.997		923	0
1040.01	261.124		924	0
1040.03	261.145		925	0
1040.06	261.173		926	0
1040.09	261.2		927	0
1040.11	261.228		928	0
1040.23	261.347		929	0
1040.26	261.371		930	0
1040.51	261.62		931	0
1040.62	261.73		932	0
1040.66	261.774		933	0
1040.68	261.793		934	0
1040.77	261.883		935	0
1041.06	262.169		936	0
1041.08	262.195		937	0
1041.12	262.23		938	0
1041.14	262.25		939	0
1041.19	262.302		940	0
1041.22	262.334		941	0
1041.56	262.669		942	0
1041.59	262.703		943	1
1041.63	262.742		944	0
1041.68	262.796		945	0
1041.71	262.828		946	0
1041.75	262.867		947	0
1041.86	262.972		948	0
1041.87	262.988		949	0
1042.13	263.246		950	0
1042.19	263.3		951	0
1042.23	263.347		952	0
1042.29	263.405		953	0
1042.32	263.431		954	0
1042.35	263.459		955	0
1042.39	263.5		956	0
1042.56	263.677		957	0
1042.72	263.837		958	0
1042.75	263.86		959	0
1042.78	263.892		960	0
1042.82	263.929		961	0
1042.84	263.953		962	0
1042.91	264.022		963	0
1042.94	264.049		964	0
1043.24	264.354		965	0
1043.27	264.38		966	0
1043.34	264.457		967	0
1043.37	264.479		968	0
1043.39	264.508		969	0
1043.43	264.548		970	0
1043.47	264.579		971	0
1043.5	264.616		972	0
1043.86	264.972		973	0
1043.89	265.005		974	0
1043.92	265.03		975	0
1043.93	265.048		976	0
1044.01	265.126		977	0
1044.02	265.138		978	0
1044.14	265.254		979	0
1044.34	265.449		980	0
1044.37	265.483		981	0
1044.39	265.508		982	0
1044.45	265.568		983	0
1044.48	265.591		984	0
1044.49	265.607		985	0
1044.59	265.708		986	0
1044.66	265.773		987	0
1044.73	265.841		988	0
1044.89	265.999		989	0
1044.91	266.025		990	0
1044.94	266.055		991	0
1044.96	266.073		992	0
1045.01	266.121		993	0
1045.05	266.166		994	0
1045.23	266.346		995	0
1045.42	266.529		996	0
1045.45	266.559		997	0
1045.5	266.609		998	0
1045.52	266.635		999	0
1045.55	266.661		1000	0
1045.61	266.723		1001	0
1045.65	266.767		1002	0
1045.73	266.847		1003	0
1045.75	266.865		1004	0
1046	267.116		1005	0
1046.05	267.165		1006	0
1046.07	267.186		1007	0
1046.1	267.217		1008	0
1046.16	267.272		1009	0
1046.19	267.303		1010	0
1046.22	267.332		1011	0
1046.26	267.376		1012	0
1046.28	267.396		1013	0
1046.37	267.482		1014	0
1046.59	267.702		1015	0
1046.69	267.799		1016	0
1046.71	267.82		1017	0
1046.73	267.846		1018	0
1046.78	267.892		1019	0
1046.82	267.936		1020	0
1046.84	267.957		1021	0
1047.12	268.231		1022	0
1047.14	268.258		1023	0
1047.18	268.296		1024	0
1047.22	268.335		1025	0
1047.26	268.369		1026	0
1047.38	268.498		1027	0
1047.42	268.53		1028	0
1047.63	268.744		1029	0
1047.73	268.839		1030	0
1047.76	268.876		1031	0
1047.8	268.91		1032	0
1047.81	268.925		1033	0
1047.89	269.002		1034	0
1047.93	269.04		1035	0
1047.97	269.079		1036	0
1048	269.117		1037	0
1048.24	269.349		1038	0
1048.27	269.386		1039	0
1048.32	269.432		1040	0
1048.34	269.45		1041	0
1048.35	269.468		1042	0
1048.49	269.606		1043	0
1048.55	269.665		1044	0
1048.58	269.692		1045	0
1048.84	269.949		1046	0
1048.85	269.968		1047	0
1048.92	270.032		1048	0
1048.93	270.048		1049	0
1048.96	270.074		1050	0
1049.03	270.141		1051	0
1049.06	270.174		1052	0
1049.35	270.462		1053	0
1049.38	270.494		1054	0
1049.45	270.56		1055	0
1049.48	270.591		1056	0
1049.5	270.61		1057	0
1049.62	270.736		1058	0
1049.66	270.771		1059	0
1049.82	270.938		1060	0
1049.94	271.05		1061	0
1049.97	271.08		1062	0
1050	271.114		1063	0
1050.03	271.14		1064	0
1050.05	271.165		1065	0
1050.07	271.188		1066	0
1050.12	271.236		1067	0
1050.18	271.296		1068	0
1050.51	271.627		1069	0
1050.54	271.656		1070	0
1050.6	271.71		1071	0
1050.63	271.745		1072	0
1050.67	271.784		1073	0
1050.69	271.805		1074	0
1050.81	271.92		1075	0
1051.1	272.216		1076	0
1051.11	272.222		1077	0
1051.15	272.262		1078	0
1051.17	272.285		1079	0
1051.2	272.31		1080	0
1051.26	272.374		1081	2
1051.29	272.408		1082	0
1051.37	272.483		1083	2
1051.4	272.51		1084	8
1051.61	272.719		1085	9
1051.63	272.74		1086	14
1051.67	272.786		1087	18
1051.7	272.817		1088	22
1051.74	272.856		1089	19
1051.78	272.898		1090	15
1051.94	273.056		1091	19
1052.21	273.32		1092	17
1052.24	273.35		1093	16
1052.27	273.384		1094	14
1052.3	273.415		1095	17
1052.34	273.449		1096	16
1052.38	273.489		1097	15
1052.39	273.507		1098	13
1052.43	273.54		1099	17
1052.62	273.729		1100	18
1052.66	273.771		1101	14
1052.69	273.808		1102	14
1052.72	273.831		1103	14
1052.84	273.958		1104	20
1052.88	273.991		1105	16
1052.92	274.032		1106	15
1052.96	274.074		1107	17
1052.98	274.098		1108	16
1053.24	274.358		1109	16
1053.3	274.413		1110	17
1053.35	274.464		1111	15
1053.38	274.494		1112	16
1053.44	274.554		1113	18
1053.47	274.588		1114	15
1053.5	274.611		1115	16
1053.57	274.681		1116	15
1053.61	274.725		1117	19
1053.85	274.96		1118	18
1053.87	274.982		1119	17
1053.92	275.036		1120	13
1053.95	275.066		1121	18
1053.99	275.099		1122	17
1054.05	275.161		1123	17
1054.08	275.198		1124	15
1054.11	275.226		1125	14
1054.15	275.263		1126	19
1054.25	275.362		1127	16
1054.48	275.597		1128	14
1054.5	275.611		1129	14
1054.51	275.628		1130	17
1054.54	275.654		1131	15
1054.58	275.698		1132	15
1054.64	275.755		1133	13
1054.69	275.806		1134	15
1054.74	275.853		1135	17
1055	276.112		1136	12
1055.03	276.146		1137	13
1055.06	276.175		1138	16
1055.09	276.201		1139	14
1055.09	276.206		1140	14
1055.2	276.317		1141	11
1055.21	276.324		1142	13
1055.48	276.597		1143	16
1055.54	276.649		1144	14
1055.57	276.684		1145	12
1055.6	276.714		1146	12
1055.62	276.734		1147	13
1055.66	276.777		1148	15
1055.71	276.821		1149	9
1055.73	276.848		1150	13
1055.83	276.939		1151	15
1056.08	277.196		1152	12
1056.1	277.216		1153	11
1056.13	277.239		1154	19
1056.14	277.257		1155	16
1056.19	277.303		1156	13
1056.24	277.349		1157	11
1056.35	277.468		1158	16
1056.41	277.523		1159	11
1056.62	277.737		1160	12
1056.67	277.782		1161	10
1056.69	277.803		1162	16
1056.72	277.834		1163	13
1056.74	277.853		1164	10
1056.81	277.923		1165	14
1056.85	277.96		1166	16
1056.89	278.005		1167	14
1057.2	278.317		1168	11
1057.22	278.337		1169	14
1057.27	278.385		1170	17
1057.29	278.405		1171	12
1057.31	278.428		1172	12
1057.35	278.459		1173	12
1057.41	278.522		1174	15
1057.43	278.547		1175	12
1057.63	278.743		1176	9
1057.71	278.821		1177	14
1057.78	278.889		1178	15
1057.8	278.916		1179	13
1057.93	279.04		1180	12
1057.93	279.047		1181	16
1058.03	279.14		1182	16
1058.3	279.417		1183	14
1058.32	279.438		1184	10
1058.35	279.463		1185	18
1058.37	279.488		1186	16
1058.4	279.517		1187	15
1058.42	279.534		1188	15
1058.45	279.566		1189	18
1058.5	279.618		1190	16
1058.78	279.894		1191	16
1058.83	279.943		1192	10
1058.87	279.985		1193	18
1058.9	280.013		1194	16
1058.94	280.051		1195	17
1058.94	280.057		1196	17
1058.99	280.107		1197	16
1059.02	280.132		1198	10
1059.07	280.179		1199	16
1059.39	280.5		1200	12
1059.44	280.553		1201	11
1059.47	280.583		1202	16
1059.49	280.599		1203	8
1059.5	280.618		1204	11
1059.91	281.021		1205	10
1059.94	281.057		1206	10
1059.96	281.078		1207	10
1060	281.113		1208	11
1060.03	281.143		1209	6
1060.05	281.166		1210	9
1060.15	281.26		1211	5
1060.19	281.305		1212	4
1060.23	281.344		1213	5
1060.38	281.496		1214	3
1060.41	281.525		1215	0
1060.45	281.567		1216	0
1060.5	281.61		1217	0
1060.56	281.672		1218	0
1060.59	281.701		1219	1
1060.62	281.734		1220	0
1060.72	281.832		1221	0
1060.78	281.892		1222	0
1061.03	282.14		1223	0
1061.08	282.195		1224	0
1061.14	282.253		1225	0
1061.17	282.285		1226	0
1061.2	282.318		1227	0
1061.24	282.353		1228	0
1061.32	282.431		1229	0
1061.56	282.678		1230	0
1061.6	282.715		1231	0
1061.64	282.75		1232	0
1061.68	282.797		1233	0
1061.71	282.824		1234	0
1061.75	282.86		1235	0
1061.8	282.912		1236	0
1061.83	282.946		1237	0
1061.89	283.006		1238	0
1062.19	283.303		1239	0
1062.22	283.331		1240	0
1062.22	283.337		1241	0
1062.28	283.391		1242	0
1062.32	283.433		1243	0
1062.34	283.452		1244	0
1062.38	283.498		1245	0
1062.41	283.519		1246	0
1062.65	283.761		1247	0
1062.7	283.814		1248	0
1062.74	283.851		1249	0
1062.77	283.88		1250	0
1062.79	283.906		1251	0
1062.8	283.911		1252	0
1062.85	283.966		1253	0
1062.89	284.007		1254	0
1062.99	284.103		1255	0
1063.28	284.395		1256	0
1063.36	284.474		1257	0
1063.38	284.494		1258	0
1063.41	284.525		1259	0
1063.44	284.551		1260	0
1063.44	284.557		1261	0
1063.48	284.595		1262	0
1063.84	284.955		1263	0
1063.92	285.033		1264	0
1063.93	285.045		1265	0
1063.94	285.051		1266	0
1063.98	285.089		1267	0
1064.01	285.123		1268	0
1064.05	285.159		1269	0
1064.1	285.209		1270	0
1064.16	285.27		1271	0
1064.36	285.474		1272	0
1064.39	285.503		1273	0
1064.44	285.558		1274	0
1064.48	285.59		1275	0
1064.54	285.653		1276	0
1064.55	285.661		1277	0
1064.59	285.699		1278	0
1064.93	286.046		1279	0
1064.97	286.083		1280	0
1064.98	286.089		1281	0
1065.02	286.137		1282	0
1065.03	286.142		1283	0
1065.07	286.184		1284	0
1065.1	286.217		1285	0
1065.18	286.298		1286	0
1065.45	286.559		1287	0
1065.49	286.6		1288	0
1065.5	286.614		1289	0
1065.54	286.658		1290	0
1065.59	286.699		1291	0
1065.65	286.763		1292	0
1065.68	286.791		1293	0
1066	287.118		1294	0
1066.05	287.164		1295	0
1066.09	287.202		1296	0
1066.13	287.246		1297	0
1066.16	287.274		1298	0
1066.2	287.318		1299	0
1066.34	287.45		1300	0
1066.59	287.706		1301	0
1066.63	287.741		1302	0
1066.65	287.764		1303	0
1066.67	287.784		1304	0
1066.69	287.807		1305	0
1066.74	287.858		1306	0
1066.84	287.95		1307	0
1066.87	287.982		1308	0
1066.93	288.041		1309	0
1067.17	288.282		1310	0
1067.2	288.317		1311	0
1067.25	288.359		1312	0
1067.33	288.448		1313	0
1067.34	288.455		1314	0
1067.35	288.46		1315	0
1067.39	288.499		1316	0
1067.67	288.78		1317	0
1067.72	288.831		1318	0
1067.76	288.872		1319	0
1067.76	288.878		1320	0
1067.77	288.883		1321	0
1067.81	288.92		1322	0
1067.83	288.948		1323	0
1067.84	288.953		1324	0
1067.88	288.991		1325	0
1068.3	289.418		1326	0
1068.33	289.445		1327	0
1068.35	289.467		1328	0
1068.37	289.482		1329	0
1068.37	289.488		1330	0
1068.48	289.597		1331	0
1068.53	289.643		1332	0
1068.84	289.951		1333	0
1068.87	289.98		1334	0
1068.89	290.001		1335	0
1068.92	290.03		1336	0
1068.94	290.051		1337	0
1069.03	290.143		1338	0
1069.17	290.282		1339	0
1069.18	290.289		1340	0
1069.34	290.451		1341	0
1069.39	290.507		1342	0
1069.43	290.542		1343	0
1069.48	290.598		1344	0
1069.51	290.621		1345	0
1069.62	290.73		1346	0
1069.65	290.765		1347	0
1069.71	290.824		1348	0
1069.75	290.863		1349	0
1069.94	291.053		1350	0
1069.97	291.083		1351	0
1070.01	291.125		1352	0
1070.05	291.16		1353	0
1070.09	291.207		1354	0
1070.25	291.363		1355	0
1070.48	291.595		1356	0
1070.52	291.631		1357	0
1070.55	291.663		1358	0
1070.63	291.74		1359	0
1070.66	291.772		1360	0
1070.71	291.823		1361	0
1070.74	291.856		1362	0
1070.84	291.954		1363	0
1070.85	291.96		1364	0
1071.07	292.181		1365	0
1071.1	292.21		1366	0
1071.23	292.342		1367	0
1071.26	292.369		1368	0
1071.29	292.403		1369	0
1071.63	292.745		1370	0
1071.64	292.752		1371	0
1071.69	292.803		1372	0
1071.72	292.833		1373	0
1071.74	292.858		1374	0
1071.79	292.903		1375	0
1071.83	292.947		1376	0
1072.13	293.244		1377	0
1072.15	293.265		1378	0
1072.18	293.296		1379	0
1072.25	293.366		1380	0
1072.34	293.454		1381	0
1072.38	293.493		1382	0
1072.4	293.518		1383	0
1072.74	293.853		1384	0
1072.75	293.859		1385	0
1072.77	293.884		1386	0
1072.79	293.907		1387	0
1072.8	293.913		1388	0
1072.98	294.094		1389	0
1073.24	294.351		1390	0
1073.28	294.393		1391	0
1073.3	294.416		1392	0
1073.37	294.479		1393	0
1073.38	294.493		1394	0
1073.66	294.77		1395	0
1073.86	294.969		1396	0
1073.93	295.042		1397	0
1073.94	295.05		1398	0
1073.94	295.055		1399	0
1074.02	295.136		1400	0
1074.09	295.202		1401	0
1074.09	295.208		1402	2
1074.15	295.262		1403	3
1074.18	295.29		1404	6
1074.32	295.435		1405	8
1074.34	295.45		1406	8
1074.46	295.569		1407	9
1074.46	295.576		1408	12
1074.62	295.729		1409	9
1074.64	295.751		1410	13
1074.75	295.861		1411	10
1074.98	296.089		1412	13
1075.06	296.173		1413	13
1075.08	296.197		1414	13
1075.11	296.221		1415	13
1075.13	296.247		1416	13
1075.14	296.254		1417	15
1075.19	296.307		1418	16
1075.5	296.615		1419	14
1075.53	296.642		1420	17
1075.56	296.669		1421	15
1075.6	296.713		1422	14
1075.71	296.824		1423	13
1075.76	296.873		1424	18
1075.78	296.89		1425	13
1076.01	297.121		1426	15
1076.08	297.197		1427	16
1076.11	297.224		1428	18
1076.14	297.258		1429	14
1076.18	297.296		1430	17
1076.6	297.715		1431	16
1076.67	297.782		1432	15
1076.69	297.802		1433	15
1076.69	297.808		1434	14
1076.7	297.812		1435	15
1076.76	297.873		1436	16
1076.82	297.93		1437	15
1076.91	298.026		1438	14
1077.28	298.397		1439	17
1077.31	298.421		1440	13
1077.36	298.475		1441	16
1077.41	298.523		1442	14
1077.48	298.594		1443	13
1077.52	298.632		1444	16
1077.73	298.839		1445	15
1077.96	299.07		1446	13
1077.98	299.098		1447	14
1078.03	299.144		1448	16
1078.14	299.258		1449	13
1078.33	299.448		1450	16
1078.41	299.52		1451	14
1078.41	299.527		1452	15
1078.45	299.56		1453	16
1078.47	299.58		1454	14
1078.81	299.925		1455	18
1078.84	299.956		1456	15
1078.87	299.985		1457	11
1078.89	300.007		1458	13
1079.04	300.152		1459	11
1079.07	300.181		1460	16
1079.12	300.23		1461	10
1079.15	300.267		1462	11
1079.16	300.273		1463	12
1079.42	300.537		1464	13
1079.45	300.562		1465	12
1079.51	300.625		1466	12
1079.58	300.697		1467	8
1079.68	300.795		1468	14
1079.71	300.819		1469	8
1079.71	300.825		1470	10
1079.76	300.875		1471	6
1080.13	301.242		1472	10
1080.17	301.288		1473	11
1080.18	301.296		1474	5
1080.21	301.319		1475	1
1080.21	301.324		1476	3
1080.28	301.395		1477	1
1080.29	301.4		1478	3
1080.38	301.498		1479	3
1080.58	301.693		1480	0
1080.61	301.722		1481	0
1080.63	301.741		1482	0
1080.77	301.88		1483	0
1081.14	302.257		1484	0
1081.21	302.32		1485	0
1081.21	302.326		1486	0
1081.25	302.368		1487	0
1081.27	302.383		1488	0
1081.27	302.388		1489	0
1081.39	302.506		1490	0
1081.43	302.545		1491	0
1081.73	302.847		1492	0
1081.78	302.893		1493	0
1081.8	302.917		1494	0
1081.83	302.945		1495	0
1081.91	303.022		1496	0
1081.94	303.052		1497	0
1082.3	303.418		1498	0
1082.36	303.477		1499	0
1082.41	303.521		1500	0
1082.44	303.555		1501	0
1082.56	303.676		1502	0
1082.82	303.933		1503	0
1082.84	303.958		1504	0
1082.86	303.973		1505	0
1082.89	303.999		1506	0
1082.99	304.102		1507	0
1083.01	304.123		1508	0
1083.5	304.616		1509	0
1083.52	304.638		1510	0
1083.55	304.668		1511	0
1083.6	304.716		1512	0
1083.61	304.723		1513	0
1083.71	304.822		1514	0
1084.01	305.128		1515	0
1084.03	305.148		1516	0
1084.09	305.199		1517	0
1084.46	305.576		1518	0
1084.52	305.637		1519	0
1084.58	305.697		1520	0
1084.73	305.84		1521	0
1084.75	305.864		1522	0
1085.22	306.33		1523	0
1085.28	306.39		1524	0
1085.28	306.396		1525	0
1085.32	306.429		1526	0
1085.32	306.435		1527	0
1085.66	306.776		1528	0
1085.68	306.793		1529	0
1085.69	306.801		1530	0
1085.69	306.807		1531	0
1085.74	306.851		1532	0
1085.96	307.075		1533	0
1086.17	307.283		1534	0
1086.2	307.311		1535	0
1086.22	307.332		1536	0
1086.79	307.906		1537	0
1086.86	307.97		1538	0
1086.99	308.107		1539	0
1087	308.113		1540	0
1087.35	308.464		1541	0
1087.42	308.529		1542	0
1087.45	308.561		1543	0
1087.52	308.636		1544	0
1087.95	309.068		1545	0
1087.97	309.087		1546	0
1088.04	309.151		1547	0
1088.05	309.159		1548	0
1088.05	309.164		1549	0
1088.35	309.462		1550	0
1088.65	309.768		1551	0
1088.93	310.046		1552	0
1088.98	310.098		1553	0
1088.99	310.104		1554	0
1089.03	310.148		1555	0
1089.2	310.309		1556	0
1089.23	310.339		1557	0
1089.62	310.731		1558	0
1089.62	310.737		1559	0
1089.66	310.777		1560	0
1089.74	310.849		1561	0
1089.77	310.884		1562	0
1090.23	311.344		1563	0
1090.26	311.369		1564	0
1090.29	311.399		1565	0
1090.29	311.406		1566	0
1090.81	311.922		1567	0
1090.84	311.949		1568	0
1090.86	311.974		1569	0
1090.87	311.98		1570	0
1091.34	312.449		1571	0
1091.42	312.536		1572	0
1091.43	312.542		1573	0
1091.95	313.064		1574	0
1092.44	313.557		1575	0
1092.46	313.57		1576	0
1092.5	313.614		1577	0
1093.15	314.261		1578	0
1093.18	314.294		1579	0
1093.66	314.772		1580	0
1093.66	314.779		1581	0
1094.03	315.146		1582	0
1094.05	315.162		1583	0
1095.1	316.213		1584	0
1095.13	316.241		1585	0
1095.78	316.893		1586	0
1097.85	318.961		1587	0
1097.86	318.971		1588	0
1098.02	319.135		1589	0
1338.12	559.231		1590	0
1340.87	561.987		1591	0
1342.77	563.886		1592	0
1342.8	563.914		1593	0
1343.47	564.588		1594	0
1346.82	567.933		1595	0
1347.28	568.394		1596	0
1347.72	568.837		1597	0
1347.76	568.87		1598	0
1348.4	569.517		1599	0
1348.48	569.595		1600	0
1348.86	569.971		1601	0
1348.9	570.018		1602	0
1348.94	570.052		1603	0
1349.06	570.173		1604	0
1349.4	570.511		1605	0
1349.47	570.587		1606	0
1349.52	570.629		1607	0
1349.56	570.669		1608	0
1350.01	571.122		1609	0
1350.05	571.161		1610	0
1350.18	571.289		1611	0
1350.22	571.331		1612	0
1350.6	571.715		1613	0
1350.63	571.747		1614	0
1350.66	571.775		1615	0
1350.82	571.937		1616	0
1350.84	571.954		1617	0
1350.87	571.98		1618	0
1351.19	572.304		1619	0
1351.22	572.335		1620	0
1351.44	572.558		1621	0
1351.76	572.872		1622	0
1351.81	572.919		1623	0
1351.87	572.982		1624	0
1351.94	573.05		1625	0
1351.99	573.1		1626	0
1352.29	573.405		1627	0
1352.32	573.437		1628	0
1352.4	573.509		1629	0
1352.46	573.573		1630	0
1352.48	573.592		1631	0
1352.52	573.63		1632	0
1352.68	573.798		1633	0
1352.71	573.827		1634	0
1352.88	573.995		1635	0
1352.9	574.018		1636	0
1353.04	574.149		1637	0
1353.06	574.177		1638	0
1353.09	574.2		1639	0
1353.11	574.226		1640	0
1353.54	574.649		1641	0
1353.57	574.683		1642	0
1353.59	574.706		1643	0
1353.62	574.73		1644	0
1353.73	574.842		1645	0
1353.76	574.87		1646	0
1353.78	574.894		1647	0
1353.89	575.006		1648	0
1354.1	575.21		1649	0
1354.13	575.24		1650	0
1354.15	575.261		1651	0
1354.19	575.308		1652	0
1354.22	575.337		1653	10
1354.26	575.378		1654	10
1354.43	575.547		1655	10
1354.47	575.584		1656	13
1354.72	575.833		1657	10
1354.76	575.869		1658	12
1354.8	575.911		1659	11
1354.84	575.949		1660	11
1354.89	576.003		1661	11
1354.93	576.043		1662	15
1355.02	576.132		1663	12
1355.22	576.332		1664	12
1355.24	576.356		1665	13
1355.26	576.37		1666	16
1355.29	576.402		1667	14
1355.34	576.451		1668	14
1355.38	576.491		1669	14
1355.41	576.523		1670	13
1355.46	576.57		1671	15
1355.52	576.636		1672	13
1355.81	576.92		1673	15
1355.85	576.96		1674	14
1355.88	576.989		1675	13
1355.91	577.028		1676	15
1355.95	577.059		1677	16
1355.97	577.087		1678	15
1356	577.115		1679	13
1356.03	577.141		1680	14
1356.08	577.196		1681	13
1356.11	577.224		1682	15
1356.16	577.273		1683	16
1356.2	577.316		1684	16
1356.43	577.545		1685	15
1356.46	577.569		1686	16
1356.49	577.604		1687	15
1356.55	577.659		1688	16
1356.57	577.684		1689	15
1356.61	577.725		1690	14
1356.71	577.828		1691	15
1356.74	577.855		1692	13
1356.78	577.898		1693	16
1356.98	578.091		1694	11
1357.01	578.125		1695	17
1357.06	578.169		1696	14
1357.09	578.199		1697	15
1357.11	578.224		1698	14
1357.13	578.241		1699	11
1357.15	578.262		1700	12
1357.31	578.426		1701	12
1357.38	578.493		1702	12
1357.57	578.682		1703	14
1357.59	578.706		1704	14
1357.61	578.722		1705	14
1357.68	578.791		1706	13
1357.7	578.814		1707	11
1357.72	578.829		1708	12
1357.74	578.853		1709	12
1357.78	578.896		1710	13
1357.83	578.94		1711	11
1358.09	579.201		1712	12
1358.12	579.234		1713	12
1358.15	579.26		1714	13
1358.18	579.296		1715	13
1358.22	579.331		1716	12
1358.24	579.35		1717	14
1358.26	579.377		1718	14
1358.32	579.435		1719	10
1358.37	579.48		1720	13
1358.4	579.512		1721	13
1358.45	579.566		1722	12
1358.48	579.593		1723	14
1358.69	579.804		1724	14
1358.73	579.843		1725	12
1358.75	579.864		1726	12
1358.79	579.906		1727	11
1358.84	579.951		1728	11
1358.87	579.987		1729	9
1358.91	580.027		1730	11
1358.96	580.073		1731	9
1358.99	580.099		1732	12
1359.05	580.161		1733	12
1359.22	580.336		1734	11
1359.25	580.368		1735	10
1359.28	580.392		1736	8
1359.33	580.444		1737	11
1359.35	580.463		1738	10
1359.37	580.48		1739	11
1359.4	580.51		1740	12
1359.42	580.531		1741	11
1359.57	580.683		1742	10
1359.6	580.715		1743	12
1359.62	580.738		1744	7
1359.83	580.945		1745	7
1359.85	580.966		1746	8
1359.87	580.988		1747	9
1359.9	581.015		1748	9
1360.03	581.147		1749	8
1360.05	581.166		1750	7
1360.08	581.19		1751	7
1360.1	581.209		1752	6
1360.11	581.227		1753	7
1360.14	581.251		1754	5
1360.4	581.513		1755	4
1360.42	581.534		1756	6
1360.46	581.574		1757	5
1360.49	581.604		1758	5
1360.54	581.655		1759	5
1360.56	581.672		1760	5
1360.59	581.702		1761	4
1360.61	581.726		1762	3
1360.78	581.89		1763	3
1360.96	582.078		1764	3
1361	582.118		1765	3
1361.03	582.148		1766	2
1361.06	582.171		1767	3
1361.13	582.247		1768	1
1361.14	582.252		1769	0
1361.19	582.305		1770	0
1361.22	582.333		1771	0
1361.25	582.363		1772	0
1361.32	582.433		1773	0
1361.54	582.657		1774	0
1361.57	582.685		1775	0
1361.59	582.701		1776	0
1361.61	582.728		1777	0
1361.64	582.757		1778	0
1361.67	582.783		1779	0
1361.69	582.805		1780	0
1361.74	582.85		1781	0
1361.78	582.896		1782	0
1361.84	582.951		1783	0
1361.88	582.989		1784	0
1361.93	583.045		1785	0
1362.14	583.258		1786	0
1362.17	583.279		1787	0
1362.19	583.304		1788	0
1362.24	583.349		1789	0
1362.26	583.372		1790	0
1362.28	583.395		1791	0
1362.34	583.449		1792	0
1362.4	583.515		1793	0
1362.68	583.789		1794	0
1362.69	583.808		1795	0
1362.75	583.865		1796	0
1362.8	583.917		1797	0
1362.82	583.933		1798	0
1362.85	583.962		1799	0
1362.88	583.989		1800	0
1362.89	584.008		1801	0
1362.93	584.039		1802	0
1363.02	584.137		1803	0
1363.23	584.342		1804	0
1363.28	584.394		1805	0
1363.31	584.422		1806	0
1363.33	584.441		1807	0
1363.35	584.465		1808	0
1363.38	584.496		1809	0
1363.43	584.547		1810	0
1363.48	584.597		1811	0
1363.54	584.657		1812	0
1363.57	584.684		1813	0
1363.6	584.709		1814	0
1363.85	584.96		1815	0
1363.87	584.982		1816	0
1363.89	585.008		1817	0
1363.91	585.028		1818	0
1363.97	585.083		1819	0
1364.03	585.141		1820	0
1364.03	585.148		1821	0
1364.07	585.185		1822	0
1364.1	585.212		1823	0
1364.23	585.342		1824	0
1364.41	585.524		1825	0
1364.43	585.546		1826	0
1364.47	585.585		1827	0
1364.53	585.64		1828	0
1364.56	585.674		1829	0
1364.58	585.691		1830	0
1364.6	585.713		1831	0
1364.63	585.742		1832	0
1364.66	585.773		1833	0
1364.94	586.053		1834	0
1364.96	586.077		1835	0
1364.99	586.099		1836	0
1365.02	586.136		1837	0
1365.08	586.195		1838	0
1365.11	586.219		1839	0
1365.14	586.253		1840	0
1365.16	586.273		1841	0
1365.24	586.352		1842	0
1365.28	586.389		1843	0
1365.35	586.459		1844	0
1365.56	586.672		1845	0
1365.6	586.711		1846	0
1365.63	586.747		1847	0
1365.66	586.771		1848	0
1365.68	586.797		1849	0
1365.77	586.881		1850	0
1365.82	586.934		1851	0
1365.83	586.941		1852	0
1365.88	586.997		1853	0
1365.94	587.051		1854	0
1365.97	587.082		1855	0
1366.14	587.251		1856	0
1366.17	587.285		1857	0
1366.2	587.316		1858	0
1366.21	587.327		1859	0
1366.23	587.347		1860	0
1366.26	587.371		1861	0
1366.27	587.385		1862	0
1366.3	587.414		1863	0
1366.45	587.566		1864	0
1366.51	587.623		1865	0
1366.62	587.738		1866	0
1366.65	587.761		1867	0
1366.67	587.787		1868	0
1366.7	587.815		1869	0
1366.79	587.902		1870	0
1366.81	587.925		1871	0
1366.86	587.977		1872	0
1366.87	587.984		1873	0
1366.99	588.101		1874	0
1367.09	588.207		1875	0
1367.28	588.389		1876	0
1367.3	588.415		1877	0
1367.32	588.437		1878	0
1367.34	588.457		1879	0
1367.36	588.477		1880	0
1367.41	588.523		1881	0
1367.46	588.569		1882	0
1367.48	588.593		1883	0
1367.49	588.599		1884	0
1367.53	588.645		1885	0
1367.56	588.677		1886	0
1367.59	588.706		1887	0
1367.87	588.981		1888	0
1367.9	589.014		1889	0
1367.93	589.044		1890	0
1367.95	589.063		1891	0
1368.01	589.119		1892	0
1368.04	589.149		1893	0
1368.07	589.184		1894	0
1368.11	589.225		1895	0
1368.14	589.258		1896	0
1368.4	589.509		1897	0
1368.42	589.538		1898	0
1368.49	589.6		1899	0
1368.51	589.623		1900	0
1368.53	589.639		1901	0
1368.53	589.646		1902	0
1368.58	589.694		1903	0
1368.59	589.701		1904	0
1368.59	589.706		1905	0
1368.75	589.865		1906	0
1368.76	589.871		1907	0
1368.96	590.072		1908	0
1369.01	590.127		1909	0
1369.04	590.156		1910	0
1369.08	590.194		1911	0
1369.13	590.24		1912	0
1369.16	590.275		1913	0
1369.18	590.298		1914	0
1369.21	590.32		1915	0
1369.23	590.339		1916	0
1369.26	590.371		1917	0
1369.28	590.395		1918	0
1369.29	590.401		1919	0
1369.52	590.638		1920	0
1369.55	590.663		1921	0
1369.58	590.694		1922	0
1369.63	590.744		1923	0
1369.66	590.775		1924	0
1369.78	590.893		1925	0
1369.82	590.936		1926	0
1369.85	590.963		1927	0
1369.89	591.002		1928	0
1369.92	591.034		1929	0
1370.19	591.306		1930	0
1370.21	591.327		1931	0
1370.23	591.348		1932	0
1370.24	591.354		1933	0
1370.27	591.382		1934	0
1370.27	591.388		1935	0
1370.35	591.46		1936	0
1370.38	591.489		1937	0
1370.43	591.547		1938	0
1370.67	591.779		1939	0
1370.74	591.852		1940	0
1370.77	591.879		1941	0
1370.79	591.901		1942	0
1370.83	591.94		1943	0
1370.83	591.946		1944	0
1370.89	592		1945	0
1370.91	592.024		1946	0
1370.92	592.03		1947	0
1370.98	592.092		1948	0
1371.03	592.145		1949	0
1371.22	592.338		1950	0
1371.28	592.398		1951	0
1371.33	592.441		1952	0
1371.37	592.482		1953	0
1371.39	592.505		1954	0
1371.4	592.511		1955	0
1371.46	592.571		1956	0
1371.47	592.579		1957	0
1371.47	592.583		1958	0
1371.6	592.716		1959	2
1371.66	592.778		1960	7
1371.67	592.784		1961	11
1371.86	592.973		1962	10
1371.91	593.019		1963	11
1371.93	593.042		1964	8
1371.97	593.08		1965	12
1372.01	593.125		1966	13
1372.02	593.131		1967	15
1372.08	593.19		1968	12
1372.08	593.195		1969	14
1372.12	593.238		1970	12
1372.16	593.273		1971	15
1372.45	593.566		1972	16
1372.46	593.571		1973	14
1372.49	593.602		1974	16
1372.52	593.634		1975	16
1372.53	593.639		1976	15
1372.57	593.682		1977	16
1372.61	593.727		1978	14
1372.63	593.743		1979	14
1372.63	593.748		1980	14
1372.72	593.838		1981	20
1372.73	593.844		1982	16
1372.81	593.921		1983	20
1373.04	594.15		1984	13
1373.06	594.173		1985	20
1373.06	594.178		1986	15
1373.12	594.238		1987	12
1373.13	594.243		1988	16
1373.18	594.294		1989	17
1373.19	594.299		1990	18
1373.23	594.345		1991	17
1373.24	594.351		1992	14
1373.29	594.401		1993	16
1373.38	594.491		1994	15
1373.54	594.656		1995	16
1373.63	594.743		1996	15
1373.63	594.748		1997	17
1373.64	594.753		1998	13
[truncated: 15,542 more rows]

## Sheet: Burst profile
Figure 4B
Time of start of burst	1	254	571	684	1084	1404	1653	1960	2173	2400	2590	2859	3058	3275	3474	3639	3755			mean	sd	count	sem
length of burst (s)	55	66	58	74	130	75	115	83	55	95	78	77	72	61	71	52	68			75.5882	21.0151	17	5.0969
spikes in burst	839	748	869	1360	1841	952	1294	1007	751	903	1283	940	1085	758	953	923	1006			1030.12	279.049	17	67.6794
Time (s)																			Time (s)
-10	0	0	0	0	0	0	0	0	0	0	0	0	0	0	0	0	0		-10	0	0	16	0
-9	0	0	0	0	0	0	0	0	0	0	0	0	0	1	0	0	0		-9	0.0625	0.25	16	0.0625
-8	0	0	0	0	0	0	0	0	0	0	0	0	0	2	0	5	2		-8	0.4375	1.31498	16	0.328744
-7	0	2	0	0	0	0	0	0	0	0	0	0	0	1	0	0	3		-7	0.352941	0.86177	17	0.20901
-6	0	3	0	0	0	0	0	0	0	0	0	0	0	3	0	3	3		-6	0.705882	1.31171	17	0.318137
-5	0	2	0	0	0	0	0	0	0	0	0	0	0	3	0	3	4		-5	0.705882	1.35852	17	0.329491
-4	0	1	0	0	0	0	0	0	0	0	0	1	0	3	0	0	5		-4	0.588235	1.37199	17	0.332756
-3	0	4	1	0	0	0	0	0	0	0	0	1	0	5	0	5	5		-3	1.23529	2.04724	17	0.496528
-2	0	4	3	0	0	2	0	0	0	0	0	3	0	7	0	3	4		-2	1.52941	2.12478	17	0.515336
-1	0	3	3	1	2	3	0	2	2	0	0	3	0	3	3	1	1		-1	1.58824	1.27764	17	0.309872
0	9	5	7	5	8	6	10	7	9	6	5	4	5	8	9	7	8		0	6.94118	1.78433	17	0.432763
1	10	7	10	9	9	8	10	11	7	12	8	6	10	8	11	10	7		1	9	1.69558	17	0.411239
2	15	4	6	8	14	8	10	10	9	13	10	4	10	8	14	8	7		2	9.29412	3.27423	17	0.794118
3	14	10	11	10	18	9	13	11	5	10	11	6	10	5	12	9	9		3	10.1765	3.20615	17	0.777606
4	15	10	12	10	22	12	10	8	7	14	9	10	14	6	12	11	16		4	11.6471	3.8233	17	0.927287
5	20	8	13	10	19	9	12	12	9	13	15	8	12	12	14	10	12		5	12.2353	3.40091	17	0.824841
6	21	7	15	15	15	13	11	13	8	13	15	11	13	9	14	20	17		6	13.5294	3.76028	17	0.912002
7	18	12	18	12	19	10	11	15	10	12	16	13	16	8	15	15	15		7	13.8235	3.14713	17	0.763291
8	19	12	18	16	17	13	11	12	14	13	18	14	16	14	17	18	20		8	15.4118	2.73995	17	0.664537
9	17	14	18	14	16	13	15	14	14	16	16	12	16	14	14	15	17		9	15	1.58114	17	0.383482
10	23	13	18	20	14	13	12	12	13	16	22	10	19	13	17	15	21		10	15.9412	3.94447	17	0.956674
11	20	11	16	20	17	13	12	15	13	15	20	15	18	11	17	20	14		11	15.7059	3.15762	17	0.765836
12	19	16	21	19	16	13	13	16	18	18	20	13	17	16	16	20	20		12	17.1176	2.57105	17	0.623571
13	19	15	16	20	15	15	16	14	19	15	21	17	17	15	17	21	22		13	17.2941	2.54374	17	0.616946
14	20	17	16	23	13	16	14	16	22	15	20	15	21	13	16	27	17		14	17.7059	3.86918	17	0.938415
15	22	12	17	21	17	14	14	16	19	15	21	15	17	17	14	22	21		15	17.2941	3.17736	17	0.770622
16	21	14	20	24	18	17	14	15	18	14	25	13	21	16	19	22	19		16	18.2353	3.63197	17	0.880881
17	21	13	20	22	14	15	13	16	18	12	25	14	19	15	18	25	16		17	17.4118	4.07828	17	0.989128
18	21	15	15	30	14	14	15	14	23	15	21	15	19	17	17	27	25		18	18.6471	5.03663	17	1.22156
19	23	15	19	27	14	13	13	14	18	13	21	15	19	17	16	24	18		19	17.5882	4.18418	17	1.01481
20	24	15	20	25	20	18	15	14	21	15	23	14	18	18	18	28	24		20	19.4118	4.24351	17	1.0292
21	22	14	18	22	16	13	14	20	19	13	24	15	20	18	15	28	23		21	18.4706	4.34623	17	1.05412
22	21	16	17	27	15	15	13	16	21	14	22	14	19	16	18	21	22		22	18.0588	3.7827	17	0.91744
23	20	16	21	28	17	16	15	20	19	17	24	13	19	19	19	27	21		23	19.4706	3.98619	17	0.966793
24	19	15	21	26	16	18	16	13	21	12	24	14	20	20	20	26	20		24	18.8824	4.18154	17	1.01417
25	22	13	21	26	16	14	15	20	23	17	27	11	17	18	17	21	17		25	18.5294	4.40337	17	1.06798
26	22	14	16	30	17	17	13	15	19	10	25	15	21	18	19	26	25		26	18.9412	5.28525	17	1.28186
27	17	11	23	29	15	16	14	12	18	13	22	12	16	17	20	27	20		27	17.7647	5.19049	17	1.25888
28	24	18	22	29	16	15	13	16	18	13	24	14	21	15	15	24	19		28	18.5882	4.67786	17	1.13455
29	20	15	23	23	18	15	15	17	21	12	22	14	17	15	20	23	16		29	18	3.55317	17	0.86177
30	19	16	19	30	15	14	16	18	17	12	21	13	20	18	14	20	22		30	17.8824	4.25562	17	1.03214
31	17	10	18	32	16	15	16	17	17	10	23	14	17	14	17	26	15		31	17.2941	5.40561	17	1.31105
32	15	15	17	28	15	16	15	14	16	14	24	14	15	19	16	17	18		32	16.9412	3.74951	17	0.90939
33	12	15	18	23	19	15	16	16	19	11	21	16	22	14	20	22	15		33	17.2941	3.56659	17	0.865026
34	19	15	15	24	18	14	15	15	19	12	19	12	17	16	18	17	19		34	16.7059	2.97415	17	0.721338
35	17	17	21	29	17	17	16	16	18	10	22	16	19	19	18	18	14		35	17.8824	3.90324	17	0.946675
36	14	9	16	28	13	13	15	15	15	13	25	15	21	15	19	20	20		36	16.8235	4.77278	17	1.15757
37	12	15	15	27	18	16	14	17	15	13	23	16	17	12	13	16	16		37	16.1765	3.81175	17	0.924484
38	12	15	14	24	17	14	15	13	12	8	18	13	17	15	15	21	18		38	15.3529	3.69021	17	0.895007
39	13	12	18	26	17	13	13	15	13	10	24	17	16	17	20	11	18		39	16.0588	4.36564	17	1.05882
40	15	12	19	26	15	16	16	18	19	13	24	16	20	14	14	20	17		40	17.2941	3.75441	17	0.910578
41	12	8	11	23	14	15	11	18	7	11	21	15	18	13	19	13	18		41	14.5294	4.45979	17	1.08166
42	10	15	17	20	19	13	17	13	12	7	20	15	22	14	17	12	12		42	15	3.96863	17	0.962533
43	9	14	15	24	16	14	14	15	13	9	18	17	19	11	16	15	16		43	15	3.60555	17	0.874475
44	11	12	14	24	14	16	15	11	10	13	23	17	21	12	15	11	17		44	15.0588	4.23483	17	1.0271
45	10	8	11	20	14	13	14	15	8	10	15	17	18	11	14	8	13		45	12.8824	3.5511	17	0.861268
46	9	12	14	26	17	16	11	18	11	10	20	17	17	8	11	7	15		46	14.0588	4.90498	17	1.18963
47	5	14	13	20	15	14	12	14	2	8	18	15	18	11	17	11	12		47	12.8824	4.64869	17	1.12747
48	7	12	8	20	15	15	12	16	8	10	19	14	13	9	16	4	9		48	12.1765	4.40504	17	1.06838
49	5	12	8	20	13	16	12	13	6	8	17	15	17	9	16	11	12		49	12.3529	4.19734	17	1.018
50	5	11	8	24	15	14	14	13	7	8	19	13	15	7	16	0	13		50	11.8824	5.66659	17	1.37435
51	6	8	8	22	17	18	14	10	2	8	16	17	15	7	10	3	15
52	1	8	4	23	12	15	14	16	3	9	12	16	19	7	12	3	15
	0	10	6	18	13	11	13	12	4	8	17	14	17	5	8		10
	4	6	8	15	16	13	11	13	2	8	14	14	16	4	10		8
	2	6	7	19	14	11	12	14	1	9	18	10	6	6	10		14
		7	4	17	14	16	12	13		8	16	18	14	1	7		10
		11	4	11	11	10	13	13		9	17	10	15	2	8		9
		8	4	15	13	11	11	12		9	13	18	15	1	9		3
		3		13	16	12	12	10		8	15	13	11	2	8		7
		4		13	14	13	12	13		10	10	11	12	0	4		6
		4		11	12	12	13	13		9	14	10	11	1	5		6
		2		9	12	12	13	11		8	11	10	6		6		11
		3		11	13	8	12	13		9	7	12	9		7		3
		0		8	15	14	14	9		6	11	10	7		6		5
		2		10	9	8	14	7		10	8	8	8		3
		1		5	13	10	10	9		6	8	9	7		6
				7	15	6	13	9		11	9	5	7		4
				0	12	10	13	7		9	6	8	3		1
				5	11	11	12	5		8	6	7	3		1
				0	19	5	14	5		8	8	7	5		1
				4	16	1	14	8		8	6	5	1		3
				0	13	3	12	6		5	7	5	2
				4	11	1	12	7		7	4	3
				1	16	3	11	3		7	6	1
					11	3	11	5		5	3	1
					12		9	4		9	6	2
					10		11	5		5	4	3
					16		9	3		3	1	2
					13		12	2		3
					10		12	0		5
					14		11	0		3
					16		10	3		4
					14		8	1		7
					11		11			4
					14		10			7
					17		11			2
					12		12			3
					12		11			5
					12		10			2
					15		12			0
					12		7			3
					9		7			3
					14		8			1
					15		9			5
					13		9			1
					12		8
					16		7
					16		7
					14		6
					10		7
					18		5
					16		4
					15		6
					15		5
					18		5
					16		5
					16		5
					10		4
					18		3
					16		3
					17		3
					17		3
					16		2
					10		3
					16		1
					12
					11
					16
					8
					11
					10
					10
					10
					11
					6
					9
					5
					4
					5
					3

## Sheet: doublets
0			doublet time		Time (s)	Doublets		Time (s)	1	254	571	684	1084	1404	1653	1960	2173	2400	2590	2859	3058	3275	3474	3639	3755		Time (s)	mean	sd	count	sem
0.0263	0.0263		13.1342		0	0		0	0	0	0	0	0	0	0	0	0	0	0	0	0	0	0	0	0		1	0	0	16	0
0.05446	0.02816		14.9928		1	0		1	0	0	0	0	0	0	0	0	0	0	0	0	0	0	0	0	0		2	0	0	16	0
0.07778	0.02332		15.6984		2	0		2	0	0	0	0	0	0	0	0	0	0	0	0	0	0	0	0	0		3	0	0	16	0
0.10562	0.02784		17.1535		3	0		3	0	0	0	0	0	0	0	0	0	0	0	0	0	0	0	0	0		4	0	0	16	0
0.31021	0.20459		17.2111		4	0		4	0	0	0	0	0	0	0	0	0	0	0	0	0	0	0	0	0		5	0	0	16	0
0.63149	0.32128		17.369		5	0		5	0	0	0	0	0	0	0	0	0	0	0	0	0	0	0	0	0		6	0	0	17	0
0.67065	0.03916		17.7977		6	0		6	0	0	0	0	0	0	0	0	0	0	0	0	0	0	0	0	1		7	0.0588235	0.242536	17	0.0588235
0.70765	0.037		17.874		7	0		7	0	0	0	0	0	0	0	0	0	0	0	0	0	0	0	0	0		8	0	0	17	0
0.73405	0.0264		18.1125		8	0		8	0	0	0	0	0	0	0	0	0	0	0	0	0	0	0	0	0		9	0	0	17	0
1.11229	0.37824		18.223		9	0		9	0	0	0	0	0	0	0	0	0	0	0	0	0	0	0	0	0		10	0	0	17	0
1.14334	0.03105		18.4451		10	0		10	0	0	0	0	0	0	0	0	0	0	0	0	0	0	0	3	0		11	0.176471	0.727607	17	0.176471
1.16607	0.02273		18.6033		11	0		11	0	0	0	0	0	0	0	0	0	0	1	0	0	0	0	8	1		12	0.588235	1.93839	17	0.470128
1.1931	0.02703		19.0502		12	0		12	0	0	1	1	0	0	0	0	0	0	0	0	0	0	0	2	3		13	0.411765	0.87026	17	0.211069
1.22175	0.02865		19.1253		13	0		13	1	0	0	1	1	0	0	0	0	0	0	0	2	0	0	10	1		14	0.941176	2.41015	17	0.584547
1.29061	0.06886		19.407		14	1		14	1	0	0	2	0	0	0	0	0	0	5	0	2	0	0	8	1		15	1.11765	2.20461	17	0.534696
1.68463	0.39402		19.5175		15	1		15	1	0	1	2	0	0	0	0	0	0	2	0	0	1	0	8	1		16	0.941176	1.95162	17	0.473338
1.71356	0.02893		19.5967		16	1		16	0	0	1	7	0	0	0	0	0	0	10	0	3	0	0	12	3		17	2.11765	3.83866	17	0.931011
1.74641	0.03285		19.6487		17	0		17	5	0	1	7	0	1	0	1	0	1	6	0	0	1	0	14	6		18	2.52941	3.85872	17	0.935877
1.93351	0.1871		19.9465		18	5		18	4	0	1	10	0	0	0	0	5	0	2	0	0	2	0	14	3		19	2.41176	4.00092	17	0.970365
2.19023	0.25672		20.0377		19	4		19	7	1	4	9	2	0	0	0	1	1	8	0	2	1	2	14	14		20	3.88235	4.75503	17	1.15326
2.25011	0.05988		20.0965		20	7		20	7	0	1	10	1	0	0	2	5	0	7	0	2	0	3	15	9		21	3.64706	4.48527	17	1.08784
2.27613	0.02602		20.1023		21	7		21	6	0	3	8	0	0	1	2	3	1	10	0	4	3	2	15	10		22	4	4.37321	17	1.06066
2.29985	0.02372		20.1867		22	6		22	7	0	5	12	0	0	0	1	7	0	4	0	0	6	0	11	6		23	3.47059	4.12489	17	1.00043
2.33023	0.03038		20.293		23	7		23	6	2	6	14	1	2	0	3	6	1	7	0	3	7	2	14	7		24	4.76471	4.27974	17	1.03799
2.38428	0.05405		20.7235		24	6		24	7	0	8	12	0	0	0	0	9	0	11	0	3	6	5	13	4		25	4.58824	4.71777	17	1.14423
2.42696	0.04268		20.8748		25	7		25	6	0	8	13	0	0	0	2	8	3	12	0	4	5	2	12	10		26	5	4.70372	17	1.14082
2.52724	0.10028		21.16		26	6		26	5	1	6	15	1	0	0	3	8	0	10	1	8	5	5	15	8		27	5.35294	4.8598	17	1.17867
2.56362	0.03638		21.1903		27	5		27	5	1	9	15	0	0	2	1	6	0	7	0	4	4	4	16	6		28	4.70588	4.90873	17	1.19054
2.76746	0.20384		21.2252		28	5		28	9	0	9	16	1	0	0	2	6	1	10	0	3	7	3	14	4		29	5	5.08675	17	1.23372
2.79382	0.02636		21.3439		29	9		29	8	0	10	11	0	4	0	0	9	0	7	1	4	6	4	14	10		30	5.17647	4.61296	17	1.11881
2.82241	0.02859		21.717		30	8		30	5	2	7	15	1	0	2	1	7	0	7	0	6	7	4	12	4		31	4.70588	4.26856	17	1.03528
2.8732	0.05079		21.8983		31	5		31	4	1	5	17	3	1	2	3	3	1	9	3	6	1	1	15	6		32	4.76471	4.78969	17	1.16167
2.95074	0.07754		22.254		32	4		32	5	2	6	15	2	1	1	2	4	2	8	1	5	7	3	10	5		33	4.64706	3.75735	17	0.91129
2.97379	0.02305		22.3312		33	5		33	2	2	7	10	7	2	0	2	8	2	7	0	6	3	7	12	7		34	4.94118	3.56144	17	0.863775
3.17493	0.20114		22.8116		34	2		34	8	0	6	11	4	2	0	2	8	0	8	0	6	4	5	10	6		35	4.70588	3.61878	17	0.877684
3.36803	0.1931		22.8646		35	8		35	6	5	7	13	4	4	1	2	9	1	9	1	4	7	4	10	10		36	5.70588	3.60147	17	0.873485
3.39419	0.02616		22.8694		36	6		36	3	1	5	13	0	3	0	0	7	1	12	0	6	3	7	12	8		37	4.76471	4.49346	17	1.08982
3.43891	0.04472		22.9117		37	3		37	3	1	6	14	1	5	1	3	5	0	11	2	3	5	3	10	8		38	4.76471	3.9454	17	0.9569
3.46424	0.02533		22.9763		38	3		38	3	1	5	13	5	3	3	1	5	0	7	1	6	7	4	12	9		39	5	3.74166	17	0.907485
3.49658	0.03234		23.4633		39	3		39	5	1	7	11	1	1	1	0	5	0	8	3	4	7	4	6	7		40	4.17647	3.22559	17	0.78232
3.53383	0.03725		23.4678		40	5		40	6	2	7	12	3	3	3	2	7	2	12	1	7	6	4	12	8		41	5.70588	3.68722	17	0.894282
3.62696	0.09313		23.5699		41	6		41	5	0	3	14	3	3	1	1	2	1	10	2	5	5	7	7	5		42	4.35294	3.62183	17	0.878423
3.6945	0.06754		23.6288		42	5		42	2	4	5	10	2	2	1	1	5	0	9	3	7	7	7	6	7		43	4.58824	3.00123	17	0.727904
3.84551	0.15101		23.6709		43	2		43	2	1	7	13	1	1	0	2	6	1	7	4	7	2	5	8	8		44	4.41176	3.5892	17	0.870509
3.89028	0.04477		23.9747		44	2		44	1	2	4	13	3	2	0	1	3	2	9	5	9	5	4	6	6		45	4.41176	3.41062	17	0.827198
3.93332	0.04304		24.0022		45	1		45	1	0	4	11	2	4	2	4	3	0	7	1	6	3	4	4			46	3.5	2.80476	16	0.701189
3.95362	0.0203		24.0741		46	1		46	3	1	5	14	3	3	1	4	4	0	9	2	5	2	3	4			47	3.9375	3.39546	16	0.848866
3.97318	0.01956		24.1933		47	3		47	1	2	5	10	1	3	0	1	0	1	4	3	6	5	4	6			48	3.25	2.72029	16	0.680074
4.01612	0.04294		24.5199		48	1		48	1	3	3	9	1	3	2	4	4	1	7	4	6	2	5	2			49	3.5625	2.27944	16	0.569859
4.05475	0.03863		24.5894		49	1		49	1	2	3	10	1	1	1	0	2	0	6	3	4	2	6	5			50	2.9375	2.6949	16	0.673726
4.11171	0.05696		24.6526		50	1														2
4.14437	0.03266		24.7258		51	0
4.17139	0.02702		25.1046		52	2
4.42138	0.24999		25.2914		53	0
4.45195	0.03057		25.3793		54	0
4.54798	0.09603		25.6066		55	0
4.57475	0.02677		25.7267		56	0
4.59778	0.02303		25.8328		57	0
4.62959	0.03181		26.2865		58	0
4.66213	0.03254		26.3443		59	0
4.69158	0.02945		26.4393		60	0
4.73239	0.04081		26.8351		61	0
4.78217	0.04978		26.8742		62	0
5.05059	0.26842		27.2791		63	0
5.08518	0.03459		27.3743		64	0
5.10872	0.02354		27.5508		65	0
5.15179	0.04307		27.9078		66	0
5.17517	0.02338		27.9624		67	0
5.21131	0.03614		28.0154		68	0
5.23909	0.02778		28.0498		69	0
5.30211	0.06302		28.1784		70	0
5.38953	0.08742		28.4795		71	0
5.51014	0.12061		28.5162		72	0
5.54438	0.03424		28.5882		73	0
5.6152	0.07082		28.6548		74	0
5.64394	0.02874		28.7232		75	0
5.67598	0.03204		28.728		76	0
5.70376	0.02778		29.0666		77	0
5.72339	0.01963		29.1221		78	0
5.75188	0.02849		29.3199		79	0
5.78047	0.02859		29.5801		80	0
5.82606	0.04559		29.6324		81	0
5.85482	0.02876		29.6703		82	0
6.12529	0.27047		29.7008		83	0
6.14899	0.0237		29.9362		84	0
6.18258	0.03359		30.578		85	0
6.21612	0.03354		30.7221		86	0
6.2419	0.02578		30.7275		87	0
6.26929	0.02739		30.8859		88	0
6.28905	0.01976		30.9979		89	0
6.32182	0.03277		31.2895		90	0
6.36629	0.04447		31.3749		91	0
6.48319	0.1169		31.8802		92	0
6.49877	0.01558		31.9596		93	0
6.6618	0.16303		32.2823		94	0
6.70783	0.04603		32.3644		95	0
6.74129	0.03346		32.4378		96	0
6.76466	0.02337		32.5312		97	0
6.79833	0.03367		32.9733		98	0
6.83296	0.03463		33.5288		99	0
6.87352	0.04056		33.6187		100	0
6.92481	0.05129		34.0759		101	0
6.95497	0.03016		34.1108		102	0
6.99458	0.03961		34.2417		103	0
7.22079	0.22621		34.6039		104	0
7.26135	0.04056		34.6532		105	0
7.28327	0.02192		34.6974		106	0
7.30882	0.02555		34.7802		107	0
7.32197	0.01315		34.8175		108	0
7.35383	0.03186		35.1926		109	0
7.37999	0.02616		35.2244		110	0
7.53057	0.15058		35.4088		111	0
7.56913	0.03856		35.7422		112	0
7.72003	0.1509		35.8471		113	0
7.76496	0.04493		35.9061		114	0
7.80124	0.03628		36.3323		115	0
7.8366	0.03536		36.3802		116	0
7.86672	0.03012		36.8973		117	0
7.88754	0.02082		37.489		118	0
7.91107	0.02353		37.5797		119	0
7.94762	0.03655		37.9726		120	0
7.98245	0.03483		38.1711		121	0
8.08722	0.10477		38.6502		122	0
8.13058	0.04336		38.8066		123	0
8.28812	0.15754		39.2853		124	0
8.32071	0.03259		39.3439		125	0
8.34089	0.02018		39.7139		126	0
8.35521	0.01432		39.7205		127	0
8.39687	0.04166		39.8009		128	0
8.4252	0.02833		40.2625		129	0
8.46384	0.03864		40.3158		130	0
8.49692	0.03308		40.3725		131	0
8.52612	0.0292		40.3784		132	0
8.63392	0.1078		40.761		133	0
8.6701	0.03618		40.8525		134	0
8.83417	0.16407		41.406		135	0
8.8795	0.04533		41.4547		136	0
8.89733	0.01783		41.4609		137	0
8.92888	0.03155		41.5267		138	0
8.96618	0.0373		41.9402		139	0
8.98412	0.01794		42.0889		140	0
9.03849	0.05437		42.6377		141	0
9.08754	0.04905		43.1295		142	0
9.12322	0.03568		43.6593		143	0
9.15562	0.0324		44.1772		144	0
9.22313	0.06751		45.5143		145	0
9.38326	0.16013		46.0854		146	0
9.41382	0.03056		46.4179		147	0
9.44674	0.03292		46.9565		148	0
9.47329	0.02655		47.662		149	0
9.49856	0.02527		48.6749		150	0
9.52746	0.0289		49.2639		151	0
9.56602	0.03856		51.552		152	0
9.59199	0.02597		51.5768		153	0
9.62196	0.02997		272.222		154	0
9.66048	0.03852		276.206		155	0
9.70222	0.04174		276.324		156	0
9.75905	0.05683		279.047		157	0
10.0391	0.28004		280.057		158	0
10.0657	0.02659		283.337		159	0
10.0871	0.02137		283.911		160	0
10.1178	0.03079		284.557		161	0
10.1382	0.02035		285.051		162	0
10.176	0.03783		285.661		163	0
10.2176	0.0416		286.089		164	0
10.2572	0.03957		286.142		165	0
10.3422	0.08496		288.455		166	0
10.3815	0.0393		288.46		167	0
10.4528	0.0713		288.878		168	0
10.4693	0.01655		288.883		169	0
10.507	0.03772		288.953		170	0
10.5348	0.02782		289.488		171	0
10.606	0.07119		290.289		172	0
10.651	0.045		291.96		173	0
10.6733	0.02223		292.752		174	0
10.7016	0.02837		293.859		175	0
10.7241	0.02248		293.913		176	0
10.7525	0.0284		295.05		177	0
10.7994	0.04685		295.055		178	0
10.8386	0.03923		295.208		179	0
10.9254	0.08676		295.576		180	0
11.0532	0.12785		296.254		181	0
11.1053	0.05205		297.808		182	0
11.1404	0.03519		297.812		183	0
11.1685	0.02808		299.527		184	0
11.1981	0.02955		300.273		185	0
11.2343	0.03627		300.825		186	0
11.2649	0.03053		301.296		187	0
11.3062	0.04134		301.324		188	0
11.3608	0.05461		301.4		189	0
11.4242	0.0634		302.326		190	0
11.5669	0.14269		302.388		191	0
11.6334	0.06645		304.723		192	0
11.6868	0.05341		306.396		193	0
11.7066	0.01984		306.435		194	0
11.7504	0.04381		306.801		195	0
11.7746	0.02419		306.807		196	0
11.7938	0.01914		308.113		197	0
11.8238	0.03002		309.159		198	0
11.8522	0.02847		309.164		199	0
11.886	0.03378		310.104		200	0
12.1188	0.23276		310.737		201	0
12.1357	0.0169		311.406		202	0
12.2373	0.10165		311.98		203	0
12.2475	0.01014		312.542		204	0
12.2835	0.03604		314.779		205	0
12.3033	0.01983		318.971		206	0
12.3458	0.0425		582.252		207	0
12.4022	0.0564		585.148		208	0
12.4363	0.03407		586.941		209	0
12.469	0.03269		587.984		210	0
12.5263	0.05729		588.599		211	0
12.7404	0.21411		589.646		212	0
12.7973	0.05686		589.701		213	0
12.8164	0.01913		589.706		214	0
12.8468	0.03045		589.871		215	0
12.8662	0.01938		590.401		216	0
12.897	0.03078		591.354		217	0
12.9327	0.03565		591.388		218	0
12.9816	0.04898		591.946		219	0
13.055	0.07333		592.03		220	0
13.0885	0.03349		592.511		221	0
13.1278	0.03934		592.579		222	0
13.1342	0.0064		592.583		223	0
13.3425	0.20832		592.784		224	0
13.364	0.02145		593.131		225	0
13.3802	0.01626		593.195		226	0
13.405	0.02479		593.571		227	0
13.427	0.02195		593.639		228	0
13.4663	0.03935		593.748		229	0
13.5181	0.05177		593.844		230	0
13.5552	0.03714		594.178		231	0
13.5999	0.04468		594.243		232	0
13.6342	0.03432		594.299		233	0
13.8536	0.21938		594.351		234	0
13.8834	0.02984		594.748		235	0
13.905	0.02157		594.753		236	0
13.9514	0.04637		594.821		237	0
13.9655	0.0141		594.885		238	0
14.0011	0.03563		595.237		239	0
14.0314	0.03027		595.301		240	0
14.0513	0.01993		595.338		241	0
14.0935	0.0422		595.493		242	0
14.1285	0.03496		595.848		243	0
14.3051	0.17662		595.853		244	0
14.338	0.03287		595.885		245	0
14.4037	0.06574		595.998		246	0
14.4338	0.03008		596.043		247	0
14.4518	0.018		596.445		248	0
14.5	0.04823		596.517		249	0
14.5247	0.02471		596.554		250	0
14.563	0.03823		596.631		251	0
14.5889	0.02592		596.636		252	0
14.6115	0.02265		597.016		253	0
14.6684	0.05691		597.107		254	0
14.7154	0.04701		597.112		255	0
14.7283	0.01284		597.236		256	0
14.9859	0.25761		597.587		257	0
14.9928	0.00687		597.645		258	0
15.0462	0.0534		597.686		259	0
15.0753	0.02916		597.864		260	0
15.1302	0.0549		597.938		261	0
15.159	0.02877		598.15		262	0
15.1832	0.02423		598.155		263	0
15.2248	0.04153		598.219		264	0
15.2482	0.02341		598.333		265	0
15.2797	0.03155		598.501		266	0
15.325	0.04532		598.76		267	0
15.3623	0.03722		598.817		268	0
15.3864	0.02416		598.867		269	0
15.573	0.18661		598.96		270	0
15.6003	0.02732		599.337		271	0
15.6404	0.04004		599.342		272	0
15.6642	0.02381		599.378		273	1
15.6928	0.02858		599.438		274	0
15.6984	0.00558		599.465		275	0
15.7332	0.03485		599.59		276	0
15.7611	0.02785		599.876		277	2
15.797	0.03597		599.917		278	0
15.8524	0.05535		599.978		279	0
15.8897	0.03729		599.983		280	1
16.0679	0.17821		600.111		281	1
16.1019	0.03402		600.523		282	0
16.1239	0.02198		600.607		283	0
16.1457	0.02183		600.613		284	2
16.177	0.03126		600.669		285	1
16.2207	0.0437		600.718		286	2
16.2436	0.02295		600.966		287	2
16.2676	0.024		601.076		288	0
16.3007	0.03307		601.354		289	5
16.3438	0.04315		601.625		290	1
16.3841	0.04029		601.657		291	1
16.6453	0.26118		601.788		292	1
16.6698	0.02446		602.229		293	1
16.6984	0.02861		602.484		294	2
16.7255	0.02717		602.769		295	0
16.7565	0.03093		602.872		296	4
16.7982	0.04172		602.922		297	1
16.8139	0.01571		602.927		298	2
16.8443	0.03044		603.341		299	0
16.8702	0.02589		603.368		300	1
16.9782	0.10792		603.47		301	2
17.0067	0.02853		603.621		302	3
17.1476	0.1409		603.852		303	2
17.1535	0.00589		603.922		304	0
17.1863	0.03286		603.969		305	1
17.2043	0.018		604.518		306	0
17.2111	0.00673		604.571		307	4
17.2587	0.04761		604.647		308	0
17.3158	0.05712		604.709		309	1
17.3449	0.02914		604.747		310	2
17.3623	0.01732		604.752		311	2
17.369	0.00671		605.078		312	2
17.4386	0.06961		605.131		313	1
17.5102	0.07165		605.199		314	0
17.7565	0.24625		605.268		315	1
17.791	0.03454		605.598		316	0
17.7977	0.00664		605.653		317	0
17.8367	0.03909		605.747		318	0
17.8686	0.0319		606.269		319	1
17.874	0.00536		606.365		320	0
17.901	0.02698		606.437		321	0
17.9481	0.04711		606.846		322	0
18.0612	0.11309		606.949		323	0
18.1069	0.04573		607.333		324	0
18.1125	0.00557		607.338		325	0
18.1523	0.03978		607.417		326	0
18.216	0.06379		607.48		327	0
18.223	0.00696		607.962		328	0
18.2844	0.06135		607.967		329	0
18.3285	0.04417		608.235		330	0
18.361	0.03246		608.363		331	0
18.4015	0.04054		608.532		332	0
18.4397	0.03816		608.536		333	0
18.4451	0.00537		608.605		334	0
18.5088	0.06372		609.108		335	0
18.5414	0.03261		609.113		336	0
18.5984	0.05701		609.419		337	0
18.6033	0.00491		609.424		338	0
18.66	0.0567		609.749		339	0
18.8813	0.22131		609.791		340	0
18.908	0.02671		609.949		341	0
18.9528	0.04474		610.318		342	0
18.9711	0.01829		610.396		343	0
19.013	0.04192		610.401		344	0
19.0442	0.03119		610.678		345	0
19.0502	0.00599		610.911		346	0
19.1041	0.05397		610.953		347	0
19.1193	0.01517		610.96		348	0
19.1253	0.00602		611.506		349	0
19.1653	0.03998		611.55		350	0
19.2757	0.11043		611.631		351	0
19.3511	0.07537		612.09		352	0
19.4012	0.05007		612.588		353	0
19.407	0.00578		612.645		354	0
19.4498	0.04281		612.729		355	0
19.512	0.0622		612.812		356	0
19.5175	0.00557		613.308		357	0
19.5915	0.07395		613.452		358	0
19.5967	0.00517		613.507		359	0
19.6428	0.04616		613.739		360	0
19.6487	0.0059		613.778		361	0
19.7422	0.09347		613.784		362	0
19.8734	0.13126		613.843		363	0
19.9412	0.0678		614.374		364	0
19.9465	0.00527		614.677		365	0
19.9878	0.04132		614.963		366	0
20.0321	0.04431		614.969		367	0
20.0377	0.00553		615.05		368	0
20.091	0.05329		615.155		369	0
20.0965	0.00555		615.649		370	0
20.1023	0.00577		615.808		371	0
20.1419	0.03962		616.071		372	0
20.1811	0.03922		616.208		373	0
20.1867	0.0056		616.607		374	0
20.2407	0.05397		616.643		375	0
20.2866	0.04588		616.921		376	0
20.293	0.00648		617.202		377	0
20.3478	0.05479		617.793		378	0
20.5185	0.17069		617.825		379	0
20.5852	0.06664		617.944		380	0
20.609	0.02384		617.949		381	0
20.6399	0.03086		618.43		382	0
20.6828	0.04297		618.577		383	0
20.7173	0.03449		618.996		384	0
20.7235	0.00612		619.242		385	0
20.7844	0.06099		619.594		386	0
20.8111	0.02661		619.599		387	0
20.8459	0.03488		620.207		388	0
20.8688	0.02282		620.638		389	0
20.8748	0.00605		621.895		390	0
21.1537	0.27892		623.033		391	0
21.16	0.00632		623.038		392	0
21.1852	0.02511		624.277		393	0
21.1903	0.00519		624.771		394	0
21.2188	0.02842		625.324		395	0
21.2252	0.00648		628.776		396	0
21.2738	0.04859		628.781		397	0
21.3384	0.06458		695.994		398	0
21.3439	0.00553		696.218		399	0
21.3878	0.04383		697.096		400	0
21.4213	0.03353		697.806		401	0
21.4479	0.0266		698.259		402	0
21.7115	0.26357		698.455		403	0
21.717	0.00556		699.068		404	0
21.745	0.02798		699.293		405	0
21.7723	0.02724		699.298		406	0
21.7999	0.02762		699.39		407	0
21.821	0.02112		699.526		408	0
21.8524	0.03143		699.598		409	0
21.8931	0.04066		699.819		410	0
21.8983	0.00526		700.02		411	0
21.9966	0.09821		700.058		412	0
22.248	0.25146		700.482		413	0
22.254	0.00594		700.487		414	0
22.2936	0.03962		700.68		415	0
22.326	0.0324		700.685		416	0
22.3312	0.00524		700.739		417	0
22.3721	0.04089		701.04		418	0
22.3856	0.01354		701.086		419	0
22.4167	0.03105		701.091		420	0
22.4596	0.04287		701.14		421	0
22.5017	0.0421		701.321		422	0
22.53	0.02838		701.326		423	0
22.5609	0.03086		701.47		424	0
22.8055	0.24456		701.74		425	0
22.8116	0.00615		701.815		426	0
22.8588	0.04723		701.932		427	0
22.8646	0.00579		702.368		428	0
22.8694	0.00477		702.531		429	0
22.9026	0.03319		702.616		430	0
22.9117	0.00913		702.654		431	0
22.971	0.05929		702.745		432	0
22.9763	0.00529		702.81		433	0
23.0041	0.02775		702.815		434	0
23.0492	0.04518		702.884		435	0
23.327	0.2778		702.929		436	0
23.379	0.05193		703.246		437	0
23.3981	0.0191		703.362		438	0
23.4571	0.05902		703.388		439	0
23.4633	0.00618		703.531		440	0
23.4678	0.00452		703.59		441	0
23.5152	0.04744		703.632		442	0
23.5639	0.04865		703.637		443	0
23.5699	0.00604		703.944		444	0
23.6229	0.05301		703.948		445	0
23.6288	0.00587		703.985		446	0
23.6653	0.03651		704.201		447	0
23.6709	0.00559		704.407		448	0
23.9032	0.23231		704.462		449	0
23.9302	0.02703		704.496		450	0
23.97	0.03974		704.547		451	0
23.9747	0.0047		704.581		452	0
23.9965	0.02181		704.646		453	0
24.0022	0.00569		704.68		454	0
24.0364	0.03427		705.024		455	0
24.0677	0.03124		705.097		456	0
24.0741	0.00639		705.128		457	0
24.1872	0.11314		705.164		458	0
24.1933	0.00605		705.234		459	0
24.2578	0.06458		705.348		460	0
24.4871	0.22925		705.5		461	0
24.5139	0.02684		705.505		462	0
24.5199	0.00595		705.666		463	0
24.5843	0.06444		705.702		464	0
24.5894	0.00509		705.707		465	0
24.6284	0.03896		705.786		466	0
24.6473	0.01894		706.107		467	0
24.6526	0.00524		706.158		468	0
24.698	0.04542		706.223		469	0
24.7206	0.02259		706.231		470	0
24.7258	0.00523		706.302		471	0
24.7725	0.04675		706.42		472	0
25.0218	0.24929		706.458		473	0
25.0645	0.04262		706.71		474	0
25.0985	0.03405		706.779		475	0
25.1046	0.00613		706.784		476	0
25.1437	0.03903		706.808		477	0
25.2414	0.09772		706.878		478	0
25.2858	0.04437		706.938		479	0
25.2914	0.00568		706.962		480	0
25.3398	0.04835		707.029		481	0
25.3744	0.03462		707.252		482	0
25.3793	0.00493		707.307		483	0
25.6002	0.22084		707.345		484	0
25.6066	0.00638		707.351		485	0
25.6514	0.04486		707.43		486	0
25.6891	0.03772		707.471		487	0
25.721	0.03183		707.579		488	0
25.7267	0.00571		707.821		489	0
25.765	0.03837		707.885		490	0
25.8278	0.0628		707.938		491	0
25.8328	0.00496		707.971		492	0
25.8841	0.05134		708.018		493	0
25.9329	0.04877		708.097		494	0
26.1139	0.18103		708.141		495	0
26.1639	0.04997		708.146		496	0
26.1981	0.03421		708.189		497	0
26.2326	0.0345		708.395		498	0
26.2807	0.0481		708.441		499	0
26.2865	0.00578		708.507		500	0
26.3377	0.0512		708.535		501	0
26.3443	0.00659		708.588		502	0
26.3735	0.02924		708.681		503	0
26.4333	0.05981		708.716		504	0
26.4393	0.00593		708.976		505	0
26.5026	0.06332		709.018		506	0
26.731	0.22837		709.077		507	0
26.7592	0.02819		709.082		508	0
26.7926	0.03346		709.114		509	0
26.8288	0.03619		709.119		510	0
26.8351	0.00634		709.206		511	0
26.8686	0.03344		709.528		512	0
26.8742	0.00566		709.533		513	0
26.9225	0.04825		709.622		514	0
26.9398	0.01733		709.655		515	0
26.9968	0.05697		709.692		516	0
27.0651	0.06832		709.719		517	0
27.2407	0.17557		709.792		518	0
27.2727	0.03201		709.868		519	0
27.2791	0.00642		709.873		520	0
27.3169	0.0378		710.14		521	0
27.3455	0.02854		710.147		522	0
27.3677	0.02228		710.195		523	0
27.3743	0.0066		710.287		524	0
27.4239	0.04954		710.292		525	0
27.5135	0.08967		710.372		526	0
27.5452	0.03161		710.377		527	0
27.5508	0.00563		710.626		528	0
27.8709	0.32014		710.698		529	0
27.9018	0.03092		710.703		530	0
27.9078	0.006		710.784		531	0
27.9574	0.04951		710.812		532	0
27.9624	0.00509		710.848		533	0
28.0105	0.04807		710.913		534	0
28.0154	0.00489		710.993		535	0
28.0444	0.02899		711.128		536	0
28.0498	0.00537		711.134		537	0
28.1234	0.07364		711.181		538	0
28.1716	0.04818		711.186		539	0
28.1784	0.00682		711.284		540	0
28.4175	0.23906		711.289		541	0
28.4368	0.01934		711.419		542	0
28.4738	0.03702		711.478		543	0
28.4795	0.00572		711.483		544	0
28.5103	0.03075		711.624		545	0
28.5162	0.00595		711.769		546	0
28.5823	0.06609		711.807		547	0
28.5882	0.00587		711.84		548	0
28.6485	0.06027		711.903		549	0
28.6548	0.00634		711.985		550	0
28.7175	0.06264		711.99		551	0
28.7232	0.0057		712.034		552	0
28.728	0.0048		712.148		553	0
28.9211	0.19318		712.397		554	0
28.9363	0.01518		712.451		555	0
28.9612	0.02488		712.496		556	0
28.9886	0.0274		712.5		557	0
29.0616	0.07297		712.54		558	0
29.0666	0.00507		712.587		559	0
29.1162	0.04961		712.696		560	0
29.1221	0.00582		712.935		561	0
29.1878	0.06574		712.94		562	0
29.2436	0.05575		713.031		563	0
29.3135	0.06996		713.071		564	0
29.3199	0.0064		713.127		565	0
29.574	0.25412		713.132		566	0
29.5801	0.00608		713.19		567	0
29.6269	0.04675		713.284		568	0
29.6324	0.00551		713.417		569	0
29.6651	0.03276		713.452		570	0
29.6703	0.00516		713.519		571	0
29.6954	0.02512		713.525		572	0
29.7008	0.00537		713.62		573	0
29.7486	0.04782		713.659		574	0
29.9188	0.17022		713.664		575	0
29.9314	0.01262		713.728		576	0
29.9362	0.00475		713.987		577	0
30.0045	0.06833		714.107		578	0
30.0571	0.05253		714.112		579	0
30.0902	0.03312		714.19		580	0
30.1673	0.07714		714.225		581	0
30.1954	0.02808		714.341		582	0
30.3209	0.12553		714.345		583	1
30.5717	0.2508		714.406		584	0
30.578	0.00631		714.448		585	0
30.6103	0.03228		714.709		586	1
30.6448	0.03444		714.716		587	1
30.7156	0.07089		714.751		588	1
30.7221	0.00643		714.796		589	1
30.7275	0.00539		714.801		590	4
30.8575	0.13008		714.829		591	1
30.8792	0.02163		714.866		592	3
30.8859	0.00672		714.872		593	5
30.973	0.08713		714.958		594	6
30.9922	0.01917		715.208		595	8
30.9979	0.00574		715.247		596	8
31.2079	0.20992		715.252		597	6
31.2304	0.02253		715.289		598	9
31.2835	0.05309		715.318		599	9
31.2895	0.00599		715.382		600	10
31.3166	0.02714		715.451		601	7
31.3688	0.05218		715.456		602	5
31.3749	0.00613		715.803		603	6
31.4388	0.06393		715.874		604	7
31.516	0.07711		715.878		605	6
31.7842	0.26829		715.916		606	7
31.8475	0.06323		715.92		607	5
31.8747	0.02725		715.954		608	6
31.8802	0.00551		715.959		609	5
31.9141	0.03384		716.018		610	7
31.9375	0.02345		716.117		611	7
31.9544	0.01683		716.321		612	3
31.9596	0.00524		716.364		613	5
32.0046	0.04498		716.402		614	7
32.2538	0.24921		716.452		615	4
32.2762	0.02244		716.54		616	4
32.2823	0.00612		716.636		617	5
32.3262	0.04381		716.951		618	5
32.3577	0.03151		716.989		619	3
32.3644	0.00677		717.044		620	3
32.4326	0.06821		717.067		621	2
32.4378	0.00515		717.124		622	1
32.526	0.08819		717.129		623	0
32.5312	0.00526		717.245		624	2
32.7563	0.22506		717.41		625	2
32.9499	0.19362		717.415		626	1
32.9669	0.017		717.49		627	0
32.9733	0.00633		717.534		628	0
33.0111	0.03786		717.612		629	2
33.0844	0.0733		717.735		630	0
33.1896	0.10516		718.049		631	0
33.4489	0.25937		718.091		632	0
33.4845	0.03557		718.129		633	0
33.5236	0.03904		718.192		634	0
33.5288	0.00522		718.3		635	0
33.5646	0.03579		718.337		636	0
33.613	0.04843		718.627		637	0
33.6187	0.00569		718.692		638	0
33.6587	0.04001		718.696		639	0
33.6847	0.02596		718.771		640	0
34.0694	0.38479		718.828		641	0
34.0759	0.00645		718.871		642	0
34.1057	0.0298		718.926		643	0
34.1108	0.00515		719.209		644	0
34.1677	0.05687		719.25		645	0
34.2362	0.0685		719.255		646	0
34.2417	0.00549		719.294		647	0
34.3065	0.06476		719.351		648	0
34.5974	0.29093		719.463		649	0
34.6039	0.00649		719.469		650	0
34.6483	0.04446		719.706		651	0
34.6532	0.0049		719.757		652	0
34.6915	0.03829		719.802		653	0
34.6974	0.00584		719.806		654	0
34.7364	0.03903		719.847		655	0
34.7745	0.03808		719.929		656	0
34.7802	0.00574		720.014		657	0
34.8121	0.03186		720.283		658	0
34.8175	0.00538		720.326		659	0
35.1871	0.36961		720.39		660	0
35.1926	0.00556		720.444		661	0
35.2192	0.02657		720.487		662	0
35.2244	0.00516		720.492		663	0
35.2769	0.05257		720.532		664	0
35.3025	0.02559		720.578		665	0
35.403	0.10045		720.584		666	0
35.4088	0.00586		720.837		667	0
35.436	0.02713		720.88		668	0
35.7121	0.27614		720.956		669	0
35.7368	0.02467		720.996		670	0
35.7422	0.00544		721.001		671	0
35.7858	0.0436		721.064		672	0
35.8416	0.05578		721.138		673	0
35.8471	0.00552		721.191		674	0
35.9001	0.05302		721.426		675	0
35.9061	0.00596		721.468		676	0
36.2518	0.34566		721.515		677	0
36.2974	0.04564		721.576		678	0
36.3268	0.02941		721.613		679	0
36.3323	0.00554		721.662		680	0
36.3747	0.04234		721.722		681	0
36.3802	0.00555		721.972		682	0
36.4396	0.05939		721.978		683	0
36.5453	0.10563		722.025		684	0
36.8542	0.30896		722.109		685	0
36.8908	0.03658		722.157		686	0
36.8973	0.00651		722.245		687	0
36.9377	0.04038		722.326		688	0
36.963	0.02528		722.605		689	0
36.9849	0.02197		722.683		690	0
37.1354	0.15047		722.703		691	0
37.4297	0.29433		722.708		692	0
37.4837	0.05392		722.746		693	0
37.489	0.00534		722.901		694	0
37.5482	0.05917		723.106		695	0
37.5745	0.02632		723.135		696	1
37.5797	0.00523		723.183		697	1
37.6747	0.09501		723.238		698	2
37.7046	0.02989		723.278		699	2
37.9469	0.2423		723.323		700	7
37.9664	0.01951		723.585		701	7
37.9726	0.00617		723.676		702	10
38.0053	0.03272		723.791		703	9
38.134	0.12867		723.796		704	10
38.1651	0.03116		723.838		705	8
38.1711	0.00598		723.875		706	12
38.4728	0.3017		724.003		707	14
38.4965	0.02364		724.33		708	12
38.6441	0.14768		724.355		709	13
38.6502	0.00607		724.361		710	15
38.7114	0.06119		724.399		711	15
38.7702	0.05875		724.406		712	16
38.8008	0.03066		724.411		713	11
38.8066	0.00574		724.458		714	15
39.0713	0.26478		724.499		715	17
39.0937	0.02237		724.754		716	15
39.2786	0.18486		724.831		717	10
39.2853	0.00676		724.88		718	11
39.3377	0.05238		724.886		719	13
39.3439	0.00621		724.973		720	13
39.7068	0.36286		725.028		721	14
39.7139	0.00714		725.073		722	13
39.7205	0.00655		725.128		723	11
39.7475	0.02702		725.488		724	12
39.7947	0.04717		725.533		725	14
39.8009	0.00629		725.538		726	10
39.8854	0.08441		725.569		727	13
40.161	0.2756		725.667		728	13
40.2569	0.09598		725.755		729	11
40.2625	0.00553		725.899		730	14
40.3092	0.04669		726.003		731	10
40.3158	0.00665		726.042		732	9
40.3674	0.05161		726.047		733	10
40.3725	0.00511		726.094		734	14
40.3784	0.00585		726.098		735	12
40.6926	0.31423		726.143		736	12
40.754	0.06135		726.25		737	9
40.761	0.00707		726.521		738	7
40.7918	0.03077		726.548		739	10
40.8452	0.05341		726.583		740	10
40.8525	0.0073		726.654		741	5
40.9054	0.05289		726.767		742	7
41.3993	0.49395		726.853		743	7
41.406	0.00663		727.057		744	7
41.4476	0.04159		727.122		745	4
41.4547	0.00712		727.147		746	4
41.4609	0.00619		727.237		747	6
41.5205	0.05962		727.293		748	4
41.5267	0.00616		727.554		749	5
41.5868	0.06014		727.56		750	1
41.9066	0.31981		727.622		751	3
41.9334	0.02678		727.662		752	0
41.9402	0.00685		727.717		753	1
41.9722	0.03198		727.722		754	0
42.0823	0.11004		727.768		755	2
42.0889	0.00663		727.915		756	0
42.4582	0.3693		728.154		757	0
42.5026	0.04437		728.221		758	0
42.55	0.04741		728.226		759	0
42.6323	0.08234		728.289		760	0
42.6377	0.00538		728.348		761	0
42.6592	0.02152		728.385		762	0
42.6819	0.02274		728.599		763	0
42.9968	0.31483		728.726		764	0
43.0215	0.02468		728.731		765	0
43.0738	0.05237		728.809		766	0
43.1201	0.04632		728.856		767	0
43.1295	0.00936		729.023		768	0
43.5778	0.44825		729.165		769	0
43.6057	0.02795		729.254		770	0
43.6538	0.04805		729.303		771	0
43.6593	0.00556		729.401		772	0
43.7071	0.0478		729.442		773	0
44.1204	0.41329		729.484		774	0
44.1719	0.05151		729.544		775	0
44.1772	0.00529		729.549		776	0
44.2866	0.10939		729.615		777	0
44.3226	0.03596		729.621		778	0
44.3676	0.04504		729.792		779	0
44.7297	0.3621		729.925		780	0
44.7544	0.02473		729.968		781	0
44.8321	0.07768		730.027		782	0
44.8824	0.0503		730.084		783	0
44.9264	0.04397		730.145		784	0
45.2411	0.31472		730.231		785	0
45.2663	0.02516		730.462		786	0
45.2914	0.02515		730.543		787	0
45.3388	0.04739		730.607		788	0
45.3675	0.02872		730.678		789	0
45.508	0.14052		730.727		790	0
45.5143	0.00624		730.883		791	0
45.8187	0.30447		731.184		792	0
45.8424	0.02362		731.223		793	0
45.8824	0.03999		731.29		794	0
46.0793	0.19699		731.295		795	0
46.0854	0.00607		731.715		796	0
46.1314	0.04595		731.747		797	0
46.3623	0.23099		731.793		798	0
46.4124	0.05005		731.798		799	0
46.4179	0.00552		731.901		800	0
46.9223	0.50439		732.141		801	0
46.9509	0.02856		732.147		802	0
46.9565	0.00567		732.208		803	0
47.0886	0.13201		732.246		804	0
47.1567	0.06816		732.251		805	0
47.1755	0.01877		732.464		806	0
47.6557	0.48023		732.526		807	0
47.662	0.00624		732.769		808	0
48.058	0.39601		732.795		809	0
48.0915	0.0335		732.862		810	0
48.6233	0.53188		733.031		811	0
48.6478	0.02441		733.035		812	0
48.6675	0.01975		733.333		813	0
48.6749	0.00737		733.368		814	0
48.8591	0.18428		733.441		815	0
49.2376	0.3784		733.445		816	0
49.2566	0.01902		733.505		817	0
49.2639	0.00737		733.51		818	0
49.7788	0.51488		733.576		819	0
49.981	0.20221		733.58		820	0
50.0004	0.01935		733.702		821	0
50.7758	0.77539		733.867		822	0
50.8145	0.03868		733.916		823	0
50.841	0.02651		733.922		824	0
50.8759	0.03491		734.012		825	0
51.4003	0.52445		734.061		826	0
51.4657	0.06537		734.208		827	0
51.5457	0.08006		734.408		828	0
51.552	0.00624		734.463		829	0
51.5717	0.01972		734.467		830	0
51.5768	0.00505		734.525		831	0
52.2135	0.63671		734.685		832	0
54.2024	1.98888		734.69		833	0
54.2458	0.04343		734.753		834	0
54.6947	0.44893		734.758		835	0
54.7302	0.03548		734.818		836	0
55.4628	0.73264		735.15		837	0
55.4875	0.02468		735.188		838	0
123.866	68.3785		735.228		839	0
246.234	122.368		735.233		840	0
246.6	0.36673		735.302		841	0
247.168	0.5675		735.307		842	0
247.38	0.21221		735.432		843	0
247.411	0.03123		735.472		844	0
248.374	0.96282		735.762		845	0
248.976	0.60178		735.827		846	0
249.398	0.42196		735.903		847	0
250.121	0.72363		735.951		848	0
250.157	0.03597		736.275		849	0
250.558	0.40038		736.321		850	0
250.76	0.20247		736.326		851	0
251.447	0.68654		736.515		852	0
251.622	0.1754		736.553		853	0
251.648	0.0262		736.711		854	0
251.766	0.11715		736.79		855	0
252.318	0.55261		736.853		856	0
252.449	0.13123		736.857		857	0
252.881	0.43177		737.369		858	0
253.346	0.46519		737.374		859	0
253.444	0.09775		737.4		860	0
253.481	0.03722		737.469		861	0
253.518	0.03698		737.588		862	0
253.869	0.35032		737.966		863	0
254.021	0.1522		737.971		864	0
254.161	0.14039		738.037		865	0
254.486	0.32449		738.097		866	0
254.539	0.05326		738.102		867	0
254.605	0.06641		738.169		868	0
254.642	0.03675		738.46		869	0
254.967	0.32459		738.48		870	0
255.42	0.45315		738.551		871	0
255.474	0.05435		738.639		872	0
255.498	0.02399		738.842		873	0
255.56	0.06201		738.848		874	0
256.065	0.50517		739.092		875	0
256.121	0.05549		739.123		876	0
256.233	0.112		739.169		877	0
256.434	0.2013		739.247		878	0
256.469	0.03433		739.541		879	0
256.496	0.02764		739.547		880	0
256.634	0.13731		739.596		881	0
256.748	0.11462		739.601		882	0
256.858	0.10971		739.662		883	0
256.886	0.02854		739.667		884	0
257.144	0.25781		740.109		885	0
257.176	0.03154		740.244		886	0
257.223	0.04689		740.285		887	0
257.304	0.08108		740.722		888	0
257.335	0.03103		740.831		889	0
257.745	0.41001		741.123		890	0
257.783	0.03804		741.363		891	0
257.842	0.05972		741.428		892	0
257.881	0.03822		741.566		893	0
257.933	0.05272		741.699		894	0
258.241	0.30781		741.908		895	0
258.285	0.04378		741.941		896	0
258.319	0.03353		742.245		897	0
258.423	0.10408		742.476		898	0
258.448	0.02531		742.513		899	0
258.859	0.41128		742.593		900	0
258.878	0.01911		742.655		901	0
258.93	0.05174		742.729		902	0
259.031	0.10126		742.734		903	0
259.354	0.32227		743.145		904	0
259.4	0.04623		743.204		905	0
259.431	0.03104		743.21		906	0
259.479	0.04861		743.266		907	0
259.558	0.07886		743.271		908	0
259.988	0.42959		743.6		909	0
260.021	0.03339		743.669		910	0
260.082	0.06096		744.365		911	0
260.118	0.03543		744.754		912	0
260.156	0.03861		744.79		913	0
260.411	0.25505		744.871		914	0
260.449	0.03774		745.44		915	0
260.556	0.10654		745.477		916	0
260.578	0.02215		745.482		917	0
260.617	0.03901		745.955		918	0
260.656	0.03907		746.013		919	0
260.704	0.0482		746.586		920	0
260.997	0.29316		746.591		921	0
261.124	0.12662		746.631		922	0
261.145	0.0214		746.636		923	0
261.173	0.0276		746.734		924	0
261.2	0.0275		747.124		925	0
261.228	0.02806		747.155		926	0
261.347	0.11824		747.204		927	0
261.371	0.02453		747.795		928	0
261.62	0.24851		748.125		929	0
261.73	0.10998		748.31		930	0
261.774	0.04467		748.599		931	0
261.793	0.01836		748.71		932	0
261.883	0.09037		748.973		933	0
262.169	0.2861		749.226		934	0
262.195	0.0261		750.666		935	0
262.23	0.03423		750.799		936	0
262.25	0.02051		750.804		937	0
262.302	0.05189		752.037		938	0
262.334	0.03223		754.019		939	0
262.669	0.33483		754.131		940	0
262.703	0.03438		1096.39		941	0
262.742	0.03831		1102.01		942	0
262.796	0.05453		1102.01		943	0
262.828	0.03184		1103.69		944	0
262.867	0.0389		1106.63		945	0
262.972	0.10478		1109.35		946	0
262.988	0.01678		1111.28		947	0
263.246	0.25774		1113.33		948	0
263.3	0.05356		1114.03		949	0
263.347	0.04751		1114.48		950	0
263.405	0.05778		1114.97		951	0
263.431	0.02571		1115.21		952	0
263.459	0.02828		1115.75		953	0
263.5	0.04079		1116.12		954	0
263.677	0.17751		1116.15		955	0
263.837	0.15994		1116.16		956	0
263.86	0.02284		1116.16		957	0
263.892	0.03198		1116.31		958	0
263.929	0.03651		1116.69		959	0
263.953	0.02477		1116.69		960	0
264.022	0.06825		1117.24		961	0
264.049	0.02726		1117.31		962	0
264.354	0.30488		1117.36		963	0
264.38	0.02662		1117.79		964	0
264.457	0.07627		1118.36		965	0
264.479	0.02187		1118.37		966	0
264.508	0.0299		1118.43		967	0
264.548	0.0395		1118.92		968	0
264.579	0.0314		1120.53		969	0
264.616	0.03687		1121.24		970	0
264.972	0.35555		1121.27		971	0
265.005	0.03319		1121.71		972	0
265.03	0.02483		1121.83		973	0
265.048	0.01836		1121.88		974	0
265.126	0.07772		1122.87		975	0
265.138	0.01238		1123.03		976	0
265.254	0.11548		1123.45		977	0
265.449	0.19516		1123.61		978	0
265.483	0.03432		1124.01		979	0
265.508	0.02491		1124.02		980	0
265.568	0.06031		1124.55		981	0
265.591	0.02223		1125.64		982	0
265.607	0.01625		1125.68		983	0
265.708	0.10112		1126.83		984	0
265.773	0.06545		1127.07		985	0
265.841	0.06726		1127.56		986	0
265.999	0.15784		1127.96		987	0
266.025	0.02636		1128.52		988	0
266.055	0.03019		1128.93		989	0
266.073	0.01783		1129.08		990	0
266.121	0.048		1129.31		991	0
266.166	0.04465		1129.69		992	0
266.346	0.18042		1130.29		993	0
266.529	0.18292		1131.74		994	0
266.559	0.03029		1132.68		995	0
266.609	0.04988		1134.4		996	0
266.635	0.02605		1134.82		997	0
266.661	0.02551		1134.85		998	0
266.723	0.06199		1134.95		999	0
266.767	0.04439		1135.33		1000	0
266.847	0.08016		1135.36		1001	0
266.865	0.01786		1136.45		1002	0
267.116	0.25091		1137		1003	0
267.165	0.04861		1137.01		1004	0
267.186	0.02146		1137.54		1005	0
267.217	0.03052		1137.75		1006	0
267.272	0.05494		1137.84		1007	0
267.303	0.03183		1139.34		1008	0
267.332	0.02893		1140.46		1009	0
267.376	0.0439		1140.49		1010	0
267.396	0.0202		1141.09		1011	0
267.482	0.08589		1141.15		1012	0
267.702	0.21926		1141.73		1013	0
267.799	0.09732		1142.39		1014	0
267.82	0.02154		1143.28		1015	0
267.846	0.02602		1143.34		1016	0
267.892	0.04581		1143.91		1017	0
267.936	0.04417		1144.01		1018	0
267.957	0.02014		1144.55		1019	0
268.231	0.27447		1144.61		1020	0
268.258	0.02696		1145.07		1021	0
268.296	0.03819		1146.73		1022	0
268.335	0.03917		1146.86		1023	0
268.369	0.03369		1147.37		1024	0
268.498	0.12875		1147.37		1025	0
268.53	0.03245		1147.46		1026	0
268.744	0.21387		1147.98		1027	0
268.839	0.09529		1149.07		1028	0
268.876	0.0371		1149.12		1029	0
268.91	0.03369		1149.26		1030	0
268.925	0.01499		1149.8		1031	0
269.002	0.07724		1150.22		1032	0
269.04	0.0381		1150.29		1033	0
269.079	0.0383		1150.73		1034	0
269.117	0.03824		1151.53		1035	0
269.349	0.23182		1153.1		1036	0
269.386	0.03682		1153.28		1037	0
269.432	0.04654		1153.65		1038	0
269.45	0.01818		1153.72		1039	0
269.468	0.01747		1153.84		1040	0
269.606	0.1385		1153.87		1041	0
269.665	0.05859		1154.19		1042	0
269.692	0.02704		1154.2		1043	0
269.949	0.25708		1154.83		1044	0
269.968	0.01843		1155.41		1045	0
270.032	0.06481		1155.9		1046	0
270.048	0.01555		1157.26		1047	0
270.074	0.02662		1157.81		1048	0
270.141	0.06633		1160.01		1049	0
270.174	0.03277		1161.15		1050	0
270.462	0.2888		1161.34		1051	0
270.494	0.03137		1161.67		1052	0
270.56	0.06597		1162.22		1053	0
270.591	0.03116		1162.44		1054	0
270.61	0.01877		1162.86		1055	0
270.736	0.12646		1163.28		1056	0
270.771	0.03443		1163.88		1057	0
270.938	0.16696		1164.04		1058	0
271.05	0.11285		1164.04		1059	0
271.08	0.02961		1164.58		1060	0
271.114	0.03427		1164.58		1061	0
271.14	0.02567		1165.19		1062	0
271.165	0.02485		1165.76		1063	0
271.188	0.02304		1166.71		1064	0
271.236	0.04847		1166.79		1065	0
271.296	0.05991		1166.87		1066	0
271.627	0.33091		1167.56		1067	0
271.656	0.02882		1167.56		1068	0
271.71	0.05365		1167.64		1069	0
271.745	0.03494		1168.15		1070	0
271.784	0.03939		1169.12		1071	0
271.805	0.02124		1169.17		1072	0
271.92	0.11527		1169.66		1073	0
272.216	0.29528		1169.69		1074	0
272.222	0.00639		1170.82		1075	0
272.262	0.03978		1171.32		1076	0
272.285	0.02279		1172.22		1077	0
272.31	0.02496		1172.56		1078	0
272.374	0.06426		1172.63		1079	0
272.408	0.03443		1173.23		1080	0
272.483	0.07519		1174.94		1081	0
272.51	0.02605		1175.5		1082	0
272.719	0.20934		1176.14		1083	0
272.74	0.02157		1176.69		1084	0
272.786	0.04516		1177.26		1085	0
272.817	0.03178		1177.41		1086	0
272.856	0.03835		1177.83		1087	0
272.898	0.04268		1177.96		1088	0
273.056	0.15774		1178.31		1089	0
273.32	0.26375		1178.51		1090	0
273.35	0.03009		1178.95		1091	0
273.384	0.03401		1179.56		1092	0
273.415	0.03085		1179.64		1093	0
273.449	0.03445		1180.05		1094	0
273.489	0.03932		1180.08		1095	0
273.507	0.01822		1180.19		1096	0
273.54	0.03281		1180.88		1097	1
273.729	0.18964		1181.14		1098	0
273.771	0.04165		1181.22		1099	0
273.808	0.03659		1181.22		1100	0
273.831	0.0238		1181.74		1101	0
273.958	0.1265		1181.82		1102	0
273.991	0.03291		1181.83		1103	2
274.032	0.04151		1182.18		1104	1
274.074	0.04211		1182.37		1105	0
274.098	0.02315		1182.93		1106	0
274.358	0.26023		1182.94		1107	1
274.413	0.05571		1183.52		1108	0
274.464	0.05058		1183.53		1109	0
274.494	0.0298		1183.7		1110	1
274.554	0.06015		1184.1		1111	0
274.588	0.03378		1184.31		1112	1
274.611	0.02298		1184.61		1113	0
274.681	0.07021		1184.72		1114	1
274.725	0.04442		1184.82		1115	3
274.96	0.23446		1185.22		1116	2
274.982	0.0219		1185.25		1117	7
275.036	0.05418		1185.8		1118	4
275.066	0.03036		1185.8		1119	4
275.099	0.03272		1185.97		1120	0
275.161	0.06209		1186.37		1121	1
275.198	0.03701		1186.5		1122	5
275.226	0.02768		1186.92		1123	1
275.263	0.03708		1186.98		1124	3
275.362	0.09926		1187.49		1125	3
275.597	0.23472		1187.58		1126	2
275.611	0.01445		1187.68		1127	1
275.628	0.0165		1188.06		1128	3
275.654	0.02603		1188.17		1129	2
275.698	0.04404		1188.24		1130	3
275.755	0.05671		1188.28		1131	1
275.806	0.05119		1188.71		1132	1
275.853	0.04717		1188.75		1133	1
276.112	0.25954		1188.8		1134	0
276.146	0.03386		1188.85		1135	4
276.175	0.02822		1189.18		1136	2
276.201	0.02606		1189.28		1137	1
276.206	0.00497		1189.37		1138	5
276.317	0.1116		1189.79		1139	0
276.324	0.00667		1189.91		1140	1
276.597	0.27347		1190		1141	2
276.649	0.05191		1190.3		1142	3
276.684	0.03486		1190.35		1143	1
276.714	0.02954		1190.93		1144	3
276.734	0.0208		1191.14		1145	3
276.777	0.04218		1191.42		1146	1
276.821	0.04413		1191.52		1147	2
276.848	0.02686		1191.97		1148	4
276.939	0.09172		1192.01		1149	0
277.196	0.25662		1192.1		1150	4
277.216	0.01991		1192.15		1151	3
277.239	0.02348		1192.15		1152	1
277.257	0.01728		1192.54		1153	0
277.303	0.04626		1192.62		1154	6
277.349	0.04641		1192.71		1155	3
277.468	0.11836		1192.72		1156	2
277.523	0.05514		1193.17		1157	0
277.737	0.21423		1193.22		1158	2
277.782	0.04529		1193.31		1159	0
277.803	0.02068		1193.38		1160	0
277.834	0.03072		1193.79		1161	1
277.853	0.01932		1193.86		1162	3
277.923	0.06977		1193.92		1163	3
277.96	0.03709		1194.04		1164	2
278.005	0.04536		1194.25		1165	4
278.317	0.31168		1194.29		1166	2
278.337	0.01986		1194.75		1167	3
278.385	0.04829		1194.8		1168	3
278.405	0.01979		1194.86		1169	1
278.428	0.02327		1194.93		1170	4
278.459	0.0312		1195.33		1171	1
278.522	0.06233		1195.41		1172	1
278.547	0.02532		1195.45		1173	3
278.743	0.19598		1195.72		1174	1
278.821	0.07799		1195.73		1175	1
278.889	0.06843		1195.74		1176	1
278.916	0.02628		1195.91		1177	2
279.04	0.12472		1195.98		1178	4
279.047	0.00621		1195.98		1179	3
279.14	0.09388		1196.16		1180	2
279.417	0.27661		1196.22		1181	4
279.438	0.02119		1196.27		1182	6
279.463	0.02472		1196.65		1183	4
279.488	0.02517		1196.72		1184	3
279.517	0.0292		1196.78		1185	5
279.534	0.01636		1196.84		1186	5
279.566	0.03239		1196.84		1187	4
279.618	0.05149		1197.17		1188	3
279.894	0.27648		1197.3		1189	8
279.943	0.04875		1197.74		1190	5
279.985	0.04212		1198.02		1191	4
280.013	0.02757		1198.15		1192	4
280.051	0.0382		1198.34		1193	8
280.057	0.00579		1198.37		1194	7
280.107	0.05091		1198.47		1195	7
280.132	0.02409		1198.88		1196	9
280.179	0.0473		1199.06		1197	8
280.5	0.32094		1199.11		1198	3
280.553	0.05375		1199.52		1199	6
280.583	0.02902		1199.57		1200	5
280.599	0.01636		1199.97		1201	4
280.618	0.01961		1200.01		1202	6
281.021	0.40221		1200.08		1203	4
281.057	0.0367		1200.67		1204	5
281.078	0.02075		1200.68		1205	6
281.113	0.03492		1201.06		1206	3
281.143	0.02946		1201.15		1207	4
281.166	0.02307		1201.54		1208	5
281.26	0.0944		1201.64		1209	3
281.305	0.04482		1201.72		1210	5
281.344	0.03961		1201.79		1211	1
281.496	0.15192		1202.29		1212	2
281.525	0.02858		1202.48		1213	2
281.567	0.04248		1202.87		1214	1
281.61	0.04268		1202.91		1215	0
281.672	0.06216		1203.03		1216	0
281.701	0.02827		1203.03		1217	0
281.734	0.03311		1203.47		1218	0
281.832	0.0982		1203.85		1219	0
281.892	0.06039		1203.9		1220	0
282.14	0.24823		1204.03		1221	0
282.195	0.05478		1204.54		1222	0
282.253	0.05737		1204.55		1223	0
282.285	0.03211		1204.59		1224	0
282.318	0.03281		1204.6		1225	0
282.353	0.03572		1204.73		1226	0
282.431	0.07789		1205.25		1227	0
282.678	0.24662		1205.37		1228	0
282.715	0.03762		1205.65		1229	0
282.75	0.0345		1206.25		1230	0
282.797	0.04711		1206.88		1231	0
282.824	0.02691		1206.94		1232	0
282.86	0.03603		1206.94		1233	0
282.912	0.05184		1207.41		1234	0
282.946	0.03393		1207.45		1235	0
283.006	0.06022		1207.64		1236	0
283.303	0.29721		1207.93		1237	0
283.331	0.0275		1207.93		1238	0
283.337	0.00652		1208.51		1239	0
283.391	0.05372		1208.51		1240	0
283.433	0.04184		1208.77		1241	0
283.452	0.01959		1209.2		1242	0
283.498	0.04551		1209.24		1243	0
283.519	0.02087		1209.74		1244	0
283.761	0.24214		1209.81		1245	0
283.814	0.05303		1209.82		1246	0
283.851	0.03757		1210.94		1247	0
283.88	0.02884		1211.35		1248	0
283.906	0.02532		1211.39		1249	0
283.911	0.0058		1212.01		1250	0
283.966	0.05483		1212.74		1251	0
284.007	0.04094		1213.16		1252	0
284.103	0.09574		1420.71		1253	0
284.395	0.29209		1426.53		1254	0
284.474	0.07949		1426.81		1255	0
284.494	0.01989		1432.73		1256	0
284.525	0.03024		1432.73		1257	0
284.551	0.0261		1432.9		1258	0
284.557	0.00638		1432.98		1259	0
284.595	0.03804		1434.82		1260	0
284.955	0.36029		1435.8		1261	0
285.033	0.07782		1436.46		1262	0
285.045	0.01173		1436.9		1263	0
285.051	0.00611		1437.4		1264	0
285.089	0.03835		1437.41		1265	0
285.123	0.034		1438.04		1266	0
285.159	0.03542		1438.12		1267	0
285.209	0.05059		1438.44		1268	0
285.27	0.06104		1438.49		1269	0
285.474	0.20358		1439.13		1270	0
285.503	0.02895		1439.55		1271	0
285.558	0.05463		1439.99		1272	0
285.59	0.03196		1440.25		1273	0
285.653	0.06392		1440.53		1274	0
285.661	0.00747		1440.74		1275	0
285.699	0.03764		1440.79		1276	0
286.046	0.34695		1440.79		1277	0
286.083	0.03738		1441.59		1278	0
286.089	0.00637		1441.73		1279	0
286.137	0.04737		1441.79		1280	0
286.142	0.00572		1442.74		1281	0
286.184	0.04186		1443.2		1282	0
286.217	0.03269		1443.37		1283	0
286.298	0.08083		1443.72		1284	0
286.559	0.26127		1444.94		1285	0
286.6	0.04112		1444.94		1286	0
286.614	0.01382		1444.99		1287	0
286.658	0.04354		1445.36		1288	0
286.699	0.04146		1445.98		1289	0
286.763	0.06368		1446.27		1290	0
286.791	0.0287		1447.7		1291	0
287.118	0.32624		1447.89		1292	0
287.164	0.04633		1448.15		1293	0
287.202	0.03854		1448.15		1294	0
287.246	0.04305		1448.47		1295	0
287.274	0.02832		1448.59		1296	0
287.318	0.04396		1449.13		1297	0
287.45	0.13172		1449.58		1298	0
287.706	0.25608		1449.75		1299	0
287.741	0.03539		1450.33		1300	0
287.764	0.02253		1450.57		1301	0
287.784	0.02086		1450.58		1302	0
287.807	0.02238		1451.33		1303	0
287.858	0.05116		1451.34		1304	0
287.95	0.09254		1451.37		1305	0
287.982	0.03124		1452.32		1306	0
288.041	0.05952		1453.28		1307	0
288.282	0.24032		1453.35		1308	0
288.317	0.03551		1453.43		1309	0
288.359	0.04151		1453.56		1310	0
288.448	0.08978		1454.05		1311	0
288.455	0.00628		1454.1		1312	0
288.46	0.00514		1454.8		1313	0
288.499	0.03923		1455.48		1314	0
288.78	0.2808		1455.6		1315	0
288.831	0.05131		1455.65		1316	0
288.872	0.04076		1455.95		1317	0
288.878	0.00578		1456.36		1318	0
288.883	0.0056		1456.91		1319	0
288.92	0.03648		1456.92		1320	0
288.948	0.02807		1457.04		1321	0
288.953	0.00557		1457.05		1322	0
288.991	0.03796		1457.11		1323	0
289.418	0.42641		1457.19		1324	0
289.445	0.02725		1457.6		1325	0
289.467	0.02211		1457.79		1326	0
289.482	0.01494		1458.03		1327	0
289.488	0.00553		1459.13		1328	0
289.597	0.10985		1459.14		1329	0
289.643	0.04586		1459.29		1330	0
289.951	0.3076		1459.68		1331	0
289.98	0.02872		1459.86		1332	0
290.001	0.02104		1460.9		1333	0
290.03	0.02987		1460.91		1334	0
290.051	0.02055		1461.27		1335	0
290.143	0.09237		1461.37		1336	0
290.282	0.13873		1461.45		1337	0
290.289	0.00637		1461.92		1338	0
290.451	0.16272		1462.02		1339	0
290.507	0.05624		1462.93		1340	0
290.542	0.03486		1463.04		1341	0
290.598	0.05572		1463.05		1342	0
290.621	0.02316		1463.4		1343	0
290.73	0.10832		1463.58		1344	0
290.765	0.03538		1464.4		1345	0
290.824	0.05867		1464.4		1346	0
290.863	0.03988		1464.44		1347	0
291.053	0.19001		1465.16		1348	0
291.083	0.0298		1465.17		1349	0
291.125	0.04185		1465.68		1350	0
291.16	0.0344		1465.76		1351	0
291.207	0.04722		1466.09		1352	0
291.363	0.15645		1466.1		1353	0
291.595	0.23138		1466.52		1354	0
291.631	0.03629		1467.06		1355	0
291.663	0.03224		1467.11		1356	0
291.74	0.07672		1467.19		1357	0
291.772	0.03241		1467.65		1358	0
291.823	0.05051		1467.77		1359	0
291.856	0.03277		1468.28		1360	0
291.954	0.09882		1468.62		1361	0
291.96	0.00595		1468.65		1362	0
292.181	0.22081		1469.14		1363	0
292.21	0.02854		1469.34		1364	0
292.342	0.13256		1470.36		1365	0
292.369	0.02695		1471.04		1366	0
292.403	0.034		1471.36		1367	0
292.745	0.34155		1471.85		1368	0
292.752	0.00727		1472.04		1369	0
292.803	0.05069		1472.58		1370	0
292.833	0.02995		1472.96		1371	0
292.858	0.0256		1475.07		1372	0
292.903	0.04436		1673.19		1373	0
292.947	0.04475		1679.48		1374	0
293.244	0.29645		1679.48		1375	0
293.265	0.02113		1682.61		1376	0
293.296	0.03152		1682.75		1377	0
293.366	0.06929		1683.21		1378	0
293.454	0.08847		1683.22		1379	0
293.493	0.03862		1684.24		1380	0
293.518	0.02477		1687.97		1381	0
293.853	0.33575		1689.03		1382	0
293.859	0.00563		1690.01		1383	0
293.884	0.025		1690.16		1384	0
293.907	0.02271		1690.52		1385	0
293.913	0.00606		1691.05		1386	0
294.094	0.18174		1692.08		1387	0
294.351	0.25607		1692.15		1388	0
294.393	0.04256		1692.6		1389	0
294.416	0.02296		1693.71		1390	0
294.479	0.06315		1694.11		1391	0
294.493	0.0135		1697.4		1392	0
294.77	0.27757		1697.81		1393	0
294.969	0.19839		1698.5		1394	0
295.042	0.07359		1700.49		1395	0
295.05	0.00733		1700.7		1396	0
295.055	0.00589		1701.05		1397	0
295.136	0.08027		1703.3		1398	0
295.202	0.06669		1704.25		1399	0
295.208	0.00599		1704.75		1400	0
295.262	0.05338		1704.81		1401	0
295.29	0.02802		1705.21		1402	0
295.435	0.14506		1706.88		1403	0
295.45	0.01555		1707.42		1404	0
295.569	0.11875		1707.92		1405	0
295.576	0.0073		1708.89		1406	0
295.729	0.15299		1709.11		1407	0
295.751	0.02191		1709.45		1408	0
295.861	0.10961		1711.07		1409	0
296.089	0.22846		1711.14		1410	0
296.173	0.0839		1711.58		1411	0
296.197	0.02325		1714.22		1412	0
296.221	0.02427		1714.25		1413	0
296.247	0.02608		1714.69		1414	0
296.254	0.00672		1715.23		1415	0
296.307	0.05352		1716.49		1416	0
296.615	0.3079		1716.84		1417	0
296.642	0.02724		1717.31		1418	0
296.669	0.02668		1717.41		1419	0
296.713	0.04421		1717.48		1420	0
296.824	0.11127		1717.57		1421	1
296.873	0.04863		1717.58		1422	0
296.89	0.01728		1719.05		1423	0
297.121	0.23019		1722.18		1424	0
297.197	0.07657		1723.38		1425	0
297.224	0.0273		1724.21		1426	0
297.258	0.0332		1724.82		1427	2
297.296	0.03848		1726.95		1428	0
297.715	0.41855		1727.42		1429	0
297.782	0.06715		1727.81		1430	0
297.802	0.01975		1729.67		1431	0
297.808	0.00595		1729.98		1432	0
297.812	0.00486		1730.19		1433	4
297.873	0.06049		1730.66		1434	0
297.93	0.05755		1731.04		1435	1
298.026	0.09577		1731.05		1436	1
298.397	0.3711		1731.18		1437	2
298.421	0.02407		1731.65		1438	2
298.475	0.05371		1731.69		1439	4
298.523	0.04819		1732.76		1440	3
298.594	0.07085		1732.87		1441	5
298.632	0.03783		1732.87		1442	3
298.839	0.20666		1733.16		1443	1
299.07	0.23104		1733.17		1444	3
299.098	0.0282		1733.68		1445	3
299.144	0.04632		1734.43		1446	2
299.258	0.11392		1734.45		1447	1
299.448	0.1901		1734.93		1448	2
299.52	0.07139		1735.3		1449	4
299.527	0.00711		1735.31		1450	3
299.56	0.03349		1736.43		1451	3
299.58	0.0202		1736.55		1452	3
299.925	0.34443		1736.55		1453	1
299.956	0.03151		1737.05		1454	4
299.985	0.0284		1737.09		1455	3
300.007	0.022		1738.55		1456	4
300.152	0.1449		1738.64		1457	3
300.181	0.02943		1739.56		1458	6
300.23	0.04894		1739.68		1459	1
300.267	0.03699		1739.68		1460	5
300.273	0.00599		1739.72		1461	2
300.537	0.26387		1740.18		1462	4
300.562	0.02499		1740.66		1463	2
300.625	0.06312		1741.29		1464	4
300.697	0.072		1741.3		1465	3
300.795	0.09758		1741.34		1466	4
300.819	0.02398		1741.34		1467	3
300.825	0.00635		1742.35		1468	5
300.875	0.05063		1742.42		1469	3
301.242	0.3662		1744.08		1470	2
301.288	0.04669		1744.95		1471	1
301.296	0.00717		1745.35		1472	3
301.319	0.02296		1745.36		1473	3
301.324	0.00539		1746.61		1474	0
301.395	0.07117		1746.62		1475	0
301.4	0.00507		1747.23		1476	1
301.498	0.09813		1754.51		1477	0
301.693	0.19435		1755.24		1478	0
301.722	0.02893		1755.24		1479	0
301.741	0.01916		1758.31		1480	0
301.88	0.13953		1759.01		1481	0
302.257	0.37716		1759.02		1482	0
302.32	0.06241		1760.36		1483	0
302.326	0.00667		1760.36		1484	0
302.368	0.04128		1761.61		1485	0
302.383	0.01516		1761.62		1486	0
302.388	0.00546		1766.92		1487	0
302.506	0.11773		1976.37		1488	0
302.545	0.03891		1979.58		1489	0
302.847	0.30216		1979.58		1490	0
302.893	0.04532		1980.16		1491	0
302.917	0.02435		1980.16		1492	0
302.945	0.02819		1981.46		1493	0
303.022	0.07731		1982.72		1494	0
303.052	0.03009		1982.81		1495	0
303.418	0.36599		1982.82		1496	0
303.477	0.05867		1984.08		1497	0
303.521	0.0443		1984.25		1498	0
303.555	0.03399		1985.46		1499	0
303.676	0.12067		1985.47		1500	0
303.933	0.25728		1985.96		1501	0
303.958	0.02459		1986.65		1502	0
303.973	0.01552		1987.08		1503	0
303.999	0.02589		1987.62		1504	0
304.102	0.1028		1989.11		1505	0
304.123	0.02103		1990.78		1506	0
304.616	0.49289		1990.78		1507	0
304.638	0.02214		1990.86		1508	0
304.668	0.03018		1991.8		1509	0
304.716	0.04805		1991.8		1510	0
304.723	0.0065		1992.59		1511	0
304.822	0.09916		1992.87		1512	0
305.128	0.30566		1993.11		1513	0
305.148	0.02039		1993.57		1514	0
305.199	0.05101		1994.05		1515	0
305.576	0.37715		1994.06		1516	0
305.637	0.06066		1996.11		1517	0
305.697	0.05979		1996.19		1518	0
305.84	0.14347		1996.69		1519	0
305.864	0.02332		1997.01		1520	0
306.33	0.466		1999.08		1521	0
306.39	0.06016		1999.2		1522	0
306.396	0.00608		2000.41		1523	0
306.429	0.03368		2001.48		1524	0
306.435	0.0059		2002.38		1525	0
306.776	0.34075		2002.94		1526	0
306.793	0.01722		2003.53		1527	0
306.801	0.00738		2004.06		1528	0
306.807	0.00625		2004.11		1529	0
306.851	0.04451		2004.4		1530	0
307.075	0.22353		2004.68		1531	0
307.283	0.20833		2005.16		1532	0
307.311	0.02764		2005.27		1533	0
307.332	0.02136		2005.63		1534	0
307.906	0.57408		2005.74		1535	0
307.97	0.06372		2006.7		1536	0
308.107	0.13671		2007.19		1537	0
308.113	0.00625		2007.32		1538	0
308.464	0.35071		2007.72		1539	0
308.529	0.06561		2007.76		1540	0
308.561	0.03127		2009.46		1541	0
308.636	0.07494		2010.42		1542	0
309.068	0.43221		2011.02		1543	0
309.087	0.01906		2011.2		1544	0
309.151	0.0643		2011.55		1545	0
309.159	0.00793		2013.65		1546	0
309.164	0.00497		2014.1		1547	0
309.462	0.29822		2014.32		1548	0
309.768	0.30556		2014.75		1549	0
310.046	0.2782		2015.2		1550	0
310.098	0.05196		2015.21		1551	0
310.104	0.00609		2015.66		1552	0
310.148	0.04359		2016.36		1553	0
310.309	0.16105		2016.77		1554	0
310.339	0.03069		2017.98		1555	0
310.731	0.39129		2018.46		1556	0
310.737	0.00645		2019.5		1557	0
310.777	0.04007		2019.5		1558	0
310.849	0.07196		2019.51		1559	0
310.884	0.03498		2019.56		1560	0
311.344	0.45952		2019.69		1561	0
311.369	0.02479		2020.12		1562	0
311.399	0.03062		2020.17		1563	0
311.406	0.00701		2021.16		1564	0
311.922	0.51574		2021.61		1565	0
311.949	0.02752		2021.7		1566	0
311.974	0.02446		2022.23		1567	0
311.98	0.00583		2022.33		1568	0
312.449	0.46951		2022.74		1569	0
312.536	0.08674		2023.2		1570	0
312.542	0.00565		2023.2		1571	0
313.064	0.52264		2023.68		1572	0
313.557	0.49275		2025.86		1573	0
313.57	0.01312		2025.87		1574	0
313.614	0.04371		2030.24		1575	0
314.261	0.64681		2036.59		1576	0
314.294	0.03345		2190.06		1577	0
314.772	0.47782		2190.2		1578	0
314.779	0.0066		2190.2		1579	0
315.146	0.36746		2190.6		1580	0
315.162	0.01638		2190.6		1581	0
316.213	1.05017		2191.65		1582	0
316.241	0.02815		2192.07		1583	0
316.893	0.65246		2192.08		1584	0
318.961	2.06803		2192.34		1585	0
318.971	0.00955		2192.56		1586	0
319.135	0.16474		2192.67		1587	0
559.231	240.096		2193.06		1588	0
561.987	2.75575		2193.31		1589	0
563.886	1.89908		2193.74		1590	0
563.914	0.02774		2194.1		1591	0
564.588	0.67357		2194.1		1592	0
567.933	3.34557		2194.24		1593	0
568.394	0.46056		2194.49		1594	0
568.837	0.44329		2194.61		1595	0
568.87	0.03349		2194.62		1596	0
569.517	0.6467		2194.9		1597	0
569.595	0.07759		2195.11		1598	0
569.971	0.37633		2195.35		1599	0
570.018	0.04697		2195.51		1600	0
570.052	0.03353		2195.78		1601	0
570.173	0.12105		2195.88		1602	0
570.511	0.33878		2195.92		1603	0
570.587	0.07522		2196.02		1604	0
570.629	0.04202		2196.22		1605	0
570.669	0.04043		2196.29		1606	0
571.122	0.45256		2196.41		1607	0
571.161	0.03913		2196.48		1608	0
571.289	0.1282		2196.48		1609	0
571.331	0.04197		2196.57		1610	0
571.715	0.38395		2196.58		1611	0
571.747	0.03231		2196.94		1612	0
571.775	0.02818		2197.02		1613	0
571.937	0.16212		2197.02		1614	0
571.954	0.01675		2197.44		1615	0
571.98	0.02622		2197.5		1616	0
572.304	0.32361		2197.55		1617	0
572.335	0.03075		2197.56		1618	0
572.558	0.22307		2197.84		1619	0
572.872	0.31377		2197.99		1620	0
572.919	0.04702		2198.2		1621	0
572.982	0.06316		2198.45		1622	0
573.05	0.06863		2198.46		1623	0
573.1	0.04986		2198.55		1624	0
573.405	0.30469		2198.63		1625	0
573.437	0.03204		2198.7		1626	0
573.509	0.07207		2198.93		1627	0
573.573	0.0642		2198.99		1628	0
573.592	0.01871		2199.07		1629	0
573.63	0.03833		2199.08		1630	0
573.798	0.1674		2199.59		1631	0
573.827	0.02951		2199.63		1632	0
573.995	0.1681		2199.68		1633	0
574.018	0.02309		2199.98		1634	0
574.149	0.13088		2200.3		1635	0
574.177	0.02787		2200.5		1636	0
574.2	0.02231		2200.63		1637	0
574.226	0.02613		2200.76		1638	0
574.649	0.42295		2200.87		1639	0
574.683	0.03441		2200.87		1640	0
574.706	0.02279		2201.12		1641	0
574.73	0.02421		2201.18		1642	0
574.842	0.11163		2201.26		1643	0
574.87	0.02881		2201.26		1644	0
574.894	0.02376		2201.35		1645	0
575.006	0.11213		2201.35		1646	0
575.21	0.20331		2201.69		1647	0
575.24	0.02985		2201.85		1648	0
575.261	0.02151		2201.91		1649	0
575.308	0.04669		2202.28		1650	0
575.337	0.02922		2202.39		1651	0
575.378	0.04059		2202.42		1652	0
575.547	0.16949		2202.66		1653	0
575.584	0.03689		2202.73		1654	0
575.833	0.24949		2202.74		1655	0
575.869	0.03527		2202.81		1656	0
575.911	0.04214		2203.47		1657	0
575.949	0.03817		2203.56		1658	0
576.003	0.05429		2203.94		1659	0
576.043	0.04007		2204.13		1660	0
576.132	0.08881		2204.42		1661	0
576.332	0.19954		2204.46		1662	0
576.356	0.02462		2204.52		1663	0
576.37	0.01397		2205.01		1664	0
576.402	0.03156		2205.09		1665	0
576.451	0.04905		2205.12		1666	0
576.491	0.04051		2205.42		1667	0
576.523	0.03208		2205.47		1668	0
576.57	0.04629		2205.48		1669	0
576.636	0.0663		2205.66		1670	0
576.92	0.28375		2205.67		1671	0
576.96	0.04041		2206.15		1672	0
576.989	0.02915		2206.23		1673	0
577.028	0.03857		2206.26		1674	1
577.059	0.03113		2206.33		1675	0
577.087	0.0275		2206.52		1676	0
577.115	0.02859		2206.66		1677	0
577.141	0.02593		2206.76		1678	0
577.196	0.0549		2206.85		1679	0
577.224	0.02816		2207.15		1680	2
577.273	0.04847		2207.22		1681	0
577.316	0.0436		2207.23		1682	0
577.545	0.2283		2207.27		1683	2
577.569	0.02486		2207.27		1684	2
577.604	0.03459		2207.57		1685	1
577.659	0.05533		2207.77		1686	0
577.684	0.02507		2207.77		1687	0
577.725	0.04084		2207.86		1688	1
577.828	0.10268		2208.23		1689	0
577.855	0.02708		2208.26		1690	1
577.898	0.0433		2208.34		1691	3
578.091	0.19276		2208.49		1692	1
578.125	0.03443		2208.83		1693	3
578.169	0.04373		2208.87		1694	1
578.199	0.03		2208.99		1695	1
578.224	0.02454		2209.17		1696	0
578.241	0.01707		2209.41		1697	0
578.262	0.02128		2209.56		1698	2
578.426	0.16401		2209.85		1699	1
578.493	0.06669		2209.98		1700	0
578.682	0.18894		2210.09		1701	2
578.706	0.02417		2210.49		1702	1
578.722	0.01615		2210.5		1703	0
578.791	0.0693		2210.53		1704	1
578.814	0.02241		2210.88		1705	3
578.829	0.01482		2211.1		1706	1
578.853	0.0244		2211.11		1707	1
578.896	0.04322		2211.4		1708	2
578.94	0.04366		2211.47		1709	1
579.201	0.26129		2211.89		1710	2
579.234	0.03333		2212.11		1711	0
579.26	0.02591		2212.17		1712	3
579.296	0.03549		2212.18		1713	0
579.331	0.03492		2212.64		1714	0
579.35	0.01885		2212.69		1715	3
579.377	0.02692		2212.69		1716	1
579.435	0.0583		2212.91		1717	2
579.48	0.04531		2213.7		1718	5
579.512	0.03217		2213.78		1719	0
579.566	0.05346		2214.2		1720	1
579.593	0.02722		2214.64		1721	0
579.804	0.21147		2214.79		1722	0
579.843	0.03818		2214.79		1723	1
579.864	0.02176		2214.85		1724	1
579.906	0.04108		2215.27		1725	2
579.951	0.04564		2215.8		1726	0
579.987	0.03561		2215.81		1727	1
580.027	0.0399		2215.89		1728	2
580.073	0.04619		2215.89		1729	0
580.099	0.02585		2215.93		1730	2
580.161	0.06214		2216.25		1731	2
580.336	0.17473		2216.3		1732	5
580.368	0.03287		2216.5		1733	3
580.392	0.0238		2217.28		1734	3
580.444	0.05138		2217.29		1735	3
580.463	0.01975		2217.33		1736	2
580.48	0.01628		2218.34		1737	3
580.51	0.02998		2218.38		1738	2
580.531	0.02088		2218.81		1739	2
580.683	0.15293		2218.93		1740	4
580.715	0.03188		2220.01		1741	2
580.738	0.02276		2220.08		1742	4
580.945	0.20687		2220.08		1743	2
580.966	0.02118		2220.74		1744	0
580.988	0.02229		2221.24		1745	2
581.015	0.02631		2221.29		1746	2
581.147	0.13192		2222.36		1747	2
581.166	0.01942		2222.92		1748	1
581.19	0.0235		2416.62		1749	0
581.209	0.01966		2418.72		1750	0
581.227	0.01825		2420.86		1751	0
581.251	0.02386		2422.67		1752	0
581.513	0.26122		2424.08		1753	0
581.534	0.02103		2424.09		1754	0
581.574	0.04047		2424.97		1755	1
581.604	0.02997		2427.26		1756	2
581.655	0.05109		2430.34		1757	0
581.672	0.01683		2431.02		1758	0
581.702	0.02994		2431.29		1759	1
581.726	0.02368		2432.07		1760	2
581.89	0.16456		2432.98		1761	2
582.078	0.18824		2434.01		1762	2
582.118	0.03971		2435.19		1763	0
582.148	0.03037		2439.56		1764	0
582.171	0.02212		2439.93		1765	0
582.247	0.07603		2440.5		1766	0
582.252	0.00586		2442.15		1767	1
582.305	0.05282		2443.23		1768	0
582.333	0.02785		2443.64		1769	0
582.363	0.02975		2446.72		1770	0
582.433	0.07008		2447.45		1771	0
582.657	0.22419		2450.63		1772	0
582.685	0.02832		2450.63		1773	0
582.701	0.01592		2457.26		1774	0
582.728	0.02706		2461.93		1775	0
582.757	0.02884		2462.88		1776	0
582.783	0.02527		2466.26		1777	0
582.805	0.02257		2466.28		1778	0
582.85	0.04493		2471.57		1779	0
582.896	0.04568		2472.46		1780	0
582.951	0.05534		2475.83		1781	0
582.989	0.03788		2476.19		1782	0
583.045	0.05606		2486.78		1783	0
583.258	0.21283		2486.78		1784	0
583.279	0.02119		2600.23		1785	0
583.304	0.02455		2603.4		1786	0
583.349	0.04565		2603.41		1787	0
583.372	0.02259		2603.41		1788	0
583.395	0.02275		2603.76		1789	0
583.449	0.0541		2603.77		1790	0
583.515	0.06602		2604.06		1791	0
583.789	0.27449		2604.42		1792	0
583.808	0.0186		2605.02		1793	0
583.865	0.05702		2605.03		1794	0
583.917	0.05176		2605.17		1795	0
583.933	0.01677		2605.35		1796	0
583.962	0.02873		2605.48		1797	0
583.989	0.02684		2605.48		1798	0
584.008	0.01935		2605.59		1799	0
584.039	0.03084		2605.68		1800	0
584.137	0.09761		2605.81		1801	0
584.342	0.2049		2605.81		1802	0
584.394	0.05263		2606.01		1803	0
584.422	0.02787		2606.27		1804	0
584.441	0.01914		2606.81		1805	0
584.465	0.02358		2606.85		1806	0
584.496	0.03099		2606.99		1807	0
584.547	0.05082		2607		1808	0
584.597	0.05031		2607.17		1809	0
584.657	0.0602		2607.63		1810	0
584.684	0.02652		2608.05		1811	0
584.709	0.02564		2608.28		1812	0
584.96	0.25062		2608.35		1813	0
584.982	0.02196		2608.39		1814	0
585.008	0.0264		2608.4		1815	0
585.028	0.01988		2608.75		1816	0
585.083	0.05462		2608.76		1817	0
585.141	0.05821		2608.85		1818	0
585.148	0.00665		2609.01		1819	0
585.185	0.03765		2609.15		1820	0
585.212	0.02718		2609.16		1821	0
585.342	0.12931		2609.45		1822	0
585.524	0.1826		2609.5		1823	0
585.546	0.02175		2609.95		1824	0
585.585	0.03913		2610		1825	0
585.64	0.0544		2610		1826	0
585.674	0.03417		2610.14		1827	0
585.691	0.01666		2610.17		1828	0
585.713	0.02244		2610.18		1829	0
585.742	0.02923		2610.27		1830	0
585.773	0.03126		2610.4		1831	0
586.053	0.27943		2610.47		1832	0
586.077	0.0241		2610.53		1833	0
586.099	0.0225		2610.75		1834	0
586.136	0.03687		2610.76		1835	0
586.195	0.05914		2611.09		1836	0
586.219	0.02383		2611.48		1837	0
586.253	0.03325		2611.58		1838	0
586.273	0.02055		2611.59		1839	0
586.352	0.07929		2612.04		1840	0
586.389	0.03698		2612.36		1841	0
586.459	0.07005		2612.41		1842	0
586.672	0.21227		2612.42		1843	0
586.711	0.03973		2612.53		1844	0
586.747	0.0355		2612.9		1845	0
586.771	0.02365		2612.96		1846	0
586.797	0.02612		2613.03		1847	0
586.881	0.08468		2613.04		1848	0
586.934	0.05307		2613.07		1849	0
586.941	0.00631		2613.24		1850	0
586.997	0.05608		2613.36		1851	0
587.051	0.05427		2613.45		1852	0
587.082	0.03133		2613.54		1853	0
587.251	0.16879		2613.61		1854	0
587.285	0.03347		2613.62		1855	0
587.316	0.03146		2613.68		1856	0
587.327	0.01051		2613.97		1857	0
587.347	0.02018		2614.05		1858	0
587.371	0.02372		2614.13		1859	0
587.385	0.01454		2614.14		1860	0
587.414	0.02861		2614.17		1861	0
587.566	0.1527		2614.43		1862	0
587.623	0.05706		2614.44		1863	0
587.738	0.11414		2614.47		1864	0
587.761	0.02294		2614.54		1865	0
587.787	0.0265		2614.55		1866	0
587.815	0.02766		2614.74		1867	0
587.902	0.08769		2614.81		1868	0
587.925	0.02272		2614.97		1869	0
587.977	0.05227		2615.04		1870	0
587.984	0.00666		2615.05		1871	0
588.101	0.11711		2615.12		1872	0
588.207	0.10632		2615.13		1873	0
588.389	0.18113		2615.26		1874	0
588.415	0.02687		2615.5		1875	0
588.437	0.02113		2615.63		1876	0
588.457	0.02077		2615.76		1877	0
588.477	0.01935		2615.76		1878	0
588.523	0.04588		2615.81		1879	0
588.569	0.04625		2616.08		1880	0
588.593	0.02429		2616.16		1881	0
588.599	0.00603		2616.31		1882	0
588.645	0.04601		2616.37		1883	0
588.677	0.03164		2616.58		1884	0
588.706	0.02901		2616.67		1885	0
588.981	0.27469		2616.89		1886	0
589.014	0.03372		2617.14		1887	0
589.044	0.03017		2617.14		1888	0
589.063	0.01853		2617.2		1889	0
589.119	0.05612		2617.36		1890	0
589.149	0.02952		2617.41		1891	0
589.184	0.03553		2617.71		1892	0
589.225	0.04087		2617.82		1893	0
589.258	0.03332		2617.83		1894	0
589.509	0.25086		2617.88		1895	0
589.538	0.0287		2617.96		1896	0
589.6	0.06219		2618.16		1897	0
589.623	0.02272		2618.31		1898	0
589.639	0.01651		2618.36		1899	0
589.646	0.00635		2618.47		1900	0
589.694	0.04844		2618.68		1901	0
589.701	0.00682		2618.83		1902	0
589.706	0.00494		2618.96		1903	0
589.865	0.15908		2619.01		1904	0
589.871	0.00581		2619.31		1905	0
590.072	0.20083		2619.47		1906	0
590.127	0.05518		2619.54		1907	0
590.156	0.02953		2619.65		1908	0
590.194	0.03745		2619.65		1909	0
590.24	0.04645		2619.85		1910	0
590.275	0.03475		2620.01		1911	0
590.298	0.02335		2620.05		1912	0
590.32	0.02136		2620.34		1913	0
590.339	0.01959		2620.42		1914	0
590.371	0.0313		2620.45		1915	0
590.395	0.024		2620.52		1916	0
590.401	0.00622		2620.7		1917	0
590.638	0.237		2620.9		1918	0
590.663	0.02554		2620.97		1919	0
590.694	0.03108		2621.02		1920	0
590.744	0.04942		2621.06		1921	0
590.775	0.03109		2621.33		1922	0
590.893	0.11786		2621.42		1923	0
590.936	0.04288		2621.5		1924	0
590.963	0.02713		2621.54		1925	0
591.002	0.0396		2621.82		1926	0
591.034	0.03204		2621.92		1927	0
591.306	0.27176		2622.09		1928	0
591.327	0.02124		2622.51		1929	0
591.348	0.02051		2622.54		1930	0
591.354	0.00632		2622.57		1931	0
591.382	0.02761		2622.75		1932	0
591.388	0.00663		2622.83		1933	0
591.46	0.07114		2622.86		1934	0
591.489	0.0291		2623.07		1935	0
591.547	0.05849		2623.52		1936	0
591.779	0.2315		2623.59		1937	0
591.852	0.07352		2623.6		1938	0
591.879	0.02726		2623.62		1939	0
591.901	0.02139		2623.66		1940	0
591.94	0.03922		2623.77		1941	0
591.946	0.00601		2624		1942	0
592	0.05345		2624		1943	0
592.024	0.02459		2624.04		1944	0
592.03	0.00631		2624.14		1945	0
592.092	0.06181		2624.38		1946	0
592.145	0.05256		2624.55		1947	0
592.338	0.19358		2624.59		1948	0
592.398	0.05969		2624.59		1949	0
592.441	0.04279		2624.66		1950	0
592.482	0.04103		2625		1951	0
592.505	0.02282		2625.05		1952	0
592.511	0.00585		2625.06		1953	0
592.571	0.06035		2625.19		1954	0
592.579	0.00782		2625.35		1955	0
592.583	0.00458		2625.48		1956	0
592.716	0.13232		2625.6		1957	0
592.778	0.06208		2625.61		1958	0
592.784	0.00643		2625.64		1959	0
592.973	0.18849		2625.69		1960	0
593.019	0.04622		2625.69		1961	0
593.042	0.02357		2625.76		1962	0
593.08	0.03761		2625.84		1963	0
593.125	0.04487		2626.1		1964	0
593.131	0.00605		2626.19		1965	0
593.19	0.05893		2626.24		1966	0
593.195	0.00522		2626.26		1967	0
593.238	0.04313		2626.29		1968	0
593.273	0.03468		2626.38		1969	0
593.566	0.29295		2626.69		1970	0
593.571	0.00506		2626.74		1971	0
593.602	0.03091		2626.78		1972	0
593.634	0.0317		2626.83		1973	0
593.639	0.00592		2626.84		1974	0
593.682	0.04292		2627.23		1975	0
593.727	0.04468		2627.24		1976	0
593.743	0.01582		2627.26		1977	1
593.748	0.00519		2627.31		1978	0
593.838	0.0901		2627.75		1979	0
593.844	0.00593		2627.86		1980	2
593.921	0.07726		2627.91		1981	2
594.15	0.22857		2628.14		1982	1
594.173	0.02296		2628.2		1983	3
594.178	0.00525		2628.3		1984	0
594.238	0.05952		2628.32		1985	2
594.243	0.00584		2628.47		1986	3
594.294	0.05037		2628.52		1987	1
594.299	0.005		2628.7		1988	2
594.345	0.04634		2628.91		1989	0
594.351	0.00605		2629.07		1990	1
594.401	0.04932		2629.18		1991	3
594.491	0.09081		2629.23		1992	2
594.656	0.16466		2629.37		1993	2
594.743	0.0865		2629.38		1994	2
594.748	0.00545		2629.49		1995	2
594.753	0.00539		2629.62		1996	0
594.796	0.04229		2629.65		1997	3
594.816	0.01987		2629.72		1998	1
[truncated: 15,540 more rows]
