# Supplementary material for: Discharge patterning in rat olfactory bulb mitral cells in vivo
Source: Physiol Rep. 2014 Oct 3;2(10):e12021. doi: 10.14814/phy2.12021 (PMC4254087; doi:10.14814/phy2.12021)
Supplement: Figure S4 [file phy2-2-e12021-s4.xls]

## Sheet: ND isih
Interspike interval histograms: mitral cells (non-doublet cells)
CELL	h090728-2	h090818-1	h090817-2	h090817-1	h090814-2	h090813-1	h090730-1	h090728-4	h090728-3	h090727-2	h090723-1	h090709-3	h090708-3	h090715-1	h090713-2	h090929-1	h080528-1	h080603-1a	h080618-3a	h080623-1	h080623-2a	h080623-3	h080714-2	h080717-2	h080722-3	h080722-3a	h080610-1a	h080826-2	h080828-3	h080901-3			Normalised mean ISIH
Total	3300	8984	11802	6760	1179	6446	8308	15381	4781	13305	8504	4975	11163	8040	2212	8375	4186	29112	21427	8563	8619	10914	40227	10187	3532	12316	14170	14064	8845	17071
bin (ms)																																bin (ms)	mean	sd	n	se
1	0	0	0	0	0	0	0	0	0	0	0	0	0	0	0	0	0	0	0	0	0	0	0	0	0	0	0	0	0	0
2	0	0	0	0	0	0	0	0	0	0	0	0	0	0	0	0	0	0	0	3	0	1	0	0	0	0	0	0	0	0		1	0	0	30	0
3	0	0	0	0	0	0	0	0	0	0	0	0	0	0	0	0	0	0	0	1	0	0	0	0	0	0	0	0	0	0		2	1.47323e-05	6.55547e-05	30	1.19686e-05
4	0	0	22	0	1	0	0	0	0	0	0	0	0	0	0	0	0	2	3	2	0	0	0	0	0	1	0	0	0	0		3	3.89272e-06	2.13213e-05	30	3.89272e-06
5	0	0	69	0	1	1	5	0	0	0	0	0	0	0	0	0	0	0	2	17	0	0	16	1	0	0	0	1	0	0		4	0.000107858	0.00036816	30	6.72165e-05
6	7	0	43	1	0	55	45	0	0	0	0	0	0	0	8	0	0	4	7	22	0	0	294	11	1	1	0	43	0	7		5	0.000341315	0.00111301	30	0.000203207
7	6	0	29	0	1	69	71	0	1	1	0	0	0	0	8	0	0	8	1	17	0	0	656	24	0	0	1	193	0	12		6	0.00148121	0.00232405	30	0.000424311
8	4	0	50	1	3	79	84	0	0	3	2	1	0	0	5	0	0	18	1	18	1	0	718	22	0	2	3	381	0	15		7	0.00301615	0.00518074	30	0.000945869
9	4	0	63	2	2	73	69	1	1	7	3	0	1	3	5	6	0	21	3	16	1	0	764	23	1	2	50	550	0	21		8	0.00459888	0.00866804	30	0.00158256
10	2	0	129	3	1	90	100	3	2	14	13	5	0	4	7	19	0	20	1	20	5	1	791	17	1	4	233	622	0	27		9	0.00593853	0.0119609	30	0.00218376
11	14	0	157	6	8	108	161	5	6	26	28	12	0	8	9	32	5	44	5	39	1	2	782	36	0	8	427	621	1	51		10	0.00745869	0.0135772	30	0.00247885
12	18	0	259	14	3	129	284	19	10	35	32	9	1	10	9	41	2	55	4	87	8	4	780	38	0	14	638	577	2	121		11	0.00911638	0.0139353	30	0.00254423
13	20	3	356	28	4	150	424	36	12	48	25	18	4	23	16	42	10	61	4	126	13	13	835	58	1	16	705	582	6	150		12	0.0104803	0.0149071	30	0.00272165
14	37	9	422	26	5	159	502	47	25	77	54	19	6	30	12	49	10	98	9	181	26	19	822	67	7	26	619	486	13	230		13	0.01243	0.016533	30	0.0030185
15	44	13	508	43	6	180	544	87	36	140	61	18	20	42	12	66	15	106	17	236	31	28	790	82	5	37	538	474	19	304		14	0.0130487	0.0157878	30	0.00288245
16	66	25	487	59	5	179	565	135	45	156	63	33	27	50	20	54	15	170	25	315	48	34	857	138	4	43	481	375	41	342		15	0.0143474	0.0160745	30	0.00293479
17	50	46	503	63	7	175	562	189	73	183	58	35	43	71	18	66	23	189	41	327	59	53	841	118	9	63	375	332	66	398		16	0.0150115	0.0152997	30	0.00279334
18	86	54	494	68	3	189	509	207	71	211	77	50	52	101	28	63	31	251	74	330	77	67	779	159	6	67	365	302	69	413		17	0.0152679	0.0143663	30	0.00262292
19	95	61	517	70	5	169	451	264	101	255	72	57	81	101	23	63	26	252	142	351	96	74	846	185	15	78	333	272	105	489		18	0.0161058	0.0132359	30	0.00241653
20	92	90	507	85	4	167	397	324	94	265	79	64	117	127	31	54	25	289	165	403	102	91	767	210	20	104	280	231	134	500		19	0.0167098	0.012283	30	0.00224256
21	100	96	404	98	3	139	324	344	109	271	81	89	150	126	31	76	34	313	238	322	113	107	776	185	25	104	264	229	140	473		20	0.0171237	0.0115019	30	0.00209995
22	96	110	431	88	4	141	282	346	110	325	85	83	136	129	28	70	43	366	316	313	105	125	728	190	29	117	244	173	168	476		21	0.016964	0.00886053	30	0.0016177
23	97	134	353	102	7	127	230	384	111	301	102	74	200	152	24	71	36	374	334	298	134	143	617	207	28	97	221	147	168	492		22	0.0167432	0.00842388	30	0.00153798
24	90	127	309	117	8	127	156	393	99	339	91	94	179	177	23	71	37	364	350	292	125	123	607	205	27	119	221	139	199	456		23	0.0165118	0.00737447	30	0.00134639
25	95	139	271	105	9	104	127	374	105	311	78	100	193	175	36	80	34	378	410	253	149	149	581	218	24	127	215	128	224	470		24	0.0161246	0.00685239	30	0.00125107
26	100	154	271	97	6	103	80	368	105	327	86	92	194	156	33	81	41	386	440	239	142	154	576	221	20	126	181	117	206	452		25	0.016059	0.00628562	30	0.00114759
27	68	162	252	97	14	92	67	338	118	306	88	95	196	171	35	66	38	405	478	219	147	147	529	220	35	132	196	103	217	406		26	0.0155872	0.00657621	30	0.00120065
28	71	179	256	99	15	69	49	340	99	291	94	90	254	160	30	55	38	362	474	219	154	147	500	195	35	139	187	90	211	368		27	0.0154251	0.00573477	30	0.00104702
29	72	170	204	99	9	61	49	326	116	306	85	102	223	148	16	56	28	433	479	198	149	162	462	164	31	133	173	79	220	351		28	0.0149807	0.00597174	30	0.00109029
30	60	171	172	99	10	77	35	318	100	283	96	109	228	134	34	64	43	405	473	168	125	164	434	173	32	134	179	76	183	382		29	0.0140772	0.00631092	30	0.00115221
31	68	154	153	105	22	74	18	277	105	287	112	79	237	169	26	73	28	383	567	135	151	132	405	167	36	141	147	66	211	331		30	0.0139734	0.00547327	30	0.000999278
32	48	155	152	91	9	61	21	265	73	262	85	89	219	152	15	73	33	416	482	143	139	153	424	156	38	156	145	78	186	303		31	0.0138702	0.0059996	30	0.00109537
33	60	145	132	96	18	67	11	280	84	254	92	105	203	135	19	79	31	381	460	138	128	157	394	164	27	119	162	59	185	256		32	0.0126508	0.00504411	30	0.000920925
34	38	156	117	89	19	54	15	257	60	198	81	85	223	125	28	61	35	409	459	125	145	143	376	167	36	136	150	50	163	264		33	0.0127004	0.00534588	30	0.000976019
35	40	135	111	93	14	56	11	240	66	220	93	88	236	100	23	65	40	394	445	94	111	163	332	152	36	130	151	67	147	266		34	0.0120352	0.00496273	30	0.000906067
36	34	165	99	94	15	42	6	224	68	203	79	79	201	117	11	66	31	365	419	97	123	157	385	135	36	118	122	50	121	228		35	0.0116674	0.0045398	30	0.000828851
37	43	137	93	79	17	55	6	227	50	204	81	79	194	108	18	61	35	395	435	84	130	151	324	138	27	130	134	56	127	198		36	0.0108967	0.0047944	30	0.000875333
38	24	146	91	86	13	45	5	183	54	196	80	74	202	110	20	50	32	390	433	81	117	146	304	126	34	145	143	60	119	188		37	0.0108623	0.00449517	30	0.000820701
39	23	128	94	96	16	44	6	185	62	168	75	72	192	116	15	50	31	365	375	65	113	129	274	112	32	126	118	54	122	195		38	0.0104479	0.00439016	30	0.000801529
40	33	117	62	81	21	32	2	161	55	182	80	93	200	96	14	49	33	389	350	56	108	128	290	114	31	122	117	49	121	172		39	0.00989013	0.00420915	30	0.000768481
41	20	106	45	75	12	36	1	181	41	187	74	74	158	98	28	75	29	332	390	60	104	147	272	103	23	120	101	41	118	182		40	0.00977444	0.00463555	30	0.000846331
42	15	102	50	68	13	33	4	149	44	145	73	80	160	79	18	39	32	373	368	54	102	143	263	104	28	98	92	47	91	167		41	0.0090886	0.00420668	30	0.000768031
43	24	121	65	60	27	29	3	133	37	160	85	58	156	93	12	69	28	326	337	49	113	144	262	96	24	116	95	56	95	123		42	0.00854175	0.00400511	30	0.00073123
44	16	92	51	82	14	26	5	117	29	126	71	46	149	81	10	34	29	327	281	36	96	115	252	86	20	97	77	56	93	119		43	0.00895327	0.00447109	30	0.000816306
45	17	98	49	63	22	36	4	133	35	118	55	57	163	64	16	50	19	314	304	48	86	121	233	55	20	116	77	50	91	142		44	0.0074523	0.00333447	30	0.000608788
46	8	114	38	72	17	26	0	123	28	146	57	57	130	76	9	57	25	315	271	27	96	117	233	74	21	96	94	52	89	116		45	0.00771129	0.00386414	30	0.000705493
47	15	74	48	62	23	22	1	123	30	126	61	55	136	69	12	44	21	305	269	38	76	103	229	68	24	94	66	51	70	118		46	0.00737902	0.00368204	30	0.000672245
48	10	103	38	58	22	26	3	108	26	128	58	47	129	66	13	42	18	268	240	34	79	110	239	65	25	109	83	62	57	106		47	0.00718496	0.00371418	30	0.000678113
49	8	82	30	63	20	19	3	99	23	113	61	49	121	65	17	64	27	274	256	26	88	96	203	70	19	85	76	41	72	110		48	0.0071203	0.00353875	30	0.000646084
50	10	83	25	49	12	25	2	84	9	110	69	40	137	62	10	42	16	321	224	23	77	119	203	56	19	99	71	37	67	90		49	0.00676196	0.00352389	30	0.000643371
51	8	83	30	56	11	30	6	98	26	111	62	50	129	73	7	49	18	248	218	37	76	98	201	51	12	88	69	50	70	95		50	0.00606361	0.00322493	30	0.000588789
52	9	68	36	46	10	24	7	66	20	82	52	39	123	68	11	38	18	289	202	22	67	95	204	45	19	71	57	40	52	91		51	0.00618436	0.00280513	30	0.000512144
53	7	74	35	41	9	25	1	69	14	96	62	49	111	51	11	52	20	251	183	24	50	91	223	40	15	74	61	43	44	88		52	0.00555554	0.00254941	30	0.000465457
54	9	66	25	45	12	19	4	50	14	104	56	43	98	61	13	72	20	269	177	21	62	106	207	41	16	77	67	36	39	91		53	0.00541147	0.00244981	30	0.000447272
55	13	59	36	52	17	23	5	83	25	78	60	31	105	50	11	51	21	239	173	19	68	101	194	34	22	73	39	33	43	77		54	0.00555056	0.00270815	30	0.000494438
56	5	67	32	36	9	19	2	67	9	94	44	64	91	43	10	39	21	233	148	9	71	96	191	37	14	56	53	40	41	66		55	0.00556902	0.0028106	30	0.000513144
57	5	49	26	43	6	19	3	58	13	90	60	33	84	52	10	43	18	220	178	10	69	84	201	42	15	77	60	39	49	83		56	0.00496756	0.00272829	30	0.000498116
58	6	50	18	43	6	14	3	65	9	75	38	39	100	54	14	37	17	210	142	13	58	82	165	39	26	72	50	43	34	81		57	0.00479093	0.00219148	30	0.000400107
59	4	46	34	39	7	15	2	56	11	82	55	33	91	47	10	38	14	245	148	18	60	82	196	30	18	74	42	49	45	62		58	0.00469558	0.0022184	30	0.000405022
60	8	53	24	36	5	15	2	57	15	72	46	39	86	25	8	30	16	244	134	20	52	88	176	27	19	58	53	43	29	79		59	0.00464437	0.00208142	30	0.000380014
61	1	38	22	37	5	19	3	53	13	67	58	24	82	35	9	22	11	208	145	21	45	82	160	29	16	59	41	38	27	47		60	0.0043641	0.00198207	30	0.000361875
62	4	38	18	34	9	18	3	48	17	66	49	32	66	47	12	32	15	194	125	13	56	83	179	31	18	67	39	37	37	61		61	0.00398433	0.00189273	30	0.000345564
63	6	40	24	40	9	15	4	51	14	56	29	28	84	37	11	34	18	181	121	17	48	79	177	25	22	59	54	42	29	64		62	0.00426648	0.00193356	30	0.000353017
64	7	55	29	39	9	14	4	53	9	75	45	26	81	35	11	41	15	215	128	8	43	75	161	29	12	54	36	47	29	52		63	0.00423049	0.00179732	30	0.000328144
65	7	56	26	33	5	17	3	56	9	62	35	24	68	31	7	42	15	216	102	10	40	80	163	26	16	59	40	30	20	59		64	0.00422174	0.00188949	30	0.000344973
66	5	41	24	41	4	18	3	42	16	68	49	28	53	35	5	37	19	187	98	14	39	87	171	28	10	77	44	49	31	70		65	0.00379924	0.00171352	30	0.000312845
67	2	36	22	31	2	20	2	42	10	69	58	29	79	41	5	26	16	206	94	10	46	66	161	23	13	51	33	34	30	43		66	0.00394629	0.00166421	30	0.000303842
68	3	36	29	27	4	19	1	36	4	52	40	23	66	34	8	34	8	194	91	14	42	73	155	25	10	48	30	45	23	49		67	0.00359342	0.0018688	30	0.000341195
69	9	46	23	31	1	11	2	35	6	69	43	21	52	32	12	53	14	184	120	5	48	62	171	31	10	45	33	38	23	62		68	0.00342762	0.00155924	30	0.000284677
70	6	36	16	27	4	15	2	46	9	40	33	24	67	33	10	29	17	180	92	13	33	64	162	29	13	56	44	32	19	42		69	0.00356253	0.00173822	30	0.000317353
71	4	28	21	30	3	15	4	43	9	61	55	12	53	41	10	24	12	169	82	9	42	64	153	25	15	59	31	40	15	43		70	0.0034197	0.00139812	30	0.00025526
72	6	33	20	27	3	11	3	38	15	49	36	20	50	34	7	31	16	165	97	10	40	54	137	26	11	44	26	43	22	43		71	0.00338591	0.00150614	30	0.000274982
73	3	37	20	18	1	15	3	36	7	50	48	14	41	37	10	39	21	171	79	19	35	63	124	21	12	43	29	33	19	49		72	0.00324454	0.00119161	30	0.000217557
74	3	36	18	28	4	15	0	45	7	59	35	24	44	35	10	29	10	157	74	12	28	67	124	23	12	45	20	41	29	47		73	0.0031381	0.00147491	30	0.00026928
75	3	34	13	25	8	16	1	42	9	45	44	23	53	23	9	24	22	180	90	10	34	60	141	21	18	55	17	35	34	46		74	0.00316395	0.00136923	30	0.000249986
76	3	30	16	25	2	12	3	30	12	39	36	14	48	26	7	27	13	171	70	14	44	61	121	24	14	53	18	30	18	53		75	0.00337533	0.00165735	30	0.000302589
77	4	17	20	20	1	12	4	39	3	36	36	20	54	26	6	37	11	154	60	8	39	56	131	19	17	53	19	32	20	41		76	0.00291529	0.00133616	30	0.000243948
78	6	28	14	30	6	9	4	31	10	50	40	13	42	22	7	35	18	153	69	10	41	55	139	23	7	38	19	38	18	47		77	0.00279952	0.00141949	30	0.000259162
79	8	22	12	15	3	16	0	30	9	37	32	21	48	21	8	24	17	159	61	10	40	48	135	22	10	40	26	34	22	43		78	0.00301723	0.00131014	30	0.000239198
80	6	20	23	19	4	15	1	33	6	28	35	19	39	30	8	22	12	159	50	7	49	54	141	21	6	41	21	33	18	43		79	0.00281287	0.00115707	30	0.000211251
81	5	26	12	29	1	15	1	39	8	36	27	18	44	18	10	38	16	138	61	4	27	49	115	28	11	41	31	31	22	30		80	0.00275933	0.00127173	30	0.000232184
82	5	25	14	31	3	12	2	31	11	39	40	17	50	18	7	25	12	146	60	13	36	51	138	19	7	44	26	41	22	45		81	0.00274359	0.00121737	30	0.000222261
83	4	27	15	25	3	17	2	24	9	28	36	14	57	23	7	29	12	137	69	6	32	50	118	24	8	36	23	33	13	36		82	0.00284777	0.00115261	30	0.000210436
84	1	23	17	16	7	11	3	25	13	39	30	17	46	32	9	30	7	158	62	11	33	42	152	20	12	43	23	40	25	41		83	0.00269084	0.00113789	30	0.000207749
85	4	22	13	24	1	18	2	33	7	45	44	13	45	25	5	37	11	147	61	11	31	47	138	23	15	36	14	32	18	48		84	0.00287962	0.00130407	30	0.000238089
86	4	29	13	15	3	19	2	30	9	36	42	19	49	23	7	34	9	142	68	6	36	43	120	18	8	40	21	31	25	34		85	0.00270586	0.00126124	30	0.00023027
87	3	35	14	19	3	9	3	34	7	46	36	10	37	14	6	38	15	140	64	10	28	39	121	19	4	33	24	36	18	35		86	0.00268802	0.00118167	30	0.000215742
88	4	29	12	23	2	11	4	40	9	35	36	13	31	25	7	30	12	124	45	7	36	42	93	16	6	27	17	35	19	36		87	0.00254039	0.0011181	30	0.000204137
89	6	28	15	23	2	12	2	32	5	32	25	17	42	28	5	23	18	131	57	5	27	36	117	12	7	38	14	41	20	37		88	0.00246149	0.00102001	30	0.000186227
90	5	17	14	23	3	14	3	32	7	42	33	17	41	18	5	30	7	137	58	6	29	48	111	23	7	35	13	29	15	34		89	0.00249698	0.00106094	30	0.000193701
91	7	16	10	20	5	10	2	42	10	25	40	19	30	23	4	25	8	116	44	6	30	30	103	22	7	29	28	37	23	34		90	0.00244398	0.00105606	30	0.000192809
92	3	33	8	16	3	9	2	27	10	42	36	8	28	11	4	24	16	120	48	7	29	43	119	18	4	31	18	37	22	40		91	0.00243703	0.000988647	30	0.000180501
93	2	30	13	29	1	8	5	24	4	34	33	14	29	21	3	27	14	116	56	11	21	52	113	18	6	18	14	45	27	26		92	0.0023016	0.00107502	30	0.000196271
94	4	22	14	31	3	12	6	31	7	37	32	10	34	15	4	27	12	122	60	7	21	43	106	20	7	28	20	29	19	18		93	0.00234054	0.00117097	30	0.000213788
95	4	28	12	24	6	13	3	38	12	22	37	22	35	24	4	31	17	115	50	10	21	40	101	9	10	28	17	39	16	32		94	0.0023347	0.000943042	30	0.000172175
96	6	18	13	10	2	12	3	20	5	34	34	12	28	23	3	25	9	103	51	4	24	31	115	20	11	33	10	30	21	29		95	0.0026344	0.0011612	30	0.000212006
97	2	33	7	13	2	14	1	26	5	34	33	10	29	23	6	39	8	121	46	6	34	37	109	12	13	31	22	36	20	25		96	0.0021075	0.000874776	30	0.000159712
98	6	23	15	14	3	9	5	23	7	27	31	6	33	7	7	32	11	112	34	8	26	36	106	21	8	26	17	31	14	26		97	0.00234537	0.00114188	30	0.000208479
99	1	23	10	22	0	8	6	27	7	26	34	14	31	19	4	26	14	111	45	8	25	43	83	18	4	21	19	30	22	34		98	0.00217038	0.000880006	30	0.000160666
100	2	30	9	12	3	6	3	21	3	30	30	8	27	26	1	28	18	112	41	3	31	37	93	20	9	27	14	30	19	33		99	0.00208024	0.00103902	30	0.000189699
101	4	14	16	12	2	12	3	18	5	37	39	10	24	15	7	23	6	128	38	4	27	37	124	19	7	25	16	24	15	37		100	0.00209839	0.00113438	30	0.000207108
102	3	16	11	14	1	7	1	28	4	31	27	15	26	22	1	30	11	110	54	5	20	38	93	14	5	34	19	34	19	34		101	0.00203805	0.000996129	30	0.000181867
103	4	22	13	22	3	10	4	26	4	32	38	11	30	18	3	26	13	104	25	5	30	33	96	17	6	20	10	37	19	26		102	0.00199309	0.000983137	30	0.000179495
104	2	19	10	26	1	10	1	29	10	23	34	8	15	15	2	48	12	102	35	6	18	36	111	16	6	22	16	34	16	23		103	0.00215007	0.000986834	30	0.00018017
105	2	27	18	29	2	7	5	27	5	25	36	11	32	22	4	19	14	105	45	3	28	41	100	17	4	23	15	24	15	24		104	0.00204598	0.00117755	30	0.00021499
106	3	26	11	24	2	8	6	29	6	33	25	8	28	15	2	29	11	105	29	7	28	22	94	14	12	32	4	33	18	24		105	0.00211183	0.0010566	30	0.000192909
107	2	27	16	13	1	16	2	22	7	25	33	11	18	12	3	31	2	105	38	5	20	36	79	17	7	26	13	26	14	25		106	0.00205175	0.000941098	30	0.00017182
108	3	21	7	26	2	9	6	28	6	25	31	9	19	16	7	30	16	101	42	4	18	25	93	14	6	28	15	32	13	28		107	0.00185797	0.000936922	30	0.000171058
109	2	27	8	16	1	5	3	27	6	35	32	5	22	15	6	34	16	103	40	5	27	24	98	9	8	28	6	37	20	27		108	0.0020663	0.000940178	30	0.000171652
110	3	16	8	19	3	11	2	15	5	25	32	13	12	15	6	32	12	99	33	5	24	37	95	19	5	17	8	28	17	35		109	0.00203251	0.00109054	30	0.000199104
111	3	20	12	19	2	9	3	23	9	21	22	8	22	13	7	28	13	96	30	5	18	33	99	17	5	27	14	37	10	28		110	0.00195154	0.00097591	30	0.000178176
112	4	18	8	13	5	12	3	19	5	23	31	14	34	14	5	30	12	82	32	5	27	20	83	15	1	22	10	38	18	27		111	0.00199269	0.000820106	30	0.00014973
113	4	23	13	20	4	10	3	22	4	17	23	9	20	13	0	31	8	88	35	4	25	25	73	14	3	23	7	30	26	26		112	0.00201738	0.00102018	30	0.000186259
114	3	21	13	17	4	15	2	17	9	25	31	11	22	11	3	33	7	79	24	2	16	29	73	15	5	26	14	27	12	26		113	0.00177769	0.00091623	30	0.00016728
115	3	21	11	15	3	7	2	21	10	28	29	8	21	13	3	21	7	84	19	6	16	28	83	18	3	22	9	36	12	27		114	0.00186654	0.000867362	30	0.000158358
116	0	17	4	15	3	7	1	23	4	30	33	13	13	9	4	29	14	74	30	3	25	33	86	26	1	15	9	28	11	17		115	0.00178525	0.000768407	30	0.000140291
117	2	22	8	15	4	12	4	26	8	22	30	12	22	11	2	25	8	87	35	3	26	22	71	23	11	25	11	21	13	24		116	0.00177321	0.00104985	30	0.000191676
118	2	16	7	23	1	6	1	23	7	23	31	14	11	8	4	29	13	92	40	7	18	26	76	18	5	20	8	27	15	27		117	0.00187371	0.000863661	30	0.000157682
119	7	19	10	13	1	9	3	20	6	9	27	18	22	8	5	24	8	62	25	7	21	27	79	16	3	19	13	28	8	20		118	0.00177071	0.000934608	30	0.000170635
120	1	10	9	11	2	16	2	22	9	23	25	11	18	9	3	22	10	91	27	4	26	18	80	28	4	23	12	32	25	24		119	0.00171603	0.000773865	30	0.000141288
121	3	22	9	25	1	5	1	29	2	27	33	8	15	12	8	15	11	83	27	4	24	26	85	16	5	21	6	24	12	29		120	0.00174835	0.000794144	30	0.00014499
122	4	17	3	16	2	7	1	25	5	23	24	11	15	11	3	23	7	76	31	4	19	27	98	15	7	18	9	25	23	20		121	0.00174495	0.00098106	30	0.000179116
123	2	25	19	15	3	6	4	22	1	14	32	9	16	18	4	22	12	82	28	3	21	26	74	21	4	19	6	22	18	9		122	0.00163569	0.000697595	30	0.000127363
124	4	19	12	17	1	13	5	26	3	23	27	8	19	6	4	20	19	63	22	5	19	20	64	18	3	24	10	35	22	25		123	0.00171324	0.000859425	30	0.000156909
125	5	16	8	12	1	8	1	17	10	21	21	12	24	13	6	27	13	80	22	4	12	26	73	9	5	24	12	22	20	22		124	0.00174926	0.000873597	30	0.000159496
126	2	17	10	15	4	6	2	23	13	25	21	6	15	11	5	11	22	69	34	6	12	18	69	14	5	22	10	24	7	19		125	0.00166809	0.000762998	30	0.000139304
127	2	15	9	9	1	10	1	16	6	19	32	7	13	15	1	26	6	78	27	7	24	25	63	8	6	21	9	29	9	25		126	0.0017085	0.000944071	30	0.000172363
128	1	16	10	17	3	5	2	13	6	18	20	13	12	13	5	22	13	74	23	2	21	18	86	14	7	12	13	34	15	24		127	0.00154038	0.00081986	30	0.000149685
129	4	17	8	20	2	5	5	23	4	26	25	9	9	13	5	13	8	67	25	6	24	18	90	22	3	20	4	15	15	24		128	0.00168942	0.000825343	30	0.000150686
130	3	16	15	9	0	6	1	25	6	22	26	6	21	11	2	15	11	82	22	0	15	11	76	21	9	26	12	28	15	21		129	0.00153171	0.000718429	30	0.000131167
131	2	26	10	18	4	8	4	15	4	19	22	10	20	13	3	25	7	57	21	1	17	15	61	18	4	14	6	15	6	21		130	0.00152448	0.000766764	30	0.000139991
132	3	25	12	15	1	5	2	24	6	18	23	12	14	5	4	23	15	71	24	7	29	19	65	11	5	14	5	26	15	17		131	0.00149872	0.000796922	30	0.000145497
133	5	13	7	12	1	8	4	25	7	19	25	7	16	15	1	24	11	62	14	3	14	21	67	14	3	19	8	18	15	21		132	0.001624	0.00085185	30	0.000155526
134	4	24	8	12	1	2	1	20	6	26	20	10	13	15	3	15	13	68	20	4	20	20	70	16	7	32	7	31	24	28		133	0.0014176	0.000664962	30	0.000121405
135	4	24	9	10	2	4	1	17	5	21	19	11	12	8	4	21	7	76	22	3	18	24	74	13	8	22	6	30	11	13		134	0.00162189	0.000756515	30	0.00013812
136	4	19	9	13	4	7	4	23	9	8	30	6	15	11	5	19	11	65	24	7	14	14	64	15	0	17	8	27	15	24		135	0.00156868	0.00070392	30	0.000128518
137	1	19	7	15	0	5	3	17	5	15	25	6	14	8	2	21	11	61	21	1	25	11	68	13	2	10	7	27	16	14		136	0.00157998	0.000794481	30	0.000145052
138	5	17	12	10	3	14	1	22	3	21	21	8	14	12	7	27	14	61	23	3	10	16	68	21	5	25	8	16	13	17		137	0.00132595	0.000823052	30	0.000150268
139	1	25	10	13	2	5	3	20	5	16	27	5	12	13	3	25	9	72	28	5	26	12	63	17	1	10	14	22	12	18		138	0.00160846	0.000794222	30	0.000145004
140	6	14	3	20	0	8	3	23	5	15	31	3	17	13	3	19	14	58	26	2	21	17	58	20	4	28	10	23	10	14		139	0.00146973	0.000794156	30	0.000144992
141	5	13	6	13	1	5	2	20	4	14	28	7	9	14	3	32	14	57	16	1	15	10	40	20	9	25	6	20	10	16		140	0.0015358	0.000862749	30	0.000157516
142	3	15	7	10	1	13	2	29	3	26	28	5	9	9	4	16	12	48	18	3	16	17	65	18	2	20	6	24	14	20		141	0.00146398	0.00089112	30	0.000162696
143	0	22	8	9	3	7	2	15	6	17	20	6	15	9	3	21	9	59	16	3	9	13	41	10	5	26	4	29	16	20		142	0.00141339	0.000713271	30	0.000130225
144	1	14	6	10	1	5	3	18	7	24	24	3	11	8	2	13	17	64	13	4	22	18	62	20	7	22	6	17	8	15		143	0.00137423	0.00071518	30	0.000130573
145	3	17	12	14	1	6	2	12	5	14	22	7	21	7	1	26	11	40	15	2	21	22	50	17	3	18	8	27	10	23		144	0.00136639	0.000825243	30	0.000150668
146	0	19	4	12	0	6	0	15	2	23	28	6	14	15	1	13	9	47	21	3	10	13	53	16	5	18	4	22	14	15		145	0.00140079	0.000743447	30	0.000135734
147	3	18	7	13	0	9	2	13	5	11	16	6	9	14	5	18	11	40	8	5	12	11	65	17	9	21	6	24	5	17		146	0.00120305	0.000745179	30	0.00013605
148	3	11	5	13	2	9	2	13	3	21	14	9	14	5	7	27	5	52	16	3	16	14	49	13	5	24	4	25	20	21		147	0.00134227	0.00068691	30	0.000125412
149	1	18	6	12	3	5	2	14	5	20	27	6	8	10	4	25	11	62	18	6	17	16	45	20	3	18	9	20	8	18		148	0.00137583	0.000721896	30	0.0001318
150	3	12	5	11	2	5	2	16	4	18	26	6	12	8	7	32	11	57	17	3	11	18	52	15	4	12	11	22	17	13		149	0.00142587	0.000759447	30	0.000138655
151	1	15	7	9	2	4	2	18	2	11	15	6	10	9	1	19	8	50	15	1	14	22	54	11	8	20	6	23	8	19		150	0.00141844	0.000823039	30	0.000150266
152	1	21	2	16	2	9	2	10	5	17	21	5	8	11	3	18	11	50	11	5	21	8	43	16	1	8	2	23	11	12		151	0.00121007	0.000625392	30	0.00011418
153	3	17	10	8	1	4	2	13	8	13	18	10	2	5	2	23	16	43	17	2	13	12	44	13	3	13	5	21	6	17		152	0.00125934	0.000758467	30	0.000138477
154	4	16	8	12	3	8	0	17	4	15	25	9	6	9	5	19	8	50	14	4	17	13	46	24	7	25	6	23	3	16		153	0.00122189	0.000767858	30	0.000140191
155	2	13	8	12	1	10	3	13	7	12	19	8	9	11	5	18	10	40	11	3	11	16	54	22	7	20	7	20	11	18		154	0.00146631	0.000703101	30	0.000128368
156	2	21	7	18	0	5	0	18	3	19	17	4	10	8	2	14	8	50	18	2	13	16	51	15	4	11	7	26	9	20		155	0.00133804	0.000593597	30	0.000108375
157	5	19	5	14	2	8	2	12	4	11	20	8	11	10	0	17	14	45	20	0	13	8	54	13	2	13	3	14	10	26		156	0.00119844	0.000663746	30	0.000121183
158	5	11	3	12	4	1	1	17	5	14	12	10	12	9	4	20	9	60	25	3	10	11	52	17	3	15	7	19	7	14		157	0.00118229	0.000735018	30	0.000134195
159	2	11	9	7	1	3	0	13	6	12	16	4	11	5	1	23	13	30	13	3	9	15	36	22	3	20	6	24	13	16		158	0.00129747	0.000694519	30	0.000126801
160	2	10	7	14	3	0	0	15	5	16	16	8	11	12	5	31	7	40	13	3	10	15	46	14	2	24	5	8	13	22		159	0.00113393	0.000699545	30	0.000127719
161	3	16	5	8	1	5	1	26	7	7	13	4	8	5	4	15	8	34	22	1	21	8	62	16	5	19	8	20	13	12		160	0.00119036	0.000802124	30	0.000146447
162	2	8	9	15	2	3	0	22	2	14	15	4	12	12	1	8	8	36	6	1	8	8	44	17	5	12	7	16	16	22		161	0.00117619	0.00056387	30	0.000102948
163	4	12	4	11	0	1	3	17	4	15	16	5	7	5	3	17	9	36	10	3	16	16	40	15	8	16	5	15	12	21		162	0.00101162	0.000537492	30	9.81321e-05
164	0	14	5	8	2	11	2	12	4	12	14	5	11	9	4	18	15	38	19	2	19	11	46	15	4	14	7	20	9	18		163	0.00109102	0.000602944	30	0.000110082
165	3	12	5	17	1	6	1	12	3	13	12	6	10	6	5	12	11	36	7	3	12	12	42	15	3	15	6	17	3	6		164	0.00123027	0.000695474	30	0.000126976
166	1	16	5	14	3	6	1	9	4	18	15	9	13	9	1	17	8	39	12	3	11	8	35	19	4	15	8	18	7	27		165	0.00110289	0.000586793	30	0.000107133
167	0	17	6	8	2	7	1	16	2	11	14	4	9	15	2	13	5	50	11	2	11	9	54	13	7	23	7	14	6	21		166	0.00116493	0.000611671	30	0.000111675
168	4	15	7	8	2	5	3	19	3	10	14	7	4	8	1	14	10	38	18	2	10	8	37	21	10	23	10	16	9	20		167	0.00106862	0.000550032	30	0.000100422
169	2	11	5	11	2	7	1	18	5	12	4	3	12	4	3	17	11	37	9	5	12	11	48	17	3	17	5	24	5	12		168	0.00116986	0.000612726	30	0.000111868
170	3	28	2	8	1	5	0	14	8	10	13	5	9	12	2	22	7	28	12	1	10	9	33	13	4	12	9	13	16	18		169	0.00112669	0.000575199	30	0.000105017
171	0	16	4	7	0	6	0	11	4	11	11	7	12	10	1	18	12	23	6	0	4	10	42	7	6	18	4	12	9	16		170	0.00105361	0.000635126	30	0.000115958
172	2	11	7	10	1	10	0	15	4	9	15	5	9	7	3	17	7	25	16	4	12	10	50	10	5	15	7	17	12	19		171	0.000904534	0.000658558	30	0.000120236
173	1	14	6	7	0	6	0	10	5	9	7	6	6	8	1	24	9	32	13	3	11	15	45	16	6	17	2	15	13	10		172	0.00105515	0.000433158	30	7.90835e-05
174	1	12	8	13	2	7	0	12	7	11	16	7	7	8	3	13	8	27	12	3	10	12	55	14	1	13	9	23	11	17		173	0.000985132	0.000621053	30	0.000113388
175	6	13	7	11	1	4	0	18	5	7	14	7	6	15	2	21	7	23	8	3	9	9	40	8	3	12	8	14	9	16		174	0.00111808	0.000527144	30	9.6243e-05
176	5	24	3	5	5	1	2	14	1	7	10	3	8	8	7	16	12	22	12	2	9	12	40	12	1	17	5	13	6	12		175	0.00102579	0.00053375	30	9.7449e-05
177	5	18	7	9	0	11	0	13	9	10	15	3	7	5	1	12	18	26	6	2	9	4	36	12	2	10	7	20	8	13		176	0.00111832	0.000967775	30	0.000176691
178	2	11	3	10	1	8	1	21	1	11	11	4	5	9	6	20	7	31	18	1	13	7	43	14	2	22	2	16	11	8		177	0.00104861	0.000826682	30	0.000150931
179	5	17	6	12	3	3	0	14	9	11	11	4	4	10	3	13	9	25	15	2	12	7	36	13	8	20	7	20	11	22		178	0.00103779	0.000623943	30	0.000113916
180	4	14	4	14	0	1	1	19	6	6	12	3	7	9	5	18	9	26	11	6	17	12	27	11	2	19	7	14	6	12		179	0.00119082	0.000629643	30	0.000114957
181	2	18	6	12	2	3	0	14	5	9	17	6	6	12	2	16	14	25	10	2	13	3	34	17	1	9	9	15	14	10		180	0.00104122	0.000634023	30	0.000115756
182	2	14	6	3	1	8	0	17	2	10	18	4	3	1	8	20	12	29	7	1	8	9	36	11	3	15	9	12	9	13		181	0.00105955	0.000707005	30	0.000129081
183	4	10	10	11	2	7	0	17	4	12	19	6	7	6	2	16	12	29	6	2	7	13	28	10	5	15	5	18	10	10		182	0.00100318	0.000807496	30	0.000147428
184	2	11	3	16	1	1	1	19	1	8	14	0	12	9	2	4	10	35	14	5	15	17	43	10	4	11	8	21	12	11		183	0.00109792	0.000586128	30	0.000107012
185	1	15	4	10	3	5	0	13	5	12	16	2	10	5	1	13	12	31	12	2	11	4	27	16	4	16	5	15	7	13		184	0.001003	0.000609564	30	0.000111291
186	3	14	7	10	3	9	0	7	8	8	11	6	14	2	1	15	13	25	22	2	5	9	32	7	3	17	3	17	9	12		185	0.00101011	0.000661327	30	0.000120741
187	1	13	3	10	1	6	1	15	7	7	13	7	4	8	0	17	9	23	10	5	10	8	40	11	3	13	5	13	3	16		186	0.00105452	0.000671314	30	0.000122565
188	3	9	7	8	2	7	0	9	1	10	8	3	8	6	4	13	12	32	13	2	12	5	42	15	0	14	3	19	7	14		187	0.000921873	0.000519862	30	9.49133e-05
189	1	11	1	14	1	3	0	15	2	15	10	8	9	13	3	13	12	27	14	2	11	6	34	4	2	11	3	16	4	15		188	0.000965244	0.000607587	30	0.00011093
190	1	9	2	9	0	4	0	15	3	8	8	5	4	5	4	16	7	29	11	4	15	6	43	11	4	12	5	10	11	17		189	0.000948744	0.000618782	30	0.000112974
191	0	9	2	11	1	4	0	6	5	11	9	4	6	4	4	15	11	20	12	1	7	9	24	8	3	9	5	23	11	12		190	0.000831848	0.000503167	30	9.18654e-05
192	1	5	5	7	2	7	0	15	4	9	9	5	5	8	1	11	12	32	14	0	5	10	32	12	5	17	5	11	5	13		191	0.000895868	0.000611321	30	0.000111611
193	2	7	9	8	1	2	0	20	1	17	11	3	5	4	3	6	12	22	13	2	4	6	28	9	4	14	3	19	9	12		192	0.000881516	0.000546955	30	9.98599e-05
194	2	11	5	8	2	7	0	14	4	5	13	10	8	13	1	10	8	18	10	3	10	6	26	8	4	9	3	14	6	14		193	0.000859379	0.000554295	30	0.0001012
195	1	11	2	9	3	3	0	15	3	11	15	2	8	8	0	15	8	37	8	1	10	0	32	11	5	13	8	15	9	12		194	0.000913678	0.000496759	30	9.06954e-05
196	3	16	3	16	0	4	0	14	3	9	12	1	4	7	1	12	17	23	9	4	16	2	37	8	3	12	3	20	7	10		195	0.000902647	0.000617789	30	0.000112792
197	3	13	6	9	0	4	0	10	6	13	8	5	8	7	0	16	6	26	8	5	7	7	31	5	0	9	7	14	7	8		196	0.000955216	0.000825638	30	0.00015074
198	3	15	3	9	0	5	0	10	3	6	11	7	5	4	2	19	4	23	15	1	10	3	34	12	6	15	5	12	12	12		197	0.000778397	0.000451706	30	8.24698e-05
199	1	13	4	7	1	2	0	16	2	9	7	2	5	3	4	22	10	23	14	3	8	6	23	15	4	20	9	13	8	16		198	0.000844578	0.000524605	30	9.57794e-05
200	4	11	6	14	1	5	1	20	5	14	19	3	6	9	3	13	2	22	11	1	6	11	23	10	3	16	1	11	8	21		199	0.000892291	0.000610058	30	0.000111381
201	3	11	2	9	0	7	0	13	3	8	10	5	8	2	3	15	3	25	9	4	8	9	37	10	2	13	4	12	5	13		200	0.000908255	0.000500293	30	9.13406e-05
202	1	5	3	6	5	4	0	11	9	14	5	7	6	4	3	9	11	22	14	3	11	4	33	12	2	10	4	13	8	11
203	4	9	2	10	1	1	0	8	4	7	13	2	8	8	3	12	3	16	11	1	14	5	31	15	5	19	8	15	7	16
204	3	9	5	4	0	4	0	14	5	7	12	4	2	8	1	13	12	19	13	3	10	5	27	14	3	14	6	21	10	16
205	4	15	3	7	1	1	0	13	3	4	11	3	3	6	4	10	13	20	15	4	6	4	28	7	5	14	5	14	7	12
206	5	8	7	7	0	3	0	11	4	6	12	5	6	10	2	16	10	21	10	6	13	4	28	6	5	18	3	4	12	6
207	3	10	4	8	0	3	0	12	4	5	17	5	12	7	0	12	9	21	10	2	1	6	36	12	3	23	5	10	10	8
208	0	15	2	8	2	0	0	10	5	10	10	8	5	8	0	7	6	19	11	2	10	5	36	11	2	7	6	8	8	9
209	6	7	5	4	2	4	0	16	5	7	16	1	5	6	2	12	6	23	5	0	9	10	25	13	4	16	1	11	9	7
210	1	8	3	9	2	5	0	10	3	4	9	3	7	7	1	10	2	22	16	0	13	9	25	8	2	13	5	12	7	8
211	4	8	4	7	1	5	0	5	2	11	10	1	2	7	1	9	6	9	8	2	10	4	30	10	3	17	3	11	6	8
212	1	13	7	4	1	3	0	10	5	15	11	4	4	4	0	6	8	13	8	2	7	8	25	7	1	13	4	16	12	9
213	0	8	4	7	1	5	0	12	2	3	9	3	5	7	2	19	10	20	8	0	4	5	23	6	5	16	2	11	11	10
214	4	7	0	3	2	2	0	11	4	9	5	2	6	4	1	18	11	15	9	4	6	5	28	10	1	15	4	19	6	8
215	2	14	6	6	1	3	0	14	5	9	10	5	6	4	3	11	5	17	4	2	5	10	20	6	5	13	3	7	5	10
216	1	10	5	8	0	3	0	11	4	5	8	4	5	4	6	12	8	14	10	4	1	4	23	6	1	11	6	14	3	11
217	2	8	5	4	1	8	0	7	5	10	13	2	6	6	0	16	4	15	11	4	8	6	29	10	6	19	2	11	9	12
218	3	19	3	6	2	2	0	12	6	6	7	5	10	3	0	15	10	13	5	2	2	6	29	7	2	17	3	10	6	14
219	4	16	7	6	1	3	0	13	7	8	7	2	9	5	3	10	5	16	8	0	6	8	23	6	3	16	3	7	9	18
220	2	3	4	9	0	5	0	10	2	5	10	4	3	6	6	16	9	13	5	5	6	4	21	11	5	17	9	13	7	7
221	3	5	5	7	1	1	0	14	2	4	8	5	3	11	1	17	2	21	8	0	3	5	25	5	3	9	4	9	5	17
222	3	6	3	6	1	6	0	13	0	5	13	1	4	9	6	9	4	17	5	6	7	7	27	6	7	15	3	8	5	11
223	4	13	6	9	0	4	0	5	5	4	11	4	2	6	0	8	12	20	7	0	3	5	29	9	6	10	6	8	5	15
224	0	8	7	9	0	4	0	9	5	7	14	4	6	3	2	14	9	13	9	1	7	6	24	8	3	12	1	9	5	7
225	1	13	3	6	1	5	0	4	3	7	6	4	2	7	3	9	5	11	15	5	6	6	19	8	5	10	4	8	5	13
226	1	11	5	5	1	4	0	8	7	9	6	1	3	5	1	12	9	12	6	3	10	4	17	10	4	11	4	17	10	13
227	3	10	3	7	1	1	0	8	2	8	8	6	4	3	2	8	9	15	7	3	5	7	22	4	3	16	6	11	6	11
228	1	7	5	4	4	7	0	13	8	7	10	6	7	5	3	9	6	10	9	2	5	6	20	5	4	17	3	11	8	14
229	3	6	7	8	1	4	0	8	0	10	12	2	5	5	6	9	0	15	14	1	9	9	26	5	2	10	2	10	5	8
230	1	6	5	7	0	5	0	15	4	7	7	2	7	7	3	15	5	16	5	2	3	5	22	10	3	12	6	13	4	14
231	3	5	8	5	1	2	0	10	4	1	11	2	5	3	2	18	5	14	7	2	6	3	24	7	5	12	3	10	8	13
232	2	7	2	3	1	4	0	9	5	5	10	4	5	5	3	13	5	13	5	5	4	10	23	8	2	7	5	9	3	8
233	4	13	6	5	1	5	0	10	1	5	11	6	3	9	1	0	9	9	5	3	5	4	20	8	1	12	3	17	10	11
234	4	10	5	3	3	4	0	5	7	3	5	3	6	4	5	10	9	16	9	4	5	2	21	6	3	12	4	9	5	15
235	1	8	4	6	1	6	0	12	1	4	11	1	8	4	1	7	6	16	9	1	3	3	22	5	3	14	7	8	4	11
236	2	6	3	6	1	4	0	14	1	6	8	0	4	5	3	12	9	6	6	3	3	2	20	5	0	7	4	7	5	14
237	4	13	3	8	2	5	0	11	3	8	6	3	6	4	0	9	4	13	7	2	2	7	19	14	3	14	7	7	5	8
238	1	8	6	3	1	6	0	10	4	2	10	3	1	6	2	10	10	16	9	4	9	3	22	5	6	17	4	12	3	11
239	2	7	4	6	1	4	0	10	4	5	12	4	6	3	1	11	6	7	8	2	11	1	22	6	4	13	5	7	5	4
240	3	10	3	8	2	4	0	12	3	13	2	1	4	4	2	9	8	15	6	3	6	7	23	5	2	16	7	9	3	6
241	4	6	9	5	0	1	0	8	5	9	9	3	5	9	1	12	7	11	6	2	4	5	19	9	2	12	4	7	15	8
242	3	5	5	3	1	5	0	8	3	7	7	1	9	4	4	7	5	12	10	4	5	3	29	3	5	14	5	12	8	12
243	3	5	2	10	2	3	0	10	2	11	6	1	3	6	0	10	10	14	9	2	5	4	21	9	1	11	6	8	9	20
244	1	11	2	4	0	1	0	14	6	4	11	0	3	4	1	9	9	10	11	1	4	7	12	6	4	9	3	9	4	8
245	2	5	9	7	0	2	0	10	2	2	10	2	4	8	1	10	5	16	7	3	8	7	17	7	6	12	5	12	4	8
246	3	4	3	4	0	7	0	9	3	6	5	3	2	4	3	6	9	13	5	0	8	4	26	9	0	14	4	8	3	9
247	4	8	4	2	0	1	1	10	3	7	4	1	2	3	2	13	9	10	4	2	7	8	12	8	5	13	7	7	9	12
248	4	5	2	4	0	5	0	12	2	3	4	4	5	7	1	5	5	17	7	2	5	5	17	7	1	6	3	15	5	6
249	3	7	2	6	2	3	0	7	4	4	6	1	4	3	2	4	7	13	3	0	4	6	14	7	6	15	3	7	6	9
250	4	5	5	7	1	2	0	17	0	4	10	4	3	8	3	15	5	13	6	3	2	5	23	7	4	7	2	4	7	9
251	1	7	5	5	0	2	0	8	2	2	8	3	1	3	2	13	7	9	5	1	3	10	20	7	1	10	4	6	8	10
252	1	7	1	7	1	2	0	12	3	9	4	3	4	4	0	12	7	8	7	3	5	3	21	6	5	8	5	10	3	15
253	1	4	3	4	0	5	0	14	2	10	7	3	6	8	0	8	11	8	10	1	4	8	21	4	1	13	4	10	5	6
254	2	6	2	7	0	1	0	9	3	6	8	3	5	7	3	7	3	11	8	4	9	10	16	4	3	9	3	4	6	7
255	3	2	6	4	0	3	0	10	4	4	6	1	6	1	0	9	7	6	10	3	3	4	17	4	2	9	4	6	8	7
256	2	2	3	3	1	3	0	8	2	8	9	4	4	1	1	8	5	10	5	2	5	5	21	8	2	6	5	9	4	6
257	2	9	0	5	0	3	0	12	4	3	8	3	3	4	3	6	7	16	4	5	5	6	22	6	5	10	4	6	2	14
258	5	6	2	2	1	4	0	15	1	5	6	3	2	2	0	8	3	6	10	3	5	8	19	6	3	11	1	13	2	7
259	1	5	4	5	1	4	0	18	5	5	11	3	2	8	1	12	11	6	9	4	6	4	15	7	5	11	5	8	5	12
260	1	12	1	3	0	1	0	16	4	4	9	1	2	5	0	11	5	10	7	1	3	7	24	4	2	9	9	7	5	4
261	2	5	4	2	0	2	0	6	4	3	10	3	4	4	1	14	8	7	7	2	5	8	16	6	2	10	3	7	5	7
262	4	7	4	3	0	2	0	13	3	2	9	3	3	3	1	10	4	7	6	2	5	6	20	5	2	7	5	6	4	8
263	1	6	2	11	0	2	0	10	1	4	3	4	4	5	3	9	5	5	5	4	6	7	15	8	2	11	8	12	7	7
264	2	9	2	3	0	3	0	4	4	4	3	3	1	3	0	12	3	16	3	4	4	3	17	9	3	11	3	9	3	15
265	1	6	5	6	1	2	0	7	8	6	11	2	3	5	2	12	2	9	3	3	4	8	23	11	5	18	5	13	8	12
266	6	11	4	7	1	0	0	12	3	2	16	4	4	5	3	6	10	4	2	5	1	10	9	1	3	5	7	7	5	5
267	2	1	3	2	0	7	0	9	4	7	4	3	4	6	2	3	9	10	6	4	7	5	22	7	3	9	5	8	3	8
268	4	4	0	2	1	1	0	8	3	8	7	2	3	6	0	6	6	7	7	4	4	6	16	5	5	13	10	6	4	6
269	1	6	3	7	1	1	0	8	1	4	4	5	3	6	1	9	9	14	6	5	6	8	15	6	4	5	4	12	8	9
270	3	1	3	1	0	3	1	10	4	2	3	3	5	7	1	7	5	11	12	6	6	11	13	7	4	14	7	5	2	12
271	1	4	3	4	1	4	0	6	7	4	4	1	4	6	2	8	9	7	8	1	4	5	25	9	3	11	6	5	4	12
272	1	7	1	9	0	0	0	7	2	5	5	2	6	6	4	5	7	11	3	3	1	8	13	6	2	6	6	11	6	4
273	2	6	7	5	0	1	0	15	5	3	3	2	0	5	0	9	8	8	2	6	2	3	14	4	5	12	4	3	11	12
274	2	6	2	5	1	0	0	9	2	3	5	0	1	5	1	8	6	8	11	1	6	9	15	9	3	7	6	2	7	7
275	1	3	5	5	0	3	0	11	1	3	5	1	5	5	0	9	6	12	5	4	3	3	22	4	3	6	8	5	5	12
276	4	7	9	3	0	5	0	11	2	2	7	1	3	2	1	12	9	12	5	2	4	2	15	3	1	7	4	9	3	9
277	2	5	5	3	0	2	0	9	1	6	4	0	5	5	0	3	15	6	8	6	6	10	15	3	1	3	4	5	1	6
278	2	3	2	3	2	2	0	5	3	4	4	2	5	2	1	6	4	7	10	3	6	4	11	9	4	11	4	4	5	8
279	0	6	1	7	0	5	0	8	5	4	5	4	3	5	0	12	4	10	7	5	3	5	18	4	2	12	2	3	6	3
280	3	8	0	2	0	2	0	7	2	5	4	2	4	8	1	6	2	11	5	3	2	7	14	3	3	11	2	8	6	5
281	2	10	2	2	0	1	0	4	2	4	3	2	2	5	0	9	7	11	3	4	2	9	13	7	3	8	6	4	3	6
282	3	4	4	4	1	4	0	7	1	2	8	1	0	7	3	6	11	6	4	5	2	8	11	5	0	7	4	7	3	8
283	0	8	9	2	0	0	0	8	3	8	5	0	3	4	3	5	5	8	5	2	8	2	16	2	3	5	0	0	4	7
284	2	6	3	5	1	2	0	6	4	3	4	1	4	2	2	8	3	11	3	2	3	5	13	7	5	12	4	5	8	4
285	2	5	4	2	1	3	0	8	1	6	3	1	1	5	0	12	8	5	5	6	4	2	12	2	1	14	2	2	1	10
286	4	9	4	4	0	3	0	7	4	2	4	3	1	4	2	7	4	7	10	4	6	4	15	4	5	12	1	8	3	10
287	1	4	5	2	1	3	0	10	7	4	8	1	4	6	1	2	5	14	7	1	2	5	18	8	5	10	4	5	5	8
288	3	3	1	6	1	3	0	6	1	7	6	1	6	8	0	6	7	9	5	1	6	5	17	10	1	8	7	6	3	5
289	0	7	1	2	1	1	0	10	1	1	5	3	4	7	0	10	5	8	4	1	5	4	6	9	4	14	6	5	9	4
290	3	9	1	1	0	2	0	11	3	1	5	2	2	4	1	8	5	8	11	5	5	8	18	7	5	11	3	7	7	6
291	4	5	2	1	1	3	0	8	6	10	6	1	1	7	0	9	3	13	7	8	3	3	16	2	1	5	5	8	8	2
292	6	4	4	5	3	3	0	13	5	4	5	0	3	6	0	5	3	8	5	6	9	6	14	4	3	10	5	8	3	8
293	3	6	9	4	0	4	0	12	3	6	6	2	2	6	0	6	3	11	7	0	1	4	12	5	2	6	3	7	6	4
294	4	3	2	3	0	3	0	10	6	2	6	2	4	6	1	13	3	18	5	6	4	9	14	5	1	10	1	3	8	9
295	0	5	1	5	1	1	0	9	4	5	9	1	2	8	1	10	2	9	6	4	6	5	13	4	3	11	6	6	7	9
296	1	3	1	1	0	2	0	14	2	3	2	1	6	7	1	7	7	13	4	4	5	5	10	3	1	7	3	4	2	5
297	2	7	2	7	1	1	0	11	2	1	4	1	4	6	0	5	4	4	4	3	1	5	16	4	2	7	4	5	3	5
298	4	3	5	7	1	3	0	12	3	5	5	1	3	4	2	7	1	7	6	1	3	5	12	3	2	5	2	1	4	9
299	4	5	5	3	0	2	0	7	8	5	2	1	4	7	2	10	9	7	4	5	1	5	7	6	4	9	3	9	7	7
300	2	6	2	3	1	6	0	11	0	4	3	0	4	9	4	5	7	13	8	2	4	4	7	2	2	9	4	4	6	8
301	4	9	1	5	0	1	0	6	2	3	7	3	5	4	1	7	3	5	6	1	1	4	7	5	2	9	3	8	4	7
302	5	1	4	6	1	2	0	8	3	4	4	4	2	1	2	2	7	9	3	4	6	9	10	6	2	5	2	5	3	5
303	2	2	5	6	0	5	0	6	3	3	5	1	1	6	6	11	7	7	5	5	3	9	18	6	1	9	4	7	3	4
304	1	4	5	3	0	0	0	9	0	3	1	2	0	3	0	1	3	5	4	2	3	4	11	3	2	8	4	8	1	4
305	2	2	5	4	0	3	0	9	0	2	5	1	1	5	2	5	6	3	8	2	4	9	10	4	2	3	2	7	3	8
306	4	5	2	1	0	0	0	1	0	3	3	2	2	2	0	4	6	9	9	3	1	6	12	6	5	14	4	4	2	10
307	1	11	8	1	0	1	0	11	2	6	5	1	2	6	3	5	5	4	6	8	4	5	11	4	4	8	5	3	3	13
308	3	3	3	3	0	2	0	6	2	2	4	0	3	9	0	3	5	12	2	3	5	4	10	5	3	6	7	4	5	6
309	3	3	3	1	0	1	0	9	2	2	7	2	0	0	4	8	7	16	6	1	2	4	10	5	5	7	0	1	4	3
310	2	2	4	2	2	5	0	4	2	3	5	2	5	4	1	8	7	6	1	4	6	6	13	3	1	6	4	2	7	7
311	1	4	3	4	2	4	0	9	3	2	4	0	1	10	3	7	4	4	4	1	0	1	15	5	2	11	4	3	6	7
312	2	7	2	2	0	4	0	10	6	5	5	1	4	6	1	6	2	8	6	5	4	2	10	1	3	4	1	4	4	5
313	0	5	4	3	0	2	0	8	3	2	4	1	7	4	1	5	4	9	3	4	1	7	11	5	0	6	6	8	1	5
314	2	1	3	3	1	4	0	7	4	3	3	2	4	6	1	14	4	4	3	2	3	2	10	6	5	9	3	3	6	7
315	4	4	3	3	0	3	0	15	4	2	5	0	3	2	0	3	8	9	6	2	4	7	9	3	1	9	2	3	3	3
316	3	4	1	7	0	3	0	11	1	2	4	1	1	3	0	6	3	8	3	6	5	5	10	5	3	11	1	5	2	3
317	4	3	4	0	0	2	0	6	5	4	4	0	2	4	2	5	2	3	5	2	4	7	12	6	4	9	3	1	4	10
318	1	4	3	7	0	3	0	4	4	6	3	0	3	3	0	9	3	6	8	3	5	2	10	6	1	4	1	6	4	6
319	2	6	1	2	1	3	0	5	0	2	4	3	6	7	3	8	2	3	4	7	4	5	15	5	3	7	6	6	10	4
320	3	6	3	3	0	3	0	7	5	2	4	2	4	3	3	6	7	5	5	4	2	5	9	10	1	7	5	3	0	8
321	4	2	3	3	2	3	0	9	5	5	2	1	1	5	0	2	4	8	6	8	1	6	12	2	2	4	4	6	3	10
322	1	11	2	2	1	3	0	6	1	5	2	1	2	4	3	7	2	5	10	3	2	5	6	3	5	8	4	2	5	7
323	1	4	5	3	0	1	0	4	3	2	6	0	5	6	1	2	3	5	8	4	4	7	4	2	2	5	8	6	1	7
324	0	6	0	3	1	1	0	9	4	2	2	0	2	5	1	4	4	5	6	3	2	4	12	5	1	8	5	9	2	2
325	1	4	1	3	1	4	0	7	1	5	1	1	4	2	1	7	5	7	4	7	0	4	8	3	0	5	4	8	1	5
326	4	3	5	2	0	2	0	7	6	5	4	0	2	2	0	7	2	8	5	6	4	8	10	5	2	8	2	1	3	1
327	3	5	1	2	1	0	0	8	4	8	6	1	2	4	0	5	1	8	7	3	2	10	4	6	1	2	3	7	4	2
328	4	7	4	5	0	1	0	8	1	1	6	0	1	5	0	9	6	6	11	6	0	4	13	5	3	10	3	6	11	6
329	2	3	2	2	0	2	0	5	3	1	1	1	2	4	4	6	6	9	6	2	3	3	10	1	3	5	3	1	7	5
330	1	3	3	3	1	1	0	5	4	3	3	2	5	3	2	3	3	7	5	4	1	4	11	4	3	6	4	4	1	5
331	1	5	7	3	1	3	0	5	2	5	5	1	2	5	2	7	3	5	4	2	1	5	11	4	3	7	4	1	10	8
332	1	2	3	3	0	1	0	9	3	4	2	1	1	4	2	8	8	7	2	5	2	2	9	8	3	6	5	4	0	3
333	2	3	1	2	1	5	0	11	3	4	8	4	1	3	3	9	3	5	4	2	2	9	4	4	4	9	5	5	2	3
334	2	3	4	2	0	2	0	3	1	3	5	1	0	6	1	6	5	5	3	5	0	6	11	4	3	14	5	2	3	3
335	1	3	4	4	0	2	0	6	2	5	2	0	2	3	2	6	3	9	6	3	1	1	12	5	1	8	1	2	3	8
336	4	1	3	2	0	2	0	12	4	3	1	1	5	8	2	4	8	10	4	5	4	5	10	7	2	5	1	1	5	6
337	4	6	2	4	0	5	0	12	4	2	1	3	0	5	1	4	2	6	6	4	1	5	17	4	5	9	5	1	3	3
338	2	4	2	2	0	2	0	9	1	2	3	1	4	5	2	4	4	9	4	6	3	6	12	6	1	9	4	4	5	7
339	3	3	1	1	0	2	0	11	4	1	4	1	3	3	1	5	6	9	6	9	3	4	14	4	2	6	7	3	4	4
340	4	6	3	2	0	2	0	6	2	2	3	0	3	4	4	5	4	9	3	7	2	4	6	5	7	10	4	2	4	7
341	2	4	1	1	0	3	0	9	4	1	7	0	1	8	3	11	4	6	7	3	5	6	4	8	0	5	2	6	3	7
342	3	3	2	3	0	2	0	10	3	1	2	2	4	4	1	5	5	3	6	8	5	4	12	6	2	6	2	1	5	3
343	2	2	5	2	0	0	0	6	4	4	3	1	3	4	1	5	3	5	5	6	1	6	8	6	2	6	2	3	5	3
344	3	1	3	4	1	2	0	12	2	3	1	0	0	7	2	4	6	5	7	4	2	8	16	0	3	4	4	3	2	3
345	3	2	2	2	0	6	0	9	5	0	5	2	1	5	3	5	1	1	6	7	3	4	9	3	3	7	7	0	4	2
346	3	5	2	3	0	1	0	6	1	3	3	0	1	1	1	8	7	5	8	5	2	7	7	5	2	6	3	4	5	6
347	2	0	4	6	0	1	0	4	3	4	3	0	2	3	1	1	3	4	5	2	2	4	10	4	2	7	4	5	2	6
348	2	4	3	1	0	1	0	7	3	5	5	3	1	7	1	5	4	4	7	4	2	5	5	4	1	4	4	2	3	5
349	0	2	2	4	0	2	0	8	5	2	0	0	2	5	2	2	1	3	2	10	3	5	4	3	2	4	3	3	7	3
350	0	5	1	4	0	3	0	7	3	2	5	1	3	4	1	3	0	6	7	7	1	5	8	4	1	4	7	3	3	4
351	1	2	1	3	0	0	0	13	1	3	3	0	1	5	1	7	3	4	7	5	4	4	12	5	2	3	4	4	5	5
352	4	3	1	4	0	2	0	7	6	2	3	1	1	4	2	2	3	6	1	3	0	2	12	2	3	7	9	5	7	7
353	3	4	7	3	3	0	0	9	1	2	3	4	4	9	2	5	1	8	5	6	1	6	9	1	2	5	6	2	4	3
354	2	2	1	3	1	5	0	9	3	3	8	1	1	3	1	6	2	6	4	4	2	5	7	2	2	6	1	3	3	4
355	2	1	2	0	0	1	0	7	0	2	2	0	2	3	0	4	4	4	6	8	2	5	6	4	3	12	4	4	8	3
356	7	7	3	2	0	2	0	5	1	1	5	2	1	3	0	7	2	4	4	5	2	7	12	8	3	5	5	2	2	6
357	3	2	1	3	2	3	0	12	5	0	2	0	2	3	1	4	2	3	6	6	0	5	3	5	5	6	5	3	6	5
358	2	5	0	3	0	1	0	2	3	0	4	0	1	3	1	4	2	3	8	4	2	4	10	4	6	8	3	2	1	4
359	3	1	0	0	1	3	0	5	3	2	4	0	4	4	2	5	2	8	8	5	4	9	14	4	2	9	1	4	0	3
360	2	4	4	4	1	3	0	9	3	3	4	2	3	2	1	2	3	5	6	7	2	6	7	7	3	6	6	4	4	6
361	1	3	0	0	0	2	0	6	5	5	5	0	2	3	3	5	3	4	9	1	5	10	9	4	2	6	2	3	4	2
362	5	2	5	6	2	1	0	7	2	2	1	2	4	2	3	4	4	12	3	3	1	6	9	4	2	6	5	2	2	2
363	3	1	0	6	1	4	0	5	8	2	2	1	1	2	1	1	5	3	2	8	5	7	11	2	4	7	4	3	8	5
364	1	4	3	2	0	3	0	5	5	0	1	0	1	0	0	3	2	4	9	6	0	5	8	4	1	5	3	2	1	2
365	5	3	3	2	0	3	0	6	2	2	5	2	1	2	0	7	3	3	5	5	1	4	12	5	2	3	5	4	6	0
366	1	2	1	3	0	1	0	4	2	2	4	0	0	3	1	5	2	4	5	3	4	3	8	3	6	12	2	3	3	5
367	1	1	7	4	0	2	0	6	1	2	1	1	1	3	2	2	2	12	6	5	1	3	12	5	0	5	7	2	4	2
368	1	2	3	1	0	4	0	7	2	2	4	0	3	2	0	4	4	7	4	4	1	4	5	5	1	5	2	1	5	5
369	2	4	1	2	1	0	0	6	2	4	2	2	3	3	0	5	2	5	6	6	0	3	5	3	4	6	1	1	4	2
370	1	4	3	0	0	0	0	4	3	2	0	0	1	8	1	8	1	0	5	3	4	3	9	3	2	10	8	1	5	5
371	3	1	1	3	1	3	0	9	0	3	2	0	1	5	2	2	0	6	6	2	4	7	4	4	1	3	7	1	5	4
372	0	1	1	4	0	4	0	9	1	0	4	1	0	0	1	4	1	9	4	5	3	1	7	7	2	6	2	2	4	1
373	0	6	1	3	0	0	0	9	3	1	1	1	2	3	2	4	1	5	8	3	0	2	10	2	1	4	5	2	0	1
374	0	2	3	1	2	1	0	6	0	1	4	2	0	3	1	3	5	7	5	2	1	7	10	9	2	5	5	1	1	2
375	4	6	4	1	0	2	1	5	4	1	4	0	3	4	1	4	0	5	4	13	1	4	6	3	1	6	5	5	2	2
376	3	2	3	0	0	2	0	4	3	2	2	0	4	7	2	7	4	8	6	6	1	3	4	3	5	9	1	1	5	6
377	2	2	2	1	0	4	2	7	1	0	3	0	1	2	1	5	3	4	6	5	0	8	12	2	2	6	8	3	5	2
378	3	3	1	6	0	3	0	12	3	4	2	1	2	1	1	5	1	5	16	3	1	3	5	4	2	5	5	2	1	1
379	0	0	0	4	1	2	1	9	1	0	2	2	0	1	2	6	4	5	7	7	2	3	10	3	3	7	4	4	4	3
380	2	2	2	2	0	3	0	6	0	0	3	1	0	4	1	4	3	3	7	3	0	7	4	5	4	7	2	1	1	5
381	1	2	5	3	0	2	0	6	3	3	2	0	3	9	2	2	4	8	11	3	3	5	7	1	4	7	2	2	0	1
382	0	3	1	1	0	3	0	7	2	1	2	0	2	2	0	4	2	6	6	3	4	5	9	3	2	8	3	1	2	1
383	1	5	1	2	0	3	0	8	2	6	3	0	1	2	1	3	0	8	6	3	3	8	5	4	3	7	4	4	4	3
384	1	2	3	0	1	3	0	3	2	0	1	0	3	7	1	4	1	2	4	3	2	2	10	2	4	6	5	1	4	3
385	1	4	3	2	2	2	1	4	1	0	1	0	6	4	2	6	0	2	4	4	1	3	5	2	3	9	4	1	0	3
386	4	3	2	3	0	0	0	5	2	2	2	1	0	4	1	3	2	3	7	2	5	2	10	3	1	5	7	2	1	1
387	0	2	2	1	0	3	0	6	0	2	2	0	3	2	1	0	1	6	4	2	1	1	9	1	2	9	6	4	4	1
388	0	2	2	2	1	2	1	8	0	2	2	0	5	3	0	2	3	2	5	5	1	4	4	3	1	6	3	3	3	1
389	3	3	3	1	1	1	0	5	5	1	2	1	2	2	1	3	0	1	9	5	3	6	7	3	0	5	6	4	0	4
390	2	1	2	1	1	2	0	5	1	4	1	1	0	6	0	4	0	5	12	1	3	4	2	2	2	7	4	4	2	4
391	3	2	2	2	1	1	0	1	3	2	2	0	1	2	0	3	4	6	9	4	4	6	6	2	2	7	3	2	4	3
392	2	2	2	1	1	2	0	6	3	1	1	1	1	4	0	5	1	0	10	3	1	3	4	2	3	9	6	3	3	1
393	2	1	1	0	0	3	0	5	4	4	2	0	2	1	2	9	3	5	8	6	1	3	5	4	5	6	4	0	4	2
394	3	1	2	2	0	3	2	7	2	2	2	1	5	3	2	2	1	7	7	5	2	7	7	1	1	4	5	1	3	2
395	2	4	1	0	1	3	0	3	2	1	1	1	0	0	0	3	4	3	7	3	0	0	3	4	1	3	4	1	1	5
396	1	1	4	2	0	3	0	8	1	0	3	1	2	4	2	6	1	3	6	5	2	2	10	6	0	4	5	2	5	4
397	2	2	3	1	0	1	2	8	2	2	3	0	1	7	1	2	3	4	5	6	3	3	7	5	1	7	7	5	2	8
398	0	0	4	2	0	2	1	7	3	5	8	0	5	3	1	1	2	7	5	3	3	0	8	2	1	5	4	1	1	3
399	0	4	2	0	1	1	2	3	3	2	2	2	0	2	1	6	0	3	4	8	0	4	12	5	1	2	6	0	1	2
400	2	2	4	1	0	1	2	8	5	0	0	1	4	0	0	7	3	4	3	2	2	5	4	6	3	9	7	3	3	4
401	2	1	2	2	0	3	2	5	5	0	3	1	2	4	2	4	2	1	4	6	0	5	6	4	2	6	8	1	4	2
402	1	1	5	0	0	1	1	3	2	1	2	0	6	5	1	4	1	5	9	5	1	6	6	3	4	7	5	1	3	0
403	2	2	1	1	0	1	1	4	4	2	5	0	0	3	3	5	1	8	3	6	1	7	7	2	2	6	6	2	2	3
404	1	1	5	1	0	2	0	5	1	1	2	0	1	5	0	5	1	4	11	3	1	4	4	4	3	6	2	1	4	2
405	2	1	1	2	0	2	0	5	2	1	0	0	1	2	0	4	1	2	8	9	2	2	8	4	5	10	8	0	5	1
406	1	0	1	2	2	1	1	6	3	1	1	0	1	2	1	7	2	1	3	5	6	1	5	9	4	8	10	0	3	0
407	3	0	2	2	1	2	0	7	3	1	3	2	1	2	0	2	2	8	4	5	0	1	8	3	4	7	2	1	5	1
408	0	2	3	1	2	2	3	6	4	0	0	1	5	1	1	1	3	3	5	7	1	3	6	7	2	9	7	3	4	2
409	1	3	1	1	0	4	2	8	1	0	2	2	2	4	2	6	3	4	11	5	2	2	5	5	1	5	8	2	3	4
410	0	0	3	0	0	3	1	13	1	0	2	1	1	4	3	3	0	1	8	3	0	5	4	4	4	6	9	2	2	4
411	2	2	2	2	0	2	3	4	3	1	1	2	0	2	3	3	1	5	9	4	2	5	6	3	2	4	3	3	2	4
412	1	1	2	4	0	2	4	5	1	0	2	0	3	2	2	1	3	4	7	3	2	0	3	5	3	9	6	0	4	0
413	0	2	1	0	0	1	3	10	2	2	3	0	2	2	1	3	2	6	3	2	2	4	5	2	4	6	5	2	3	3
414	1	2	2	2	0	0	2	5	3	0	2	0	1	4	0	3	1	5	9	8	3	3	8	5	6	11	4	4	4	1
415	1	1	0	0	0	2	2	4	5	4	1	0	2	6	1	3	5	1	7	8	0	2	10	1	3	7	4	3	4	2
416	1	4	0	3	1	3	3	6	2	1	1	1	0	0	1	7	1	4	2	4	0	7	6	3	0	2	9	0	2	6
417	2	3	0	1	0	0	4	10	2	1	2	0	0	1	1	3	6	4	12	7	1	5	8	2	1	4	8	0	1	0
418	1	3	3	3	0	3	3	5	1	2	2	2	2	3	2	1	2	4	6	6	1	3	3	3	4	5	5	1	2	3
419	1	1	4	3	0	0	2	6	4	2	1	2	1	5	1	1	1	2	4	4	3	1	8	3	5	9	8	7	2	3
420	0	1	1	1	0	2	2	4	3	0	0	0	1	5	1	3	1	3	9	2	4	5	3	5	5	7	4	3	3	4
421	2	1	2	1	0	1	3	7	0	0	2	1	1	2	3	5	0	4	3	3	0	6	13	3	1	8	7	1	2	1
422	1	1	3	0	2	3	5	7	3	1	0	0	1	1	1	1	0	4	8	1	2	5	7	5	1	4	3	1	4	2
423	3	2	1	3	1	1	1	4	1	1	2	0	3	4	1	2	5	2	9	3	1	3	8	1	3	5	6	1	1	1
424	1	3	3	0	0	1	2	5	4	0	4	1	2	3	1	2	1	5	7	4	0	3	6	2	2	3	13	1	2	2
425	2	4	3	1	0	1	3	5	1	0	0	0	0	1	0	1	2	3	6	4	1	6	3	3	5	9	4	2	2	4
426	4	1	2	1	0	0	3	7	1	1	4	0	0	0	1	2	2	3	6	1	0	1	4	4	1	2	4	4	2	1
427	0	0	3	0	0	0	4	5	2	0	2	0	1	1	1	6	0	1	14	3	2	4	3	3	2	10	6	3	4	4
428	2	0	2	1	0	6	2	4	3	1	2	0	0	0	2	4	1	3	8	5	6	1	4	5	4	6	8	1	3	3
429	1	1	3	1	0	1	0	9	3	0	3	1	3	5	3	2	1	3	9	7	4	3	8	2	5	9	7	3	1	1
430	0	1	1	2	0	3	8	6	1	0	2	3	0	3	2	3	1	5	5	3	4	4	7	2	3	6	11	1	2	1
431	2	3	3	1	2	3	4	7	2	2	1	0	0	1	1	2	1	6	12	2	0	4	8	2	4	6	6	3	3	2
432	2	3	5	0	1	3	5	5	2	0	6	0	2	2	1	5	3	1	10	3	1	1	5	5	5	5	5	1	2	3
433	3	3	2	0	0	3	3	9	1	1	0	1	1	0	1	1	2	3	13	2	0	6	6	3	3	6	10	2	1	0
434	1	1	0	1	0	3	5	3	1	0	2	1	0	1	0	2	2	4	8	5	1	6	8	2	3	4	13	1	6	0
435	0	2	2	2	0	5	4	8	1	1	2	0	2	2	1	1	4	2	9	4	1	2	7	5	0	1	10	2	5	1
436	1	3	3	1	0	2	10	5	2	2	1	0	2	1	2	6	3	4	8	3	0	4	6	3	4	5	6	2	1	0
437	2	0	2	2	0	0	2	5	1	1	4	1	0	2	0	2	0	4	11	3	2	4	5	5	4	8	4	2	1	2
438	2	1	2	0	0	0	2	4	1	2	4	0	0	1	1	2	4	4	8	5	2	1	7	3	2	7	8	4	2	1
439	2	4	2	3	0	1	6	8	2	3	1	0	0	1	2	6	1	3	14	1	0	4	4	4	1	7	10	0	3	2
440	2	4	0	1	0	2	5	3	4	0	3	1	1	2	1	1	4	5	11	3	0	4	5	4	3	5	7	2	1	5
441	3	0	2	2	0	1	10	6	4	2	1	0	0	2	1	5	2	5	2	5	0	3	6	4	3	6	6	1	2	2
442	0	1	0	3	1	0	10	4	2	0	2	0	0	1	1	1	2	3	8	3	2	2	6	2	4	11	5	2	3	3
443	0	2	1	2	0	4	2	5	3	2	0	0	1	2	1	2	3	5	8	4	1	4	5	4	1	6	6	2	0	2
444	2	1	1	2	1	0	4	3	0	1	3	1	0	5	4	5	0	5	9	4	3	5	9	4	1	2	10	2	0	7
445	1	1	0	1	0	0	5	3	3	0	2	0	2	0	3	2	0	6	10	3	2	6	0	3	3	6	5	3	1	4
446	5	2	1	1	1	2	3	1	4	2	3	1	0	2	0	4	3	3	8	2	0	4	4	4	2	8	10	2	5	1
447	0	0	2	0	1	1	3	6	3	1	2	0	0	1	0	2	4	5	10	6	3	1	9	2	1	4	6	3	1	1
448	1	1	0	2	0	6	6	3	6	2	1	0	1	3	1	1	0	6	5	6	1	1	5	5	3	6	9	1	0	2
449	2	1	2	0	1	1	5	10	3	1	2	0	3	2	0	2	2	2	10	3	0	7	4	3	2	6	12	3	7	0
450	2	2	1	0	0	3	2	8	4	1	0	0	4	2	4	1	5	6	8	2	2	3	9	3	6	7	11	4	1	2
451	1	0	3	3	1	0	4	3	4	0	2	0	0	0	1	4	1	4	8	2	0	3	7	5	6	11	12	1	5	1
452	5	1	3	1	0	2	8	5	1	3	4	0	3	1	0	2	0	6	8	0	1	3	4	1	2	7	18	1	4	3
453	1	1	2	1	0	1	4	2	0	1	0	0	3	0	0	3	3	1	9	3	2	6	7	2	3	3	6	0	2	1
454	1	0	1	0	1	0	6	2	2	0	1	1	2	1	0	2	1	2	11	4	3	3	2	2	3	4	4	3	5	0
455	2	3	0	0	0	0	5	4	3	0	1	1	0	0	0	3	3	3	9	1	0	4	7	2	3	6	7	0	1	1
456	4	3	0	1	0	2	10	4	3	0	1	2	0	3	1	4	0	0	8	0	1	7	5	2	4	8	9	2	4	0
457	0	2	0	0	0	1	7	2	4	0	2	1	2	2	0	4	1	2	11	2	1	0	6	3	3	7	14	2	1	1
458	4	0	2	1	0	1	7	1	0	2	2	0	0	4	0	3	2	5	6	4	2	5	6	1	2	5	9	2	1	2
459	0	2	1	1	1	0	4	6	1	1	1	1	2	3	0	1	0	3	11	2	2	5	4	3	4	6	9	3	4	2
460	1	1	1	2	0	0	3	6	2	1	0	0	2	2	0	8	3	5	10	2	4	3	7	5	1	2	9	1	3	3
461	1	1	3	1	0	2	4	2	1	0	1	0	1	0	2	1	0	3	8	3	2	1	3	4	3	5	8	0	2	2
462	1	2	1	1	0	4	4	3	0	0	1	0	0	6	3	4	1	1	5	2	1	3	4	3	1	7	5	0	3	1
463	2	0	4	0	1	5	6	6	3	0	0	0	2	0	1	2	3	3	8	7	1	1	4	2	2	8	13	1	4	1
464	1	2	1	2	0	3	7	4	2	2	2	0	1	3	1	5	2	8	11	1	2	2	5	3	2	4	9	2	0	0
465	0	3	1	3	0	0	4	3	3	1	2	0	3	0	2	0	2	7	8	6	1	4	4	1	2	6	10	0	2	1
466	0	1	0	0	0	1	6	7	2	0	1	2	0	1	1	1	0	4	4	2	1	3	6	7	2	8	9	1	3	2
467	5	0	3	1	0	2	12	6	2	0	2	0	4	2	0	4	0	5	8	7	1	3	1	2	4	10	7	1	8	1
468	2	2	0	1	0	4	4	1	4	0	0	1	1	5	0	0	0	3	7	0	1	0	5	2	2	4	5	4	2	1
469	1	0	0	0	0	2	5	7	0	1	1	0	2	2	0	4	1	4	5	3	1	5	9	4	2	9	5	1	4	0
470	2	0	1	1	0	1	1	7	4	0	2	0	1	2	0	3	1	4	8	2	1	1	1	3	4	5	8	2	4	1
471	1	2	5	1	0	3	4	6	0	0	1	0	3	3	1	3	1	7	6	2	2	4	5	2	3	7	8	1	2	0
472	1	1	2	0	0	1	4	5	2	0	0	0	0	1	1	1	2	3	3	4	1	2	2	1	1	2	10	2	4	2
473	2	0	3	1	0	2	5	8	0	2	2	1	1	1	0	2	0	2	7	4	0	3	3	3	4	8	6	5	4	1
474	4	0	0	1	0	3	9	3	0	0	0	1	1	1	0	2	2	2	3	1	0	1	5	1	3	10	5	4	7	0
475	0	0	0	1	0	2	5	3	2	0	2	0	1	5	0	3	0	0	8	3	1	3	4	4	1	6	7	2	3	0
476	2	1	1	1	0	1	4	4	2	2	1	1	2	2	2	0	3	5	9	2	2	4	3	4	4	10	8	1	1	0
477	1	0	0	2	1	2	6	3	2	1	2	0	0	1	2	1	2	3	4	3	2	1	5	2	5	5	12	2	3	0
478	0	0	3	0	0	3	4	4	2	0	2	0	2	1	0	4	2	2	12	2	5	1	4	2	5	10	8	2	3	2
479	0	1	0	0	0	2	3	5	1	0	1	0	1	2	1	3	0	2	9	2	2	3	2	1	0	4	10	1	1	2
480	1	0	1	1	0	3	5	5	1	2	1	0	1	7	1	2	0	1	9	2	1	0	4	4	3	7	4	1	4	1
481	1	4	2	1	0	1	6	8	4	1	3	0	1	2	4	3	0	4	5	4	4	2	5	5	1	8	10	1	2	2
482	0	4	6	1	0	1	8	2	1	1	2	0	1	2	1	4	0	4	7	1	1	2	2	0	2	7	3	1	3	1
483	1	2	0	2	1	2	5	6	1	0	0	0	1	4	1	5	1	4	3	3	1	0	10	5	5	13	7	1	1	1
484	1	1	3	0	0	2	8	3	0	1	0	1	0	2	0	1	3	4	7	3	1	0	3	1	4	10	5	4	2	1
485	1	2	2	0	0	1	6	5	1	0	1	2	1	4	2	3	0	2	7	4	1	1	4	5	4	9	5	4	3	3
486	0	1	0	1	0	0	3	1	1	0	1	1	1	2	1	1	1	3	6	3	0	3	2	0	3	6	9	3	2	2
487	0	2	1	0	0	2	5	3	2	0	0	0	1	2	2	4	0	5	3	1	1	0	2	0	0	6	6	0	0	0
488	0	1	1	0	0	4	5	0	3	1	3	0	1	2	1	1	0	4	5	1	0	4	3	6	4	9	5	0	1	2
489	2	4	3	1	0	0	7	3	0	3	1	0	1	1	1	3	1	8	11	3	1	6	4	4	6	11	10	1	2	2
490	0	0	0	0	0	0	7	5	1	1	2	0	0	0	2	2	1	2	8	2	1	3	3	4	4	7	7	0	2	0
491	0	0	1	2	0	2	5	3	2	0	0	0	0	1	2	1	3	3	11	0	1	3	6	3	1	8	7	1	2	0
492	0	0	1	0	3	3	6	5	2	0	0	0	1	0	0	4	0	4	7	5	0	1	5	0	2	5	11	2	1	1
493	2	2	1	0	0	1	6	5	2	0	0	0	2	1	0	4	0	6	4	2	0	4	6	4	0	8	3	0	5	0
494	2	1	0	1	2	0	4	5	0	2	3	1	2	1	1	1	2	3	0	1	0	5	4	5	1	9	3	2	1	0
495	2	3	0	2	0	0	4	5	2	0	2	2	1	1	1	2	0	3	5	4	2	4	6	0	0	6	4	0	1	0
496	2	0	1	0	0	1	5	5	4	2	0	0	1	1	1	6	0	4	8	3	0	4	6	13	0	4	11	2	3	1
497	2	0	2	1	0	3	7	3	0	1	1	0	0	2	2	0	2	7	8	1	1	1	4	1	7	12	12	0	4	1
498	1	1	0	0	0	2	4	2	1	2	3	0	2	1	0	3	0	2	6	0	1	2	2	3	8	10	3	2	2	2
499	1	0	1	1	0	3	4	4	2	0	0	0	2	0	2	3	1	3	3	6	0	1	6	1	1	9	11	2	2	1
500	0	1	1	0	0	3	4	1	1	0	1	1	1	1	0	3	1	4	6	2	1	8	1	2	4	7	7	2	1	1
501	5	2	0	1	0	1	7	2	1	0	3	0	1	2	0	1	1	2	9	1	0	0	5	0	3	9	8	2	2	2
502	1	0	0	1	0	1	5	1	2	0	3	1	1	3	1	3	1	4	3	1	1	1	4	2	2	9	7	1	3	1
503	2	1	1	1	0	2	5	5	3	1	0	0	1	2	0	3	0	7	4	0	3	1	1	2	3	8	7	0	4	0
504	2	4	0	2	0	3	3	4	0	1	2	0	0	0	3	1	1	2	12	1	1	3	6	4	1	3	12	2	4	1
505	1	0	1	0	0	1	7	5	0	1	1	0	1	1	1	1	2	2	5	0	2	3	3	1	6	11	10	1	2	0
506	3	2	2	0	2	2	8	5	1	0	1	0	1	0	0	6	1	4	6	2	1	0	3	0	5	8	5	0	3	0
507	4	2	1	0	0	1	4	3	2	1	2	1	1	0	2	2	1	2	2	0	2	4	5	1	2	4	8	1	6	0
508	0	0	1	1	0	4	6	2	1	0	2	0	2	0	3	2	2	4	6	2	1	2	6	3	2	9	7	3	1	0
509	1	1	1	0	0	1	5	4	4	0	0	0	6	1	1	2	1	3	1	1	1	2	6	3	4	8	9	1	2	1
510	0	2	0	0	0	0	6	4	3	4	1	1	1	0	2	1	0	1	3	1	0	3	2	3	3	16	11	1	2	0
511	1	2	1	0	0	2	4	6	2	1	2	1	3	2	0	4	0	2	7	2	0	1	2	4	2	5	4	2	3	0
512	1	1	2	1	0	1	5	9	1	0	1	0	0	0	1	3	2	1	3	5	1	3	2	2	2	9	19	1	1	1
513	0	1	2	0	0	1	5	4	2	1	0	0	1	1	0	2	1	2	5	2	0	1	7	2	5	10	10	2	3	2
514	2	0	3	0	0	1	7	7	3	1	2	0	2	0	0	3	0	4	7	0	3	3	6	2	3	9	7	2	1	2
515	0	1	0	0	0	1	3	2	0	0	2	2	0	1	3	3	0	1	4	3	1	6	5	4	0	9	8	2	1	0
516	1	2	1	0	0	0	5	1	3	0	2	0	4	1	1	4	0	3	7	1	1	5	3	3	4	12	7	0	2	0
517	4	1	1	3	0	0	7	2	4	0	1	0	3	1	0	3	1	5	5	1	0	2	1	1	1	5	5	3	2	0
518	1	0	1	1	0	0	4	3	2	0	2	0	3	1	0	3	0	2	3	1	0	2	7	2	2	6	8	1	2	1
519	2	0	0	1	0	0	4	5	0	1	2	1	1	1	2	0	1	4	3	0	1	2	8	3	0	9	11	1	3	4
520	0	1	2	0	0	1	6	3	4	0	1	2	2	2	0	3	0	3	5	1	0	2	5	2	8	15	10	2	1	0
521	0	0	2	1	0	0	8	2	3	0	0	1	0	0	0	1	1	4	8	0	0	2	4	4	4	12	10	2	2	2
522	1	1	1	0	0	1	6	2	3	0	0	0	1	2	0	6	2	2	5	2	2	2	4	3	3	5	8	3	6	0
523	1	0	3	1	0	2	7	2	2	0	3	0	0	0	0	4	0	2	3	3	0	4	3	1	2	8	10	6	0	1
524	1	3	2	1	1	1	7	3	2	1	2	1	3	3	0	3	1	0	3	1	1	0	2	1	5	11	10	0	0	0
525	1	2	0	1	1	1	7	7	2	0	0	1	0	1	0	4	1	5	8	0	1	2	6	1	4	8	7	0	1	0
526	2	0	3	1	0	0	3	2	2	2	1	0	1	1	1	5	1	3	4	3	1	2	3	0	5	15	9	0	1	0
527	2	0	1	0	1	0	4	5	2	0	1	0	2	0	1	2	1	9	5	0	0	1	3	0	3	8	8	0	1	0
528	3	0	1	2	1	1	1	1	1	0	3	1	0	3	1	2	2	3	6	3	0	3	3	4	5	12	9	1	2	0
529	1	0	2	1	0	1	5	2	1	0	2	0	3	1	0	2	1	2	5	2	0	0	5	1	3	8	8	4	5	2
530	0	3	3	2	1	1	1	3	2	0	0	1	1	4	1	3	1	2	2	0	2	1	4	3	3	11	8	2	1	1
531	2	1	1	0	0	4	6	4	1	0	2	0	2	0	0	2	0	5	6	0	0	4	4	3	2	6	9	1	3	1
532	1	0	1	1	0	0	3	4	0	1	5	0	1	1	1	3	2	0	5	1	3	4	3	2	6	14	3	2	3	0
533	0	0	1	0	0	0	2	4	0	0	1	1	2	4	3	2	1	3	3	1	0	2	8	3	6	14	6	1	2	0
534	0	2	3	1	0	1	3	2	0	1	0	0	0	2	1	0	0	4	1	0	1	3	1	2	4	8	13	1	4	0
535	1	0	4	0	1	1	4	2	2	0	3	0	2	1	1	4	2	2	5	0	0	3	6	2	1	6	6	0	1	0
536	0	0	1	1	0	3	5	7	6	0	4	0	1	2	0	2	2	4	8	3	1	3	6	5	1	9	4	1	0	0
537	1	2	0	0	0	2	2	4	3	2	3	0	0	1	1	4	0	2	5	1	1	0	6	1	6	9	6	3	1	0
538	0	1	0	1	0	1	4	3	3	0	3	2	2	1	2	1	1	2	4	0	0	1	0	3	3	13	10	2	1	0
539	3	0	1	3	1	1	4	3	1	0	3	0	0	0	2	4	1	2	0	0	1	1	2	2	6	15	12	1	0	1
540	0	2	2	0	0	0	4	1	3	1	2	1	0	0	0	5	1	4	7	1	0	0	6	4	0	5	2	4	4	0
541	0	2	0	2	0	5	5	3	1	0	5	0	0	0	1	1	0	0	10	0	1	2	3	4	4	9	8	1	2	1
542	0	0	0	3	0	1	4	4	0	0	1	0	1	2	0	1	0	1	6	1	1	1	5	2	1	8	4	1	1	0
543	1	1	0	0	0	2	2	4	3	1	2	0	0	0	2	1	2	4	10	1	1	2	4	3	3	11	6	0	3	0
544	1	3	1	2	0	4	4	6	1	1	1	0	0	1	1	1	2	4	4	2	0	2	8	2	5	19	8	1	2	1
545	0	0	2	1	0	0	2	2	2	0	2	0	0	0	1	2	3	2	4	1	1	3	3	2	0	4	5	2	2	0
546	1	1	2	0	0	1	3	2	1	0	2	0	4	0	0	3	1	4	8	2	1	2	0	6	2	8	2	4	3	0
547	1	0	1	0	0	0	9	5	1	1	1	0	0	0	1	5	0	4	3	0	0	1	2	3	2	9	5	0	2	2
548	2	0	0	1	0	6	3	2	0	0	1	0	0	0	2	2	0	5	5	1	0	2	2	2	2	7	6	1	0	1
549	0	0	2	1	0	1	8	3	0	0	2	0	1	2	0	1	0	4	4	2	1	3	6	2	3	8	13	2	4	1
550	2	0	1	0	0	0	0	1	1	1	1	0	1	0	0	3	1	3	5	0	0	6	4	6	4	12	6	0	1	0
551	1	1	3	0	0	1	7	4	1	0	2	2	1	1	1	6	2	0	5	0	0	3	2	2	4	16	2	0	1	1
552	0	2	0	3	0	1	7	2	3	0	1	1	0	1	0	2	0	3	4	0	0	2	9	0	4	7	6	2	2	0
553	1	1	0	0	0	0	5	2	1	0	1	0	1	1	0	2	2	2	4	1	2	2	3	2	2	10	6	1	1	1
554	3	1	2	0	0	0	8	1	3	0	2	0	1	1	0	3	1	3	3	1	0	2	1	5	4	9	5	1	1	0
555	3	2	0	1	0	1	8	4	2	2	0	3	3	1	0	1	0	3	5	0	0	0	3	2	4	9	3	0	2	0
556	0	0	1	0	0	2	5	1	3	0	2	0	3	0	1	2	1	4	3	0	0	3	4	2	4	16	6	1	1	0
557	1	0	1	0	0	2	12	3	5	0	0	1	1	0	2	1	0	0	5	1	1	2	6	4	1	8	4	4	1	0
558	0	1	0	2	1	1	5	3	0	1	0	0	1	3	2	4	0	3	4	0	0	2	2	2	2	15	4	2	4	0
559	2	0	1	0	0	0	8	1	1	1	2	0	0	2	3	4	2	2	3	0	1	3	7	3	3	9	4	1	4	1
560	1	0	0	0	0	0	10	4	4	1	1	1	0	3	3	3	0	2	5	0	1	4	0	5	4	10	7	1	2	0
561	0	1	0	0	0	2	2	1	1	0	5	1	2	2	2	3	1	2	4	1	0	1	5	1	4	11	2	1	0	1
562	2	0	0	0	0	1	8	2	1	2	0	0	1	1	2	9	2	3	7	1	0	1	6	3	5	16	8	1	0	0
563	1	0	1	0	0	1	8	6	2	2	2	0	2	0	1	2	0	4	5	1	0	0	6	1	4	17	3	2	0	0
564	0	0	0	1	0	2	6	3	0	0	1	0	0	1	0	1	2	2	5	2	1	0	2	2	2	3	7	3	2	0
565	1	1	1	1	0	1	7	3	2	1	1	0	1	5	2	3	1	4	4	1	1	5	2	4	6	11	5	0	2	1
566	0	0	2	1	0	0	8	5	1	0	0	0	1	2	1	1	0	2	4	0	2	3	2	1	2	9	2	1	2	0
567	1	1	2	1	0	1	2	3	1	0	0	0	0	0	1	2	0	0	4	0	1	3	3	3	2	13	3	1	3	0
568	3	0	0	0	0	2	13	2	3	0	2	0	0	0	2	1	0	4	6	0	0	0	4	4	2	7	4	0	0	1
569	0	1	3	0	0	1	6	4	1	0	2	1	2	3	2	2	0	2	6	0	0	1	4	5	0	7	4	4	2	0
570	2	0	1	0	0	2	7	4	1	0	3	0	0	2	4	2	0	5	1	0	0	1	2	1	2	13	4	1	0	0
571	0	0	2	0	0	1	6	4	1	1	0	0	1	0	2	2	0	1	7	1	0	1	4	1	5	7	5	1	3	1
572	0	1	2	0	0	2	12	1	0	0	0	0	1	1	1	2	0	2	5	0	0	4	5	0	4	9	4	0	0	1
573	0	0	0	0	0	3	9	3	1	0	0	0	1	0	1	0	0	4	1	2	1	2	5	0	4	9	4	1	1	0
574	0	1	0	0	0	0	12	1	1	0	1	1	3	1	0	5	0	0	5	0	0	2	5	2	6	9	4	2	2	0
575	1	0	0	0	0	0	11	5	3	0	0	0	0	3	2	2	1	2	1	0	2	4	3	0	4	11	3	2	0	1
576	1	0	1	0	0	1	8	2	1	0	0	0	0	0	0	3	1	3	2	1	1	3	2	0	3	5	6	2	3	0
577	1	1	1	1	0	0	10	0	2	0	4	0	2	1	2	5	1	2	6	0	2	2	2	1	2	8	7	1	1	0
578	1	2	0	2	0	0	9	3	1	0	2	1	1	0	0	1	1	1	2	0	0	1	2	4	11	12	2	2	1	0
579	0	1	0	0	0	0	10	3	0	0	1	0	1	0	0	2	0	1	4	0	0	0	2	5	5	9	2	2	2	0
580	1	0	1	1	0	0	13	2	1	0	0	0	2	1	1	3	0	1	3	2	0	4	2	4	1	5	5	0	0	1
581	0	0	0	0	0	3	7	2	0	0	1	0	0	0	1	3	0	7	7	0	2	0	3	2	4	12	4	3	5	0
582	2	0	1	0	0	2	12	1	1	1	0	2	2	2	0	3	1	3	7	0	1	4	3	2	2	5	4	0	0	0
583	0	0	1	0	0	0	8	1	2	0	2	0	2	1	0	1	2	2	2	1	1	1	2	3	2	5	1	0	2	0
584	1	0	0	0	0	0	13	3	0	1	1	0	0	1	2	0	1	2	5	2	1	1	3	2	5	9	7	3	2	0
585	1	1	1	1	0	1	16	3	3	0	1	0	0	2	3	3	0	5	2	0	1	1	5	3	3	9	6	1	1	0
586	0	1	1	1	0	0	15	3	2	1	1	0	2	0	1	6	2	3	4	2	0	3	2	1	2	5	3	2	4	0
587	1	0	2	0	0	2	13	1	2	0	1	0	0	1	2	3	0	4	3	2	1	2	6	3	1	3	3	1	3	1
588	1	1	1	0	0	0	12	2	1	0	1	0	0	3	1	3	0	1	8	1	0	0	3	4	4	17	4	0	2	0
589	3	1	1	0	0	0	9	2	1	0	0	0	1	0	0	6	0	0	3	1	3	3	2	4	1	6	6	1	0	1
590	0	0	2	1	1	3	21	3	0	1	2	0	4	1	3	2	0	6	3	0	1	0	1	2	3	9	5	1	1	0
591	0	0	2	0	0	2	7	2	0	1	1	1	0	1	2	3	2	0	3	0	0	0	2	0	1	5	5	1	2	0
592	1	0	1	1	0	1	15	4	1	1	1	0	2	0	1	4	0	1	1	0	2	2	5	4	6	11	4	1	1	1
593	0	0	0	1	0	2	6	5	3	0	0	0	0	1	2	4	1	2	5	2	1	1	2	2	3	7	2	0	1	0
594	1	0	0	0	0	2	18	4	0	0	1	0	3	1	1	1	0	1	5	0	2	3	2	2	1	9	8	1	3	0
595	2	1	1	0	0	0	14	1	1	0	1	0	0	0	1	2	0	4	3	1	0	3	7	1	0	6	5	3	1	1
596	1	0	0	1	0	0	9	2	1	1	1	0	1	0	1	2	2	5	5	2	0	1	4	2	3	10	3	0	2	0
597	2	0	2	0	0	3	9	2	0	0	2	0	0	0	3	0	0	1	2	1	2	4	3	2	2	4	5	1	1	0
598	0	1	0	0	0	1	13	1	2	1	0	0	0	0	1	3	1	1	3	5	1	1	2	3	2	9	2	1	3	0
599	0	0	0	0	0	1	8	4	2	0	1	1	2	5	1	3	1	4	1	0	1	1	2	8	4	10	7	0	2	2
600	1	0	2	0	0	2	9	1	1	0	2	1	1	0	0	3	0	2	3	2	0	0	4	3	1	7	3	2	0	0
601	0	0	0	0	1	2	10	2	0	2	0	0	1	0	2	2	1	3	3	0	1	1	5	4	0	3	1	1	2	1
602	0	0	1	0	0	3	7	1	1	0	0	0	1	1	1	3	0	4	1	1	0	2	1	3	2	3	6	1	2	1
603	2	0	1	1	1	2	13	4	0	0	1	0	0	2	0	1	0	2	6	1	1	3	3	2	5	13	3	2	2	0
604	1	0	0	0	0	1	9	3	0	0	0	0	3	1	2	2	1	1	4	0	3	1	3	2	3	6	2	0	4	0
605	0	0	2	0	0	3	11	4	0	1	0	0	0	0	0	3	2	2	2	1	0	0	2	2	1	3	5	3	0	0
606	0	1	0	0	0	0	10	4	1	0	0	0	0	1	1	1	0	2	5	0	1	3	4	2	1	9	6	0	4	0
607	1	1	0	0	2	1	13	1	2	0	2	1	0	2	0	2	0	1	4	0	0	1	0	4	6	7	4	0	5	0
608	1	0	2	1	0	2	7	2	1	0	2	1	1	1	1	1	0	0	3	0	3	3	3	3	2	4	3	1	0	1
609	0	1	1	0	0	3	11	2	1	0	0	0	1	1	0	1	1	3	4	0	0	3	3	1	4	6	3	2	2	0
610	1	0	0	0	0	2	17	4	1	1	1	0	0	0	1	2	0	2	0	0	0	1	2	1	1	5	1	0	0	1
611	1	0	0	0	0	3	8	7	0	0	0	0	0	0	1	1	2	2	5	0	0	4	3	2	1	6	2	0	2	0
612	0	0	1	0	0	0	7	4	2	0	0	1	0	0	1	3	0	3	6	0	2	3	4	2	2	4	4	0	0	0
613	0	0	0	2	0	1	9	2	1	0	1	0	0	0	1	1	0	2	5	0	1	1	0	5	5	10	5	1	1	0
614	0	0	0	1	1	1	9	2	1	1	1	0	0	0	3	3	0	1	1	0	2	3	3	1	5	6	1	0	3	0
615	2	0	0	0	1	1	14	3	1	0	0	0	2	0	1	1	1	5	9	0	0	0	3	3	0	4	1	1	1	2
616	0	1	1	2	0	3	9	1	0	0	1	0	2	0	1	4	0	2	1	0	0	2	0	3	4	6	5	2	3	0
617	0	0	2	1	0	3	14	1	2	0	0	0	1	1	1	2	0	2	3	0	1	1	4	6	4	7	2	0	3	0
618	2	0	1	0	0	2	13	1	2	1	0	0	0	0	0	2	0	4	4	1	2	1	0	2	3	5	2	2	2	0
619	1	0	0	0	0	1	11	6	1	0	1	0	0	0	1	1	1	1	3	2	0	3	3	4	1	3	5	0	2	2
620	1	2	1	0	1	3	9	2	0	0	0	0	0	1	0	4	2	1	1	1	0	1	2	3	2	6	5	1	0	0
621	1	0	0	2	0	1	5	1	0	1	0	0	0	0	1	1	0	2	3	1	2	2	2	1	3	5	3	0	1	1
622	2	0	3	0	0	0	14	1	2	0	0	0	2	1	2	3	0	0	3	1	0	2	0	1	3	7	7	2	1	1
623	0	0	3	1	1	0	7	4	2	0	0	0	1	1	1	3	0	3	1	0	2	4	2	0	2	7	1	1	0	1
624	0	0	0	0	2	1	4	2	1	0	1	0	1	3	0	2	0	0	3	0	0	3	3	2	1	5	2	1	0	0
625	1	2	0	1	0	2	8	4	0	1	0	1	1	0	0	6	0	5	1	0	1	1	2	1	1	3	2	0	3	0
626	0	1	0	0	1	4	10	1	1	1	0	0	1	1	2	1	0	2	1	2	0	0	0	2	3	5	2	0	1	0
627	1	0	0	0	0	3	12	1	3	0	1	0	0	0	1	0	0	4	4	0	0	2	1	0	4	6	3	3	0	0
628	1	0	1	0	1	1	6	3	3	0	0	0	1	0	1	2	1	0	2	1	1	0	6	0	5	9	2	0	1	0
629	0	1	0	0	1	1	6	2	0	0	2	0	0	1	1	1	0	4	2	1	1	1	1	3	3	7	2	0	2	0
630	1	1	2	0	0	2	7	1	2	0	0	1	1	0	0	0	1	3	3	0	0	3	3	4	3	4	5	0	0	1
631	0	3	1	0	3	1	11	3	2	0	1	0	1	0	0	0	0	5	1	0	1	1	3	2	3	6	2	1	1	0
632	0	0	0	1	0	2	8	3	0	1	2	0	0	1	1	0	0	0	0	0	0	1	2	1	4	7	4	0	0	0
633	1	0	1	1	0	0	9	1	0	1	0	1	0	1	2	0	0	2	3	1	0	3	4	0	3	5	2	0	0	1
634	0	1	0	2	0	3	7	1	1	0	0	1	0	1	0	3	0	0	2	1	0	1	2	2	3	4	4	1	1	0
635	0	1	1	0	0	2	6	1	2	1	1	0	1	0	2	2	0	0	6	0	0	0	2	1	4	6	5	0	0	2
636	0	1	1	1	1	1	12	2	0	0	1	0	1	3	0	2	0	4	2	1	0	2	1	6	0	4	4	0	3	0
637	0	0	0	0	3	3	8	2	0	2	0	0	2	0	0	1	1	0	1	0	0	4	3	2	1	2	3	0	1	0
638	1	1	1	2	0	2	8	2	2	0	1	0	3	0	1	1	1	3	2	0	1	2	2	2	1	5	0	0	1	0
639	1	1	1	0	1	0	4	4	1	0	0	0	2	1	1	2	0	1	4	1	0	0	1	2	5	7	2	1	0	0
640	1	0	0	0	0	2	7	3	0	0	1	1	1	0	0	1	0	3	3	0	0	0	2	2	0	1	0	0	1	0
641	0	0	1	0	1	2	3	2	0	0	0	0	1	1	0	1	0	1	4	0	1	2	2	3	4	4	2	1	1	0
642	0	0	2	0	0	5	5	1	1	0	0	0	1	1	0	0	1	1	2	1	0	2	1	1	4	5	3	0	1	0
643	1	0	0	0	1	0	2	3	0	0	0	0	0	0	0	3	0	1	4	0	2	1	1	2	1	1	2	1	2	0
644	2	0	1	0	1	0	5	2	1	0	0	0	1	0	0	2	0	1	5	1	0	0	2	0	2	3	0	2	3	1
645	1	0	1	0	0	6	4	1	0	0	1	1	0	0	1	0	0	1	3	0	0	2	3	2	1	4	7	3	1	0
646	0	0	1	0	1	2	11	2	3	0	0	1	0	2	2	1	0	0	1	0	1	1	2	3	1	1	1	0	0	0
647	0	0	0	1	0	0	4	2	1	0	0	3	0	0	0	4	2	2	1	0	0	0	4	1	2	3	1	0	1	0
648	0	2	1	0	1	1	3	0	0	1	1	0	1	1	0	3	1	2	3	0	0	2	2	3	5	7	1	1	3	1
649	1	0	0	1	0	3	3	5	0	0	0	0	0	0	3	0	0	1	3	0	0	2	0	1	1	1	3	0	1	1
650	0	1	1	1	0	1	3	6	1	0	0	0	1	0	2	3	0	1	2	0	0	2	3	1	0	3	6	1	1	0
651	0	1	0	1	0	3	4	2	0	1	1	1	4	1	0	1	1	1	0	0	0	1	3	0	5	5	1	1	2	0
652	3	0	0	0	0	2	4	3	3	0	0	0	0	0	2	1	1	2	4	0	1	1	2	1	3	3	3	3	0	0
653	3	2	0	0	1	1	3	3	0	0	0	0	1	0	0	0	2	0	2	0	0	1	2	0	1	2	1	0	0	2
654	0	1	0	0	0	3	7	2	0	0	1	0	0	0	1	2	0	3	2	0	0	0	1	4	2	3	1	0	1	0
655	0	0	0	0	2	2	8	2	2	0	1	0	1	0	0	0	0	2	1	1	0	1	2	2	2	2	3	1	1	0
656	1	0	1	0	0	2	4	5	3	0	0	0	0	2	0	1	1	1	2	0	0	3	2	1	0	0	3	3	3	0
657	1	1	0	0	0	1	5	1	0	0	0	0	1	1	2	1	1	1	2	0	1	0	3	8	2	3	1	0	0	0
658	0	0	1	1	0	0	5	5	1	0	0	0	2	1	0	0	0	3	2	0	0	1	1	4	1	2	2	2	3	1
659	0	0	0	0	0	1	2	2	1	0	0	0	1	0	1	4	2	0	3	1	0	0	2	1	3	4	3	0	0	0
660	2	1	0	0	0	1	3	1	3	0	0	1	0	0	2	1	0	0	0	0	0	1	1	0	1	2	4	1	1	0
661	0	0	2	0	0	3	7	2	0	0	1	1	0	0	1	3	0	1	3	0	0	1	1	4	1	1	1	1	1	0
662	0	1	0	0	0	1	0	1	0	0	2	0	3	0	0	2	2	2	5	0	0	0	1	3	5	6	1	1	3	0
663	2	0	0	0	1	1	3	2	2	0	0	0	0	0	1	2	0	0	3	0	0	1	2	4	2	2	4	1	0	0
664	0	0	1	0	2	1	2	3	0	0	1	0	0	1	1	1	0	3	4	0	1	0	2	2	1	3	4	1	1	0
665	0	1	0	0	0	2	4	3	1	0	0	0	1	0	1	0	0	1	6	0	1	1	1	2	1	2	1	2	0	1
666	0	0	1	0	0	1	1	0	0	0	0	0	0	0	2	4	2	3	3	0	0	0	1	2	1	3	2	0	0	0
667	0	1	0	1	0	0	4	3	0	0	0	0	2	1	2	4	0	2	2	0	0	1	4	3	3	3	1	1	0	0
668	3	0	0	2	0	2	4	0	1	0	0	0	0	0	0	2	0	0	4	0	0	1	1	3	2	4	1	0	2	0
669	1	0	0	2	0	2	0	1	3	0	0	0	0	1	1	1	1	0	3	0	0	2	3	0	1	3	0	1	2	0
670	0	1	1	0	0	2	3	1	0	0	0	1	1	0	0	2	0	1	4	0	0	1	3	1	2	2	2	0	0	0
671	0	1	1	0	0	4	3	0	1	0	0	0	2	1	0	0	2	0	2	0	1	0	2	2	1	1	1	1	0	0
672	1	0	0	1	2	1	2	2	2	1	0	0	1	0	0	1	0	1	2	0	1	2	0	8	2	2	2	0	0	0
673	0	1	0	0	0	1	2	2	0	2	0	0	0	0	0	1	0	2	2	0	0	0	2	1	1	1	1	0	0	0
674	3	1	1	1	1	3	2	2	1	0	0	0	1	0	0	2	0	2	2	1	0	1	2	2	6	7	2	1	0	0
675	2	1	2	1	1	1	1	0	0	0	0	0	1	1	0	2	0	0	2	1	0	0	2	1	0	1	1	0	0	1
676	0	1	1	1	1	0	2	1	0	1	0	0	2	0	1	1	1	2	3	0	0	0	0	3	1	1	1	0	1	0
677	3	0	1	0	0	0	0	2	0	0	1	1	3	0	1	4	0	3	5	1	0	4	2	0	5	6	2	0	0	0
678	0	0	0	0	0	3	2	1	1	0	2	0	0	0	0	0	0	1	0	0	0	1	2	2	1	3	3	1	0	0
679	1	1	1	0	0	0	1	0	1	0	0	0	0	1	0	3	1	1	9	1	0	1	1	3	2	2	2	1	0	0
680	0	0	0	0	0	1	6	0	0	0	0	0	1	0	0	0	1	2	1	0	0	0	0	3	3	5	1	0	0	0
681	0	1	0	0	0	0	1	1	1	1	0	0	1	0	1	2	1	0	2	1	0	2	1	4	3	4	1	0	1	0
682	0	0	0	0	1	1	1	0	1	0	0	0	2	0	1	2	0	0	0	2	0	1	1	2	3	4	1	0	1	1
683	0	0	1	0	1	2	1	2	0	0	1	0	0	0	0	1	0	1	2	0	0	0	2	4	1	2	1	0	2	0
684	0	0	0	0	1	0	1	1	0	0	0	1	0	1	0	2	0	0	0	0	0	0	2	3	2	2	1	0	0	0
685	0	0	0	1	0	0	1	3	2	1	0	0	0	0	2	2	0	0	4	0	0	1	2	2	1	1	2	1	1	0
686	0	0	0	0	0	1	2	2	0	1	1	0	0	1	2	2	0	1	2	1	0	0	1	6	0	0	1	1	2	0
687	1	2	0	0	0	0	4	1	0	0	0	0	0	0	0	1	0	0	5	0	0	2	2	5	1	2	0	0	0	0
688	0	1	0	0	1	3	0	4	1	0	1	1	0	0	0	0	0	0	1	0	1	0	1	3	2	2	2	0	4	0
689	1	0	0	0	0	3	2	1	0	0	0	1	1	0	0	1	0	0	1	0	0	1	3	3	1	1	2	1	1	0
690	0	0	1	1	0	1	0	0	1	0	0	0	1	0	1	1	1	0	3	0	0	1	1	5	1	1	0	1	0	0
691	2	0	0	0	1	0	0	2	0	0	2	0	0	1	1	2	0	0	4	0	0	0	3	2	1	1	4	0	1	0
692	0	0	0	0	0	0	1	1	1	0	0	1	0	0	1	0	0	0	1	0	0	0	5	1	0	0	0	0	0	1
693	0	0	0	0	1	2	0	1	1	0	1	0	0	0	0	0	0	1	1	0	0	0	2	3	1	2	1	0	0	1
694	0	2	0	1	0	1	0	1	1	1	1	0	0	0	0	1	0	2	3	0	1	0	1	1	2	2	2	0	0	0
695	1	0	0	0	0	1	1	4	1	0	0	0	2	0	3	0	0	2	3	0	0	2	2	0	1	1	2	0	2	1
696	0	0	0	0	0	0	2	4	1	2	2	0	0	1	1	0	0	0	2	1	0	2	1	4	2	2	0	0	0	0
697	1	0	0	0	0	0	1	0	1	0	0	0	1	0	1	1	0	1	2	0	0	1	1	6	0	1	2	2	2	1
698	0	0	0	0	0	0	1	1	0	0	0	1	2	1	0	2	1	1	2	2	0	1	2	1	0	0	0	0	2	0
699	1	0	0	0	0	3	0	1	1	0	1	1	1	1	1	1	0	0	2	0	0	0	3	0	0	0	1	0	1	0
700	2	1	1	0	1	2	1	1	0	0	0	0	1	0	2	1	0	0	3	0	0	3	1	2	1	2	6	0	1	0
701	0	0	1	0	2	0	1	2	2	0	2	0	0	3	2	2	1	0	2	0	0	2	1	3	1	1	1	1	1	1
702	0	0	0	0	0	2	0	2	2	0	0	0	3	0	1	2	1	0	1	1	0	1	2	1	1	1	1	1	0	0
703	1	1	0	0	0	1	0	3	2	0	1	0	2	1	0	0	2	1	0	0	0	1	1	2	2	3	0	1	1	1
704	0	0	0	1	0	0	2	0	2	0	0	0	0	1	3	0	0	2	3	0	0	0	1	3	5	5	2	0	1	0
705	0	0	0	0	0	2	0	1	3	0	1	0	1	0	0	1	0	1	4	0	0	1	2	0	0	0	2	0	1	0
706	2	1	0	0	0	2	0	2	1	0	0	0	0	1	1	5	0	1	4	0	0	0	0	2	1	2	0	1	1	0
707	0	0	0	0	1	1	0	0	0	0	0	0	2	0	0	0	0	1	2	0	0	1	0	2	4	4	2	0	1	1
708	2	0	0	0	0	1	0	2	1	1	0	0	0	0	1	3	0	0	2	1	1	0	0	1	0	0	1	4	0	0
709	2	0	0	1	0	1	3	2	2	0	0	0	0	1	1	1	1	0	1	0	1	1	2	2	1	1	3	0	0	0
710	0	1	1	1	0	2	0	0	0	0	0	0	1	0	0	0	0	0	4	0	0	0	0	2	1	1	1	3	2	0
711	0	0	1	0	0	0	0	4	2	1	0	1	1	0	2	0	1	1	1	0	0	0	1	3	1	1	4	0	2	0
712	0	0	0	0	1	1	0	2	1	1	0	0	1	0	0	1	0	1	4	0	2	0	0	0	2	2	2	0	2	0
713	0	0	0	0	0	1	1	0	0	0	0	0	1	0	0	1	0	0	2	0	0	0	1	2	3	3	0	1	1	0
714	1	0	0	0	0	2	0	1	1	0	0	0	0	1	0	1	1	0	3	0	0	0	1	1	1	1	1	0	0	0
715	1	0	1	0	2	1	2	1	2	0	0	0	2	1	0	0	1	1	1	1	0	1	5	2	1	2	1	0	0	0
716	0	0	0	1	1	2	1	3	0	0	3	0	1	0	1	0	2	1	2	0	0	1	2	1	1	1	1	0	0	0
717	0	0	0	0	0	4	1	3	0	0	0	0	2	1	0	1	0	1	3	1	0	0	2	1	0	0	2	0	2	0
718	0	0	0	0	0	1	0	4	1	1	0	0	0	0	3	1	1	1	1	0	0	1	1	0	0	0	1	1	0	0
719	1	0	0	0	1	1	1	1	1	0	0	1	2	0	0	3	0	0	0	0	1	1	2	0	1	1	3	0	0	0
720	0	0	2	0	2	2	0	1	2	1	0	0	0	0	0	1	0	2	2	0	0	1	1	3	2	2	0	0	0	1
721	1	0	0	0	0	0	0	2	0	1	0	0	1	1	0	3	1	0	1	0	0	0	3	2	2	2	2	0	0	1
722	0	1	1	0	0	2	2	3	0	0	0	0	0	0	1	0	0	0	2	0	1	0	0	1	1	1	0	0	0	0
723	0	0	1	0	0	0	0	2	0	0	0	0	0	0	0	0	0	1	0	0	0	0	1	1	3	3	1	0	0	0
724	0	1	0	0	1	1	1	1	0	0	1	1	0	0	0	2	0	0	0	0	0	0	2	0	1	1	0	1	2	0
725	0	1	1	0	0	0	0	2	1	0	1	1	0	1	0	0	1	0	1	0	0	2	1	1	0	0	1	0	1	0
726	0	2	1	0	0	4	0	2	2	0	0	0	1	0	0	1	0	0	3	0	0	0	0	2	0	0	0	1	0	0
727	1	0	0	1	0	1	0	6	0	0	0	0	1	1	0	3	0	0	2	0	0	0	0	2	0	0	0	2	0	1
728	0	0	0	0	0	2	0	1	0	0	0	0	0	0	0	1	0	1	2	0	0	1	0	4	0	1	0	0	0	0
729	0	0	0	0	1	3	0	3	2	0	0	0	1	0	2	2	0	2	3	0	0	1	0	1	1	2	2	0	1	0
730	0	0	2	0	1	0	1	1	0	0	0	0	2	0	0	3	0	0	1	0	0	0	0	4	0	0	0	1	0	0
731	0	1	1	0	0	2	0	1	2	0	0	0	1	0	0	0	1	0	1	0	0	0	0	2	0	0	1	0	1	0
732	1	0	0	0	0	2	0	3	0	0	0	0	2	0	0	2	1	2	1	0	0	0	1	2	0	0	2	1	2	0
733	0	0	1	0	0	2	0	0	0	0	0	0	0	0	0	3	0	2	1	0	0	0	2	0	0	0	2	0	1	0
734	0	0	0	0	0	0	0	0	1	0	0	0	0	0	1	1	0	0	1	0	0	0	1	2	1	1	1	0	0	1
735	0	0	0	0	1	0	0	1	1	0	0	0	0	0	0	0	0	0	2	0	0	0	2	1	0	0	0	1	0	0
736	0	0	0	0	0	0	0	3	0	1	1	0	0	0	1	0	0	0	0	0	0	1	3	2	4	5	1	0	0	1
737	0	1	0	0	0	0	0	1	0	0	0	0	2	0	1	0	1	1	2	0	0	0	0	1	0	0	0	0	0	0
738	0	0	0	0	0	2	0	4	0	0	0	1	1	0	0	1	0	1	0	0	0	1	0	1	2	3	0	2	1	0
739	1	1	0	0	0	0	0	1	2	0	1	0	2	1	1	1	0	1	0	0	0	0	2	0	1	1	1	1	3	0
740	0	0	0	0	0	4	0	3	1	0	0	0	1	0	0	0	0	0	1	0	1	0	1	2	0	0	0	0	1	0
741	1	0	1	0	0	0	0	3	0	0	0	0	0	0	1	2	0	1	2	0	1	0	1	1	0	0	0	1	2	1
742	1	0	0	0	1	1	0	3	0	0	0	0	0	0	0	2	0	0	4	0	0	0	2	5	1	1	0	0	0	0
743	0	0	0	0	0	4	0	1	0	0	0	1	2	2	0	2	1	0	0	0	1	0	0	3	0	0	0	1	2	0
744	0	0	0	1	1	1	0	3	1	0	1	0	0	1	0	0	0	1	1	0	0	0	1	0	0	0	1	0	0	0
745	1	0	0	0	0	4	0	2	1	0	0	0	1	0	0	0	0	0	1	2	0	1	2	4	2	3	1	0	0	0
746	0	0	1	0	0	0	0	0	1	0	2	0	0	1	0	0	0	0	4	0	0	0	0	0	2	2	2	2	0	1
747	0	0	0	0	0	0	0	3	2	0	1	0	1	0	0	1	0	0	1	0	0	2	1	1	1	1	0	0	1	0
748	0	1	0	0	0	2	0	0	1	0	0	0	0	0	0	0	0	1	1	0	0	1	1	2	0	1	1	0	1	0
749	0	0	1	0	0	0	0	1	1	0	0	0	4	0	0	0	0	2	1	0	0	1	1	1	2	2	0	0	1	1
750	0	0	1	0	0	0	0	1	1	0	1	0	2	0	0	0	0	0	3	2	0	0	1	3	1	1	1	0	0	1
751	1	1	0	0	0	1	0	2	0	0	0	0	0	0	0	2	0	0	2	0	1	2	1	1	0	1	0	0	0	0
752	1	1	0	0	0	2	0	1	1	0	0	0	0	0	0	0	0	0	2	0	0	2	3	3	1	1	1	0	1	0
753	0	0	0	0	0	2	0	1	1	0	0	0	0	0	0	0	0	0	1	0	0	0	0	1	1	1	1	0	2	0
754	1	0	0	0	0	3	0	1	0	0	1	0	1	0	0	0	1	0	1	0	0	0	1	0	0	0	1	0	0	0
755	1	1	0	0	0	3	0	2	2	0	0	0	1	0	0	1	0	1	0	1	0	0	0	0	0	0	1	0	1	0
756	0	0	1	0	0	1	0	1	0	0	0	1	1	0	1	0	0	1	1	0	1	0	0	2	0	0	1	1	0	0
757	1	1	0	0	1	2	0	2	1	1	0	0	2	0	1	1	0	0	1	0	0	0	1	2	0	0	1	0	0	0
758	0	0	1	0	1	2	0	3	0	1	0	0	0	1	0	0	0	0	0	0	0	0	0	2	1	1	1	0	0	0
759	1	0	0	0	0	4	0	4	0	0	1	0	0	2	0	1	0	1	1	0	0	1	1	1	0	1	1	0	0	1
760	0	0	0	0	0	1	0	3	0	0	1	0	0	0	1	0	1	0	3	0	0	0	0	0	1	1	0	2	3	1
761	0	0	2	0	0	0	0	2	1	0	0	0	1	1	0	2	0	0	1	0	0	0	0	1	3	3	1	1	1	0
762	0	0	0	0	0	1	0	0	1	0	0	0	0	1	0	0	0	1	0	0	1	0	1	2	1	1	0	0	0	0
763	1	0	1	1	1	3	0	2	2	1	0	0	2	0	0	0	1	1	1	0	0	1	0	1	1	1	0	0	0	1
764	0	0	1	0	1	0	0	4	0	1	0	0	1	0	1	2	0	0	2	0	1	0	2	1	1	1	1	0	0	0
765	0	0	0	0	0	0	0	4	2	1	0	0	2	0	1	0	0	0	3	0	0	0	0	2	2	2	0	1	0	0
766	0	0	1	0	0	0	0	3	0	0	0	1	0	0	0	1	0	0	1	0	0	0	4	1	0	0	1	1	0	0
767	0	1	0	1	0	0	0	1	0	0	0	0	0	0	0	1	0	0	0	0	0	0	1	2	0	0	0	1	1	0
768	0	0	0	0	0	1	0	0	0	0	0	0	0	0	0	0	0	0	1	0	0	0	0	2	1	1	0	1	0	0
769	0	0	0	0	0	2	0	2	1	1	0	0	1	0	1	0	0	0	0	0	0	0	2	3	2	2	0	0	0	1
770	0	0	1	0	0	1	1	5	0	0	1	0	3	0	0	0	1	0	0	0	0	1	2	1	2	2	1	2	0	1
771	0	0	0	0	1	1	0	2	0	1	0	0	0	0	1	2	1	0	1	0	0	0	0	1	1	1	0	0	0	0
772	0	0	1	0	0	2	0	1	0	0	1	0	0	1	0	0	2	0	2	0	0	0	1	1	0	0	0	0	0	0
773	1	0	2	0	0	1	0	0	1	0	2	0	1	0	0	0	0	0	1	0	0	0	1	1	1	1	0	0	0	0
774	0	0	1	1	1	1	0	1	1	0	0	0	1	0	0	0	0	0	0	0	0	0	3	0	0	0	0	0	0	0
775	0	0	0	0	1	4	0	3	2	0	0	0	1	0	0	2	0	0	3	0	1	0	0	1	0	0	0	1	1	0
776	0	0	0	1	0	0	0	0	2	0	0	0	0	3	0	0	1	0	1	0	0	1	2	1	0	0	1	1	0	0
777	1	1	0	0	1	1	0	0	2	0	0	1	0	1	1	0	0	0	1	0	0	0	1	0	0	0	2	0	0	0
778	0	0	0	0	0	0	0	1	0	1	0	0	1	0	0	0	0	0	0	0	0	0	1	3	2	2	0	1	0	0
779	0	0	0	0	0	1	0	1	3	1	0	0	0	0	0	1	2	1	1	0	1	0	2	2	0	1	2	2	0	0
780	1	0	1	0	0	0	0	0	1	0	0	0	3	0	0	0	0	1	0	0	0	0	1	0	3	3	0	0	0	0
781	1	0	0	0	0	1	0	0	0	0	0	0	1	0	1	1	1	0	1	0	0	0	2	0	0	0	0	0	0	0
782	0	0	0	0	1	0	0	3	2	1	0	0	0	2	1	1	0	1	2	0	1	1	1	1	0	0	1	0	0	0
783	0	0	0	0	0	0	0	2	1	0	0	0	1	0	0	1	1	0	0	0	0	0	0	1	0	1	1	0	0	0
784	0	0	1	0	0	4	0	1	1	0	0	0	0	1	1	0	0	1	0	0	0	0	2	0	1	1	0	0	2	0
785	0	1	1	0	0	1	0	2	1	0	0	0	0	0	1	3	0	0	2	0	0	0	1	2	1	1	0	1	0	0
786	0	0	0	1	0	1	0	1	2	0	0	0	1	0	0	2	1	0	0	0	0	1	3	1	2	2	0	0	0	0
787	1	0	0	0	0	1	0	2	1	0	0	0	0	0	0	0	0	1	3	0	0	0	1	2	0	0	0	0	0	2
788	0	1	0	0	0	3	0	3	1	0	0	0	0	0	0	0	1	0	1	1	0	0	0	1	1	1	0	0	0	0
789	0	0	0	0	2	1	0	2	1	0	0	0	1	2	0	1	0	0	1	0	0	0	0	1	1	1	0	1	0	0
790	1	0	0	0	0	2	0	0	0	0	0	0	1	0	0	1	0	0	2	0	0	0	1	1	0	0	0	0	1	0
791	0	0	0	0	1	0	0	1	1	0	0	0	0	1	0	0	1	0	4	0	0	0	0	2	5	5	0	0	0	0
792	0	0	0	0	0	3	0	0	0	0	0	0	0	0	1	0	0	1	0	0	0	0	3	0	0	0	3	1	0	0
793	2	0	0	0	0	0	0	1	0	0	0	0	2	1	0	2	0	0	0	0	0	0	1	1	2	2	0	0	1	0
794	0	0	0	0	0	0	1	0	2	0	0	0	1	1	1	0	0	0	1	0	0	0	2	2	0	1	0	0	2	0
795	0	0	1	0	1	3	0	1	1	0	0	0	0	0	1	0	0	0	0	0	0	0	0	1	1	1	0	0	1	1
796	0	0	1	0	0	0	0	2	0	0	0	0	2	0	0	1	0	0	1	0	0	0	0	0	0	0	0	1	0	0
797	1	0	0	0	1	0	0	0	0	0	0	0	0	1	0	1	0	0	0	0	0	0	0	1	2	1	0	0	0	0
798	0	0	0	0	0	0	0	0	1	0	0	0	1	2	0	0	0	0	1	0	0	1	1	1	0	1	0	0	1	0
799	0	1	0	1	0	1	0	3	1	0	0	1	2	0	0	0	0	0	1	0	0	1	3	0	2	3	0	0	0	0
800	2	0	0	0	1	0	0	2	0	0	0	0	0	2	1	1	0	0	0	0	0	0	2	0	2	2	0	1	0	1
801	0	0	1	0	0	0	0	0	1	1	0	0	0	0	1	0	0	1	2	0	0	0	1	2	1	1	0	0	1	1
802	0	0	1	0	0	1	0	0	0	0	0	0	1	0	0	0	0	0	1	0	0	0	2	0	0	0	0	0	0	0
803	0	1	0	0	0	3	0	1	0	2	0	0	1	0	1	0	0	0	1	0	0	0	0	1	2	2	0	1	0	0
804	1	0	0	0	0	0	0	1	2	0	0	0	0	0	0	1	1	0	3	0	0	0	0	2	2	2	0	1	0	0
805	0	0	0	2	0	1	0	1	2	0	0	0	3	0	0	1	0	0	0	0	0	0	1	0	0	0	0	0	0	0
806	0	0	0	0	0	2	0	3	0	0	1	0	1	0	0	1	0	0	2	0	0	0	1	0	0	0	1	0	0	0
807	0	1	1	0	0	0	0	1	0	0	0	0	1	0	0	2	0	2	2	0	0	0	0	3	0	0	0	0	0	0
808	0	0	0	0	0	2	0	0	1	0	0	0	0	0	0	0	0	0	1	0	0	0	1	0	1	1	0	0	0	0
809	0	0	0	0	1	1	0	3	0	0	0	0	0	0	0	0	0	0	2	0	0	0	1	2	0	2	0	0	0	0
810	1	0	1	0	1	0	0	1	0	0	0	0	0	1	0	0	0	0	0	0	0	0	0	0	1	3	0	0	0	0
811	0	0	0	0	0	2	0	0	0	0	1	0	0	0	1	1	0	0	1	0	0	0	0	1	0	0	0	0	1	0
812	0	0	0	0	1	2	0	0	2	0	0	1	0	1	0	0	0	0	1	1	0	0	1	0	1	1	0	0	1	0
813	0	0	1	0	0	0	0	2	0	0	0	0	0	0	0	0	0	0	0	0	0	0	1	1	2	2	0	0	0	0
814	0	0	0	0	1	1	0	1	2	0	0	0	2	0	0	0	0	0	0	0	0	0	0	0	0	0	0	0	0	1
815	0	0	0	0	0	2	0	0	1	0	0	0	1	0	0	0	0	0	1	0	0	0	0	1	0	1	0	0	0	0
816	1	0	0	0	1	2	0	2	1	0	0	0	2	1	0	1	0	0	1	0	0	0	0	0	0	0	0	0	0	0
817	0	0	0	0	0	3	0	1	1	0	0	0	0	0	1	1	1	0	0	0	1	1	1	1	2	2	0	0	0	0
818	0	0	1	1	0	0	0	2	0	1	0	0	1	0	0	0	0	0	0	0	0	0	0	0	0	0	0	1	0	0
819	0	0	0	0	1	0	0	0	0	0	0	0	2	0	2	0	0	0	1	0	0	0	1	0	0	0	0	1	0	0
820	0	1	0	0	1	0	0	4	1	0	0	0	1	0	0	0	0	2	0	0	0	0	1	0	0	0	0	0	0	2
821	1	1	0	1	0	2	0	1	1	0	0	1	1	1	0	2	1	0	3	0	0	0	2	0	0	0	0	0	0	0
822	0	1	0	1	0	1	0	0	0	1	0	0	1	0	0	1	0	1	3	0	0	0	2	0	2	4	0	0	0	0
823	0	0	1	0	0	0	0	0	1	0	0	0	1	0	0	0	0	0	2	0	0	0	3	0	2	2	0	0	0	0
824	0	1	0	0	0	0	0	1	1	0	0	0	1	0	0	0	1	1	0	0	0	0	3	0	0	0	0	0	1	0
825	2	0	1	1	2	1	0	0	0	0	0	0	2	0	0	0	0	1	0	0	0	0	1	0	0	1	1	1	0	0
826	0	0	1	0	0	1	0	1	2	0	0	0	0	1	0	1	0	0	2	0	0	1	2	1	1	1	0	0	0	0
827	0	0	0	1	0	0	0	0	2	1	0	0	1	0	0	0	1	0	1	0	0	0	0	1	0	0	0	2	0	0
828	0	0	0	0	0	0	0	0	1	0	0	0	0	0	0	0	0	0	0	0	0	1	1	1	0	0	0	0	2	0
829	1	1	1	0	0	2	0	3	0	0	0	0	0	0	0	0	0	0	2	0	0	0	1	0	0	1	0	0	0	0
830	0	0	0	1	0	0	0	1	1	1	0	0	2	0	0	0	0	0	1	0	0	0	1	0	0	0	0	0	0	1
831	0	0	1	0	0	1	0	2	0	0	0	0	0	0	0	0	0	0	0	0	0	0	2	0	1	1	0	0	0	0
832	1	1	0	0	0	2	0	3	1	0	0	0	1	0	1	1	0	0	0	0	0	0	1	0	1	2	0	0	0	0
833	0	1	0	0	0	0	0	3	1	1	0	0	1	0	0	0	0	0	0	0	0	0	1	0	1	1	0	0	0	1
834	1	0	0	0	1	0	0	3	1	0	0	0	0	1	0	0	1	0	0	0	0	0	0	1	1	1	0	0	0	0
835	0	0	1	0	0	2	0	2	1	0	0	0	1	0	0	0	1	0	0	1	0	0	1	0	0	0	0	0	0	0
836	0	0	1	0	0	1	0	3	0	0	0	0	1	0	0	0	0	0	0	0	0	0	0	2	0	0	0	0	0	0
837	0	0	0	0	0	0	0	3	2	0	0	0	1	0	0	0	0	1	2	0	0	0	2	0	0	0	1	0	0	0
838	0	0	0	0	2	2	0	1	1	1	0	0	0	0	0	0	0	0	0	0	0	1	0	0	2	2	0	2	0	0
839	0	0	0	0	1	1	0	1	0	0	0	0	0	0	0	0	0	0	1	0	0	0	1	1	2	2	0	0	1	1
840	0	0	0	0	0	0	0	0	0	0	0	0	0	0	0	3	1	0	0	0	0	0	0	0	1	1	0	1	0	0
841	0	0	0	0	0	0	0	1	0	0	0	0	0	1	0	1	0	1	1	0	0	0	1	0	0	0	0	0	0	0
842	0	0	0	0	0	1	0	2	2	0	0	0	1	0	0	0	0	0	0	1	0	0	0	0	1	1	0	0	0	0
843	0	0	0	0	0	1	0	0	1	0	0	0	0	0	0	0	0	1	1	0	0	0	2	1	1	1	0	0	0	0
844	0	0	0	0	0	0	0	0	1	0	0	0	1	0	0	0	0	0	1	0	0	0	1	1	1	1	0	0	0	0
845	2	0	0	0	1	1	0	2	0	0	0	0	0	0	0	0	0	0	1	0	0	0	1	0	0	0	0	0	0	0
846	0	0	0	0	0	1	0	2	1	0	0	0	3	0	1	0	0	0	0	0	0	0	0	1	1	1	0	0	0	0
847	0	0	0	0	0	1	0	0	0	0	0	0	1	2	2	0	0	0	1	0	0	0	1	0	0	1	0	0	0	0
848	0	0	0	0	0	0	0	2	1	0	0	1	0	0	0	0	0	0	0	0	0	0	1	1	0	0	0	0	0	0
849	0	2	0	0	0	1	0	0	0	0	1	0	1	0	0	1	0	1	0	0	0	0	1	0	0	0	0	1	0	0
850	0	0	0	0	0	0	0	3	1	1	0	0	2	0	0	0	0	0	0	0	0	0	1	0	2	2	1	0	0	0
851	0	0	1	0	0	0	0	1	0	0	0	0	1	0	0	0	0	0	0	0	0	0	3	0	0	0	1	0	0	0
852	0	0	0	0	0	0	0	1	0	0	0	0	1	0	0	0	0	0	0	0	0	0	1	0	0	0	0	0	1	0
853	1	0	0	0	0	1	0	1	1	0	0	0	0	0	0	1	0	0	0	0	0	0	0	2	2	2	0	0	0	0
854	1	0	0	0	0	0	0	0	0	1	0	0	1	0	1	0	1	1	0	0	0	0	0	0	0	1	1	0	0	0
855	0	1	0	0	1	3	0	1	0	0	0	0	0	1	0	0	0	0	2	0	0	1	0	1	1	1	0	0	0	0
856	1	1	0	0	0	0	0	1	0	0	0	0	0	0	2	1	0	0	1	0	0	1	1	0	1	1	0	0	1	0
857	1	0	1	1	1	0	0	1	0	0	0	0	1	0	1	0	0	0	3	0	0	0	2	0	0	0	0	0	1	1
858	0	0	0	0	0	1	0	1	0	0	0	0	0	0	0	0	0	0	1	0	0	0	0	0	0	0	1	0	0	0
859	0	0	0	0	0	0	0	3	0	0	0	0	0	0	0	0	0	0	1	0	1	0	0	0	5	5	0	0	1	2
860	0	0	0	0	0	1	0	0	0	0	0	1	0	0	0	0	0	0	0	0	0	0	1	0	0	0	0	0	0	0
861	0	0	0	0	0	1	0	1	0	0	0	0	1	0	0	1	0	1	0	0	0	0	2	0	1	1	0	0	0	0
862	0	0	0	0	0	1	0	2	2	0	0	0	1	0	0	0	1	0	0	0	0	0	0	0	0	0	0	0	0	0
863	0	0	0	0	0	0	0	3	0	0	0	0	1	1	0	0	1	0	0	0	0	0	0	1	1	1	0	0	0	1
864	0	0	0	1	0	0	0	0	1	0	0	0	0	2	0	0	0	0	1	0	0	0	0	1	1	1	0	0	0	0
865	0	1	1	0	0	0	0	0	0	0	0	0	0	0	0	0	0	0	1	0	0	0	0	1	0	0	0	0	0	0
866	0	0	0	0	1	1	0	2	0	0	0	0	0	0	0	0	0	0	0	0	0	0	1	0	1	1	0	0	0	0
867	1	0	1	1	1	0	0	1	0	0	0	0	1	0	0	1	0	0	0	0	1	0	1	0	0	1	0	0	0	0
868	0	1	0	0	0	0	0	0	0	0	0	0	0	0	0	0	0	0	0	0	0	0	1	0	1	1	0	0	0	1
869	0	0	1	0	0	1	0	1	1	0	0	0	0	0	0	0	1	0	2	1	1	0	0	1	1	1	0	1	0	0
870	0	0	0	0	0	0	0	1	1	0	1	0	0	0	0	0	0	0	0	0	0	0	1	1	1	1	0	0	0	0
871	0	1	0	0	1	2	0	2	1	0	0	0	1	1	0	0	0	0	0	0	1	0	1	0	0	2	0	0	0	0
872	1	0	0	0	0	2	0	0	1	0	0	0	0	0	0	0	0	1	0	0	0	0	2	0	0	0	0	0	0	1
873	0	0	0	0	1	1	0	0	1	1	0	0	1	0	0	0	0	0	0	0	0	0	1	0	0	0	1	1	0	0
874	0	0	0	0	0	0	0	2	0	0	0	0	0	0	0	1	0	1	2	0	0	0	1	0	1	2	0	0	0	0
875	0	0	0	0	0	0	0	1	0	0	0	0	0	0	0	0	0	0	1	0	0	0	0	0	0	0	0	1	0	0
876	0	0	0	0	1	0	0	1	0	0	0	0	2	0	0	0	0	0	0	0	0	0	1	0	0	0	0	0	0	0
877	0	0	0	0	0	0	0	1	0	0	0	0	0	0	0	1	0	1	1	0	0	0	0	0	0	0	0	0	0	0
878	0	0	2	0	0	0	0	0	1	1	0	0	0	0	2	0	0	0	0	0	0	0	1	0	0	1	0	0	0	0
879	0	0	0	0	0	1	0	1	0	0	0	0	2	0	1	0	0	0	1	0	0	0	0	1	1	2	0	0	0	1
880	1	0	0	0	0	1	0	2	2	0	0	0	0	1	0	1	0	0	1	0	0	0	0	0	0	0	0	0	1	0
881	0	1	0	0	0	2	0	0	2	0	0	0	1	0	0	0	0	0	0	0	0	0	0	0	1	1	0	1	0	0
882	0	0	0	0	1	2	0	1	1	0	0	0	0	0	0	0	1	1	1	0	0	0	0	1	0	0	0	1	0	0
883	0	0	0	0	0	1	0	0	0	0	0	0	0	0	0	0	0	1	0	1	0	0	0	0	0	0	0	0	0	0
884	0	0	0	0	0	0	0	0	0	1	0	0	1	0	1	0	0	1	2	0	0	0	0	2	0	0	0	0	0	0
885	0	0	0	0	1	0	0	0	0	0	0	0	0	1	1	0	0	1	1	0	0	0	0	1	0	0	0	0	2	0
886	1	0	0	0	0	0	0	1	0	0	0	0	0	0	0	0	0	0	1	0	0	0	1	0	2	2	0	1	0	0
887	0	1	0	0	0	0	0	0	1	0	0	0	0	1	0	0	1	0	2	0	0	0	2	0	1	2	0	0	1	0
888	0	0	0	0	0	2	0	1	2	0	0	0	1	0	0	0	0	0	0	1	0	0	0	0	1	1	0	1	0	0
889	2	0	0	0	0	0	0	0	1	0	0	0	1	0	0	1	0	0	3	1	0	0	1	0	1	1	0	0	1	0
890	0	0	0	0	0	0	0	1	0	0	0	0	0	0	0	0	0	0	0	0	0	0	0	0	1	1	0	0	0	0
891	0	0	0	0	0	1	0	1	0	0	0	0	1	0	0	0	0	0	0	0	0	0	0	0	1	2	0	0	1	0
892	0	0	1	0	0	1	0	2	1	0	0	0	1	0	0	0	0	1	0	0	0	0	3	0	1	1	0	0	0	0
893	0	1	0	1	1	0	0	3	0	0	0	0	0	0	1	0	0	1	0	1	0	0	0	0	1	1	0	0	0	0
894	1	1	1	0	1	1	0	1	0	0	1	0	0	0	0	1	0	0	1	0	0	1	0	1	0	0	0	0	0	0
895	1	0	1	0	1	0	0	1	1	0	1	0	1	1	0	0	0	0	0	0	0	0	1	0	0	0	0	0	1	0
896	1	1	0	0	0	1	0	0	0	0	0	0	0	0	0	0	0	0	2	0	0	0	1	1	0	0	0	1	0	0
897	0	1	0	0	0	0	0	0	1	0	0	0	0	0	0	0	0	0	0	0	0	0	1	0	1	1	0	0	0	0
898	0	0	0	0	0	0	0	0	1	0	0	0	2	0	0	0	0	0	0	0	0	0	0	0	1	1	0	0	3	0
899	0	0	0	0	0	1	0	3	0	0	0	0	0	0	0	0	0	0	0	0	0	0	1	0	1	1	1	0	1	0
900	1	0	0	0	0	2	0	0	0	1	0	1	1	0	0	0	0	1	0	0	0	0	1	0	2	2	0	1	1	0
901	0	0	0	1	0	1	0	0	2	0	0	0	0	0	0	0	1	0	0	0	0	0	1	0	0	0	0	0	0	0
902	1	0	1	0	0	0	0	2	1	0	0	0	0	0	0	0	0	0	0	0	0	0	1	0	2	2	0	0	0	0
903	1	0	1	0	0	0	0	1	0	0	0	0	0	0	1	0	0	0	0	0	0	0	0	0	0	0	0	1	1	0
904	0	0	0	0	1	1	0	2	1	0	0	0	1	0	0	0	0	0	0	0	0	0	2	0	1	1	0	0	1	0
905	0	0	0	0	1	0	0	0	2	0	0	0	0	0	0	1	0	0	0	0	0	0	0	0	1	1	0	1	1	0
906	0	0	0	0	0	1	0	2	0	0	0	0	0	0	0	0	0	0	0	0	0	1	0	0	2	2	0	0	0	0
907	0	0	0	0	0	0	0	0	0	0	0	0	1	0	0	0	0	0	0	0	0	0	1	0	1	1	0	0	0	0
908	0	1	0	0	1	0	0	1	1	1	0	0	2	0	0	0	0	0	0	0	0	0	2	1	0	0	0	0	0	0
909	0	0	0	0	0	0	0	0	1	0	0	0	0	0	0	0	0	0	1	0	0	0	1	0	1	1	0	0	0	0
910	0	0	1	0	0	0	0	2	0	1	0	0	0	0	0	0	0	0	0	0	0	0	1	0	1	1	0	0	0	0
911	0	0	0	0	0	0	0	4	1	0	0	1	0	0	0	0	0	1	0	0	0	0	0	0	0	0	0	1	0	0
912	2	1	0	0	0	1	0	3	1	0	0	0	0	0	1	0	0	0	0	0	1	0	1	0	2	2	0	0	0	0
913	0	0	0	0	0	0	0	0	0	0	0	0	0	0	0	0	0	0	0	0	0	0	1	0	1	1	0	0	0	0
914	1	0	0	0	0	0	0	1	0	0	0	0	1	0	1	1	0	0	0	0	0	0	0	0	0	0	0	0	1	0
915	0	0	0	0	0	0	0	0	1	0	0	0	0	0	1	0	0	0	0	0	0	0	0	0	3	3	0	0	1	0
916	1	0	1	0	0	1	0	0	0	0	0	0	0	1	0	1	1	0	1	0	0	0	1	0	2	2	0	0	1	0
917	0	0	0	0	0	0	0	1	0	0	0	0	0	0	1	0	0	1	1	1	0	0	2	1	1	1	0	0	3	1
918	0	0	0	0	0	0	0	1	0	0	0	0	1	0	0	0	0	0	0	0	1	0	1	0	0	0	0	0	0	0
919	0	0	0	0	0	0	0	1	1	0	0	0	0	1	0	0	0	1	0	0	1	0	1	0	1	1	0	0	0	0
920	0	0	1	0	1	0	0	0	0	0	0	0	0	1	1	0	0	0	0	0	0	0	2	0	0	0	0	0	0	0
921	0	1	1	0	0	0	0	0	0	0	0	0	1	0	1	0	0	0	0	0	0	0	1	0	0	0	0	0	0	0
922	0	0	0	1	0	0	0	2	2	0	0	0	1	0	0	0	0	0	0	0	1	0	2	1	0	0	0	1	1	0
923	0	0	0	0	1	0	0	0	0	0	0	0	2	0	0	1	0	1	0	0	0	0	0	0	0	0	0	0	0	0
924	0	0	0	0	2	2	0	0	0	0	0	0	0	0	1	0	0	0	1	1	0	0	1	0	2	2	0	0	0	0
925	0	1	0	0	0	0	0	3	1	0	0	0	0	0	0	0	0	0	0	0	0	0	1	0	1	1	0	0	1	0
926	0	0	0	0	0	0	0	0	1	0	0	0	0	0	0	0	0	0	0	0	0	0	0	0	1	1	0	0	0	0
927	0	0	0	0	0	1	0	2	1	0	0	0	0	0	1	0	0	0	1	0	0	0	2	0	0	1	1	0	0	0
928	0	0	0	0	0	0	0	0	0	0	0	0	0	0	0	1	1	0	0	0	1	0	0	0	0	0	0	0	1	1
929	0	0	0	0	0	1	0	4	0	0	1	0	0	0	0	0	0	0	1	0	0	0	1	0	0	1	0	0	0	0
930	0	1	1	0	0	0	0	1	0	0	0	0	1	0	0	0	1	0	0	0	0	0	0	0	1	1	0	0	0	0
931	0	0	0	0	0	1	0	1	0	0	0	1	0	0	0	0	1	0	0	0	0	0	4	0	0	0	0	0	0	0
932	0	0	0	0	0	0	0	1	1	0	0	0	0	0	0	0	0	0	0	0	0	0	0	0	0	0	0	0	0	0
933	1	1	0	0	0	1	0	2	1	0	0	0	0	0	0	0	0	0	1	0	0	0	2	0	1	2	0	0	0	0
934	0	0	0	0	0	0	0	2	1	0	0	0	0	0	0	0	0	0	0	0	0	0	1	0	2	2	0	0	0	0
935	0	0	0	0	0	0	0	2	0	0	0	0	1	0	0	0	2	1	0	0	0	0	0	0	0	0	0	0	0	0
936	1	1	0	0	0	0	0	1	2	0	0	0	1	0	0	0	0	0	0	0	0	0	2	0	1	1	0	0	0	0
937	1	0	0	0	0	0	0	2	1	0	0	0	1	0	2	0	0	0	0	0	0	0	1	0	0	0	0	0	0	0
938	0	0	0	0	0	0	0	1	1	0	0	0	0	1	0	0	0	2	0	0	0	0	0	0	1	1	0	0	0	0
939	0	0	0	0	1	0	0	1	1	0	0	0	0	0	0	0	0	0	0	0	0	0	0	0	0	0	0	0	0	0
940	0	0	2	0	0	0	0	0	0	0	0	0	1	0	0	0	0	0	0	0	0	0	1	0	0	0	0	0	0	0
941	1	0	0	1	0	0	0	2	1	0	0	0	0	1	0	1	0	0	0	0	0	0	2	0	1	1	0	0	0	0
942	0	1	0	0	0	1	0	0	1	0	1	0	1	0	0	0	0	0	0	0	0	0	1	0	0	0	0	0	0	0
943	0	0	0	1	1	1	0	0	0	0	0	0	0	0	0	0	0	0	0	0	0	0	1	0	1	1	0	0	0	0
944	1	0	0	0	1	1	0	4	1	1	0	0	2	0	0	0	0	1	0	0	0	0	1	0	0	0	0	0	1	0
945	0	0	0	0	1	2	0	1	0	0	0	0	0	0	0	0	0	0	0	0	0	0	1	0	0	0	0	0	1	0
946	0	0	0	0	0	0	0	2	0	0	0	0	0	0	1	1	0	0	0	0	0	0	1	0	0	1	0	1	0	0
947	1	0	0	0	0	1	0	4	0	0	0	0	0	0	0	0	0	0	0	0	0	0	1	0	0	1	0	0	1	0
948	0	0	0	0	0	0	0	1	0	0	0	0	3	0	0	0	0	0	0	0	0	0	0	0	0	0	0	0	0	0
949	0	1	0	0	0	1	0	1	0	0	0	0	1	0	0	0	0	0	0	0	0	0	0	0	0	0	0	0	0	0
950	0	0	0	0	0	1	0	0	0	0	0	0	0	0	0	0	0	0	0	0	0	0	2	0	0	0	0	0	1	0
951	0	0	0	0	0	0	0	2	1	0	0	0	0	0	0	1	0	0	0	0	0	0	0	0	1	1	0	0	0	0
952	0	0	0	0	0	0	0	3	1	0	0	0	1	2	0	0	0	0	0	0	0	0	1	0	0	0	0	0	2	0
953	0	0	0	0	1	0	0	1	0	0	0	0	0	0	0	0	0	0	0	0	0	0	0	0	0	0	0	0	0	0
954	1	0	0	0	0	0	0	1	1	0	0	0	0	1	0	0	1	0	0	0	0	0	1	0	0	0	0	0	0	0
955	0	0	0	0	0	0	0	0	0	0	0	0	0	0	0	1	0	0	1	0	0	0	0	0	0	0	0	0	0	0
956	0	0	0	0	0	0	0	0	0	0	0	0	0	0	0	0	0	0	0	0	0	0	1	0	0	0	0	1	0	0
957	0	0	0	0	0	1	0	2	1	1	0	0	0	0	1	0	0	0	0	0	1	0	0	0	0	0	0	0	0	0
958	0	0	0	0	0	0	0	0	1	0	0	0	0	1	0	0	0	0	0	0	0	0	1	0	0	0	0	0	0	0
959	0	1	0	0	0	0	0	0	0	0	0	0	0	0	0	0	0	0	0	0	0	0	1	0	0	1	0	0	0	0
960	0	0	1	0	1	2	0	0	0	0	0	0	2	0	0	0	0	0	0	1	0	0	1	0	1	1	0	0	0	0
961	0	0	0	0	0	0	0	2	0	0	0	0	0	0	0	0	0	0	0	0	0	0	1	0	0	0	0	0	0	0
962	0	0	0	0	0	0	0	0	0	0	0	0	0	1	1	1	0	1	0	0	0	0	1	0	2	2	0	0	0	0
963	0	0	1	0	0	0	0	1	0	0	0	0	0	0	0	0	0	0	1	0	0	0	0	0	0	2	0	0	1	0
964	0	1	0	0	0	2	0	3	0	0	0	0	0	0	0	0	0	0	0	0	0	0	2	0	0	0	0	0	0	0
965	0	0	0	0	0	0	0	1	0	0	0	0	0	0	0	0	0	0	0	0	0	0	0	0	1	1	0	1	1	0
966	0	0	0	0	0	0	0	0	0	0	0	0	0	0	1	1	1	0	0	0	0	0	0	0	0	0	0	0	0	0
967	0	0	0	0	0	1	0	0	1	1	0	0	1	0	0	0	0	0	0	0	1	0	0	0	0	1	0	0	0	1
968	0	0	0	1	0	1	0	0	0	0	0	0	1	0	0	0	0	0	0	0	0	0	0	0	0	0	0	1	1	0
969	0	0	0	0	0	1	0	0	0	0	0	0	0	0	0	1	0	0	0	0	0	0	0	0	0	0	0	0	0	0
970	0	0	0	0	0	0	0	1	0	0	0	0	0	0	0	0	0	0	0	0	0	0	1	0	0	0	1	0	0	0
971	1	0	0	0	0	0	0	2	0	0	0	0	1	0	0	0	0	0	1	1	0	0	1	0	1	1	0	0	0	0
972	0	0	0	0	0	1	0	0	0	1	0	0	1	1	0	0	0	0	0	0	0	0	1	0	0	0	0	0	0	0
973	0	0	0	0	1	0	0	3	0	0	0	1	0	0	0	0	0	0	0	0	0	0	2	0	1	1	0	0	0	1
974	0	0	0	0	0	0	0	1	0	0	0	0	0	0	0	0	0	1	0	0	0	0	0	0	0	1	0	0	0	0
975	1	0	0	0	0	0	0	1	0	0	0	0	0	0	0	0	0	0	0	0	1	0	0	0	1	1	0	0	0	0
976	0	0	0	0	0	1	0	0	0	0	0	0	0	0	0	0	0	0	0	0	0	0	1	0	0	0	0	0	0	0
977	1	0	0	0	0	2	0	2	0	0	0	0	1	1	0	0	0	0	0	0	0	0	0	0	0	0	0	0	1	1
978	0	0	0	0	2	1	0	1	1	0	0	0	0	0	0	0	0	0	1	0	0	0	2	0	0	1	0	0	0	0
979	0	0	1	0	0	0	0	4	1	0	0	0	1	1	0	0	0	0	0	0	0	0	2	0	0	0	0	0	0	0
980	0	0	1	0	1	1	0	1	1	0	0	0	0	0	0	1	1	0	0	0	1	0	1	0	1	2	0	0	0	0
981	1	0	0	0	1	0	0	0	1	0	0	0	1	0	0	0	1	0	0	0	0	0	1	0	0	0	0	0	0	0
982	1	0	0	0	0	0	0	1	0	0	1	0	0	0	0	0	0	0	0	0	0	0	0	0	1	1	0	0	0	0
983	0	0	0	1	0	0	0	1	2	0	0	0	0	0	0	0	0	1	1	0	0	0	0	0	0	0	0	1	0	0
984	0	1	2	0	0	1	0	0	0	1	1	0	0	0	0	0	0	0	0	0	0	0	1	0	0	0	0	0	0	0
985	1	0	0	0	0	0	0	1	2	0	0	0	1	0	0	0	0	0	0	0	0	0	0	1	0	0	0	0	0	0
986	0	0	0	0	0	1	0	2	1	0	0	1	0	1	0	0	0	1	0	0	0	0	0	0	0	0	0	0	0	0
987	1	0	0	0	0	0	0	0	1	0	1	0	2	0	0	0	0	1	0	0	0	0	1	0	1	1	1	0	0	0
988	1	0	0	0	0	0	0	0	0	0	0	1	0	1	1	0	0	0	0	0	0	0	1	0	0	0	0	1	2	0
989	0	0	0	0	1	0	0	0	2	0	0	0	2	0	0	0	0	0	0	1	0	0	1	0	0	0	0	0	0	0
990	0	0	0	1	0	0	0	0	1	0	1	0	1	0	0	1	0	0	0	1	0	0	1	0	2	2	0	0	0	0
991	0	0	0	0	1	0	0	2	0	0	0	0	1	0	0	0	0	0	0	0	0	0	0	0	3	3	0	0	0	0
992	1	0	0	0	0	0	0	1	0	0	0	0	1	1	0	0	0	1	0	0	0	0	1	0	0	0	1	0	0	0
993	0	0	0	0	0	1	0	0	0	0	0	0	0	0	0	2	0	0	0	0	1	0	1	0	0	0	0	0	0	0
994	0	0	0	0	0	0	0	1	0	0	0	0	0	0	0	0	0	0	0	0	0	0	1	0	1	1	0	0	1	0
995	0	0	0	0	0	0	0	0	1	0	0	0	0	0	0	0	0	0	0	0	1	0	0	0	0	0	0	0	1	0
996	0	0	0	0	0	0	0	1	0	0	0	0	0	0	0	0	0	0	0	0	0	0	1	0	2	2	0	0	0	0
997	0	0	0	0	0	0	1	2	0	0	0	0	0	0	0	0	0	1	0	0	0	0	0	0	1	1	0	0	0	0
998	0	0	0	0	0	0	0	1	0	0	0	0	0	0	0	1	0	0	0	0	0	0	0	0	0	0	1	0	0	0
999	0	0	0	1	0	0	1	1	1	0	0	0	0	0	0	0	0	0	0	1	0	0	0	0	1	3	0	0	0	0
1000	1	0	0	0	0	1	0	2	0	0	0	0	0	0	0	0	1	0	0	0	0	0	2	0	0	1	0	0	0	0
NORMALISED HISTOGRAMS (bin counts divided by total number of spikes)
CELL	h090728-2	h090818-1	h090817-2	h090817-1	h090814-2	h090813-1	h090730-1	h090728-4	h090728-3	h090727-2	h090723-1	h090709-3	h090708-3	h090715-1	h090713-2	h090929-1	h080528-1	h080603-1a	h080618-3a	h080623-1	h080623-2a	h080623-3	h080714-2	h080717-2	h080722-3	h080722-3a	h080610-1a	h080826-2	h080828-3	h080901-3
bin (ms)
1	0	0	0	0	0	0	0	0	0	0	0	0	0	0	0	0	0	0	0	0	0	0	0	0	0	0	0	0	0	0
2	0	0	0	0	0	0	0	0	0	0	0	0	0	0	0	0	0	0	0	0.000350345	0	9.16254e-05	0	0	0	0	0	0	0	0
3	0	0	0	0	0	0	0	0	0	0	0	0	0	0	0	0	0	0	0	0.000116782	0	0	0	0	0	0	0	0	0	0
4	0	0	0.00186409	0	0.000848176	0	0	0	0	0	0	0	0	0	0	0	0	6.87002e-05	0.00014001	0.000233563	0	0	0	0	0	8.11952e-05	0	0	0	0
5	0	0	0.00584647	0	0.000848176	0.000155135	0.00060183	0	0	0	0	0	0	0	0	0	0	0	9.33402e-05	0.00198529	0	0	0.000397743	9.81643e-05	0	0	0	7.11035e-05	7.11035e-05	7.11035e-05
6	0.00212121	0	0.00364345	0.000147929	0	0.00853242	0.00541647	0	0	0	0	0	0	0	0.00361664	0	0	0.0001374	0.000326691	0.00256919	0	0	0.00730852	0.00107981	0.000283126	8.11952e-05	0	0.00305745	0.00305745	0.00305745
7	0.00181818	0	0.00245721	0	0.000848176	0.0107043	0.00854598	0	0.000209161	7.51597e-05	0	0	0	0	0.00361664	0	0	0.000274801	4.66701e-05	0.00198529	0	0	0.0163075	0.00235594	0	0	7.05716e-05	0.013723	0.013723	0.013723
8	0.00121212	0	0.00423657	0.000147929	0.00254453	0.0122557	0.0101107	0	0	0.000225479	0.000235183	0.000201005	0	0	0.0022604	0	0	0.000618302	4.66701e-05	0.00210207	0.000116023	0	0.0178487	0.00215962	0	0.00016239	0.000211715	0.0270904	0.0270904	0.0270904
9	0.00121212	0	0.00533808	0.000295858	0.00169635	0.0113249	0.00830525	6.50153e-05	0.000209161	0.000526118	0.000352775	0	8.95817e-05	0.000373134	0.0022604	0.000716418	0	0.000721352	0.00014001	0.0018685	0.000116023	0	0.0189922	0.00225778	0.000283126	0.00016239	0.00352858	0.0391069	0.0391069	0.0391069
10	0.000606061	0	0.0109304	0.000443787	0.000848176	0.0139621	0.0120366	0.000195046	0.000418323	0.00105224	0.00152869	0.00100503	0	0.000497512	0.00316456	0.00226866	0	0.000687002	4.66701e-05	0.00233563	0.000580114	9.16254e-05	0.0196634	0.00166879	0.000283126	0.000324781	0.0164432	0.0442264	0.0442264	0.0442264
11	0.00424242	0	0.0133028	0.000887574	0.00678541	0.0167546	0.0193789	0.000325076	0.00125497	0.00195415	0.00329257	0.00241206	0	0.000995025	0.00406872	0.0038209	0.00119446	0.0015114	0.00023335	0.00455448	0.000116023	0.000183251	0.0194397	0.00353392	0	0.000649562	0.0301341	0.0441553	0.0441553	0.0441553
12	0.00545455	0	0.0219454	0.00207101	0.00254453	0.0200124	0.0341839	0.00123529	0.00209161	0.00263059	0.00376294	0.00180905	8.95817e-05	0.00124378	0.00406872	0.00489552	0.000477783	0.00188926	0.00018668	0.01016	0.000928182	0.000366502	0.01939	0.00373024	0	0.00113673	0.0450247	0.0410267	0.0410267	0.0410267
13	0.00606061	0.000333927	0.0301644	0.00414201	0.00339271	0.0232702	0.0510351	0.00234055	0.00250994	0.00360767	0.00293979	0.00361809	0.000358327	0.0028607	0.00723327	0.00501493	0.00238892	0.00209536	0.00018668	0.0147145	0.0015083	0.00119113	0.0207572	0.00569353	0.000283126	0.00129912	0.049753	0.0413823	0.0413823	0.0413823
14	0.0112121	0.00100178	0.0357567	0.00384615	0.00424088	0.0246665	0.0604237	0.00305572	0.00522903	0.0057873	0.00634995	0.0038191	0.00053749	0.00373134	0.00542495	0.00585075	0.00238892	0.00336631	0.000420031	0.0211375	0.00301659	0.00174088	0.020434	0.00657701	0.00198188	0.00211108	0.0436838	0.0345563	0.0345563	0.0345563
15	0.0133333	0.00144702	0.0430436	0.00636095	0.00508906	0.0279243	0.0654791	0.00565633	0.00752981	0.0105224	0.0071731	0.00361809	0.00179163	0.00522388	0.00542495	0.0078806	0.00358337	0.00364111	0.000793392	0.0275604	0.0035967	0.00256551	0.0196386	0.00804947	0.00141563	0.00300422	0.0379675	0.0337031	0.0337031	0.0337031
16	0.02	0.00278272	0.0412642	0.00872781	0.00424088	0.0277692	0.0680067	0.00877706	0.00941226	0.0117249	0.00740828	0.00663317	0.0024187	0.00621891	0.00904159	0.00644776	0.00358337	0.00583952	0.00116675	0.0367862	0.00556909	0.00311526	0.0213041	0.0135467	0.0011325	0.00349139	0.033945	0.0266638	0.0266638	0.0266638
17	0.0151515	0.00512021	0.0426199	0.00931953	0.00593723	0.0271486	0.0676456	0.0122879	0.0152688	0.0137542	0.00682032	0.00703518	0.00385201	0.00883085	0.00813743	0.0078806	0.00549451	0.00649217	0.00191347	0.0381876	0.00684534	0.00485615	0.0209064	0.0115834	0.00254813	0.0051153	0.0264644	0.0236064	0.0236064	0.0236064
18	0.0260606	0.00601069	0.0418573	0.0100592	0.00254453	0.0293205	0.0612662	0.0134582	0.0148504	0.0158587	0.00905456	0.0100503	0.00465825	0.0125622	0.0126582	0.00752239	0.00740564	0.00862187	0.00345359	0.0385379	0.00893375	0.0061389	0.0193651	0.0156081	0.00169875	0.00544008	0.0257586	0.0214733	0.0214733	0.0214733
19	0.0287879	0.00678985	0.0438061	0.010355	0.00424088	0.0262178	0.054285	0.017164	0.0211253	0.0191657	0.0084666	0.0114573	0.00725611	0.0125622	0.0103978	0.00752239	0.00621118	0.00865622	0.00662715	0.0409903	0.0111382	0.00678028	0.0210307	0.0181604	0.00424689	0.00633323	0.0235004	0.0193402	0.0193402	0.0193402
20	0.0278788	0.0100178	0.0429588	0.012574	0.00339271	0.0259075	0.0477853	0.021065	0.0196612	0.0199173	0.00928975	0.0128643	0.0104811	0.015796	0.0140145	0.00644776	0.00597229	0.00992718	0.00770056	0.0470629	0.0118343	0.00833791	0.0190668	0.0206145	0.00566251	0.0084443	0.0197601	0.0164249	0.0164249	0.0164249
21	0.030303	0.0106857	0.0342315	0.014497	0.00254453	0.0215638	0.0389986	0.0223653	0.0227986	0.0203683	0.00952493	0.0178894	0.0134372	0.0156716	0.0140145	0.00907463	0.00812231	0.0107516	0.0111075	0.0376036	0.0131106	0.00980392	0.0192905	0.0181604	0.00707814	0.0084443	0.0186309	0.0162827	0.0162827	0.0162827
22	0.0290909	0.012244	0.0365192	0.0130178	0.00339271	0.021874	0.0339432	0.0224953	0.0230077	0.0244269	0.0099953	0.0166834	0.0121831	0.0160448	0.0126582	0.00835821	0.0102723	0.0125721	0.0147477	0.0365526	0.0121824	0.0114532	0.0180973	0.0186512	0.00821065	0.00949984	0.0172195	0.0123009	0.0123009	0.0123009
23	0.0293939	0.0149154	0.0299102	0.0150888	0.00593723	0.0197021	0.0276842	0.0249659	0.0232169	0.0226231	0.0119944	0.0148744	0.0179163	0.0189055	0.0108499	0.00847761	0.0086001	0.0128469	0.0155878	0.0348009	0.015547	0.0131024	0.015338	0.02032	0.00792752	0.00787593	0.0155963	0.0104522	0.0104522	0.0104522
24	0.0272727	0.0141362	0.026182	0.0173077	0.00678541	0.0197021	0.0187771	0.025551	0.020707	0.0254791	0.0107008	0.0188945	0.0160351	0.0220149	0.0103978	0.00847761	0.00883899	0.0125034	0.0163345	0.0341002	0.0145028	0.0112699	0.0150894	0.0201237	0.00764439	0.00966223	0.0155963	0.00988339	0.00988339	0.00988339
25	0.0287879	0.015472	0.0229622	0.0155325	0.00763359	0.016134	0.0152865	0.0243157	0.0219619	0.0233747	0.00917215	0.0201005	0.0172893	0.0217662	0.0162749	0.00955224	0.00812231	0.0129843	0.0191347	0.0295457	0.0172874	0.0136522	0.014443	0.0213998	0.00679502	0.0103118	0.0151729	0.00910125	0.00910125	0.00910125
26	0.030303	0.0171416	0.0229622	0.0143491	0.00508906	0.0159789	0.00962927	0.0239256	0.0219619	0.0245772	0.0101129	0.0184925	0.0173788	0.019403	0.0149186	0.00967164	0.00979455	0.0132591	0.0205348	0.0279108	0.0164752	0.0141103	0.0143187	0.0216943	0.00566251	0.0102306	0.0127735	0.00831911	0.00831911	0.00831911
27	0.0206061	0.0180321	0.0213523	0.0143491	0.0118745	0.0142724	0.00806452	0.0219752	0.024681	0.0229989	0.0103481	0.0190955	0.017558	0.0212687	0.0158228	0.0078806	0.00907788	0.0139118	0.0223083	0.0255751	0.0170553	0.0134689	0.0131504	0.0215962	0.0099094	0.0107178	0.013832	0.00732366	0.00732366	0.00732366
28	0.0215152	0.0199243	0.0216912	0.014645	0.0127226	0.0107043	0.00589793	0.0221052	0.020707	0.0218715	0.0110536	0.0180905	0.0227537	0.0199005	0.0135624	0.00656716	0.00907788	0.0124347	0.0221216	0.0255751	0.0178675	0.0134689	0.0124295	0.019142	0.0099094	0.0112861	0.0131969	0.00639932	0.00639932	0.00639932
29	0.0218182	0.0189225	0.0172852	0.014645	0.00763359	0.00946323	0.00589793	0.021195	0.0242627	0.0229989	0.0099953	0.0205025	0.0199767	0.018408	0.00723327	0.00668657	0.00668896	0.0148736	0.022355	0.0231227	0.0172874	0.0148433	0.0114848	0.0160989	0.0087769	0.010799	0.0122089	0.00561718	0.00561718	0.00561718
30	0.0181818	0.0190338	0.0145738	0.014645	0.00848176	0.0119454	0.00421281	0.0206749	0.0209161	0.0212702	0.0112888	0.0219095	0.0204246	0.0166667	0.0153707	0.00764179	0.0102723	0.0139118	0.022075	0.0196193	0.0145028	0.0150266	0.0107888	0.0169824	0.00906002	0.0108802	0.0126323	0.00540387	0.00540387	0.00540387
31	0.0206061	0.0171416	0.0129639	0.0155325	0.0186599	0.01148	0.00216659	0.0180092	0.0219619	0.0215708	0.0131703	0.0158794	0.0212309	0.0210199	0.0117541	0.00871642	0.00668896	0.0131561	0.0264619	0.0157655	0.0175194	0.0120946	0.0100679	0.0163934	0.0101925	0.0114485	0.010374	0.00469283	0.00469283	0.00469283
32	0.0145455	0.0172529	0.0128792	0.0134615	0.00763359	0.00946323	0.00252768	0.017229	0.0152688	0.0196918	0.0099953	0.0178894	0.0196184	0.0189055	0.00678119	0.00871642	0.00788342	0.0142896	0.022495	0.0166998	0.0161272	0.0140187	0.0105402	0.0153136	0.0107588	0.0126665	0.0102329	0.00554608	0.00554608	0.00554608
33	0.0181818	0.0161398	0.0111845	0.0142012	0.0152672	0.010394	0.00132403	0.0182043	0.0175695	0.0190906	0.0108184	0.0211055	0.0181851	0.016791	0.00858951	0.00943284	0.00740564	0.0130874	0.0214682	0.0161158	0.0148509	0.0143852	0.00979442	0.0160989	0.00764439	0.00966223	0.0114326	0.00419511	0.00419511	0.00419511
34	0.0115152	0.0173642	0.00991357	0.0131657	0.0161154	0.00837729	0.00180549	0.0167089	0.0125497	0.0148816	0.00952493	0.0170854	0.0199767	0.0155473	0.0126582	0.00728358	0.0083612	0.0140492	0.0214216	0.0145977	0.0168233	0.0131024	0.00934696	0.0163934	0.0101925	0.0110425	0.0105857	0.00355518	0.00355518	0.00355518
35	0.0121212	0.0150267	0.00940519	0.0137574	0.0118745	0.00868756	0.00132403	0.0156037	0.0138046	0.0165351	0.010936	0.0176884	0.0211413	0.0124378	0.0103978	0.00776119	0.00955566	0.0135339	0.0207682	0.0109775	0.0128785	0.0149349	0.00825316	0.014921	0.0101925	0.0105554	0.0106563	0.00476394	0.00476394	0.00476394
36	0.010303	0.018366	0.00838841	0.0139053	0.0127226	0.00651567	0.000722195	0.0145634	0.014223	0.0152574	0.00928975	0.0158794	0.0180059	0.0145522	0.00497288	0.0078806	0.00740564	0.0125378	0.0195548	0.0113278	0.0142708	0.0143852	0.00957069	0.0132522	0.0101925	0.00958103	0.00860974	0.00355518	0.00355518	0.00355518
37	0.0130303	0.0152493	0.00788002	0.0116864	0.014419	0.00853242	0.000722195	0.0147585	0.0104581	0.0153326	0.00952493	0.0158794	0.0173788	0.0134328	0.00813743	0.00728358	0.0083612	0.0135683	0.0203015	0.00980965	0.015083	0.0138354	0.00805429	0.0135467	0.00764439	0.0105554	0.0094566	0.0039818	0.0039818	0.0039818
38	0.00727273	0.0162511	0.00771056	0.0127219	0.0110263	0.00698107	0.00060183	0.0118978	0.0112947	0.0147313	0.00940734	0.0148744	0.0180955	0.0136816	0.00904159	0.00597015	0.00764453	0.0133965	0.0202081	0.0094593	0.0135747	0.0133773	0.00755711	0.0123687	0.00962627	0.0117733	0.0100917	0.00426621	0.00426621	0.00426621
39	0.0069697	0.0142476	0.00796475	0.0142012	0.0135708	0.00682594	0.000722195	0.0120278	0.012968	0.0126268	0.00881938	0.0144724	0.0171997	0.0144279	0.00678119	0.00597015	0.00740564	0.0125378	0.0175013	0.0075908	0.0131106	0.0118197	0.00681135	0.0109944	0.00906002	0.0102306	0.00832745	0.00383959	0.00383959	0.00383959
40	0.01	0.0130232	0.00525335	0.0119822	0.0178117	0.00496432	0.000240732	0.0104675	0.0115039	0.0136791	0.00940734	0.0186935	0.0179163	0.0119403	0.00632911	0.00585075	0.00788342	0.0133622	0.0163345	0.00653976	0.0125305	0.0117281	0.00720909	0.0111907	0.0087769	0.00990581	0.00825688	0.00348407	0.00348407	0.00348407
41	0.00606061	0.0117988	0.00381291	0.0110947	0.0101781	0.00558486	0.000120366	0.0117678	0.00857561	0.0140549	0.00870179	0.0148744	0.0141539	0.0121891	0.0126582	0.00895522	0.00692785	0.0114042	0.0182013	0.00700689	0.0120664	0.0134689	0.00676163	0.0101109	0.00651189	0.00974342	0.00712773	0.00291524	0.00291524	0.00291524
42	0.00454545	0.0113535	0.00423657	0.0100592	0.0110263	0.00511945	0.000481464	0.00968728	0.0092031	0.0108982	0.0085842	0.0160804	0.0143331	0.00982587	0.00813743	0.00465672	0.00764453	0.0128126	0.0171746	0.0063062	0.0118343	0.0131024	0.0065379	0.0102091	0.00792752	0.00795713	0.00649259	0.00334187	0.00334187	0.00334187
43	0.00727273	0.0134684	0.00550754	0.00887574	0.0229008	0.00449891	0.000361098	0.00864703	0.00773897	0.0120256	0.0099953	0.0116583	0.0139747	0.0115672	0.00542495	0.00823881	0.00668896	0.0111981	0.0157278	0.00572229	0.0131106	0.0131941	0.00651304	0.00942378	0.00679502	0.00941864	0.0067043	0.0039818	0.0039818	0.0039818
44	0.00484848	0.0102404	0.0043213	0.0121302	0.0118745	0.00403351	0.00060183	0.00760679	0.00606568	0.00947012	0.00834901	0.00924623	0.0133477	0.0100746	0.0045208	0.0040597	0.00692785	0.0112325	0.0131143	0.00420413	0.0111382	0.0105369	0.00626445	0.00844213	0.00566251	0.00787593	0.00543402	0.0039818	0.0039818	0.0039818
45	0.00515152	0.0109083	0.00415184	0.00931953	0.0186599	0.00558486	0.000481464	0.00864703	0.00732064	0.00886885	0.00646754	0.0114573	0.0146018	0.0079602	0.00723327	0.00597015	0.00453894	0.0107859	0.0141877	0.00560551	0.00997796	0.0110867	0.00579213	0.00539904	0.00566251	0.00941864	0.00543402	0.00355518	0.00355518	0.00355518
46	0.00242424	0.0126892	0.00321979	0.0106509	0.014419	0.00403351	0	0.00799688	0.00585652	0.0109733	0.00670273	0.0114573	0.0116456	0.00945274	0.00406872	0.00680597	0.00597229	0.0108203	0.0126476	0.0031531	0.0111382	0.0107202	0.00579213	0.00726416	0.00594564	0.00779474	0.00663373	0.00369738	0.00369738	0.00369738
47	0.00454545	0.00823687	0.00406711	0.0091716	0.0195081	0.00341297	0.000120366	0.00799688	0.00627484	0.00947012	0.0071731	0.0110553	0.0121831	0.00858209	0.00542495	0.00525373	0.00501672	0.0104768	0.0125543	0.0044377	0.00881773	0.00943742	0.00569269	0.00667517	0.00679502	0.00763235	0.00465773	0.00362628	0.00362628	0.00362628
48	0.0030303	0.0114648	0.00321979	0.00857988	0.0186599	0.00403351	0.000361098	0.00702165	0.00543819	0.00962044	0.00682032	0.00944724	0.011556	0.00820896	0.00587703	0.00501493	0.00430005	0.00920583	0.0112008	0.00397057	0.0091658	0.0100788	0.00594128	0.00638068	0.00707814	0.00885028	0.00585745	0.00440842	0.00440842	0.00440842
49	0.00242424	0.00912734	0.00254194	0.00931953	0.0169635	0.00294756	0.000361098	0.00643651	0.00481071	0.00849305	0.0071731	0.00984925	0.0108394	0.00808458	0.00768535	0.00764179	0.00645007	0.00941193	0.0119475	0.00303632	0.01021	0.00879604	0.00504636	0.0068715	0.00537939	0.00690159	0.00536344	0.00291524	0.00291524	0.00291524
50	0.0030303	0.00923865	0.00211829	0.00724852	0.0101781	0.00387837	0.000240732	0.00546128	0.00188245	0.00826757	0.00811383	0.0080402	0.0122727	0.00771144	0.0045208	0.00501493	0.00382226	0.0110264	0.0104541	0.00268597	0.00893375	0.0109034	0.00504636	0.0054972	0.00537939	0.00803832	0.00501059	0.00263083	0.00263083	0.00263083
51	0.00242424	0.00923865	0.00254194	0.00828402	0.00932994	0.00465405	0.000722195	0.0063715	0.00543819	0.00834273	0.00729069	0.0100503	0.011556	0.0090796	0.00316456	0.00585075	0.00430005	0.00851882	0.0101741	0.00432092	0.00881773	0.00897929	0.00499664	0.00500638	0.00339751	0.00714518	0.00486944	0.00355518	0.00355518	0.00355518
52	0.00272727	0.00756901	0.00305033	0.00680473	0.00848176	0.00372324	0.000842561	0.00429101	0.00418323	0.0061631	0.00611477	0.0078392	0.0110185	0.00845771	0.00497288	0.00453731	0.00430005	0.00992718	0.00942736	0.00256919	0.00777352	0.00870442	0.00507122	0.00441739	0.00537939	0.00576486	0.00402258	0.00284414	0.00284414	0.00284414
53	0.00212121	0.00823687	0.0029656	0.00606509	0.00763359	0.00387837	0.000120366	0.00448605	0.00292826	0.00721533	0.00729069	0.00984925	0.00994356	0.00634328	0.00497288	0.00620896	0.00477783	0.00862187	0.00854063	0.00280276	0.00580114	0.00833791	0.00554354	0.00392657	0.00424689	0.00600844	0.00430487	0.00305745	0.00305745	0.00305745
54	0.00272727	0.00734639	0.00211829	0.0066568	0.0101781	0.00294756	0.000481464	0.00325076	0.00292826	0.00781661	0.00658514	0.00864322	0.008779	0.00758706	0.00587703	0.00859701	0.00477783	0.00924018	0.00826061	0.00245241	0.00719341	0.0097123	0.0051458	0.00402474	0.00453001	0.00625203	0.0047283	0.00255973	0.00255973	0.00255973
55	0.00393939	0.00656723	0.00305033	0.00769231	0.014419	0.0035681	0.00060183	0.00539627	0.00522903	0.00586246	0.0070555	0.00623116	0.00940607	0.00621891	0.00497288	0.00608955	0.00501672	0.00820967	0.00807393	0.00221885	0.00788955	0.00925417	0.00482263	0.00333759	0.00622877	0.00592725	0.00275229	0.00234642	0.00234642	0.00234642
56	0.00151515	0.0074577	0.0027114	0.00532544	0.00763359	0.00294756	0.000240732	0.00435602	0.00188245	0.00706501	0.00517404	0.0128643	0.00815193	0.00534826	0.0045208	0.00465672	0.00501672	0.00800357	0.00690717	0.00105103	0.00823761	0.00879604	0.00474805	0.00363208	0.00396376	0.00454693	0.0037403	0.00284414	0.00284414	0.00284414
57	0.00151515	0.00545414	0.00220302	0.00636095	0.00508906	0.00294756	0.000361098	0.00377089	0.0027191	0.00676437	0.0070555	0.00663317	0.00752486	0.00646766	0.0045208	0.00513433	0.00430005	0.00755702	0.00830728	0.00116782	0.00800557	0.00769654	0.00499664	0.0041229	0.00424689	0.00625203	0.0042343	0.00277304	0.00277304	0.00277304
58	0.00181818	0.00556545	0.00152517	0.00636095	0.00508906	0.00217189	0.000361098	0.00422599	0.00188245	0.00563698	0.00446849	0.0078392	0.00895817	0.00671642	0.00632911	0.00441791	0.00406116	0.00721352	0.00662715	0.00151816	0.00672932	0.00751329	0.00410172	0.00382841	0.00736127	0.00584605	0.00352858	0.00305745	0.00305745	0.00305745
59	0.00121212	0.00512021	0.00288087	0.00576923	0.00593723	0.00232702	0.000240732	0.00364086	0.00230077	0.0061631	0.00646754	0.00663317	0.00815193	0.00584577	0.0045208	0.00453731	0.00334448	0.00841577	0.00690717	0.00210207	0.00696136	0.00751329	0.00487235	0.00294493	0.00509626	0.00600844	0.00296401	0.00348407	0.00348407	0.00348407
60	0.00242424	0.00589938	0.00203355	0.00532544	0.00424088	0.00232702	0.000240732	0.00370587	0.00313742	0.0054115	0.00540922	0.0078392	0.00770402	0.00310945	0.00361664	0.00358209	0.00382226	0.00838142	0.00625379	0.00233563	0.00603318	0.00806304	0.00437517	0.00265044	0.00537939	0.00470932	0.0037403	0.00305745	0.00305745	0.00305745
61	0.00030303	0.00422974	0.00186409	0.00547337	0.00424088	0.00294756	0.000361098	0.00344581	0.0027191	0.0050357	0.00682032	0.00482412	0.0073457	0.00435323	0.00406872	0.00262687	0.00262781	0.00714482	0.00676716	0.00245241	0.00522102	0.00751329	0.00397743	0.00284677	0.00453001	0.00479052	0.00289344	0.00270193	0.00270193	0.00270193
62	0.00121212	0.00422974	0.00152517	0.00502959	0.00763359	0.00279243	0.000361098	0.00312073	0.00355574	0.00496054	0.00576199	0.00643216	0.00591239	0.00584577	0.00542495	0.0038209	0.00358337	0.00666392	0.00583376	0.00151816	0.00649727	0.00760491	0.00444975	0.00304309	0.00509626	0.00544008	0.00275229	0.00263083	0.00263083	0.00263083
63	0.00181818	0.00445236	0.00203355	0.00591716	0.00763359	0.00232702	0.000481464	0.00331578	0.00292826	0.00420894	0.00341016	0.00562814	0.00752486	0.00460199	0.00497288	0.0040597	0.00430005	0.00621737	0.00564708	0.00198529	0.00556909	0.00723841	0.00440003	0.00245411	0.00622877	0.00479052	0.00381087	0.00298635	0.00298635	0.00298635
64	0.00212121	0.00612199	0.00245721	0.00576923	0.00763359	0.00217189	0.000481464	0.00344581	0.00188245	0.00563698	0.00529163	0.00522613	0.00725611	0.00435323	0.00497288	0.00489552	0.00358337	0.00738527	0.00597377	0.000934252	0.00498898	0.00687191	0.00400229	0.00284677	0.00339751	0.00438454	0.00254058	0.00334187	0.00334187	0.00334187
65	0.00212121	0.0062333	0.00220302	0.00488166	0.00424088	0.00263729	0.000361098	0.00364086	0.00188245	0.0046599	0.00411571	0.00482412	0.00609155	0.00385572	0.00316456	0.00501493	0.00358337	0.00741962	0.00476035	0.00116782	0.00464091	0.00733003	0.004052	0.00255227	0.00453001	0.00479052	0.00282287	0.00213311	0.00213311	0.00213311
66	0.00151515	0.00456367	0.00203355	0.00606509	0.00339271	0.00279243	0.000361098	0.00273064	0.00334658	0.00511086	0.00576199	0.00562814	0.00474783	0.00435323	0.0022604	0.00441791	0.00453894	0.00642347	0.00457367	0.00163494	0.00452489	0.00797141	0.00425088	0.0027486	0.00283126	0.00625203	0.00310515	0.00348407	0.00348407	0.00348407
67	0.000606061	0.00400712	0.00186409	0.0045858	0.00169635	0.0031027	0.000240732	0.00273064	0.00209161	0.00518602	0.00682032	0.00582915	0.00707695	0.0050995	0.0022604	0.00310448	0.00382226	0.00707612	0.00438699	0.00116782	0.00533705	0.00604728	0.00400229	0.00225778	0.00368063	0.00414095	0.00232886	0.00241752	0.00241752	0.00241752
68	0.000909091	0.00400712	0.00245721	0.00399408	0.00339271	0.00294756	0.000120366	0.00234055	0.000836645	0.00390831	0.00470367	0.00462312	0.00591239	0.00422886	0.00361664	0.0040597	0.00191113	0.00666392	0.00424698	0.00163494	0.00487296	0.00668866	0.00385313	0.00245411	0.00283126	0.00389737	0.00211715	0.00319966	0.00319966	0.00319966
69	0.00272727	0.00512021	0.00194882	0.0045858	0.000848176	0.00170648	0.000240732	0.00227553	0.00125497	0.00518602	0.00505644	0.00422111	0.00465825	0.0039801	0.00542495	0.00632836	0.00334448	0.00632042	0.00560041	0.000583908	0.00556909	0.00568078	0.00425088	0.00304309	0.00283126	0.00365378	0.00232886	0.00270193	0.00270193	0.00270193
70	0.00181818	0.00400712	0.0013557	0.00399408	0.00339271	0.00232702	0.000240732	0.0029907	0.00188245	0.00300639	0.00388053	0.00482412	0.00600197	0.00410448	0.0045208	0.00346269	0.00406116	0.00618302	0.00429365	0.00151816	0.00382875	0.00586403	0.00402715	0.00284677	0.00368063	0.00454693	0.00310515	0.00227531	0.00227531	0.00227531
71	0.00121212	0.00311665	0.00177936	0.00443787	0.00254453	0.00232702	0.000481464	0.00279566	0.00188245	0.00458474	0.00646754	0.00241206	0.00474783	0.0050995	0.0045208	0.00286567	0.0028667	0.00580517	0.00382695	0.00105103	0.00487296	0.00586403	0.00380342	0.00245411	0.00424689	0.00479052	0.00218772	0.00284414	0.00284414	0.00284414
72	0.00181818	0.0036732	0.00169463	0.00399408	0.00254453	0.00170648	0.000361098	0.00247058	0.00313742	0.00368283	0.0042333	0.0040201	0.00447908	0.00422886	0.00316456	0.00370149	0.00382226	0.00566777	0.004527	0.00116782	0.00464091	0.00494777	0.00340567	0.00255227	0.00311438	0.00357259	0.00183486	0.00305745	0.00305745	0.00305745
73	0.000909091	0.00411843	0.00169463	0.00266272	0.000848176	0.00232702	0.000361098	0.00234055	0.00146413	0.00375799	0.0056444	0.00281407	0.00367285	0.00460199	0.0045208	0.00465672	0.00501672	0.00587387	0.00368694	0.00221885	0.0040608	0.0057724	0.00308251	0.00206145	0.00339751	0.00349139	0.00204658	0.00234642	0.00234642	0.00234642
74	0.000909091	0.00400712	0.00152517	0.00414201	0.00339271	0.00232702	0	0.00292569	0.00146413	0.00443442	0.00411571	0.00482412	0.00394159	0.00435323	0.0045208	0.00346269	0.00238892	0.00539297	0.00345359	0.00140138	0.00324864	0.0061389	0.00308251	0.00225778	0.00339751	0.00365378	0.00141143	0.00291524	0.00291524	0.00291524
75	0.000909091	0.00378451	0.00110151	0.00369822	0.00678541	0.00248216	0.000120366	0.00273064	0.00188245	0.00338219	0.00517404	0.00462312	0.00474783	0.0028607	0.00406872	0.00286567	0.00525561	0.00618302	0.00420031	0.00116782	0.00394477	0.00549753	0.00350511	0.00206145	0.00509626	0.00446574	0.00119972	0.00248862	0.00248862	0.00248862
76	0.000909091	0.00333927	0.0013557	0.00369822	0.00169635	0.00186162	0.000361098	0.00195046	0.00250994	0.00293123	0.0042333	0.00281407	0.00429992	0.00323383	0.00316456	0.00322388	0.00310559	0.00587387	0.00326691	0.00163494	0.005105	0.00558915	0.00300793	0.00235594	0.00396376	0.00430335	0.00127029	0.00213311	0.00213311	0.00213311
77	0.00121212	0.00189225	0.00169463	0.00295858	0.000848176	0.00186162	0.000481464	0.0025356	0.000627484	0.00270575	0.0042333	0.0040201	0.00483741	0.00323383	0.00271248	0.00441791	0.00262781	0.00528991	0.00280021	0.000934252	0.00452489	0.00513102	0.00325652	0.00186512	0.00481314	0.00430335	0.00134086	0.00227531	0.00227531	0.00227531
78	0.00181818	0.00311665	0.00118624	0.00443787	0.00508906	0.00139621	0.000481464	0.00201547	0.00209161	0.00375799	0.00470367	0.00261307	0.00376243	0.00273632	0.00316456	0.0041791	0.00430005	0.00525556	0.00322024	0.00116782	0.00475693	0.0050394	0.00345539	0.00225778	0.00198188	0.00308542	0.00134086	0.00270193	0.00270193	0.00270193
79	0.00242424	0.0024488	0.00101678	0.00221893	0.00254453	0.00248216	0	0.00195046	0.00188245	0.00278091	0.00376294	0.00422111	0.00429992	0.00261194	0.00361664	0.00286567	0.00406116	0.00546167	0.00284688	0.00116782	0.00464091	0.00439802	0.00335595	0.00215962	0.00283126	0.00324781	0.00183486	0.00241752	0.00241752	0.00241752
80	0.00181818	0.00222618	0.00194882	0.00281065	0.00339271	0.00232702	0.000120366	0.0021455	0.00125497	0.00210447	0.00411571	0.0038191	0.00349368	0.00373134	0.00361664	0.00262687	0.0028667	0.00546167	0.0023335	0.000817471	0.00568511	0.00494777	0.00350511	0.00206145	0.00169875	0.003329	0.001482	0.00234642	0.00234642	0.00234642
81	0.00151515	0.00289403	0.00101678	0.00428994	0.000848176	0.00232702	0.000120366	0.0025356	0.00167329	0.00270575	0.00317498	0.00361809	0.00394159	0.00223881	0.0045208	0.00453731	0.00382226	0.00474031	0.00284688	0.000467126	0.00313261	0.00448965	0.00285878	0.0027486	0.00311438	0.003329	0.00218772	0.00220421	0.00220421	0.00220421
82	0.00151515	0.00278272	0.00118624	0.0045858	0.00254453	0.00186162	0.000240732	0.00201547	0.00230077	0.00293123	0.00470367	0.00341709	0.00447908	0.00223881	0.00316456	0.00298507	0.0028667	0.00501511	0.00280021	0.00151816	0.00417682	0.0046729	0.00343053	0.00186512	0.00198188	0.00357259	0.00183486	0.00291524	0.00291524	0.00291524
83	0.00121212	0.00300534	0.00127097	0.00369822	0.00254453	0.00263729	0.000240732	0.00156037	0.00188245	0.00210447	0.0042333	0.00281407	0.00510615	0.0028607	0.00316456	0.00346269	0.0028667	0.00470596	0.00322024	0.000700689	0.00371273	0.00458127	0.00293335	0.00235594	0.00226501	0.00292303	0.00162315	0.00234642	0.00234642	0.00234642
84	0.00030303	0.00256011	0.00144043	0.00236686	0.00593723	0.00170648	0.000361098	0.00162538	0.0027191	0.00293123	0.00352775	0.00341709	0.00412076	0.0039801	0.00406872	0.00358209	0.00167224	0.00542732	0.00289355	0.0012846	0.00382875	0.00384827	0.00377856	0.00196329	0.00339751	0.00349139	0.00162315	0.00284414	0.00284414	0.00284414
85	0.00121212	0.0024488	0.00110151	0.0035503	0.000848176	0.00279243	0.000240732	0.0021455	0.00146413	0.00338219	0.00517404	0.00261307	0.00403117	0.00310945	0.0022604	0.00441791	0.00262781	0.00504946	0.00284688	0.0012846	0.0035967	0.0043064	0.00343053	0.00225778	0.00424689	0.00292303	0.000988003	0.00227531	0.00227531	0.00227531
86	0.00121212	0.00322796	0.00110151	0.00221893	0.00254453	0.00294756	0.000240732	0.00195046	0.00188245	0.00270575	0.00493885	0.0038191	0.0043895	0.0028607	0.00316456	0.0040597	0.00215002	0.00487771	0.00317357	0.000700689	0.00417682	0.00393989	0.00298307	0.00176696	0.00226501	0.00324781	0.001482	0.00220421	0.00220421	0.00220421
87	0.000909091	0.00389581	0.00118624	0.00281065	0.00254453	0.00139621	0.000361098	0.00221052	0.00146413	0.00345735	0.0042333	0.00201005	0.00331452	0.00174129	0.00271248	0.00453731	0.00358337	0.00480901	0.00298689	0.00116782	0.00324864	0.00357339	0.00300793	0.00186512	0.0011325	0.00267944	0.00169372	0.00255973	0.00255973	0.00255973
88	0.00121212	0.00322796	0.00101678	0.00340237	0.00169635	0.00170648	0.000481464	0.00260061	0.00188245	0.00263059	0.0042333	0.00261307	0.00277703	0.00310945	0.00316456	0.00358209	0.0028667	0.00425941	0.00210015	0.000817471	0.00417682	0.00384827	0.00231188	0.00157063	0.00169875	0.00219227	0.00119972	0.00248862	0.00248862	0.00248862
89	0.00181818	0.00311665	0.00127097	0.00340237	0.00169635	0.00186162	0.000240732	0.00208049	0.00104581	0.00240511	0.00293979	0.00341709	0.00376243	0.00348259	0.0022604	0.00274627	0.00430005	0.00449986	0.0026602	0.000583908	0.00313261	0.00329852	0.00290849	0.00117797	0.00198188	0.00308542	0.000988003	0.00291524	0.00291524	0.00291524
90	0.00151515	0.00189225	0.00118624	0.00340237	0.00254453	0.00217189	0.000361098	0.00208049	0.00146413	0.00315671	0.00388053	0.00341709	0.00367285	0.00223881	0.0022604	0.00358209	0.00167224	0.00470596	0.00270687	0.000700689	0.00336466	0.00439802	0.00275934	0.00225778	0.00198188	0.00284183	0.000917431	0.002062	0.002062	0.002062
91	0.00212121	0.00178094	0.000847314	0.00295858	0.00424088	0.00155135	0.000240732	0.00273064	0.00209161	0.00187899	0.00470367	0.0038191	0.00268745	0.0028607	0.00180832	0.00298507	0.00191113	0.00398461	0.00205348	0.000700689	0.00348068	0.00274876	0.00256047	0.00215962	0.00198188	0.00235466	0.00197601	0.00263083	0.00263083	0.00263083
92	0.000909091	0.0036732	0.000677851	0.00236686	0.00254453	0.00139621	0.000240732	0.00175541	0.00209161	0.00315671	0.0042333	0.00160804	0.00250829	0.00136816	0.00180832	0.00286567	0.00382226	0.00412201	0.00224016	0.000817471	0.00336466	0.00393989	0.00295821	0.00176696	0.0011325	0.00251705	0.00127029	0.00263083	0.00263083	0.00263083
93	0.000606061	0.00333927	0.00110151	0.00428994	0.000848176	0.00124108	0.00060183	0.00156037	0.000836645	0.00255543	0.00388053	0.00281407	0.00259787	0.00261194	0.00135624	0.00322388	0.00334448	0.00398461	0.00261352	0.0012846	0.00243648	0.00476452	0.00280906	0.00176696	0.00169875	0.00146151	0.000988003	0.00319966	0.00319966	0.00319966
94	0.00121212	0.0024488	0.00118624	0.0045858	0.00254453	0.00186162	0.000722195	0.00201547	0.00146413	0.00278091	0.00376294	0.00201005	0.00304578	0.00186567	0.00180832	0.00322388	0.0028667	0.00419071	0.00280021	0.000817471	0.00243648	0.00393989	0.00263505	0.00196329	0.00198188	0.00227347	0.00141143	0.002062	0.002062	0.002062
95	0.00121212	0.00311665	0.00101678	0.0035503	0.00508906	0.00201675	0.000361098	0.00247058	0.00250994	0.00165351	0.00435089	0.00442211	0.00313536	0.00298507	0.00180832	0.00370149	0.00406116	0.00395026	0.0023335	0.00116782	0.00243648	0.00366502	0.00251075	0.000883479	0.00283126	0.00227347	0.00119972	0.00277304	0.00277304	0.00277304
96	0.00181818	0.00200356	0.00110151	0.00147929	0.00169635	0.00186162	0.000361098	0.00130031	0.00104581	0.00255543	0.00399812	0.00241206	0.00250829	0.0028607	0.00135624	0.00298507	0.00215002	0.00353806	0.00238017	0.000467126	0.00278455	0.00284039	0.00285878	0.00196329	0.00311438	0.00267944	0.000705716	0.00213311	0.00213311	0.00213311
97	0.000606061	0.0036732	0.00059312	0.00192308	0.00169635	0.00217189	0.000120366	0.0016904	0.00104581	0.00255543	0.00388053	0.00201005	0.00259787	0.0028607	0.00271248	0.00465672	0.00191113	0.00415636	0.00214682	0.000700689	0.00394477	0.00339014	0.00270962	0.00117797	0.00368063	0.00251705	0.00155258	0.00255973	0.00255973	0.00255973
98	0.00181818	0.00256011	0.00127097	0.00207101	0.00254453	0.00139621	0.00060183	0.00149535	0.00146413	0.00202931	0.00364534	0.00120603	0.00295619	0.000870647	0.00316456	0.0038209	0.00262781	0.00384721	0.00158678	0.000934252	0.00301659	0.00329852	0.00263505	0.00206145	0.00226501	0.00211108	0.00119972	0.00220421	0.00220421	0.00220421
99	0.00030303	0.00256011	0.000847314	0.00325444	0	0.00124108	0.000722195	0.00175541	0.00146413	0.00195415	0.00399812	0.00281407	0.00277703	0.00236318	0.00180832	0.00310448	0.00334448	0.00381286	0.00210015	0.000934252	0.00290057	0.00393989	0.00206329	0.00176696	0.0011325	0.0017051	0.00134086	0.00213311	0.00213311	0.00213311
100	0.000606061	0.00333927	0.000762583	0.00177515	0.00254453	0.00093081	0.000361098	0.00136532	0.000627484	0.00225479	0.00352775	0.00160804	0.0024187	0.00323383	0.00045208	0.00334328	0.00430005	0.00384721	0.00191347	0.000350345	0.0035967	0.00339014	0.00231188	0.00196329	0.00254813	0.00219227	0.000988003	0.00213311	0.00213311	0.00213311
101	0.00121212	0.00155833	0.0013557	0.00177515	0.00169635	0.00186162	0.000361098	0.00117028	0.00104581	0.00278091	0.00458608	0.00201005	0.00214996	0.00186567	0.00316456	0.00274627	0.00143335	0.00439681	0.00177346	0.000467126	0.00313261	0.00339014	0.00308251	0.00186512	0.00198188	0.00202988	0.00112915	0.00170648	0.00170648	0.00170648
102	0.000909091	0.00178094	0.000932045	0.00207101	0.000848176	0.00108594	0.000120366	0.00182043	0.000836645	0.00232995	0.00317498	0.00301508	0.00232912	0.00273632	0.00045208	0.00358209	0.00262781	0.00377851	0.00252018	0.000583908	0.00232045	0.00348177	0.00231188	0.0013743	0.00141563	0.00276064	0.00134086	0.00241752	0.00241752	0.00241752
103	0.00121212	0.0024488	0.00110151	0.00325444	0.00254453	0.00155135	0.000481464	0.0016904	0.000836645	0.00240511	0.00446849	0.00221106	0.00268745	0.00223881	0.00135624	0.00310448	0.00310559	0.00357241	0.00116675	0.000583908	0.00348068	0.00302364	0.00238646	0.00166879	0.00169875	0.0016239	0.000705716	0.00263083	0.00263083	0.00263083
104	0.000606061	0.00211487	0.000847314	0.00384615	0.000848176	0.00155135	0.000120366	0.00188544	0.00209161	0.00172867	0.00399812	0.00160804	0.00134372	0.00186567	0.000904159	0.00573134	0.0028667	0.00350371	0.00163345	0.000700689	0.00208841	0.00329852	0.00275934	0.00157063	0.00169875	0.00178629	0.00112915	0.00241752	0.00241752	0.00241752
105	0.000606061	0.00300534	0.00152517	0.00428994	0.00169635	0.00108594	0.00060183	0.00175541	0.00104581	0.00187899	0.0042333	0.00221106	0.00286661	0.00273632	0.00180832	0.00226866	0.00334448	0.00360676	0.00210015	0.000350345	0.00324864	0.00375664	0.00248589	0.00166879	0.0011325	0.00186749	0.00105857	0.00170648	0.00170648	0.00170648
106	0.000909091	0.00289403	0.000932045	0.0035503	0.00169635	0.00124108	0.000722195	0.00188544	0.00125497	0.00248027	0.00293979	0.00160804	0.00250829	0.00186567	0.000904159	0.00346269	0.00262781	0.00360676	0.00135343	0.000817471	0.00324864	0.00201576	0.00233674	0.0013743	0.00339751	0.00259825	0.000282287	0.00234642	0.00234642	0.00234642
107	0.000606061	0.00300534	0.0013557	0.00192308	0.000848176	0.00248216	0.000240732	0.00143034	0.00146413	0.00187899	0.00388053	0.00221106	0.00161247	0.00149254	0.00135624	0.00370149	0.000477783	0.00360676	0.00177346	0.000583908	0.00232045	0.00329852	0.00196386	0.00166879	0.00198188	0.00211108	0.000917431	0.00184869	0.00184869	0.00184869
108	0.000909091	0.00233749	0.00059312	0.00384615	0.00169635	0.00139621	0.000722195	0.00182043	0.00125497	0.00187899	0.00364534	0.00180905	0.00170205	0.00199005	0.00316456	0.00358209	0.00382226	0.00346936	0.00196014	0.000467126	0.00208841	0.00229064	0.00231188	0.0013743	0.00169875	0.00227347	0.00105857	0.00227531	0.00227531	0.00227531
109	0.000606061	0.00300534	0.000677851	0.00236686	0.000848176	0.000775675	0.000361098	0.00175541	0.00125497	0.00263059	0.00376294	0.00100503	0.0019708	0.00186567	0.00271248	0.0040597	0.00382226	0.00353806	0.0018668	0.000583908	0.00313261	0.00219901	0.00243617	0.000883479	0.00226501	0.00227347	0.00042343	0.00263083	0.00263083	0.00263083
110	0.000909091	0.00178094	0.000677851	0.00281065	0.00254453	0.00170648	0.000240732	0.000975229	0.00104581	0.00187899	0.00376294	0.00261307	0.00107498	0.00186567	0.00271248	0.0038209	0.0028667	0.00340066	0.00154011	0.000583908	0.00278455	0.00339014	0.0023616	0.00186512	0.00141563	0.00138032	0.000564573	0.0019909	0.0019909	0.0019909
111	0.000909091	0.00222618	0.00101678	0.00281065	0.00169635	0.00139621	0.000361098	0.00149535	0.00188245	0.00157835	0.00258702	0.00160804	0.0019708	0.00161692	0.00316456	0.00334328	0.00310559	0.00329761	0.0014001	0.000583908	0.00208841	0.00302364	0.00246103	0.00166879	0.00141563	0.00219227	0.000988003	0.00263083	0.00263083	0.00263083
112	0.00121212	0.00200356	0.000677851	0.00192308	0.00424088	0.00186162	0.000361098	0.00123529	0.00104581	0.00172867	0.00364534	0.00281407	0.00304578	0.00174129	0.0022604	0.00358209	0.0028667	0.00281671	0.00149344	0.000583908	0.00313261	0.00183251	0.00206329	0.00147246	0.000283126	0.00178629	0.000705716	0.00270193	0.00270193	0.00270193
113	0.00121212	0.00256011	0.00110151	0.00295858	0.00339271	0.00155135	0.000361098	0.00143034	0.000836645	0.00127772	0.00270461	0.00180905	0.00179163	0.00161692	0	0.00370149	0.00191113	0.00302281	0.00163345	0.000467126	0.00290057	0.00229064	0.0018147	0.0013743	0.000849377	0.00186749	0.000494001	0.00213311	0.00213311	0.00213311
114	0.000909091	0.00233749	0.00110151	0.00251479	0.00339271	0.00232702	0.000240732	0.00110526	0.00188245	0.00187899	0.00364534	0.00221106	0.0019708	0.00136816	0.00135624	0.0039403	0.00167224	0.00271366	0.00112008	0.000233563	0.00185636	0.00265714	0.0018147	0.00147246	0.00141563	0.00211108	0.000988003	0.0019198	0.0019198	0.0019198
115	0.000909091	0.00233749	0.000932045	0.00221893	0.00254453	0.00108594	0.000240732	0.00136532	0.00209161	0.00210447	0.00341016	0.00160804	0.00188121	0.00161692	0.00135624	0.00250746	0.00167224	0.00288541	0.000886732	0.000700689	0.00185636	0.00256551	0.00206329	0.00176696	0.000849377	0.00178629	0.000635145	0.00255973	0.00255973	0.00255973
116	0	0.00189225	0.000338926	0.00221893	0.00254453	0.00108594	0.000120366	0.00149535	0.000836645	0.00225479	0.00388053	0.00261307	0.00116456	0.0011194	0.00180832	0.00346269	0.00334448	0.00254191	0.0014001	0.000350345	0.00290057	0.00302364	0.00213787	0.00255227	0.000283126	0.00121793	0.000635145	0.0019909	0.0019909	0.0019909
117	0.000606061	0.0024488	0.000677851	0.00221893	0.00339271	0.00186162	0.000481464	0.0016904	0.00167329	0.00165351	0.00352775	0.00241206	0.0019708	0.00136816	0.000904159	0.00298507	0.00191113	0.00298846	0.00163345	0.000350345	0.00301659	0.00201576	0.00176498	0.00225778	0.00311438	0.00202988	0.000776288	0.00149317	0.00149317	0.00149317
118	0.000606061	0.00178094	0.00059312	0.00340237	0.000848176	0.00093081	0.000120366	0.00149535	0.00146413	0.00172867	0.00364534	0.00281407	0.000985398	0.000995025	0.00180832	0.00346269	0.00310559	0.00316021	0.0018668	0.000817471	0.00208841	0.00238226	0.00188928	0.00176696	0.00141563	0.0016239	0.000564573	0.0019198	0.0019198	0.0019198
119	0.00212121	0.00211487	0.000847314	0.00192308	0.000848176	0.00139621	0.000361098	0.00130031	0.00125497	0.000676437	0.00317498	0.00361809	0.0019708	0.000995025	0.0022604	0.00286567	0.00191113	0.00212971	0.00116675	0.000817471	0.00243648	0.00247389	0.00196386	0.00157063	0.000849377	0.00154271	0.000917431	0.0019909	0.0019909	0.0019909
120	0.00030303	0.00111309	0.000762583	0.00162722	0.00169635	0.00248216	0.000240732	0.00143034	0.00188245	0.00172867	0.00293979	0.00221106	0.00161247	0.0011194	0.00135624	0.00262687	0.00238892	0.00312586	0.00126009	0.000467126	0.00301659	0.00164926	0.00198871	0.0027486	0.0011325	0.00186749	0.00084686	0.00227531	0.00227531	0.00227531
121	0.000909091	0.0024488	0.000762583	0.00369822	0.000848176	0.000775675	0.000120366	0.00188544	0.000418323	0.00202931	0.00388053	0.00160804	0.00134372	0.00149254	0.00361664	0.00179104	0.00262781	0.00285106	0.00126009	0.000467126	0.00278455	0.00238226	0.00211301	0.00157063	0.00141563	0.0017051	0.00042343	0.00170648	0.00170648	0.00170648
122	0.00121212	0.00189225	0.000254194	0.00236686	0.00169635	0.00108594	0.000120366	0.00162538	0.00104581	0.00172867	0.0028222	0.00221106	0.00134372	0.00136816	0.00135624	0.00274627	0.00167224	0.00261061	0.00144677	0.000467126	0.00220443	0.00247389	0.00243617	0.00147246	0.00198188	0.00146151	0.000635145	0.00177759	0.00177759	0.00177759
123	0.000606061	0.00278272	0.0016099	0.00221893	0.00254453	0.00093081	0.000481464	0.00143034	0.000209161	0.00105224	0.00376294	0.00180905	0.00143331	0.00223881	0.00180832	0.00262687	0.0028667	0.00281671	0.00130676	0.000350345	0.00243648	0.00238226	0.00183956	0.00206145	0.0011325	0.00154271	0.00042343	0.00156428	0.00156428	0.00156428
124	0.00121212	0.00211487	0.00101678	0.00251479	0.000848176	0.00201675	0.00060183	0.0016904	0.000627484	0.00172867	0.00317498	0.00160804	0.00170205	0.000746269	0.00180832	0.00238806	0.00453894	0.00216406	0.00102674	0.000583908	0.00220443	0.00183251	0.00159097	0.00176696	0.000849377	0.00194868	0.000705716	0.00248862	0.00248862	0.00248862
125	0.00151515	0.00178094	0.000677851	0.00177515	0.000848176	0.00124108	0.000120366	0.00110526	0.00209161	0.00157835	0.00246943	0.00241206	0.00214996	0.00161692	0.00271248	0.00322388	0.00310559	0.00274801	0.00102674	0.000467126	0.00139227	0.00238226	0.0018147	0.000883479	0.00141563	0.00194868	0.00084686	0.00156428	0.00156428	0.00156428
126	0.000606061	0.00189225	0.000847314	0.00221893	0.00339271	0.00093081	0.000240732	0.00149535	0.0027191	0.00187899	0.00246943	0.00120603	0.00134372	0.00136816	0.0022604	0.00131343	0.00525561	0.00237016	0.00158678	0.000700689	0.00139227	0.00164926	0.00171527	0.0013743	0.00141563	0.00178629	0.000705716	0.00170648	0.00170648	0.00170648
127	0.000606061	0.00166963	0.000762583	0.00133136	0.000848176	0.00155135	0.000120366	0.00104024	0.00125497	0.00142803	0.00376294	0.00140704	0.00116456	0.00186567	0.00045208	0.00310448	0.00143335	0.00267931	0.00126009	0.000817471	0.00278455	0.00229064	0.00156611	0.000785315	0.00169875	0.0017051	0.000635145	0.002062	0.002062	0.002062
128	0.00030303	0.00178094	0.000847314	0.00251479	0.00254453	0.000775675	0.000240732	0.000845199	0.00125497	0.00135287	0.00235183	0.00261307	0.00107498	0.00161692	0.0022604	0.00262687	0.00310559	0.00254191	0.00107341	0.000233563	0.00243648	0.00164926	0.00213787	0.0013743	0.00198188	0.000974342	0.000917431	0.00241752	0.00241752	0.00241752
129	0.00121212	0.00189225	0.000677851	0.00295858	0.00169635	0.000775675	0.00060183	0.00149535	0.000836645	0.00195415	0.00293979	0.00180905	0.000806235	0.00161692	0.0022604	0.00155224	0.00191113	0.00230146	0.00116675	0.000700689	0.00278455	0.00164926	0.0022373	0.00215962	0.000849377	0.0016239	0.000282287	0.00106655	0.00106655	0.00106655
130	0.000909091	0.00178094	0.00127097	0.00133136	0	0.00093081	0.000120366	0.00162538	0.00125497	0.00165351	0.00305738	0.00120603	0.00188121	0.00136816	0.000904159	0.00179104	0.00262781	0.00281671	0.00102674	0	0.00174034	0.00100788	0.00188928	0.00206145	0.00254813	0.00211108	0.00084686	0.0019909	0.0019909	0.0019909
131	0.000606061	0.00289403	0.000847314	0.00266272	0.00339271	0.00124108	0.000481464	0.000975229	0.000836645	0.00142803	0.00258702	0.00201005	0.00179163	0.00161692	0.00135624	0.00298507	0.00167224	0.00195796	0.000980072	0.000116782	0.00197239	0.00137438	0.00151639	0.00176696	0.0011325	0.00113673	0.00042343	0.00106655	0.00106655	0.00106655
132	0.000909091	0.00278272	0.00101678	0.00221893	0.000848176	0.000775675	0.000240732	0.00156037	0.00125497	0.00135287	0.00270461	0.00241206	0.00125414	0.000621891	0.00180832	0.00274627	0.00358337	0.00243886	0.00112008	0.000817471	0.00336466	0.00174088	0.00161583	0.00107981	0.00141563	0.00113673	0.000352858	0.00184869	0.00184869	0.00184869
133	0.00151515	0.00144702	0.00059312	0.00177515	0.000848176	0.00124108	0.000481464	0.00162538	0.00146413	0.00142803	0.00293979	0.00140704	0.00143331	0.00186567	0.00045208	0.00286567	0.00262781	0.00212971	0.000653381	0.000350345	0.00162432	0.00192413	0.00166555	0.0013743	0.000849377	0.00154271	0.000564573	0.00127986	0.00127986	0.00127986
134	0.00121212	0.00267142	0.000677851	0.00177515	0.000848176	0.00031027	0.000120366	0.00130031	0.00125497	0.00195415	0.00235183	0.00201005	0.00116456	0.00186567	0.00135624	0.00179104	0.00310559	0.00233581	0.000933402	0.000467126	0.00232045	0.00183251	0.00174012	0.00157063	0.00198188	0.00259825	0.000494001	0.00220421	0.00220421	0.00220421
135	0.00121212	0.00267142	0.000762583	0.00147929	0.00169635	0.00062054	0.000120366	0.00110526	0.00104581	0.00157835	0.00223424	0.00221106	0.00107498	0.000995025	0.00180832	0.00250746	0.00167224	0.00261061	0.00102674	0.000350345	0.00208841	0.00219901	0.00183956	0.00127614	0.00226501	0.00178629	0.00042343	0.00213311	0.00213311	0.00213311
136	0.00121212	0.00211487	0.000762583	0.00192308	0.00339271	0.00108594	0.000481464	0.00149535	0.00188245	0.000601278	0.00352775	0.00120603	0.00134372	0.00136816	0.0022604	0.00226866	0.00262781	0.00223276	0.00112008	0.000817471	0.00162432	0.00128276	0.00159097	0.00147246	0	0.00138032	0.000564573	0.0019198	0.0019198	0.0019198
137	0.00030303	0.00211487	0.00059312	0.00221893	0	0.000775675	0.000361098	0.00110526	0.00104581	0.0011274	0.00293979	0.00120603	0.00125414	0.000995025	0.000904159	0.00250746	0.00262781	0.00209536	0.000980072	0.000116782	0.00290057	0.00100788	0.00169041	0.00127614	0.000566251	0.000811952	0.000494001	0.0019198	0.0019198	0.0019198
138	0.00151515	0.00189225	0.00101678	0.00147929	0.00254453	0.00217189	0.000120366	0.00143034	0.000627484	0.00157835	0.00246943	0.00160804	0.00125414	0.00149254	0.00316456	0.00322388	0.00334448	0.00209536	0.00107341	0.000350345	0.00116023	0.00146601	0.00169041	0.00206145	0.00141563	0.00202988	0.000564573	0.00113766	0.00113766	0.00113766
139	0.00030303	0.00278272	0.000847314	0.00192308	0.00169635	0.000775675	0.000361098	0.00130031	0.00104581	0.00120256	0.00317498	0.00100503	0.00107498	0.00161692	0.00135624	0.00298507	0.00215002	0.00247321	0.00130676	0.000583908	0.00301659	0.00109951	0.00156611	0.00166879	0.000283126	0.000811952	0.000988003	0.00156428	0.00156428	0.00156428
140	0.00181818	0.00155833	0.000254194	0.00295858	0	0.00124108	0.000361098	0.00149535	0.00104581	0.0011274	0.00364534	0.000603015	0.00152289	0.00161692	0.00135624	0.00226866	0.00334448	0.00199231	0.00121342	0.000233563	0.00243648	0.00155763	0.00144182	0.00196329	0.0011325	0.00227347	0.000705716	0.00163538	0.00163538	0.00163538
141	0.00151515	0.00144702	0.000508388	0.00192308	0.000848176	0.000775675	0.000240732	0.00130031	0.000836645	0.00105224	0.00329257	0.00140704	0.000806235	0.00174129	0.00135624	0.0038209	0.00334448	0.00195796	0.000746721	0.000116782	0.00174034	0.000916254	0.000994357	0.00196329	0.00254813	0.00202988	0.00042343	0.00142207	0.00142207	0.00142207
142	0.000909091	0.00166963	0.00059312	0.00147929	0.000848176	0.00201675	0.000240732	0.00188544	0.000627484	0.00195415	0.00329257	0.00100503	0.000806235	0.0011194	0.00180832	0.00191045	0.0028667	0.0016488	0.000840062	0.000350345	0.00185636	0.00155763	0.00161583	0.00176696	0.000566251	0.0016239	0.00042343	0.00170648	0.00170648	0.00170648
143	0	0.0024488	0.000677851	0.00133136	0.00254453	0.00108594	0.000240732	0.000975229	0.00125497	0.00127772	0.00235183	0.00120603	0.00134372	0.0011194	0.00135624	0.00250746	0.00215002	0.00202666	0.000746721	0.000350345	0.0010442	0.00119113	0.00101922	0.000981643	0.00141563	0.00211108	0.000282287	0.002062	0.002062	0.002062
144	0.00030303	0.00155833	0.000508388	0.00147929	0.000848176	0.000775675	0.000361098	0.00117028	0.00146413	0.00180383	0.0028222	0.000603015	0.000985398	0.000995025	0.000904159	0.00155224	0.00406116	0.00219841	0.000606711	0.000467126	0.0025525	0.00164926	0.00154125	0.00196329	0.00198188	0.00178629	0.00042343	0.00120876	0.00120876	0.00120876
145	0.000909091	0.00189225	0.00101678	0.00207101	0.000848176	0.00093081	0.000240732	0.000780183	0.00104581	0.00105224	0.00258702	0.00140704	0.00188121	0.000870647	0.00045208	0.00310448	0.00262781	0.001374	0.000700051	0.000233563	0.00243648	0.00201576	0.00124295	0.00166879	0.000849377	0.00146151	0.000564573	0.0019198	0.0019198	0.0019198
146	0	0.00211487	0.000338926	0.00177515	0	0.00093081	0	0.000975229	0.000418323	0.00172867	0.00329257	0.00120603	0.00125414	0.00186567	0.00045208	0.00155224	0.00215002	0.00161445	0.000980072	0.000350345	0.00116023	0.00119113	0.00131752	0.00157063	0.00141563	0.00146151	0.000282287	0.00156428	0.00156428	0.00156428
147	0.000909091	0.00200356	0.00059312	0.00192308	0	0.00139621	0.000240732	0.000845199	0.00104581	0.000826757	0.00188147	0.00120603	0.000806235	0.00174129	0.0022604	0.00214925	0.00262781	0.001374	0.000373361	0.000583908	0.00139227	0.00100788	0.00161583	0.00166879	0.00254813	0.0017051	0.00042343	0.00170648	0.00170648	0.00170648
148	0.000909091	0.0012244	0.000423657	0.00192308	0.00169635	0.00139621	0.000240732	0.000845199	0.000627484	0.00157835	0.00164628	0.00180905	0.00125414	0.000621891	0.00316456	0.00322388	0.00119446	0.00178621	0.000746721	0.000350345	0.00185636	0.00128276	0.00121809	0.00127614	0.00141563	0.00194868	0.000282287	0.00177759	0.00177759	0.00177759
149	0.00030303	0.00200356	0.000508388	0.00177515	0.00254453	0.000775675	0.000240732	0.000910214	0.00104581	0.00150319	0.00317498	0.00120603	0.000716653	0.00124378	0.00180832	0.00298507	0.00262781	0.00212971	0.000840062	0.000700689	0.00197239	0.00146601	0.00111865	0.00196329	0.000849377	0.00146151	0.000635145	0.00142207	0.00142207	0.00142207
150	0.000909091	0.00133571	0.000423657	0.00162722	0.00169635	0.000775675	0.000240732	0.00104024	0.000836645	0.00135287	0.00305738	0.00120603	0.00107498	0.000995025	0.00316456	0.0038209	0.00262781	0.00195796	0.000793392	0.000350345	0.00127625	0.00164926	0.00129266	0.00147246	0.0011325	0.000974342	0.000776288	0.00156428	0.00156428	0.00156428
151	0.00030303	0.00166963	0.00059312	0.00133136	0.00169635	0.00062054	0.000240732	0.00117028	0.000418323	0.000826757	0.00176388	0.00120603	0.000895817	0.0011194	0.00045208	0.00226866	0.00191113	0.0017175	0.000700051	0.000116782	0.00162432	0.00201576	0.00134238	0.00107981	0.00226501	0.0016239	0.00042343	0.00163538	0.00163538	0.00163538
152	0.00030303	0.00233749	0.000169463	0.00236686	0.00169635	0.00139621	0.000240732	0.000650153	0.00104581	0.00127772	0.00246943	0.00100503	0.000716653	0.00136816	0.00135624	0.00214925	0.00262781	0.0017175	0.000513371	0.000583908	0.00243648	0.000733003	0.00106893	0.00157063	0.000283126	0.000649562	0.000141143	0.00163538	0.00163538	0.00163538
153	0.000909091	0.00189225	0.000847314	0.00118343	0.000848176	0.00062054	0.000240732	0.000845199	0.00167329	0.000977076	0.00211665	0.00201005	0.000179163	0.000621891	0.000904159	0.00274627	0.00382226	0.00147705	0.000793392	0.000233563	0.0015083	0.00109951	0.00109379	0.00127614	0.000849377	0.00105554	0.000352858	0.00149317	0.00149317	0.00149317
154	0.00121212	0.00178094	0.000677851	0.00177515	0.00254453	0.00124108	0	0.00110526	0.000836645	0.0011274	0.00293979	0.00180905	0.00053749	0.0011194	0.0022604	0.00226866	0.00191113	0.0017175	0.000653381	0.000467126	0.00197239	0.00119113	0.00114351	0.00235594	0.00198188	0.00202988	0.00042343	0.00163538	0.00163538	0.00163538
155	0.000606061	0.00144702	0.000677851	0.00177515	0.000848176	0.00155135	0.000361098	0.000845199	0.00146413	0.000901917	0.00223424	0.00160804	0.000806235	0.00136816	0.0022604	0.00214925	0.00238892	0.001374	0.000513371	0.000350345	0.00127625	0.00146601	0.00134238	0.00215962	0.00198188	0.0016239	0.000494001	0.00142207	0.00142207	0.00142207
156	0.000606061	0.00233749	0.00059312	0.00266272	0	0.000775675	0	0.00117028	0.000627484	0.00142803	0.00199906	0.00080402	0.000895817	0.000995025	0.000904159	0.00167164	0.00191113	0.0017175	0.000840062	0.000233563	0.0015083	0.00146601	0.00126781	0.00147246	0.0011325	0.000893147	0.000494001	0.00184869	0.00184869	0.00184869
157	0.00151515	0.00211487	0.000423657	0.00207101	0.00169635	0.00124108	0.000240732	0.000780183	0.000836645	0.000826757	0.00235183	0.00160804	0.000985398	0.00124378	0	0.00202985	0.00334448	0.00154575	0.000933402	0	0.0015083	0.000733003	0.00134238	0.00127614	0.000566251	0.00105554	0.000211715	0.000995449	0.000995449	0.000995449
158	0.00151515	0.0012244	0.000254194	0.00177515	0.00339271	0.000155135	0.000120366	0.00110526	0.00104581	0.00105224	0.0014111	0.00201005	0.00107498	0.0011194	0.00180832	0.00238806	0.00215002	0.00206101	0.00116675	0.000350345	0.00116023	0.00100788	0.00129266	0.00166879	0.000849377	0.00121793	0.000494001	0.00135097	0.00135097	0.00135097
159	0.000606061	0.0012244	0.000762583	0.0010355	0.000848176	0.000465405	0	0.000845199	0.00125497	0.000901917	0.00188147	0.00080402	0.000985398	0.000621891	0.00045208	0.00274627	0.00310559	0.0010305	0.000606711	0.000350345	0.0010442	0.00137438	0.000894921	0.00215962	0.000849377	0.0016239	0.00042343	0.00170648	0.00170648	0.00170648
160	0.000606061	0.00111309	0.00059312	0.00207101	0.00254453	0	0	0.000975229	0.00104581	0.00120256	0.00188147	0.00160804	0.000985398	0.00149254	0.0022604	0.00370149	0.00167224	0.001374	0.000606711	0.000350345	0.00116023	0.00137438	0.00114351	0.0013743	0.000566251	0.00194868	0.000352858	0.000568828	0.000568828	0.000568828
161	0.000909091	0.00178094	0.000423657	0.00118343	0.000848176	0.000775675	0.000120366	0.0016904	0.00146413	0.000526118	0.00152869	0.00080402	0.000716653	0.000621891	0.00180832	0.00179104	0.00191113	0.0011679	0.00102674	0.000116782	0.00243648	0.000733003	0.00154125	0.00157063	0.00141563	0.00154271	0.000564573	0.00142207	0.00142207	0.00142207
162	0.000606061	0.000890472	0.000762583	0.00221893	0.00169635	0.000465405	0	0.00143034	0.000418323	0.00105224	0.00176388	0.00080402	0.00107498	0.00149254	0.00045208	0.000955224	0.00191113	0.0012366	0.000280021	0.000116782	0.000928182	0.000733003	0.00109379	0.00166879	0.00141563	0.000974342	0.000494001	0.00113766	0.00113766	0.00113766
163	0.00121212	0.00133571	0.000338926	0.00162722	0	0.000155135	0.000361098	0.00110526	0.000836645	0.0011274	0.00188147	0.00100503	0.000627072	0.000621891	0.00135624	0.00202985	0.00215002	0.0012366	0.000466701	0.000350345	0.00185636	0.00146601	0.000994357	0.00147246	0.00226501	0.00129912	0.000352858	0.00106655	0.00106655	0.00106655
164	0	0.00155833	0.000423657	0.00118343	0.00169635	0.00170648	0.000240732	0.000780183	0.000836645	0.000901917	0.00164628	0.00100503	0.000985398	0.0011194	0.00180832	0.00214925	0.00358337	0.0013053	0.000886732	0.000233563	0.00220443	0.00100788	0.00114351	0.00147246	0.0011325	0.00113673	0.000494001	0.00142207	0.00142207	0.00142207
165	0.000909091	0.00133571	0.000423657	0.00251479	0.000848176	0.00093081	0.000120366	0.000780183	0.000627484	0.000977076	0.0014111	0.00120603	0.000895817	0.000746269	0.0022604	0.00143284	0.00262781	0.0012366	0.000326691	0.000350345	0.00139227	0.00109951	0.00104407	0.00147246	0.000849377	0.00121793	0.00042343	0.00120876	0.00120876	0.00120876
166	0.00030303	0.00178094	0.000423657	0.00207101	0.00254453	0.00093081	0.000120366	0.000585138	0.000836645	0.00135287	0.00176388	0.00180905	0.00116456	0.0011194	0.00045208	0.00202985	0.00191113	0.00133965	0.000560041	0.000350345	0.00127625	0.000733003	0.000870062	0.00186512	0.0011325	0.00121793	0.000564573	0.00127986	0.00127986	0.00127986
167	0	0.00189225	0.000508388	0.00118343	0.00169635	0.00108594	0.000120366	0.00104024	0.000418323	0.000826757	0.00164628	0.00080402	0.000806235	0.00186567	0.000904159	0.00155224	0.00119446	0.0017175	0.000513371	0.000233563	0.00127625	0.000824629	0.00134238	0.00127614	0.00198188	0.00186749	0.000494001	0.000995449	0.000995449	0.000995449
168	0.00121212	0.00166963	0.00059312	0.00118343	0.00169635	0.000775675	0.000361098	0.00123529	0.000627484	0.000751597	0.00164628	0.00140704	0.000358327	0.000995025	0.00045208	0.00167164	0.00238892	0.0013053	0.000840062	0.000233563	0.00116023	0.000733003	0.00091978	0.00206145	0.00283126	0.00186749	0.000705716	0.00113766	0.00113766	0.00113766
169	0.000606061	0.0012244	0.000423657	0.00162722	0.00169635	0.00108594	0.000120366	0.00117028	0.00104581	0.000901917	0.000470367	0.000603015	0.00107498	0.000497512	0.00135624	0.00202985	0.00262781	0.00127095	0.000420031	0.000583908	0.00139227	0.00100788	0.00119323	0.00166879	0.000849377	0.00138032	0.000352858	0.00170648	0.00170648	0.00170648
170	0.000909091	0.00311665	0.000169463	0.00118343	0.000848176	0.000775675	0	0.000910214	0.00167329	0.000751597	0.00152869	0.00100503	0.000806235	0.00149254	0.000904159	0.00262687	0.00167224	0.000961803	0.000560041	0.000116782	0.00116023	0.000824629	0.000820345	0.00127614	0.0011325	0.000974342	0.000635145	0.000924346	0.000924346	0.000924346
171	0	0.00178094	0.000338926	0.0010355	0	0.00093081	0	0.000715168	0.000836645	0.000826757	0.00129351	0.00140704	0.00107498	0.00124378	0.00045208	0.00214925	0.0028667	0.000790052	0.000280021	0	0.000464091	0.000916254	0.00104407	0.00068715	0.00169875	0.00146151	0.000282287	0.000853242	0.000853242	0.000853242
172	0.000606061	0.0012244	0.00059312	0.00147929	0.000848176	0.00155135	0	0.000975229	0.000836645	0.000676437	0.00176388	0.00100503	0.000806235	0.000870647	0.00135624	0.00202985	0.00167224	0.000858752	0.000746721	0.000467126	0.00139227	0.000916254	0.00124295	0.000981643	0.00141563	0.00121793	0.000494001	0.00120876	0.00120876	0.00120876
173	0.00030303	0.00155833	0.000508388	0.0010355	0	0.00093081	0	0.000650153	0.00104581	0.000676437	0.000823142	0.00120603	0.00053749	0.000995025	0.00045208	0.00286567	0.00215002	0.0010992	0.000606711	0.000350345	0.00127625	0.00137438	0.00111865	0.00157063	0.00169875	0.00138032	0.000141143	0.00106655	0.00106655	0.00106655
174	0.00030303	0.00133571	0.000677851	0.00192308	0.00169635	0.00108594	0	0.000780183	0.00146413	0.000826757	0.00188147	0.00140704	0.000627072	0.000995025	0.00135624	0.00155224	0.00191113	0.000927453	0.000560041	0.000350345	0.00116023	0.00109951	0.00136724	0.0013743	0.000283126	0.00105554	0.000635145	0.00163538	0.00163538	0.00163538
175	0.00181818	0.00144702	0.00059312	0.00162722	0.000848176	0.00062054	0	0.00117028	0.00104581	0.000526118	0.00164628	0.00140704	0.00053749	0.00186567	0.000904159	0.00250746	0.00167224	0.000790052	0.000373361	0.000350345	0.0010442	0.000824629	0.000994357	0.000785315	0.000849377	0.000974342	0.000564573	0.000995449	0.000995449	0.000995449
176	0.00151515	0.00267142	0.000254194	0.000739645	0.00424088	0.000155135	0.000240732	0.000910214	0.000209161	0.000526118	0.00117592	0.000603015	0.000716653	0.000995025	0.00316456	0.00191045	0.0028667	0.000755702	0.000560041	0.000233563	0.0010442	0.00109951	0.000994357	0.00117797	0.000283126	0.00138032	0.000352858	0.000924346	0.000924346	0.000924346
177	0.00151515	0.00200356	0.00059312	0.00133136	0	0.00170648	0	0.000845199	0.00188245	0.000751597	0.00176388	0.000603015	0.000627072	0.000621891	0.00045208	0.00143284	0.00430005	0.000893103	0.000280021	0.000233563	0.0010442	0.000366502	0.000894921	0.00117797	0.000566251	0.000811952	0.000494001	0.00142207	0.00142207	0.00142207
178	0.000606061	0.0012244	0.000254194	0.00147929	0.000848176	0.00124108	0.000120366	0.00136532	0.000209161	0.000826757	0.00129351	0.00080402	0.000447908	0.0011194	0.00271248	0.00238806	0.00167224	0.00106485	0.000840062	0.000116782	0.0015083	0.000641378	0.00106893	0.0013743	0.000566251	0.00178629	0.000141143	0.00113766	0.00113766	0.00113766
179	0.00151515	0.00189225	0.000508388	0.00177515	0.00254453	0.000465405	0	0.000910214	0.00188245	0.000826757	0.00129351	0.00080402	0.000358327	0.00124378	0.00135624	0.00155224	0.00215002	0.000858752	0.000700051	0.000233563	0.00139227	0.000641378	0.000894921	0.00127614	0.00226501	0.0016239	0.000494001	0.00142207	0.00142207	0.00142207
180	0.00121212	0.00155833	0.000338926	0.00207101	0	0.000155135	0.000120366	0.00123529	0.00125497	0.000450958	0.0014111	0.000603015	0.000627072	0.0011194	0.0022604	0.00214925	0.00215002	0.000893103	0.000513371	0.000700689	0.00197239	0.00109951	0.000671191	0.00107981	0.000566251	0.00154271	0.000494001	0.000995449	0.000995449	0.000995449
181	0.000606061	0.00200356	0.000508388	0.00177515	0.00169635	0.000465405	0	0.000910214	0.00104581	0.000676437	0.00199906	0.00120603	0.00053749	0.00149254	0.000904159	0.00191045	0.00334448	0.000858752	0.000466701	0.000233563	0.0015083	0.000274876	0.000845203	0.00166879	0.000283126	0.000730757	0.000635145	0.00106655	0.00106655	0.00106655
182	0.000606061	0.00155833	0.000508388	0.000443787	0.000848176	0.00124108	0	0.00110526	0.000418323	0.000751597	0.00211665	0.00080402	0.000268745	0.000124378	0.00361664	0.00238806	0.0028667	0.000996153	0.000326691	0.000116782	0.000928182	0.000824629	0.000894921	0.00107981	0.000849377	0.00121793	0.000635145	0.000853242	0.000853242	0.000853242
183	0.00121212	0.00111309	0.000847314	0.00162722	0.00169635	0.00108594	0	0.00110526	0.000836645	0.000901917	0.00223424	0.00120603	0.000627072	0.000746269	0.000904159	0.00191045	0.0028667	0.000996153	0.000280021	0.000233563	0.000812159	0.00119113	0.00069605	0.000981643	0.00141563	0.00121793	0.000352858	0.00127986	0.00127986	0.00127986
184	0.000606061	0.0012244	0.000254194	0.00236686	0.000848176	0.000155135	0.000120366	0.00123529	0.000209161	0.000601278	0.00164628	0	0.00107498	0.0011194	0.000904159	0.000477612	0.00238892	0.00120225	0.000653381	0.000583908	0.00174034	0.00155763	0.00106893	0.000981643	0.0011325	0.000893147	0.000564573	0.00149317	0.00149317	0.00149317
185	0.00030303	0.00166963	0.000338926	0.00147929	0.00254453	0.000775675	0	0.000845199	0.00104581	0.000901917	0.00188147	0.00040201	0.000895817	0.000621891	0.00045208	0.00155224	0.0028667	0.00106485	0.000560041	0.000233563	0.00127625	0.000366502	0.000671191	0.00157063	0.0011325	0.00129912	0.000352858	0.00106655	0.00106655	0.00106655
186	0.000909091	0.00155833	0.00059312	0.00147929	0.00254453	0.00139621	0	0.000455107	0.00167329	0.000601278	0.00129351	0.00120603	0.00125414	0.000248756	0.00045208	0.00179104	0.00310559	0.000858752	0.00102674	0.000233563	0.000580114	0.000824629	0.000795486	0.00068715	0.000849377	0.00138032	0.000211715	0.00120876	0.00120876	0.00120876
187	0.00030303	0.00144702	0.000254194	0.00147929	0.000848176	0.00093081	0.000120366	0.000975229	0.00146413	0.000526118	0.00152869	0.00140704	0.000358327	0.000995025	0	0.00202985	0.00215002	0.000790052	0.000466701	0.000583908	0.00116023	0.000733003	0.000994357	0.00107981	0.000849377	0.00105554	0.000352858	0.000924346	0.000924346	0.000924346
188	0.000909091	0.00100178	0.00059312	0.00118343	0.00169635	0.00108594	0	0.000585138	0.000209161	0.000751597	0.000940734	0.000603015	0.000716653	0.000746269	0.00180832	0.00155224	0.0028667	0.0010992	0.000606711	0.000233563	0.00139227	0.000458127	0.00104407	0.00147246	0	0.00113673	0.000211715	0.00135097	0.00135097	0.00135097
189	0.00030303	0.0012244	8.47314e-05	0.00207101	0.000848176	0.000465405	0	0.000975229	0.000418323	0.0011274	0.00117592	0.00160804	0.000806235	0.00161692	0.00135624	0.00155224	0.0028667	0.000927453	0.000653381	0.000233563	0.00127625	0.000549753	0.000845203	0.000392657	0.000566251	0.000893147	0.000211715	0.00113766	0.00113766	0.00113766
190	0.00030303	0.00100178	0.000169463	0.00133136	0	0.00062054	0	0.000975229	0.000627484	0.000601278	0.000940734	0.00100503	0.000358327	0.000621891	0.00180832	0.00191045	0.00167224	0.000996153	0.000513371	0.000467126	0.00174034	0.000549753	0.00106893	0.00107981	0.0011325	0.000974342	0.000352858	0.000711035	0.000711035	0.000711035
191	0	0.00100178	0.000169463	0.00162722	0.000848176	0.00062054	0	0.000390092	0.00104581	0.000826757	0.00105833	0.00080402	0.00053749	0.000497512	0.00180832	0.00179104	0.00262781	0.000687002	0.000560041	0.000116782	0.000812159	0.000824629	0.000596614	0.000785315	0.000849377	0.000730757	0.000352858	0.00163538	0.00163538	0.00163538
192	0.00030303	0.000556545	0.000423657	0.0010355	0.00169635	0.00108594	0	0.000975229	0.000836645	0.000676437	0.00105833	0.00100503	0.000447908	0.000995025	0.00045208	0.00131343	0.0028667	0.0010992	0.000653381	0	0.000580114	0.000916254	0.000795486	0.00117797	0.00141563	0.00138032	0.000352858	0.000782139	0.000782139	0.000782139
193	0.000606061	0.000779163	0.000762583	0.00118343	0.000848176	0.00031027	0	0.00130031	0.000209161	0.00127772	0.00129351	0.000603015	0.000447908	0.000497512	0.00135624	0.000716418	0.0028667	0.000755702	0.000606711	0.000233563	0.000464091	0.000549753	0.00069605	0.000883479	0.0011325	0.00113673	0.000211715	0.00135097	0.00135097	0.00135097
194	0.000606061	0.0012244	0.000423657	0.00118343	0.00169635	0.00108594	0	0.000910214	0.000836645	0.000375799	0.00152869	0.00201005	0.000716653	0.00161692	0.00045208	0.00119403	0.00191113	0.000618302	0.000466701	0.000350345	0.00116023	0.000549753	0.000646332	0.000785315	0.0011325	0.000730757	0.000211715	0.000995449	0.000995449	0.000995449
195	0.00030303	0.0012244	0.000169463	0.00133136	0.00254453	0.000465405	0	0.000975229	0.000627484	0.000826757	0.00176388	0.00040201	0.000716653	0.000995025	0	0.00179104	0.00191113	0.00127095	0.000373361	0.000116782	0.00116023	0	0.000795486	0.00107981	0.00141563	0.00105554	0.000564573	0.00106655	0.00106655	0.00106655
196	0.000909091	0.00178094	0.000254194	0.00236686	0	0.00062054	0	0.000910214	0.000627484	0.000676437	0.0014111	0.000201005	0.000358327	0.000870647	0.00045208	0.00143284	0.00406116	0.000790052	0.000420031	0.000467126	0.00185636	0.000183251	0.00091978	0.000785315	0.000849377	0.000974342	0.000211715	0.00142207	0.00142207	0.00142207
197	0.000909091	0.00144702	0.000508388	0.00133136	0	0.00062054	0	0.000650153	0.00125497	0.000977076	0.000940734	0.00100503	0.000716653	0.000870647	0	0.00191045	0.00143335	0.000893103	0.000373361	0.000583908	0.000812159	0.000641378	0.000770627	0.000490822	0	0.000730757	0.000494001	0.000995449	0.000995449	0.000995449
198	0.000909091	0.00166963	0.000254194	0.00133136	0	0.000775675	0	0.000650153	0.000627484	0.000450958	0.00129351	0.00140704	0.000447908	0.000497512	0.000904159	0.00226866	0.000955566	0.000790052	0.000700051	0.000116782	0.00116023	0.000274876	0.000845203	0.00117797	0.00169875	0.00121793	0.000352858	0.000853242	0.000853242	0.000853242
199	0.00030303	0.00144702	0.000338926	0.0010355	0.000848176	0.00031027	0	0.00104024	0.000418323	0.000676437	0.000823142	0.00040201	0.000447908	0.000373134	0.00180832	0.00262687	0.00238892	0.000790052	0.000653381	0.000350345	0.000928182	0.000549753	0.000571755	0.00147246	0.0011325	0.0016239	0.000635145	0.000924346	0.000924346	0.000924346
200	0.00121212	0.0012244	0.000508388	0.00207101	0.000848176	0.000775675	0.000120366	0.00130031	0.00104581	0.00105224	0.00223424	0.000603015	0.00053749	0.0011194	0.00135624	0.00155224	0.000477783	0.000755702	0.000513371	0.000116782	0.000696136	0.00100788	0.000571755	0.000981643	0.000849377	0.00129912	7.05716e-05	0.000782139	0.000782139	0.000782139
201	0.000909091	0.0012244	0.000169463	0.00133136	0	0.00108594	0	0.000845199	0.000627484	0.000601278	0.00117592	0.00100503	0.000716653	0.000248756	0.00135624	0.00179104	0.000716675	0.000858752	0.000420031	0.000467126	0.000928182	0.000824629	0.00091978	0.000981643	0.000566251	0.00105554	0.000282287	0.000853242	0.000853242	0.000853242
202	0.00030303	0.000556545	0.000254194	0.000887574	0.00424088	0.00062054	0	0.000715168	0.00188245	0.00105224	0.000587959	0.00140704	0.00053749	0.000497512	0.00135624	0.00107463	0.00262781	0.000755702	0.000653381	0.000350345	0.00127625	0.000366502	0.000820345	0.00117797	0.000566251	0.000811952	0.000282287	0.000924346	0.000924346	0.000924346
203	0.00121212	0.00100178	0.000169463	0.00147929	0.000848176	0.000155135	0	0.000520122	0.000836645	0.000526118	0.00152869	0.00040201	0.000716653	0.000995025	0.00135624	0.00143284	0.000716675	0.000549602	0.000513371	0.000116782	0.00162432	0.000458127	0.000770627	0.00147246	0.00141563	0.00154271	0.000564573	0.00106655	0.00106655	0.00106655
204	0.000909091	0.00100178	0.000423657	0.000591716	0	0.00062054	0	0.000910214	0.00104581	0.000526118	0.0014111	0.00080402	0.000179163	0.000995025	0.00045208	0.00155224	0.0028667	0.000652652	0.000606711	0.000350345	0.00116023	0.000458127	0.000671191	0.0013743	0.000849377	0.00113673	0.00042343	0.00149317	0.00149317	0.00149317
205	0.00121212	0.00166963	0.000254194	0.0010355	0.000848176	0.000155135	0	0.000845199	0.000627484	0.000300639	0.00129351	0.000603015	0.000268745	0.000746269	0.00180832	0.00119403	0.00310559	0.000687002	0.000700051	0.000467126	0.000696136	0.000366502	0.00069605	0.00068715	0.00141563	0.00113673	0.000352858	0.000995449	0.000995449	0.000995449
206	0.00151515	0.000890472	0.00059312	0.0010355	0	0.000465405	0	0.000715168	0.000836645	0.000450958	0.0014111	0.00100503	0.00053749	0.00124378	0.000904159	0.00191045	0.00238892	0.000721352	0.000466701	0.000700689	0.0015083	0.000366502	0.00069605	0.000588986	0.00141563	0.00146151	0.000211715	0.000284414	0.000284414	0.000284414
207	0.000909091	0.00111309	0.000338926	0.00118343	0	0.000465405	0	0.000780183	0.000836645	0.000375799	0.00199906	0.00100503	0.00107498	0.000870647	0	0.00143284	0.00215002	0.000721352	0.000466701	0.000233563	0.000116023	0.000549753	0.000894921	0.00117797	0.000849377	0.00186749	0.000352858	0.000711035	0.000711035	0.000711035
208	0	0.00166963	0.000169463	0.00118343	0.00169635	0	0	0.000650153	0.00104581	0.000751597	0.00117592	0.00160804	0.000447908	0.000995025	0	0.000835821	0.00143335	0.000652652	0.000513371	0.000233563	0.00116023	0.000458127	0.000894921	0.00107981	0.000566251	0.000568366	0.00042343	0.000568828	0.000568828	0.000568828
209	0.00181818	0.000779163	0.000423657	0.000591716	0.00169635	0.00062054	0	0.00104024	0.00104581	0.000526118	0.00188147	0.000201005	0.000447908	0.000746269	0.000904159	0.00143284	0.00143335	0.000790052	0.00023335	0	0.0010442	0.000916254	0.000621473	0.00127614	0.0011325	0.00129912	7.05716e-05	0.000782139	0.000782139	0.000782139
210	0.00030303	0.000890472	0.000254194	0.00133136	0.00169635	0.000775675	0	0.000650153	0.000627484	0.000300639	0.00105833	0.000603015	0.000627072	0.000870647	0.00045208	0.00119403	0.000477783	0.000755702	0.000746721	0	0.0015083	0.000824629	0.000621473	0.000785315	0.000566251	0.00105554	0.000352858	0.000853242	0.000853242	0.000853242
211	0.00121212	0.000890472	0.000338926	0.0010355	0.000848176	0.000775675	0	0.000325076	0.000418323	0.000826757	0.00117592	0.000201005	0.000179163	0.000870647	0.00045208	0.00107463	0.00143335	0.000309151	0.000373361	0.000233563	0.00116023	0.000366502	0.000745768	0.000981643	0.000849377	0.00138032	0.000211715	0.000782139	0.000782139	0.000782139
212	0.00030303	0.00144702	0.00059312	0.000591716	0.000848176	0.000465405	0	0.000650153	0.00104581	0.0011274	0.00129351	0.00080402	0.000358327	0.000497512	0	0.000716418	0.00191113	0.000446551	0.000373361	0.000233563	0.000812159	0.000733003	0.000621473	0.00068715	0.000283126	0.00105554	0.000282287	0.00113766	0.00113766	0.00113766
213	0	0.000890472	0.000338926	0.0010355	0.000848176	0.000775675	0	0.000780183	0.000418323	0.000225479	0.00105833	0.000603015	0.000447908	0.000870647	0.000904159	0.00226866	0.00238892	0.000687002	0.000373361	0	0.000464091	0.000458127	0.000571755	0.000588986	0.00141563	0.00129912	0.000141143	0.000782139	0.000782139	0.000782139
214	0.00121212	0.000779163	0	0.000443787	0.00169635	0.00031027	0	0.000715168	0.000836645	0.000676437	0.000587959	0.00040201	0.00053749	0.000497512	0.00045208	0.00214925	0.00262781	0.000515251	0.000420031	0.000467126	0.000696136	0.000458127	0.00069605	0.000981643	0.000283126	0.00121793	0.000282287	0.00135097	0.00135097	0.00135097
215	0.000606061	0.00155833	0.000508388	0.000887574	0.000848176	0.000465405	0	0.000910214	0.00104581	0.000676437	0.00117592	0.00100503	0.00053749	0.000497512	0.00135624	0.00131343	0.00119446	0.000583952	0.00018668	0.000233563	0.000580114	0.000916254	0.000497179	0.000588986	0.00141563	0.00105554	0.000211715	0.000497725	0.000497725	0.000497725
216	0.00030303	0.00111309	0.000423657	0.00118343	0	0.000465405	0	0.000715168	0.000836645	0.000375799	0.000940734	0.00080402	0.000447908	0.000497512	0.00271248	0.00143284	0.00191113	0.000480901	0.000466701	0.000467126	0.000116023	0.000366502	0.000571755	0.000588986	0.000283126	0.000893147	0.00042343	0.000995449	0.000995449	0.000995449
217	0.000606061	0.000890472	0.000423657	0.000591716	0.000848176	0.00124108	0	0.000455107	0.00104581	0.000751597	0.00152869	0.00040201	0.00053749	0.000746269	0	0.00191045	0.000955566	0.000515251	0.000513371	0.000467126	0.000928182	0.000549753	0.000720909	0.000981643	0.00169875	0.00154271	0.000141143	0.000782139	0.000782139	0.000782139
218	0.000909091	0.00211487	0.000254194	0.000887574	0.00169635	0.00031027	0	0.000780183	0.00125497	0.000450958	0.000823142	0.00100503	0.000895817	0.000373134	0	0.00179104	0.00238892	0.000446551	0.00023335	0.000233563	0.000232045	0.000549753	0.000720909	0.00068715	0.000566251	0.00138032	0.000211715	0.000711035	0.000711035	0.000711035
219	0.00121212	0.00178094	0.00059312	0.000887574	0.000848176	0.000465405	0	0.000845199	0.00146413	0.000601278	0.000823142	0.00040201	0.000806235	0.000621891	0.00135624	0.00119403	0.00119446	0.000549602	0.000373361	0	0.000696136	0.000733003	0.000571755	0.000588986	0.000849377	0.00129912	0.000211715	0.000497725	0.000497725	0.000497725
220	0.000606061	0.000333927	0.000338926	0.00133136	0	0.000775675	0	0.000650153	0.000418323	0.000375799	0.00117592	0.00080402	0.000268745	0.000746269	0.00271248	0.00191045	0.00215002	0.000446551	0.00023335	0.000583908	0.000696136	0.000366502	0.000522037	0.00107981	0.00141563	0.00138032	0.000635145	0.000924346	0.000924346	0.000924346
221	0.000909091	0.000556545	0.000423657	0.0010355	0.000848176	0.000155135	0	0.000910214	0.000418323	0.000300639	0.000940734	0.00100503	0.000268745	0.00136816	0.00045208	0.00202985	0.000477783	0.000721352	0.000373361	0	0.000348068	0.000458127	0.000621473	0.000490822	0.000849377	0.000730757	0.000282287	0.000639932	0.000639932	0.000639932
222	0.000909091	0.000667854	0.000254194	0.000887574	0.000848176	0.00093081	0	0.000845199	0	0.000375799	0.00152869	0.000201005	0.000358327	0.0011194	0.00271248	0.00107463	0.000955566	0.000583952	0.00023335	0.000700689	0.000812159	0.000641378	0.000671191	0.000588986	0.00198188	0.00121793	0.000211715	0.000568828	0.000568828	0.000568828
223	0.00121212	0.00144702	0.000508388	0.00133136	0	0.00062054	0	0.000325076	0.00104581	0.000300639	0.00129351	0.00080402	0.000179163	0.000746269	0	0.000955224	0.0028667	0.000687002	0.000326691	0	0.000348068	0.000458127	0.000720909	0.000883479	0.00169875	0.000811952	0.00042343	0.000568828	0.000568828	0.000568828
224	0	0.000890472	0.00059312	0.00133136	0	0.00062054	0	0.000585138	0.00104581	0.000526118	0.00164628	0.00080402	0.00053749	0.000373134	0.000904159	0.00167164	0.00215002	0.000446551	0.000420031	0.000116782	0.000812159	0.000549753	0.000596614	0.000785315	0.000849377	0.000974342	7.05716e-05	0.000639932	0.000639932	0.000639932
225	0.00030303	0.00144702	0.000254194	0.000887574	0.000848176	0.000775675	0	0.000260061	0.000627484	0.000526118	0.00070555	0.00080402	0.000179163	0.000870647	0.00135624	0.00107463	0.00119446	0.000377851	0.000700051	0.000583908	0.000696136	0.000549753	0.00047232	0.000785315	0.00141563	0.000811952	0.000282287	0.000568828	0.000568828	0.000568828
226	0.00030303	0.0012244	0.000423657	0.000739645	0.000848176	0.00062054	0	0.000520122	0.00146413	0.000676437	0.00070555	0.000201005	0.000268745	0.000621891	0.00045208	0.00143284	0.00215002	0.000412201	0.000280021	0.000350345	0.00116023	0.000366502	0.000422602	0.000981643	0.0011325	0.000893147	0.000282287	0.00120876	0.00120876	0.00120876
227	0.000909091	0.00111309	0.000254194	0.0010355	0.000848176	0.000155135	0	0.000520122	0.000418323	0.000601278	0.000940734	0.00120603	0.000358327	0.000373134	0.000904159	0.000955224	0.00215002	0.000515251	0.000326691	0.000350345	0.000580114	0.000641378	0.000546896	0.000392657	0.000849377	0.00129912	0.00042343	0.000782139	0.000782139	0.000782139
228	0.00030303	0.000779163	0.000423657	0.000591716	0.00339271	0.00108594	0	0.000845199	0.00167329	0.000526118	0.00117592	0.00120603	0.000627072	0.000621891	0.00135624	0.00107463	0.00143335	0.000343501	0.000420031	0.000233563	0.000580114	0.000549753	0.000497179	0.000490822	0.0011325	0.00138032	0.000211715	0.000782139	0.000782139	0.000782139
229	0.000909091	0.000667854	0.00059312	0.00118343	0.000848176	0.00062054	0	0.000520122	0	0.000751597	0.0014111	0.00040201	0.000447908	0.000621891	0.00271248	0.00107463	0	0.000515251	0.000653381	0.000116782	0.0010442	0.000824629	0.000646332	0.000490822	0.000566251	0.000811952	0.000141143	0.000711035	0.000711035	0.000711035
230	0.00030303	0.000667854	0.000423657	0.0010355	0	0.000775675	0	0.000975229	0.000836645	0.000526118	0.000823142	0.00040201	0.000627072	0.000870647	0.00135624	0.00179104	0.00119446	0.000549602	0.00023335	0.000233563	0.000348068	0.000458127	0.000546896	0.000981643	0.000849377	0.000974342	0.00042343	0.000924346	0.000924346	0.000924346
231	0.000909091	0.000556545	0.000677851	0.000739645	0.000848176	0.00031027	0	0.000650153	0.000836645	7.51597e-05	0.00129351	0.00040201	0.000447908	0.000373134	0.000904159	0.00214925	0.00119446	0.000480901	0.000326691	0.000233563	0.000696136	0.000274876	0.000596614	0.00068715	0.00141563	0.000974342	0.000211715	0.000711035	0.000711035	0.000711035
232	0.000606061	0.000779163	0.000169463	0.000443787	0.000848176	0.00062054	0	0.000585138	0.00104581	0.000375799	0.00117592	0.00080402	0.000447908	0.000621891	0.00135624	0.00155224	0.00119446	0.000446551	0.00023335	0.000583908	0.000464091	0.000916254	0.000571755	0.000785315	0.000566251	0.000568366	0.000352858	0.000639932	0.000639932	0.000639932
233	0.00121212	0.00144702	0.000508388	0.000739645	0.000848176	0.000775675	0	0.000650153	0.000209161	0.000375799	0.00129351	0.00120603	0.000268745	0.0011194	0.00045208	0	0.00215002	0.000309151	0.00023335	0.000350345	0.000580114	0.000366502	0.000497179	0.000785315	0.000283126	0.000974342	0.000211715	0.00120876	0.00120876	0.00120876
234	0.00121212	0.00111309	0.000423657	0.000443787	0.00254453	0.00062054	0	0.000325076	0.00146413	0.000225479	0.000587959	0.000603015	0.00053749	0.000497512	0.0022604	0.00119403	0.00215002	0.000549602	0.000420031	0.000467126	0.000580114	0.000183251	0.000522037	0.000588986	0.000849377	0.000974342	0.000282287	0.000639932	0.000639932	0.000639932
235	0.00030303	0.000890472	0.000338926	0.000887574	0.000848176	0.00093081	0	0.000780183	0.000209161	0.000300639	0.00129351	0.000201005	0.000716653	0.000497512	0.00045208	0.000835821	0.00143335	0.000549602	0.000420031	0.000116782	0.000348068	0.000274876	0.000546896	0.000490822	0.000849377	0.00113673	0.000494001	0.000568828	0.000568828	0.000568828
236	0.000606061	0.000667854	0.000254194	0.000887574	0.000848176	0.00062054	0	0.000910214	0.000209161	0.000450958	0.000940734	0	0.000358327	0.000621891	0.00135624	0.00143284	0.00215002	0.000206101	0.000280021	0.000350345	0.000348068	0.000183251	0.000497179	0.000490822	0	0.000568366	0.000282287	0.000497725	0.000497725	0.000497725
237	0.00121212	0.00144702	0.000254194	0.00118343	0.00169635	0.000775675	0	0.000715168	0.000627484	0.000601278	0.00070555	0.000603015	0.00053749	0.000497512	0	0.00107463	0.000955566	0.000446551	0.000326691	0.000233563	0.000232045	0.000641378	0.00047232	0.0013743	0.000849377	0.00113673	0.000494001	0.000497725	0.000497725	0.000497725
238	0.00030303	0.000890472	0.000508388	0.000443787	0.000848176	0.00093081	0	0.000650153	0.000836645	0.000150319	0.00117592	0.000603015	8.95817e-05	0.000746269	0.000904159	0.00119403	0.00238892	0.000549602	0.000420031	0.000467126	0.0010442	0.000274876	0.000546896	0.000490822	0.00169875	0.00138032	0.000282287	0.000853242	0.000853242	0.000853242
239	0.000606061	0.000779163	0.000338926	0.000887574	0.000848176	0.00062054	0	0.000650153	0.000836645	0.000375799	0.0014111	0.00080402	0.00053749	0.000373134	0.00045208	0.00131343	0.00143335	0.000240451	0.000373361	0.000233563	0.00127625	9.16254e-05	0.000546896	0.000588986	0.0011325	0.00105554	0.000352858	0.000497725	0.000497725	0.000497725
240	0.000909091	0.00111309	0.000254194	0.00118343	0.00169635	0.00062054	0	0.000780183	0.000627484	0.000977076	0.000235183	0.000201005	0.000358327	0.000497512	0.000904159	0.00107463	0.00191113	0.000515251	0.000280021	0.000350345	0.000696136	0.000641378	0.000571755	0.000490822	0.000566251	0.00129912	0.000494001	0.000639932	0.000639932	0.000639932
241	0.00121212	0.000667854	0.000762583	0.000739645	0	0.000155135	0	0.000520122	0.00104581	0.000676437	0.00105833	0.000603015	0.000447908	0.0011194	0.00045208	0.00143284	0.00167224	0.000377851	0.000280021	0.000233563	0.000464091	0.000458127	0.00047232	0.000883479	0.000566251	0.000974342	0.000282287	0.000497725	0.000497725	0.000497725
242	0.000909091	0.000556545	0.000423657	0.000443787	0.000848176	0.000775675	0	0.000520122	0.000627484	0.000526118	0.000823142	0.000201005	0.000806235	0.000497512	0.00180832	0.000835821	0.00119446	0.000412201	0.000466701	0.000467126	0.000580114	0.000274876	0.000720909	0.000294493	0.00141563	0.00113673	0.000352858	0.000853242	0.000853242	0.000853242
243	0.000909091	0.000556545	0.000169463	0.00147929	0.00169635	0.000465405	0	0.000650153	0.000418323	0.000826757	0.00070555	0.000201005	0.000268745	0.000746269	0	0.00119403	0.00238892	0.000480901	0.000420031	0.000233563	0.000580114	0.000366502	0.000522037	0.000883479	0.000283126	0.000893147	0.00042343	0.000568828	0.000568828	0.000568828
244	0.00030303	0.0012244	0.000169463	0.000591716	0	0.000155135	0	0.000910214	0.00125497	0.000300639	0.00129351	0	0.000268745	0.000497512	0.00045208	0.00107463	0.00215002	0.000343501	0.000513371	0.000116782	0.000464091	0.000641378	0.000298307	0.000588986	0.0011325	0.000730757	0.000211715	0.000639932	0.000639932	0.000639932
245	0.000606061	0.000556545	0.000762583	0.0010355	0	0.00031027	0	0.000650153	0.000418323	0.000150319	0.00117592	0.00040201	0.000358327	0.000995025	0.00045208	0.00119403	0.00119446	0.000549602	0.000326691	0.000350345	0.000928182	0.000641378	0.000422602	0.00068715	0.00169875	0.000974342	0.000352858	0.000853242	0.000853242	0.000853242
246	0.000909091	0.000445236	0.000254194	0.000591716	0	0.00108594	0	0.000585138	0.000627484	0.000450958	0.000587959	0.000603015	0.000179163	0.000497512	0.00135624	0.000716418	0.00215002	0.000446551	0.00023335	0	0.000928182	0.000366502	0.000646332	0.000883479	0	0.00113673	0.000282287	0.000568828	0.000568828	0.000568828
247	0.00121212	0.000890472	0.000338926	0.000295858	0	0.000155135	0.000120366	0.000650153	0.000627484	0.000526118	0.000470367	0.000201005	0.000179163	0.000373134	0.000904159	0.00155224	0.00215002	0.000343501	0.00018668	0.000233563	0.000812159	0.000733003	0.000298307	0.000785315	0.00141563	0.00105554	0.000494001	0.000497725	0.000497725	0.000497725
248	0.00121212	0.000556545	0.000169463	0.000591716	0	0.000775675	0	0.000780183	0.000418323	0.000225479	0.000470367	0.00080402	0.000447908	0.000870647	0.00045208	0.000597015	0.00119446	0.000583952	0.000326691	0.000233563	0.000580114	0.000458127	0.000422602	0.00068715	0.000283126	0.000487171	0.000211715	0.00106655	0.00106655	0.00106655
249	0.000909091	0.000779163	0.000169463	0.000887574	0.00169635	0.000465405	0	0.000455107	0.000836645	0.000300639	0.00070555	0.000201005	0.000358327	0.000373134	0.000904159	0.000477612	0.00167224	0.000446551	0.00014001	0	0.000464091	0.000549753	0.000348025	0.00068715	0.00169875	0.00121793	0.000211715	0.000497725	0.000497725	0.000497725
250	0.00121212	0.000556545	0.000423657	0.0010355	0.000848176	0.00031027	0	0.00110526	0	0.000300639	0.00117592	0.00080402	0.000268745	0.000995025	0.00135624	0.00179104	0.00119446	0.000446551	0.000280021	0.000350345	0.000232045	0.000458127	0.000571755	0.00068715	0.0011325	0.000568366	0.000141143	0.000284414	0.000284414	0.000284414
251	0.00030303	0.000779163	0.000423657	0.000739645	0	0.00031027	0	0.000520122	0.000418323	0.000150319	0.000940734	0.000603015	8.95817e-05	0.000373134	0.000904159	0.00155224	0.00167224	0.000309151	0.00023335	0.000116782	0.000348068	0.000916254	0.000497179	0.00068715	0.000283126	0.000811952	0.000282287	0.000426621	0.000426621	0.000426621
252	0.00030303	0.000779163	8.47314e-05	0.0010355	0.000848176	0.00031027	0	0.000780183	0.000627484	0.000676437	0.000470367	0.000603015	0.000358327	0.000497512	0	0.00143284	0.00167224	0.000274801	0.000326691	0.000350345	0.000580114	0.000274876	0.000522037	0.000588986	0.00141563	0.000649562	0.000352858	0.000711035	0.000711035	0.000711035
253	0.00030303	0.000445236	0.000254194	0.000591716	0	0.000775675	0	0.000910214	0.000418323	0.000751597	0.000823142	0.000603015	0.00053749	0.000995025	0	0.000955224	0.00262781	0.000274801	0.000466701	0.000116782	0.000464091	0.000733003	0.000522037	0.000392657	0.000283126	0.00105554	0.000282287	0.000711035	0.000711035	0.000711035
254	0.000606061	0.000667854	0.000169463	0.0010355	0	0.000155135	0	0.000585138	0.000627484	0.000450958	0.000940734	0.000603015	0.000447908	0.000870647	0.00135624	0.000835821	0.000716675	0.000377851	0.000373361	0.000467126	0.0010442	0.000916254	0.000397743	0.000392657	0.000849377	0.000730757	0.000211715	0.000284414	0.000284414	0.000284414
255	0.000909091	0.000222618	0.000508388	0.000591716	0	0.000465405	0	0.000650153	0.000836645	0.000300639	0.00070555	0.000201005	0.00053749	0.000124378	0	0.00107463	0.00167224	0.000206101	0.000466701	0.000350345	0.000348068	0.000366502	0.000422602	0.000392657	0.000566251	0.000730757	0.000282287	0.000426621	0.000426621	0.000426621
256	0.000606061	0.000222618	0.000254194	0.000443787	0.000848176	0.000465405	0	0.000520122	0.000418323	0.000601278	0.00105833	0.00080402	0.000358327	0.000124378	0.00045208	0.000955224	0.00119446	0.000343501	0.00023335	0.000233563	0.000580114	0.000458127	0.000522037	0.000785315	0.000566251	0.000487171	0.000352858	0.000639932	0.000639932	0.000639932
257	0.000606061	0.00100178	0	0.000739645	0	0.000465405	0	0.000780183	0.000836645	0.000225479	0.000940734	0.000603015	0.000268745	0.000497512	0.00135624	0.000716418	0.00167224	0.000549602	0.00018668	0.000583908	0.000580114	0.000549753	0.000546896	0.000588986	0.00141563	0.000811952	0.000282287	0.000426621	0.000426621	0.000426621
258	0.00151515	0.000667854	0.000169463	0.000295858	0.000848176	0.00062054	0	0.000975229	0.000209161	0.000375799	0.00070555	0.000603015	0.000179163	0.000248756	0	0.000955224	0.000716675	0.000206101	0.000466701	0.000350345	0.000580114	0.000733003	0.00047232	0.000588986	0.000849377	0.000893147	7.05716e-05	0.000924346	0.000924346	0.000924346
259	0.00030303	0.000556545	0.000338926	0.000739645	0.000848176	0.00062054	0	0.00117028	0.00104581	0.000375799	0.00129351	0.000603015	0.000179163	0.000995025	0.00045208	0.00143284	0.00262781	0.000206101	0.000420031	0.000467126	0.000696136	0.000366502	0.000372884	0.00068715	0.00141563	0.000893147	0.000352858	0.000568828	0.000568828	0.000568828
260	0.00030303	0.00133571	8.47314e-05	0.000443787	0	0.000155135	0	0.00104024	0.000836645	0.000300639	0.00105833	0.000201005	0.000179163	0.000621891	0	0.00131343	0.00119446	0.000343501	0.000326691	0.000116782	0.000348068	0.000641378	0.000596614	0.000392657	0.000566251	0.000730757	0.000635145	0.000497725	0.000497725	0.000497725
261	0.000606061	0.000556545	0.000338926	0.000295858	0	0.00031027	0	0.000390092	0.000836645	0.000225479	0.00117592	0.000603015	0.000358327	0.000497512	0.00045208	0.00167164	0.00191113	0.000240451	0.000326691	0.000233563	0.000580114	0.000733003	0.000397743	0.000588986	0.000566251	0.000811952	0.000211715	0.000497725	0.000497725	0.000497725
262	0.00121212	0.000779163	0.000338926	0.000443787	0	0.00031027	0	0.000845199	0.000627484	0.000150319	0.00105833	0.000603015	0.000268745	0.000373134	0.00045208	0.00119403	0.000955566	0.000240451	0.000280021	0.000233563	0.000580114	0.000549753	0.000497179	0.000490822	0.000566251	0.000568366	0.000352858	0.000426621	0.000426621	0.000426621
263	0.00030303	0.000667854	0.000169463	0.00162722	0	0.00031027	0	0.000650153	0.000209161	0.000300639	0.000352775	0.00080402	0.000358327	0.000621891	0.00135624	0.00107463	0.00119446	0.00017175	0.00023335	0.000467126	0.000696136	0.000641378	0.000372884	0.000785315	0.000566251	0.000893147	0.000564573	0.000853242	0.000853242	0.000853242
264	0.000606061	0.00100178	0.000169463	0.000443787	0	0.000465405	0	0.000260061	0.000836645	0.000300639	0.000352775	0.000603015	8.95817e-05	0.000373134	0	0.00143284	0.000716675	0.000549602	0.00014001	0.000467126	0.000464091	0.000274876	0.000422602	0.000883479	0.000849377	0.000893147	0.000211715	0.000639932	0.000639932	0.000639932
265	0.00030303	0.000667854	0.000423657	0.000887574	0.000848176	0.00031027	0	0.000455107	0.00167329	0.000450958	0.00129351	0.00040201	0.000268745	0.000621891	0.000904159	0.00143284	0.000477783	0.000309151	0.00014001	0.000350345	0.000464091	0.000733003	0.000571755	0.00107981	0.00141563	0.00146151	0.000352858	0.000924346	0.000924346	0.000924346
266	0.00181818	0.0012244	0.000338926	0.0010355	0.000848176	0	0	0.000780183	0.000627484	0.000150319	0.00188147	0.00080402	0.000358327	0.000621891	0.00135624	0.000716418	0.00238892	0.0001374	9.33402e-05	0.000583908	0.000116023	0.000916254	0.00022373	9.81643e-05	0.000849377	0.000405976	0.000494001	0.000497725	0.000497725	0.000497725
267	0.000606061	0.000111309	0.000254194	0.000295858	0	0.00108594	0	0.000585138	0.000836645	0.000526118	0.000470367	0.000603015	0.000358327	0.000746269	0.000904159	0.000358209	0.00215002	0.000343501	0.000280021	0.000467126	0.000812159	0.000458127	0.000546896	0.00068715	0.000849377	0.000730757	0.000352858	0.000568828	0.000568828	0.000568828
268	0.00121212	0.000445236	0	0.000295858	0.000848176	0.000155135	0	0.000520122	0.000627484	0.000601278	0.000823142	0.00040201	0.000268745	0.000746269	0	0.000716418	0.00143335	0.000240451	0.000326691	0.000467126	0.000464091	0.000549753	0.000397743	0.000490822	0.00141563	0.00105554	0.000705716	0.000426621	0.000426621	0.000426621
269	0.00030303	0.000667854	0.000254194	0.0010355	0.000848176	0.000155135	0	0.000520122	0.000209161	0.000300639	0.000470367	0.00100503	0.000268745	0.000746269	0.00045208	0.00107463	0.00215002	0.000480901	0.000280021	0.000583908	0.000696136	0.000733003	0.000372884	0.000588986	0.0011325	0.000405976	0.000282287	0.000853242	0.000853242	0.000853242
270	0.000909091	0.000111309	0.000254194	0.000147929	0	0.000465405	0.000120366	0.000650153	0.000836645	0.000150319	0.000352775	0.000603015	0.000447908	0.000870647	0.00045208	0.000835821	0.00119446	0.000377851	0.000560041	0.000700689	0.000696136	0.00100788	0.000323166	0.00068715	0.0011325	0.00113673	0.000494001	0.000355518	0.000355518	0.000355518
271	0.00030303	0.000445236	0.000254194	0.000591716	0.000848176	0.00062054	0	0.000390092	0.00146413	0.000300639	0.000470367	0.000201005	0.000358327	0.000746269	0.000904159	0.000955224	0.00215002	0.000240451	0.000373361	0.000116782	0.000464091	0.000458127	0.000621473	0.000883479	0.000849377	0.000893147	0.00042343	0.000355518	0.000355518	0.000355518
272	0.00030303	0.000779163	8.47314e-05	0.00133136	0	0	0	0.000455107	0.000418323	0.000375799	0.000587959	0.00040201	0.00053749	0.000746269	0.00180832	0.000597015	0.00167224	0.000377851	0.00014001	0.000350345	0.000116023	0.000733003	0.000323166	0.000588986	0.000566251	0.000487171	0.00042343	0.000782139	0.000782139	0.000782139
273	0.000606061	0.000667854	0.00059312	0.000739645	0	0.000155135	0	0.000975229	0.00104581	0.000225479	0.000352775	0.00040201	0	0.000621891	0	0.00107463	0.00191113	0.000274801	9.33402e-05	0.000700689	0.000232045	0.000274876	0.000348025	0.000392657	0.00141563	0.000974342	0.000282287	0.000213311	0.000213311	0.000213311
274	0.000606061	0.000667854	0.000169463	0.000739645	0.000848176	0	0	0.000585138	0.000418323	0.000225479	0.000587959	0	8.95817e-05	0.000621891	0.00045208	0.000955224	0.00143335	0.000274801	0.000513371	0.000116782	0.000696136	0.000824629	0.000372884	0.000883479	0.000849377	0.000568366	0.00042343	0.000142207	0.000142207	0.000142207
275	0.00030303	0.000333927	0.000423657	0.000739645	0	0.000465405	0	0.000715168	0.000209161	0.000225479	0.000587959	0.000201005	0.000447908	0.000621891	0	0.00107463	0.00143335	0.000412201	0.00023335	0.000467126	0.000348068	0.000274876	0.000546896	0.000392657	0.000849377	0.000487171	0.000564573	0.000355518	0.000355518	0.000355518
276	0.00121212	0.000779163	0.000762583	0.000443787	0	0.000775675	0	0.000715168	0.000418323	0.000150319	0.000823142	0.000201005	0.000268745	0.000248756	0.00045208	0.00143284	0.00215002	0.000412201	0.00023335	0.000233563	0.000464091	0.000183251	0.000372884	0.000294493	0.000283126	0.000568366	0.000282287	0.000639932	0.000639932	0.000639932
277	0.000606061	0.000556545	0.000423657	0.000443787	0	0.00031027	0	0.000585138	0.000209161	0.000450958	0.000470367	0	0.000447908	0.000621891	0	0.000358209	0.00358337	0.000206101	0.000373361	0.000700689	0.000696136	0.000916254	0.000372884	0.000294493	0.000283126	0.000243586	0.000282287	0.000355518	0.000355518	0.000355518
278	0.000606061	0.000333927	0.000169463	0.000443787	0.00169635	0.00031027	0	0.000325076	0.000627484	0.000300639	0.000470367	0.00040201	0.000447908	0.000248756	0.00045208	0.000716418	0.000955566	0.000240451	0.000466701	0.000350345	0.000696136	0.000366502	0.000273448	0.000883479	0.0011325	0.000893147	0.000282287	0.000284414	0.000284414	0.000284414
279	0	0.000667854	8.47314e-05	0.0010355	0	0.000775675	0	0.000520122	0.00104581	0.000300639	0.000587959	0.00080402	0.000268745	0.000621891	0	0.00143284	0.000955566	0.000343501	0.000326691	0.000583908	0.000348068	0.000458127	0.000447461	0.000392657	0.000566251	0.000974342	0.000141143	0.000213311	0.000213311	0.000213311
280	0.000909091	0.000890472	0	0.000295858	0	0.00031027	0	0.000455107	0.000418323	0.000375799	0.000470367	0.00040201	0.000358327	0.000995025	0.00045208	0.000716418	0.000477783	0.000377851	0.00023335	0.000350345	0.000232045	0.000641378	0.000348025	0.000294493	0.000849377	0.000893147	0.000141143	0.000568828	0.000568828	0.000568828
281	0.000606061	0.00111309	0.000169463	0.000295858	0	0.000155135	0	0.000260061	0.000418323	0.000300639	0.000352775	0.00040201	0.000179163	0.000621891	0	0.00107463	0.00167224	0.000377851	0.00014001	0.000467126	0.000232045	0.000824629	0.000323166	0.00068715	0.000849377	0.000649562	0.00042343	0.000284414	0.000284414	0.000284414
282	0.000909091	0.000445236	0.000338926	0.000591716	0.000848176	0.00062054	0	0.000455107	0.000209161	0.000150319	0.000940734	0.000201005	0	0.000870647	0.00135624	0.000716418	0.00262781	0.000206101	0.00018668	0.000583908	0.000232045	0.000733003	0.000273448	0.000490822	0	0.000568366	0.000282287	0.000497725	0.000497725	0.000497725
283	0	0.000890472	0.000762583	0.000295858	0	0	0	0.000520122	0.000627484	0.000601278	0.000587959	0	0.000268745	0.000497512	0.00135624	0.000597015	0.00119446	0.000274801	0.00023335	0.000233563	0.000928182	0.000183251	0.000397743	0.000196329	0.000849377	0.000405976	0	0	0	0
284	0.000606061	0.000667854	0.000254194	0.000739645	0.000848176	0.00031027	0	0.000390092	0.000836645	0.000225479	0.000470367	0.000201005	0.000358327	0.000248756	0.000904159	0.000955224	0.000716675	0.000377851	0.00014001	0.000233563	0.000348068	0.000458127	0.000323166	0.00068715	0.00141563	0.000974342	0.000282287	0.000355518	0.000355518	0.000355518
285	0.000606061	0.000556545	0.000338926	0.000295858	0.000848176	0.000465405	0	0.000520122	0.000209161	0.000450958	0.000352775	0.000201005	8.95817e-05	0.000621891	0	0.00143284	0.00191113	0.00017175	0.00023335	0.000700689	0.000464091	0.000183251	0.000298307	0.000196329	0.000283126	0.00113673	0.000141143	0.000142207	0.000142207	0.000142207
286	0.00121212	0.00100178	0.000338926	0.000591716	0	0.000465405	0	0.000455107	0.000836645	0.000150319	0.000470367	0.000603015	8.95817e-05	0.000497512	0.000904159	0.000835821	0.000955566	0.000240451	0.000466701	0.000467126	0.000696136	0.000366502	0.000372884	0.000392657	0.00141563	0.000974342	7.05716e-05	0.000568828	0.000568828	0.000568828
287	0.00030303	0.000445236	0.000423657	0.000295858	0.000848176	0.000465405	0	0.000650153	0.00146413	0.000300639	0.000940734	0.000201005	0.000358327	0.000746269	0.00045208	0.000238806	0.00119446	0.000480901	0.000326691	0.000116782	0.000232045	0.000458127	0.000447461	0.000785315	0.00141563	0.000811952	0.000282287	0.000355518	0.000355518	0.000355518
288	0.000909091	0.000333927	8.47314e-05	0.000887574	0.000848176	0.000465405	0	0.000390092	0.000209161	0.000526118	0.00070555	0.000201005	0.00053749	0.000995025	0	0.000716418	0.00167224	0.000309151	0.00023335	0.000116782	0.000696136	0.000458127	0.000422602	0.000981643	0.000283126	0.000649562	0.000494001	0.000426621	0.000426621	0.000426621
289	0	0.000779163	8.47314e-05	0.000295858	0.000848176	0.000155135	0	0.000650153	0.000209161	7.51597e-05	0.000587959	0.000603015	0.000358327	0.000870647	0	0.00119403	0.00119446	0.000274801	0.00018668	0.000116782	0.000580114	0.000366502	0.000149154	0.000883479	0.0011325	0.00113673	0.00042343	0.000355518	0.000355518	0.000355518
290	0.000909091	0.00100178	8.47314e-05	0.000147929	0	0.00031027	0	0.000715168	0.000627484	7.51597e-05	0.000587959	0.00040201	0.000179163	0.000497512	0.00045208	0.000955224	0.00119446	0.000274801	0.000513371	0.000583908	0.000580114	0.000733003	0.000447461	0.00068715	0.00141563	0.000893147	0.000211715	0.000497725	0.000497725	0.000497725
291	0.00121212	0.000556545	0.000169463	0.000147929	0.000848176	0.000465405	0	0.000520122	0.00125497	0.000751597	0.00070555	0.000201005	8.95817e-05	0.000870647	0	0.00107463	0.000716675	0.000446551	0.000326691	0.000934252	0.000348068	0.000274876	0.000397743	0.000196329	0.000283126	0.000405976	0.000352858	0.000568828	0.000568828	0.000568828
292	0.00181818	0.000445236	0.000338926	0.000739645	0.00254453	0.000465405	0	0.000845199	0.00104581	0.000300639	0.000587959	0	0.000268745	0.000746269	0	0.000597015	0.000716675	0.000274801	0.00023335	0.000700689	0.0010442	0.000549753	0.000348025	0.000392657	0.000849377	0.000811952	0.000352858	0.000568828	0.000568828	0.000568828
293	0.000909091	0.000667854	0.000762583	0.000591716	0	0.00062054	0	0.000780183	0.000627484	0.000450958	0.00070555	0.00040201	0.000179163	0.000746269	0	0.000716418	0.000716675	0.000377851	0.000326691	0	0.000116023	0.000366502	0.000298307	0.000490822	0.000566251	0.000487171	0.000211715	0.000497725	0.000497725	0.000497725
294	0.00121212	0.000333927	0.000169463	0.000443787	0	0.000465405	0	0.000650153	0.00125497	0.000150319	0.00070555	0.00040201	0.000358327	0.000746269	0.00045208	0.00155224	0.000716675	0.000618302	0.00023335	0.000700689	0.000464091	0.000824629	0.000348025	0.000490822	0.000283126	0.000811952	7.05716e-05	0.000213311	0.000213311	0.000213311
295	0	0.000556545	8.47314e-05	0.000739645	0.000848176	0.000155135	0	0.000585138	0.000836645	0.000375799	0.00105833	0.000201005	0.000179163	0.000995025	0.00045208	0.00119403	0.000477783	0.000309151	0.000280021	0.000467126	0.000696136	0.000458127	0.000323166	0.000392657	0.000849377	0.000893147	0.00042343	0.000426621	0.000426621	0.000426621
296	0.00030303	0.000333927	8.47314e-05	0.000147929	0	0.00031027	0	0.000910214	0.000418323	0.000225479	0.000235183	0.000201005	0.00053749	0.000870647	0.00045208	0.000835821	0.00167224	0.000446551	0.00018668	0.000467126	0.000580114	0.000458127	0.000248589	0.000294493	0.000283126	0.000568366	0.000211715	0.000284414	0.000284414	0.000284414
297	0.000606061	0.000779163	0.000169463	0.0010355	0.000848176	0.000155135	0	0.000715168	0.000418323	7.51597e-05	0.000470367	0.000201005	0.000358327	0.000746269	0	0.000597015	0.000955566	0.0001374	0.00018668	0.000350345	0.000116023	0.000458127	0.000397743	0.000392657	0.000566251	0.000568366	0.000282287	0.000355518	0.000355518	0.000355518
298	0.00121212	0.000333927	0.000423657	0.0010355	0.000848176	0.000465405	0	0.000780183	0.000627484	0.000375799	0.000587959	0.000201005	0.000268745	0.000497512	0.000904159	0.000835821	0.000238892	0.000240451	0.000280021	0.000116782	0.000348068	0.000458127	0.000298307	0.000294493	0.000566251	0.000405976	0.000141143	7.11035e-05	7.11035e-05	7.11035e-05
299	0.00121212	0.000556545	0.000423657	0.000443787	0	0.00031027	0	0.000455107	0.00167329	0.000375799	0.000235183	0.000201005	0.000358327	0.000870647	0.000904159	0.00119403	0.00215002	0.000240451	0.00018668	0.000583908	0.000116023	0.000458127	0.000174012	0.000588986	0.0011325	0.000730757	0.000211715	0.000639932	0.000639932	0.000639932
300	0.000606061	0.000667854	0.000169463	0.000443787	0.000848176	0.00093081	0	0.000715168	0	0.000300639	0.000352775	0	0.000358327	0.0011194	0.00180832	0.000597015	0.00167224	0.000446551	0.000373361	0.000233563	0.000464091	0.000366502	0.000174012	0.000196329	0.000566251	0.000730757	0.000282287	0.000284414	0.000284414	0.000284414
301	0.00121212	0.00100178	8.47314e-05	0.000739645	0	0.000155135	0	0.000390092	0.000418323	0.000225479	0.000823142	0.000603015	0.000447908	0.000497512	0.00045208	0.000835821	0.000716675	0.00017175	0.000280021	0.000116782	0.000116023	0.000366502	0.000174012	0.000490822	0.000566251	0.000730757	0.000211715	0.000568828	0.000568828	0.000568828
302	0.00151515	0.000111309	0.000338926	0.000887574	0.000848176	0.00031027	0	0.000520122	0.000627484	0.000300639	0.000470367	0.00080402	0.000179163	0.000124378	0.000904159	0.000238806	0.00167224	0.000309151	0.00014001	0.000467126	0.000696136	0.000824629	0.000248589	0.000588986	0.000566251	0.000405976	0.000141143	0.000355518	0.000355518	0.000355518
303	0.000606061	0.000222618	0.000423657	0.000887574	0	0.000775675	0	0.000390092	0.000627484	0.000225479	0.000587959	0.000201005	8.95817e-05	0.000746269	0.00271248	0.00131343	0.00167224	0.000240451	0.00023335	0.000583908	0.000348068	0.000824629	0.000447461	0.000588986	0.000283126	0.000730757	0.000282287	0.000497725	0.000497725	0.000497725
304	0.00030303	0.000445236	0.000423657	0.000443787	0	0	0	0.000585138	0	0.000225479	0.000117592	0.00040201	0	0.000373134	0	0.000119403	0.000716675	0.00017175	0.00018668	0.000233563	0.000348068	0.000366502	0.000273448	0.000294493	0.000566251	0.000649562	0.000282287	0.000568828	0.000568828	0.000568828
305	0.000606061	0.000222618	0.000423657	0.000591716	0	0.000465405	0	0.000585138	0	0.000150319	0.000587959	0.000201005	8.95817e-05	0.000621891	0.000904159	0.000597015	0.00143335	0.00010305	0.000373361	0.000233563	0.000464091	0.000824629	0.000248589	0.000392657	0.000566251	0.000243586	0.000141143	0.000497725	0.000497725	0.000497725
306	0.00121212	0.000556545	0.000169463	0.000147929	0	0	0	6.50153e-05	0	0.000225479	0.000352775	0.00040201	0.000179163	0.000248756	0	0.000477612	0.00143335	0.000309151	0.000420031	0.000350345	0.000116023	0.000549753	0.000298307	0.000588986	0.00141563	0.00113673	0.000282287	0.000284414	0.000284414	0.000284414
307	0.00030303	0.0012244	0.000677851	0.000147929	0	0.000155135	0	0.000715168	0.000418323	0.000450958	0.000587959	0.000201005	0.000179163	0.000746269	0.00135624	0.000597015	0.00119446	0.0001374	0.000280021	0.000934252	0.000464091	0.000458127	0.000273448	0.000392657	0.0011325	0.000649562	0.000352858	0.000213311	0.000213311	0.000213311
308	0.000909091	0.000333927	0.000254194	0.000443787	0	0.00031027	0	0.000390092	0.000418323	0.000150319	0.000470367	0	0.000268745	0.0011194	0	0.000358209	0.00119446	0.000412201	9.33402e-05	0.000350345	0.000580114	0.000366502	0.000248589	0.000490822	0.000849377	0.000487171	0.000494001	0.000284414	0.000284414	0.000284414
309	0.000909091	0.000333927	0.000254194	0.000147929	0	0.000155135	0	0.000585138	0.000418323	0.000150319	0.000823142	0.00040201	0	0	0.00180832	0.000955224	0.00167224	0.000549602	0.000280021	0.000116782	0.000232045	0.000366502	0.000248589	0.000490822	0.00141563	0.000568366	0	7.11035e-05	7.11035e-05	7.11035e-05
310	0.000606061	0.000222618	0.000338926	0.000295858	0.00169635	0.000775675	0	0.000260061	0.000418323	0.000225479	0.000587959	0.00040201	0.000447908	0.000497512	0.00045208	0.000955224	0.00167224	0.000206101	4.66701e-05	0.000467126	0.000696136	0.000549753	0.000323166	0.000294493	0.000283126	0.000487171	0.000282287	0.000142207	0.000142207	0.000142207
311	0.00030303	0.000445236	0.000254194	0.000591716	0.00169635	0.00062054	0	0.000585138	0.000627484	0.000150319	0.000470367	0	8.95817e-05	0.00124378	0.00135624	0.000835821	0.000955566	0.0001374	0.00018668	0.000116782	0	9.16254e-05	0.000372884	0.000490822	0.000566251	0.000893147	0.000282287	0.000213311	0.000213311	0.000213311
312	0.000606061	0.000779163	0.000169463	0.000295858	0	0.00062054	0	0.000650153	0.00125497	0.000375799	0.000587959	0.000201005	0.000358327	0.000746269	0.00045208	0.000716418	0.000477783	0.000274801	0.000280021	0.000583908	0.000464091	0.000183251	0.000248589	9.81643e-05	0.000849377	0.000324781	7.05716e-05	0.000284414	0.000284414	0.000284414
313	0	0.000556545	0.000338926	0.000443787	0	0.00031027	0	0.000520122	0.000627484	0.000150319	0.000470367	0.000201005	0.000627072	0.000497512	0.00045208	0.000597015	0.000955566	0.000309151	0.00014001	0.000467126	0.000116023	0.000641378	0.000273448	0.000490822	0	0.000487171	0.00042343	0.000568828	0.000568828	0.000568828
314	0.000606061	0.000111309	0.000254194	0.000443787	0.000848176	0.00062054	0	0.000455107	0.000836645	0.000225479	0.000352775	0.00040201	0.000358327	0.000746269	0.00045208	0.00167164	0.000955566	0.0001374	0.00014001	0.000233563	0.000348068	0.000183251	0.000248589	0.000588986	0.00141563	0.000730757	0.000211715	0.000213311	0.000213311	0.000213311
315	0.00121212	0.000445236	0.000254194	0.000443787	0	0.000465405	0	0.000975229	0.000836645	0.000150319	0.000587959	0	0.000268745	0.000248756	0	0.000358209	0.00191113	0.000309151	0.000280021	0.000233563	0.000464091	0.000641378	0.00022373	0.000294493	0.000283126	0.000730757	0.000141143	0.000213311	0.000213311	0.000213311
316	0.000909091	0.000445236	8.47314e-05	0.0010355	0	0.000465405	0	0.000715168	0.000209161	0.000150319	0.000470367	0.000201005	8.95817e-05	0.000373134	0	0.000716418	0.000716675	0.000274801	0.00014001	0.000700689	0.000580114	0.000458127	0.000248589	0.000490822	0.000849377	0.000893147	7.05716e-05	0.000355518	0.000355518	0.000355518
317	0.00121212	0.000333927	0.000338926	0	0	0.00031027	0	0.000390092	0.00104581	0.000300639	0.000470367	0	0.000179163	0.000497512	0.000904159	0.000597015	0.000477783	0.00010305	0.00023335	0.000233563	0.000464091	0.000641378	0.000298307	0.000588986	0.0011325	0.000730757	0.000211715	7.11035e-05	7.11035e-05	7.11035e-05
318	0.00030303	0.000445236	0.000254194	0.0010355	0	0.000465405	0	0.000260061	0.000836645	0.000450958	0.000352775	0	0.000268745	0.000373134	0	0.00107463	0.000716675	0.000206101	0.000373361	0.000350345	0.000580114	0.000183251	0.000248589	0.000588986	0.000283126	0.000324781	7.05716e-05	0.000426621	0.000426621	0.000426621
319	0.000606061	0.000667854	8.47314e-05	0.000295858	0.000848176	0.000465405	0	0.000325076	0	0.000150319	0.000470367	0.000603015	0.00053749	0.000870647	0.00135624	0.000955224	0.000477783	0.00010305	0.00018668	0.000817471	0.000464091	0.000458127	0.000372884	0.000490822	0.000849377	0.000568366	0.00042343	0.000426621	0.000426621	0.000426621
320	0.000909091	0.000667854	0.000254194	0.000443787	0	0.000465405	0	0.000455107	0.00104581	0.000150319	0.000470367	0.00040201	0.000358327	0.000373134	0.00135624	0.000716418	0.00167224	0.00017175	0.00023335	0.000467126	0.000232045	0.000458127	0.00022373	0.000981643	0.000283126	0.000568366	0.000352858	0.000213311	0.000213311	0.000213311
321	0.00121212	0.000222618	0.000254194	0.000443787	0.00169635	0.000465405	0	0.000585138	0.00104581	0.000375799	0.000235183	0.000201005	8.95817e-05	0.000621891	0	0.000238806	0.000955566	0.000274801	0.000280021	0.000934252	0.000116023	0.000549753	0.000298307	0.000196329	0.000566251	0.000324781	0.000282287	0.000426621	0.000426621	0.000426621
322	0.00030303	0.0012244	0.000169463	0.000295858	0.000848176	0.000465405	0	0.000390092	0.000209161	0.000375799	0.000235183	0.000201005	0.000179163	0.000497512	0.00135624	0.000835821	0.000477783	0.00017175	0.000466701	0.000350345	0.000232045	0.000458127	0.000149154	0.000294493	0.00141563	0.000649562	0.000282287	0.000142207	0.000142207	0.000142207
323	0.00030303	0.000445236	0.000423657	0.000443787	0	0.000155135	0	0.000260061	0.000627484	0.000150319	0.00070555	0	0.000447908	0.000746269	0.00045208	0.000238806	0.000716675	0.00017175	0.000373361	0.000467126	0.000464091	0.000641378	9.94357e-05	0.000196329	0.000566251	0.000405976	0.000564573	0.000426621	0.000426621	0.000426621
324	0	0.000667854	0	0.000443787	0.000848176	0.000155135	0	0.000585138	0.000836645	0.000150319	0.000235183	0	0.000179163	0.000621891	0.00045208	0.000477612	0.000955566	0.00017175	0.000280021	0.000350345	0.000232045	0.000366502	0.000298307	0.000490822	0.000283126	0.000649562	0.000352858	0.000639932	0.000639932	0.000639932
325	0.00030303	0.000445236	8.47314e-05	0.000443787	0.000848176	0.00062054	0	0.000455107	0.000209161	0.000375799	0.000117592	0.000201005	0.000358327	0.000248756	0.00045208	0.000835821	0.00119446	0.000240451	0.00018668	0.000817471	0	0.000366502	0.000198871	0.000294493	0	0.000405976	0.000282287	0.000568828	0.000568828	0.000568828
326	0.00121212	0.000333927	0.000423657	0.000295858	0	0.00031027	0	0.000455107	0.00125497	0.000375799	0.000470367	0	0.000179163	0.000248756	0	0.000835821	0.000477783	0.000274801	0.00023335	0.000700689	0.000464091	0.000733003	0.000248589	0.000490822	0.000566251	0.000649562	0.000141143	7.11035e-05	7.11035e-05	7.11035e-05
327	0.000909091	0.000556545	8.47314e-05	0.000295858	0.000848176	0	0	0.000520122	0.000836645	0.000601278	0.00070555	0.000201005	0.000179163	0.000497512	0	0.000597015	0.000238892	0.000274801	0.000326691	0.000350345	0.000232045	0.000916254	9.94357e-05	0.000588986	0.000283126	0.00016239	0.000211715	0.000497725	0.000497725	0.000497725
328	0.00121212	0.000779163	0.000338926	0.000739645	0	0.000155135	0	0.000520122	0.000209161	7.51597e-05	0.00070555	0	8.95817e-05	0.000621891	0	0.00107463	0.00143335	0.000206101	0.000513371	0.000700689	0	0.000366502	0.000323166	0.000490822	0.000849377	0.000811952	0.000211715	0.000426621	0.000426621	0.000426621
329	0.000606061	0.000333927	0.000169463	0.000295858	0	0.00031027	0	0.000325076	0.000627484	7.51597e-05	0.000117592	0.000201005	0.000179163	0.000497512	0.00180832	0.000716418	0.00143335	0.000309151	0.000280021	0.000233563	0.000348068	0.000274876	0.000248589	9.81643e-05	0.000849377	0.000405976	0.000211715	7.11035e-05	7.11035e-05	7.11035e-05
330	0.00030303	0.000333927	0.000254194	0.000443787	0.000848176	0.000155135	0	0.000325076	0.000836645	0.000225479	0.000352775	0.00040201	0.000447908	0.000373134	0.000904159	0.000358209	0.000716675	0.000240451	0.00023335	0.000467126	0.000116023	0.000366502	0.000273448	0.000392657	0.000849377	0.000487171	0.000282287	0.000284414	0.000284414	0.000284414
331	0.00030303	0.000556545	0.00059312	0.000443787	0.000848176	0.000465405	0	0.000325076	0.000418323	0.000375799	0.000587959	0.000201005	0.000179163	0.000621891	0.000904159	0.000835821	0.000716675	0.00017175	0.00018668	0.000233563	0.000116023	0.000458127	0.000273448	0.000392657	0.000849377	0.000568366	0.000282287	7.11035e-05	7.11035e-05	7.11035e-05
332	0.00030303	0.000222618	0.000254194	0.000443787	0	0.000155135	0	0.000585138	0.000627484	0.000300639	0.000235183	0.000201005	8.95817e-05	0.000497512	0.000904159	0.000955224	0.00191113	0.000240451	9.33402e-05	0.000583908	0.000232045	0.000183251	0.00022373	0.000785315	0.000849377	0.000487171	0.000352858	0.000284414	0.000284414	0.000284414
333	0.000606061	0.000333927	8.47314e-05	0.000295858	0.000848176	0.000775675	0	0.000715168	0.000627484	0.000300639	0.000940734	0.00080402	8.95817e-05	0.000373134	0.00135624	0.00107463	0.000716675	0.00017175	0.00018668	0.000233563	0.000232045	0.000824629	9.94357e-05	0.000392657	0.0011325	0.000730757	0.000352858	0.000355518	0.000355518	0.000355518
334	0.000606061	0.000333927	0.000338926	0.000295858	0	0.00031027	0	0.000195046	0.000209161	0.000225479	0.000587959	0.000201005	0	0.000746269	0.00045208	0.000716418	0.00119446	0.00017175	0.00014001	0.000583908	0	0.000549753	0.000273448	0.000392657	0.000849377	0.00113673	0.000352858	0.000142207	0.000142207	0.000142207
335	0.00030303	0.000333927	0.000338926	0.000591716	0	0.00031027	0	0.000390092	0.000418323	0.000375799	0.000235183	0	0.000179163	0.000373134	0.000904159	0.000716418	0.000716675	0.000309151	0.000280021	0.000350345	0.000116023	9.16254e-05	0.000298307	0.000490822	0.000283126	0.000649562	7.05716e-05	0.000142207	0.000142207	0.000142207
336	0.00121212	0.000111309	0.000254194	0.000295858	0	0.00031027	0	0.000780183	0.000836645	0.000225479	0.000117592	0.000201005	0.000447908	0.000995025	0.000904159	0.000477612	0.00191113	0.000343501	0.00018668	0.000583908	0.000464091	0.000458127	0.000248589	0.00068715	0.000566251	0.000405976	7.05716e-05	7.11035e-05	7.11035e-05	7.11035e-05
337	0.00121212	0.000667854	0.000169463	0.000591716	0	0.000775675	0	0.000780183	0.000836645	0.000150319	0.000117592	0.000603015	0	0.000621891	0.00045208	0.000477612	0.000477783	0.000206101	0.000280021	0.000467126	0.000116023	0.000458127	0.000422602	0.000392657	0.00141563	0.000730757	0.000352858	7.11035e-05	7.11035e-05	7.11035e-05
338	0.000606061	0.000445236	0.000169463	0.000295858	0	0.00031027	0	0.000585138	0.000209161	0.000150319	0.000352775	0.000201005	0.000358327	0.000621891	0.000904159	0.000477612	0.000955566	0.000309151	0.00018668	0.000700689	0.000348068	0.000549753	0.000298307	0.000588986	0.000283126	0.000730757	0.000282287	0.000284414	0.000284414	0.000284414
339	0.000909091	0.000333927	8.47314e-05	0.000147929	0	0.00031027	0	0.000715168	0.000836645	7.51597e-05	0.000470367	0.000201005	0.000268745	0.000373134	0.00045208	0.000597015	0.00143335	0.000309151	0.000280021	0.00105103	0.000348068	0.000366502	0.000348025	0.000392657	0.000566251	0.000487171	0.000494001	0.000213311	0.000213311	0.000213311
340	0.00121212	0.000667854	0.000254194	0.000295858	0	0.00031027	0	0.000390092	0.000418323	0.000150319	0.000352775	0	0.000268745	0.000497512	0.00180832	0.000597015	0.000955566	0.000309151	0.00014001	0.000817471	0.000232045	0.000366502	0.000149154	0.000490822	0.00198188	0.000811952	0.000282287	0.000142207	0.000142207	0.000142207
341	0.000606061	0.000445236	8.47314e-05	0.000147929	0	0.000465405	0	0.000585138	0.000836645	7.51597e-05	0.000823142	0	8.95817e-05	0.000995025	0.00135624	0.00131343	0.000955566	0.000206101	0.000326691	0.000350345	0.000580114	0.000549753	9.94357e-05	0.000785315	0	0.000405976	0.000141143	0.000426621	0.000426621	0.000426621
342	0.000909091	0.000333927	0.000169463	0.000443787	0	0.00031027	0	0.000650153	0.000627484	7.51597e-05	0.000235183	0.00040201	0.000358327	0.000497512	0.00045208	0.000597015	0.00119446	0.00010305	0.000280021	0.000934252	0.000580114	0.000366502	0.000298307	0.000588986	0.000566251	0.000487171	0.000141143	7.11035e-05	7.11035e-05	7.11035e-05
343	0.000606061	0.000222618	0.000423657	0.000295858	0	0	0	0.000390092	0.000836645	0.000300639	0.000352775	0.000201005	0.000268745	0.000497512	0.00045208	0.000597015	0.000716675	0.00017175	0.00023335	0.000700689	0.000116023	0.000549753	0.000198871	0.000588986	0.000566251	0.000487171	0.000141143	0.000213311	0.000213311	0.000213311
344	0.000909091	0.000111309	0.000254194	0.000591716	0.000848176	0.00031027	0	0.000780183	0.000418323	0.000225479	0.000117592	0	0	0.000870647	0.000904159	0.000477612	0.00143335	0.00017175	0.000326691	0.000467126	0.000232045	0.000733003	0.000397743	0	0.000849377	0.000324781	0.000282287	0.000213311	0.000213311	0.000213311
345	0.000909091	0.000222618	0.000169463	0.000295858	0	0.00093081	0	0.000585138	0.00104581	0	0.000587959	0.00040201	8.95817e-05	0.000621891	0.00135624	0.000597015	0.000238892	3.43501e-05	0.000280021	0.000817471	0.000348068	0.000366502	0.00022373	0.000294493	0.000849377	0.000568366	0.000494001	0	0	0
346	0.000909091	0.000556545	0.000169463	0.000443787	0	0.000155135	0	0.000390092	0.000209161	0.000225479	0.000352775	0	8.95817e-05	0.000124378	0.00045208	0.000955224	0.00167224	0.00017175	0.000373361	0.000583908	0.000232045	0.000641378	0.000174012	0.000490822	0.000566251	0.000487171	0.000211715	0.000284414	0.000284414	0.000284414
347	0.000606061	0	0.000338926	0.000887574	0	0.000155135	0	0.000260061	0.000627484	0.000300639	0.000352775	0	0.000179163	0.000373134	0.00045208	0.000119403	0.000716675	0.0001374	0.00023335	0.000233563	0.000232045	0.000366502	0.000248589	0.000392657	0.000566251	0.000568366	0.000282287	0.000355518	0.000355518	0.000355518
348	0.000606061	0.000445236	0.000254194	0.000147929	0	0.000155135	0	0.000455107	0.000627484	0.000375799	0.000587959	0.000603015	8.95817e-05	0.000870647	0.00045208	0.000597015	0.000955566	0.0001374	0.000326691	0.000467126	0.000232045	0.000458127	0.000124295	0.000392657	0.000283126	0.000324781	0.000282287	0.000142207	0.000142207	0.000142207
349	0	0.000222618	0.000169463	0.000591716	0	0.00031027	0	0.000520122	0.00104581	0.000150319	0	0	0.000179163	0.000621891	0.000904159	0.000238806	0.000238892	0.00010305	9.33402e-05	0.00116782	0.000348068	0.000458127	9.94357e-05	0.000294493	0.000566251	0.000324781	0.000211715	0.000213311	0.000213311	0.000213311
350	0	0.000556545	8.47314e-05	0.000591716	0	0.000465405	0	0.000455107	0.000627484	0.000150319	0.000587959	0.000201005	0.000268745	0.000497512	0.00045208	0.000358209	0	0.000206101	0.000326691	0.000817471	0.000116023	0.000458127	0.000198871	0.000392657	0.000283126	0.000324781	0.000494001	0.000213311	0.000213311	0.000213311
351	0.00030303	0.000222618	8.47314e-05	0.000443787	0	0	0	0.000845199	0.000209161	0.000225479	0.000352775	0	8.95817e-05	0.000621891	0.00045208	0.000835821	0.000716675	0.0001374	0.000326691	0.000583908	0.000464091	0.000366502	0.000298307	0.000490822	0.000566251	0.000243586	0.000282287	0.000284414	0.000284414	0.000284414
352	0.00121212	0.000333927	8.47314e-05	0.000591716	0	0.00031027	0	0.000455107	0.00125497	0.000150319	0.000352775	0.000201005	8.95817e-05	0.000497512	0.000904159	0.000238806	0.000716675	0.000206101	4.66701e-05	0.000350345	0	0.000183251	0.000298307	0.000196329	0.000849377	0.000568366	0.000635145	0.000355518	0.000355518	0.000355518
353	0.000909091	0.000445236	0.00059312	0.000443787	0.00254453	0	0	0.000585138	0.000209161	0.000150319	0.000352775	0.00080402	0.000358327	0.0011194	0.000904159	0.000597015	0.000238892	0.000274801	0.00023335	0.000700689	0.000116023	0.000549753	0.00022373	9.81643e-05	0.000566251	0.000405976	0.00042343	0.000142207	0.000142207	0.000142207
354	0.000606061	0.000222618	8.47314e-05	0.000443787	0.000848176	0.000775675	0	0.000585138	0.000627484	0.000225479	0.000940734	0.000201005	8.95817e-05	0.000373134	0.00045208	0.000716418	0.000477783	0.000206101	0.00018668	0.000467126	0.000232045	0.000458127	0.000174012	0.000196329	0.000566251	0.000487171	7.05716e-05	0.000213311	0.000213311	0.000213311
355	0.000606061	0.000111309	0.000169463	0	0	0.000155135	0	0.000455107	0	0.000150319	0.000235183	0	0.000179163	0.000373134	0	0.000477612	0.000955566	0.0001374	0.000280021	0.000934252	0.000232045	0.000458127	0.000149154	0.000392657	0.000849377	0.000974342	0.000282287	0.000284414	0.000284414	0.000284414
356	0.00212121	0.000779163	0.000254194	0.000295858	0	0.00031027	0	0.000325076	0.000209161	7.51597e-05	0.000587959	0.00040201	8.95817e-05	0.000373134	0	0.000835821	0.000477783	0.0001374	0.00018668	0.000583908	0.000232045	0.000641378	0.000298307	0.000785315	0.000849377	0.000405976	0.000352858	0.000142207	0.000142207	0.000142207
357	0.000909091	0.000222618	8.47314e-05	0.000443787	0.00169635	0.000465405	0	0.000780183	0.00104581	0	0.000235183	0	0.000179163	0.000373134	0.00045208	0.000477612	0.000477783	0.00010305	0.000280021	0.000700689	0	0.000458127	7.45768e-05	0.000490822	0.00141563	0.000487171	0.000352858	0.000213311	0.000213311	0.000213311
358	0.000606061	0.000556545	0	0.000443787	0	0.000155135	0	0.000130031	0.000627484	0	0.000470367	0	8.95817e-05	0.000373134	0.00045208	0.000477612	0.000477783	0.00010305	0.000373361	0.000467126	0.000232045	0.000366502	0.000248589	0.000392657	0.00169875	0.000649562	0.000211715	0.000142207	0.000142207	0.000142207
359	0.000909091	0.000111309	0	0	0.000848176	0.000465405	0	0.000325076	0.000627484	0.000150319	0.000470367	0	0.000358327	0.000497512	0.000904159	0.000597015	0.000477783	0.000274801	0.000373361	0.000583908	0.000464091	0.000824629	0.000348025	0.000392657	0.000566251	0.000730757	7.05716e-05	0.000284414	0.000284414	0.000284414
360	0.000606061	0.000445236	0.000338926	0.000591716	0.000848176	0.000465405	0	0.000585138	0.000627484	0.000225479	0.000470367	0.00040201	0.000268745	0.000248756	0.00045208	0.000238806	0.000716675	0.00017175	0.000280021	0.000817471	0.000232045	0.000549753	0.000174012	0.00068715	0.000849377	0.000487171	0.00042343	0.000284414	0.000284414	0.000284414
361	0.00030303	0.000333927	0	0	0	0.00031027	0	0.000390092	0.00104581	0.000375799	0.000587959	0	0.000179163	0.000373134	0.00135624	0.000597015	0.000716675	0.0001374	0.000420031	0.000116782	0.000580114	0.000916254	0.00022373	0.000392657	0.000566251	0.000487171	0.000141143	0.000213311	0.000213311	0.000213311
362	0.00151515	0.000222618	0.000423657	0.000887574	0.00169635	0.000155135	0	0.000455107	0.000418323	0.000150319	0.000117592	0.00040201	0.000358327	0.000248756	0.00135624	0.000477612	0.000955566	0.000412201	0.00014001	0.000350345	0.000116023	0.000549753	0.00022373	0.000392657	0.000566251	0.000487171	0.000352858	0.000142207	0.000142207	0.000142207
363	0.000909091	0.000111309	0	0.000887574	0.000848176	0.00062054	0	0.000325076	0.00167329	0.000150319	0.000235183	0.000201005	8.95817e-05	0.000248756	0.00045208	0.000119403	0.00119446	0.00010305	9.33402e-05	0.000934252	0.000580114	0.000641378	0.000273448	0.000196329	0.0011325	0.000568366	0.000282287	0.000213311	0.000213311	0.000213311
364	0.00030303	0.000445236	0.000254194	0.000295858	0	0.000465405	0	0.000325076	0.00104581	0	0.000117592	0	8.95817e-05	0	0	0.000358209	0.000477783	0.0001374	0.000420031	0.000700689	0	0.000458127	0.000198871	0.000392657	0.000283126	0.000405976	0.000211715	0.000142207	0.000142207	0.000142207
365	0.00151515	0.000333927	0.000254194	0.000295858	0	0.000465405	0	0.000390092	0.000418323	0.000150319	0.000587959	0.00040201	8.95817e-05	0.000248756	0	0.000835821	0.000716675	0.00010305	0.00023335	0.000583908	0.000116023	0.000366502	0.000298307	0.000490822	0.000566251	0.000243586	0.000352858	0.000284414	0.000284414	0.000284414
366	0.00030303	0.000222618	8.47314e-05	0.000443787	0	0.000155135	0	0.000260061	0.000418323	0.000150319	0.000470367	0	0	0.000373134	0.00045208	0.000597015	0.000477783	0.0001374	0.00023335	0.000350345	0.000464091	0.000274876	0.000198871	0.000294493	0.00169875	0.000974342	0.000141143	0.000213311	0.000213311	0.000213311
367	0.00030303	0.000111309	0.00059312	0.000591716	0	0.00031027	0	0.000390092	0.000209161	0.000150319	0.000117592	0.000201005	8.95817e-05	0.000373134	0.000904159	0.000238806	0.000477783	0.000412201	0.000280021	0.000583908	0.000116023	0.000274876	0.000298307	0.000490822	0	0.000405976	0.000494001	0.000142207	0.000142207	0.000142207
368	0.00030303	0.000222618	0.000254194	0.000147929	0	0.00062054	0	0.000455107	0.000418323	0.000150319	0.000470367	0	0.000268745	0.000248756	0	0.000477612	0.000955566	0.000240451	0.00018668	0.000467126	0.000116023	0.000366502	0.000124295	0.000490822	0.000283126	0.000405976	0.000141143	7.11035e-05	7.11035e-05	7.11035e-05
369	0.000606061	0.000445236	8.47314e-05	0.000295858	0.000848176	0	0	0.000390092	0.000418323	0.000300639	0.000235183	0.00040201	0.000268745	0.000373134	0	0.000597015	0.000477783	0.00017175	0.000280021	0.000700689	0	0.000274876	0.000124295	0.000294493	0.0011325	0.000487171	7.05716e-05	7.11035e-05	7.11035e-05	7.11035e-05
370	0.00030303	0.000445236	0.000254194	0	0	0	0	0.000260061	0.000627484	0.000150319	0	0	8.95817e-05	0.000995025	0.00045208	0.000955224	0.000238892	0	0.00023335	0.000350345	0.000464091	0.000274876	0.00022373	0.000294493	0.000566251	0.000811952	0.000564573	7.11035e-05	7.11035e-05	7.11035e-05
371	0.000909091	0.000111309	8.47314e-05	0.000443787	0.000848176	0.000465405	0	0.000585138	0	0.000225479	0.000235183	0	8.95817e-05	0.000621891	0.000904159	0.000238806	0	0.000206101	0.000280021	0.000233563	0.000464091	0.000641378	9.94357e-05	0.000392657	0.000283126	0.000243586	0.000494001	7.11035e-05	7.11035e-05	7.11035e-05
372	0	0.000111309	8.47314e-05	0.000591716	0	0.00062054	0	0.000585138	0.000209161	0	0.000470367	0.000201005	0	0	0.00045208	0.000477612	0.000238892	0.000309151	0.00018668	0.000583908	0.000348068	9.16254e-05	0.000174012	0.00068715	0.000566251	0.000487171	0.000141143	0.000142207	0.000142207	0.000142207
373	0	0.000667854	8.47314e-05	0.000443787	0	0	0	0.000585138	0.000627484	7.51597e-05	0.000117592	0.000201005	0.000179163	0.000373134	0.000904159	0.000477612	0.000238892	0.00017175	0.000373361	0.000350345	0	0.000183251	0.000248589	0.000196329	0.000283126	0.000324781	0.000352858	0.000142207	0.000142207	0.000142207
374	0	0.000222618	0.000254194	0.000147929	0.00169635	0.000155135	0	0.000390092	0	7.51597e-05	0.000470367	0.00040201	0	0.000373134	0.00045208	0.000358209	0.00119446	0.000240451	0.00023335	0.000233563	0.000116023	0.000641378	0.000248589	0.000883479	0.000566251	0.000405976	0.000352858	7.11035e-05	7.11035e-05	7.11035e-05
375	0.00121212	0.000667854	0.000338926	0.000147929	0	0.00031027	0.000120366	0.000325076	0.000836645	7.51597e-05	0.000470367	0	0.000268745	0.000497512	0.00045208	0.000477612	0	0.00017175	0.00018668	0.00151816	0.000116023	0.000366502	0.000149154	0.000294493	0.000283126	0.000487171	0.000352858	0.000355518	0.000355518	0.000355518
376	0.000909091	0.000222618	0.000254194	0	0	0.00031027	0	0.000260061	0.000627484	0.000150319	0.000235183	0	0.000358327	0.000870647	0.000904159	0.000835821	0.000955566	0.000274801	0.000280021	0.000700689	0.000116023	0.000274876	9.94357e-05	0.000294493	0.00141563	0.000730757	7.05716e-05	7.11035e-05	7.11035e-05	7.11035e-05
377	0.000606061	0.000222618	0.000169463	0.000147929	0	0.00062054	0.000240732	0.000455107	0.000209161	0	0.000352775	0	8.95817e-05	0.000248756	0.00045208	0.000597015	0.000716675	0.0001374	0.000280021	0.000583908	0	0.000733003	0.000298307	0.000196329	0.000566251	0.000487171	0.000564573	0.000213311	0.000213311	0.000213311
378	0.000909091	0.000333927	8.47314e-05	0.000887574	0	0.000465405	0	0.000780183	0.000627484	0.000300639	0.000235183	0.000201005	0.000179163	0.000124378	0.00045208	0.000597015	0.000238892	0.00017175	0.000746721	0.000350345	0.000116023	0.000274876	0.000124295	0.000392657	0.000566251	0.000405976	0.000352858	0.000142207	0.000142207	0.000142207
379	0	0	0	0.000591716	0.000848176	0.00031027	0.000120366	0.000585138	0.000209161	0	0.000235183	0.00040201	0	0.000124378	0.000904159	0.000716418	0.000955566	0.00017175	0.000326691	0.000817471	0.000232045	0.000274876	0.000248589	0.000294493	0.000849377	0.000568366	0.000282287	0.000284414	0.000284414	0.000284414
380	0.000606061	0.000222618	0.000169463	0.000295858	0	0.000465405	0	0.000390092	0	0	0.000352775	0.000201005	0	0.000497512	0.00045208	0.000477612	0.000716675	0.00010305	0.000326691	0.000350345	0	0.000641378	9.94357e-05	0.000490822	0.0011325	0.000568366	0.000141143	7.11035e-05	7.11035e-05	7.11035e-05
381	0.00030303	0.000222618	0.000423657	0.000443787	0	0.00031027	0	0.000390092	0.000627484	0.000225479	0.000235183	0	0.000268745	0.0011194	0.000904159	0.000238806	0.000955566	0.000274801	0.000513371	0.000350345	0.000348068	0.000458127	0.000174012	9.81643e-05	0.0011325	0.000568366	0.000141143	0.000142207	0.000142207	0.000142207
382	0	0.000333927	8.47314e-05	0.000147929	0	0.000465405	0	0.000455107	0.000418323	7.51597e-05	0.000235183	0	0.000179163	0.000248756	0	0.000477612	0.000477783	0.000206101	0.000280021	0.000350345	0.000464091	0.000458127	0.00022373	0.000294493	0.000566251	0.000649562	0.000211715	7.11035e-05	7.11035e-05	7.11035e-05
383	0.00030303	0.000556545	8.47314e-05	0.000295858	0	0.000465405	0	0.000520122	0.000418323	0.000450958	0.000352775	0	8.95817e-05	0.000248756	0.00045208	0.000358209	0	0.000274801	0.000280021	0.000350345	0.000348068	0.000733003	0.000124295	0.000392657	0.000849377	0.000568366	0.000282287	0.000284414	0.000284414	0.000284414
384	0.00030303	0.000222618	0.000254194	0	0.000848176	0.000465405	0	0.000195046	0.000418323	0	0.000117592	0	0.000268745	0.000870647	0.00045208	0.000477612	0.000238892	6.87002e-05	0.00018668	0.000350345	0.000232045	0.000183251	0.000248589	0.000196329	0.0011325	0.000487171	0.000352858	7.11035e-05	7.11035e-05	7.11035e-05
385	0.00030303	0.000445236	0.000254194	0.000295858	0.00169635	0.00031027	0.000120366	0.000260061	0.000209161	0	0.000117592	0	0.00053749	0.000497512	0.000904159	0.000716418	0	6.87002e-05	0.00018668	0.000467126	0.000116023	0.000274876	0.000124295	0.000196329	0.000849377	0.000730757	0.000282287	7.11035e-05	7.11035e-05	7.11035e-05
386	0.00121212	0.000333927	0.000169463	0.000443787	0	0	0	0.000325076	0.000418323	0.000150319	0.000235183	0.000201005	0	0.000497512	0.00045208	0.000358209	0.000477783	0.00010305	0.000326691	0.000233563	0.000580114	0.000183251	0.000248589	0.000294493	0.000283126	0.000405976	0.000494001	0.000142207	0.000142207	0.000142207
387	0	0.000222618	0.000169463	0.000147929	0	0.000465405	0	0.000390092	0	0.000150319	0.000235183	0	0.000268745	0.000248756	0.00045208	0	0.000238892	0.000206101	0.00018668	0.000233563	0.000116023	9.16254e-05	0.00022373	9.81643e-05	0.000566251	0.000730757	0.00042343	0.000284414	0.000284414	0.000284414
388	0	0.000222618	0.000169463	0.000295858	0.000848176	0.00031027	0.000120366	0.000520122	0	0.000150319	0.000235183	0	0.000447908	0.000373134	0	0.000238806	0.000716675	6.87002e-05	0.00023335	0.000583908	0.000116023	0.000366502	9.94357e-05	0.000294493	0.000283126	0.000487171	0.000211715	0.000213311	0.000213311	0.000213311
389	0.000909091	0.000333927	0.000254194	0.000147929	0.000848176	0.000155135	0	0.000325076	0.00104581	7.51597e-05	0.000235183	0.000201005	0.000179163	0.000248756	0.00045208	0.000358209	0	3.43501e-05	0.000420031	0.000583908	0.000348068	0.000549753	0.000174012	0.000294493	0	0.000405976	0.00042343	0.000284414	0.000284414	0.000284414
390	0.000606061	0.000111309	0.000169463	0.000147929	0.000848176	0.00031027	0	0.000325076	0.000209161	0.000300639	0.000117592	0.000201005	0	0.000746269	0	0.000477612	0	0.00017175	0.000560041	0.000116782	0.000348068	0.000366502	4.97179e-05	0.000196329	0.000566251	0.000568366	0.000282287	0.000284414	0.000284414	0.000284414
391	0.000909091	0.000222618	0.000169463	0.000295858	0.000848176	0.000155135	0	6.50153e-05	0.000627484	0.000150319	0.000235183	0	8.95817e-05	0.000248756	0	0.000358209	0.000955566	0.000206101	0.000420031	0.000467126	0.000464091	0.000549753	0.000149154	0.000196329	0.000566251	0.000568366	0.000211715	0.000142207	0.000142207	0.000142207
392	0.000606061	0.000222618	0.000169463	0.000147929	0.000848176	0.00031027	0	0.000390092	0.000627484	7.51597e-05	0.000117592	0.000201005	8.95817e-05	0.000497512	0	0.000597015	0.000238892	0	0.000466701	0.000350345	0.000116023	0.000274876	9.94357e-05	0.000196329	0.000849377	0.000730757	0.00042343	0.000213311	0.000213311	0.000213311
393	0.000606061	0.000111309	8.47314e-05	0	0	0.000465405	0	0.000325076	0.000836645	0.000300639	0.000235183	0	0.000179163	0.000124378	0.000904159	0.00107463	0.000716675	0.00017175	0.000373361	0.000700689	0.000116023	0.000274876	0.000124295	0.000392657	0.00141563	0.000487171	0.000282287	0	0	0
394	0.000909091	0.000111309	0.000169463	0.000295858	0	0.000465405	0.000240732	0.000455107	0.000418323	0.000150319	0.000235183	0.000201005	0.000447908	0.000373134	0.000904159	0.000238806	0.000238892	0.000240451	0.000326691	0.000583908	0.000232045	0.000641378	0.000174012	9.81643e-05	0.000283126	0.000324781	0.000352858	7.11035e-05	7.11035e-05	7.11035e-05
395	0.000606061	0.000445236	8.47314e-05	0	0.000848176	0.000465405	0	0.000195046	0.000418323	7.51597e-05	0.000117592	0.000201005	0	0	0	0.000358209	0.000955566	0.00010305	0.000326691	0.000350345	0	0	7.45768e-05	0.000392657	0.000283126	0.000243586	0.000282287	7.11035e-05	7.11035e-05	7.11035e-05
396	0.00030303	0.000111309	0.000338926	0.000295858	0	0.000465405	0	0.000520122	0.000209161	0	0.000352775	0.000201005	0.000179163	0.000497512	0.000904159	0.000716418	0.000238892	0.00010305	0.000280021	0.000583908	0.000232045	0.000183251	0.000248589	0.000588986	0	0.000324781	0.000352858	0.000142207	0.000142207	0.000142207
397	0.000606061	0.000222618	0.000254194	0.000147929	0	0.000155135	0.000240732	0.000520122	0.000418323	0.000150319	0.000352775	0	8.95817e-05	0.000870647	0.00045208	0.000238806	0.000716675	0.0001374	0.00023335	0.000700689	0.000348068	0.000274876	0.000174012	0.000490822	0.000283126	0.000568366	0.000494001	0.000355518	0.000355518	0.000355518
398	0	0	0.000338926	0.000295858	0	0.00031027	0.000120366	0.000455107	0.000627484	0.000375799	0.000940734	0	0.000447908	0.000373134	0.00045208	0.000119403	0.000477783	0.000240451	0.00023335	0.000350345	0.000348068	0	0.000198871	0.000196329	0.000283126	0.000405976	0.000282287	7.11035e-05	7.11035e-05	7.11035e-05
399	0	0.000445236	0.000169463	0	0.000848176	0.000155135	0.000240732	0.000195046	0.000627484	0.000150319	0.000235183	0.00040201	0	0.000248756	0.00045208	0.000716418	0	0.00010305	0.00018668	0.000934252	0	0.000366502	0.000298307	0.000490822	0.000283126	0.00016239	0.00042343	0	0	0
400	0.000606061	0.000222618	0.000338926	0.000147929	0	0.000155135	0.000240732	0.000520122	0.00104581	0	0	0.000201005	0.000358327	0	0	0.000835821	0.000716675	0.0001374	0.00014001	0.000233563	0.000232045	0.000458127	9.94357e-05	0.000588986	0.000849377	0.000730757	0.000494001	0.000213311	0.000213311	0.000213311
401	0.000606061	0.000111309	0.000169463	0.000295858	0	0.000465405	0.000240732	0.000325076	0.00104581	0	0.000352775	0.000201005	0.000179163	0.000497512	0.000904159	0.000477612	0.000477783	3.43501e-05	0.00018668	0.000700689	0	0.000458127	0.000149154	0.000392657	0.000566251	0.000487171	0.000564573	7.11035e-05	7.11035e-05	7.11035e-05
402	0.00030303	0.000111309	0.000423657	0	0	0.000155135	0.000120366	0.000195046	0.000418323	7.51597e-05	0.000235183	0	0.00053749	0.000621891	0.00045208	0.000477612	0.000238892	0.00017175	0.000420031	0.000583908	0.000116023	0.000549753	0.000149154	0.000294493	0.0011325	0.000568366	0.000352858	7.11035e-05	7.11035e-05	7.11035e-05
403	0.000606061	0.000222618	8.47314e-05	0.000147929	0	0.000155135	0.000120366	0.000260061	0.000836645	0.000150319	0.000587959	0	0	0.000373134	0.00135624	0.000597015	0.000238892	0.000274801	0.00014001	0.000700689	0.000116023	0.000641378	0.000174012	0.000196329	0.000566251	0.000487171	0.00042343	0.000142207	0.000142207	0.000142207
404	0.00030303	0.000111309	0.000423657	0.000147929	0	0.00031027	0	0.000325076	0.000209161	7.51597e-05	0.000235183	0	8.95817e-05	0.000621891	0	0.000597015	0.000238892	0.0001374	0.000513371	0.000350345	0.000116023	0.000366502	9.94357e-05	0.000392657	0.000849377	0.000487171	0.000141143	7.11035e-05	7.11035e-05	7.11035e-05
405	0.000606061	0.000111309	8.47314e-05	0.000295858	0	0.00031027	0	0.000325076	0.000418323	7.51597e-05	0	0	8.95817e-05	0.000248756	0	0.000477612	0.000238892	6.87002e-05	0.000373361	0.00105103	0.000232045	0.000183251	0.000198871	0.000392657	0.00141563	0.000811952	0.000564573	0	0	0
406	0.00030303	0	8.47314e-05	0.000295858	0.00169635	0.000155135	0.000120366	0.000390092	0.000627484	7.51597e-05	0.000117592	0	8.95817e-05	0.000248756	0.00045208	0.000835821	0.000477783	3.43501e-05	0.00014001	0.000583908	0.000696136	9.16254e-05	0.000124295	0.000883479	0.0011325	0.000649562	0.000705716	0	0	0
407	0.000909091	0	0.000169463	0.000295858	0.000848176	0.00031027	0	0.000455107	0.000627484	7.51597e-05	0.000352775	0.00040201	8.95817e-05	0.000248756	0	0.000238806	0.000477783	0.000274801	0.00018668	0.000583908	0	9.16254e-05	0.000198871	0.000294493	0.0011325	0.000568366	0.000141143	7.11035e-05	7.11035e-05	7.11035e-05
408	0	0.000222618	0.000254194	0.000147929	0.00169635	0.00031027	0.000361098	0.000390092	0.000836645	0	0	0.000201005	0.000447908	0.000124378	0.00045208	0.000119403	0.000716675	0.00010305	0.00023335	0.000817471	0.000116023	0.000274876	0.000149154	0.00068715	0.000566251	0.000730757	0.000494001	0.000213311	0.000213311	0.000213311
409	0.00030303	0.000333927	8.47314e-05	0.000147929	0	0.00062054	0.000240732	0.000520122	0.000209161	0	0.000235183	0.00040201	0.000179163	0.000497512	0.000904159	0.000716418	0.000716675	0.0001374	0.000513371	0.000583908	0.000232045	0.000183251	0.000124295	0.000490822	0.000283126	0.000405976	0.000564573	0.000142207	0.000142207	0.000142207
410	0	0	0.000254194	0	0	0.000465405	0.000120366	0.000845199	0.000209161	0	0.000235183	0.000201005	8.95817e-05	0.000497512	0.00135624	0.000358209	0	3.43501e-05	0.000373361	0.000350345	0	0.000458127	9.94357e-05	0.000392657	0.0011325	0.000487171	0.000635145	0.000142207	0.000142207	0.000142207
411	0.000606061	0.000222618	0.000169463	0.000295858	0	0.00031027	0.000361098	0.000260061	0.000627484	7.51597e-05	0.000117592	0.00040201	0	0.000248756	0.00135624	0.000358209	0.000238892	0.00017175	0.000420031	0.000467126	0.000232045	0.000458127	0.000149154	0.000294493	0.000566251	0.000324781	0.000211715	0.000213311	0.000213311	0.000213311
412	0.00030303	0.000111309	0.000169463	0.000591716	0	0.00031027	0.000481464	0.000325076	0.000209161	0	0.000235183	0	0.000268745	0.000248756	0.000904159	0.000119403	0.000716675	0.0001374	0.000326691	0.000350345	0.000232045	0	7.45768e-05	0.000490822	0.000849377	0.000730757	0.00042343	0	0	0
413	0	0.000222618	8.47314e-05	0	0	0.000155135	0.000361098	0.000650153	0.000418323	0.000150319	0.000352775	0	0.000179163	0.000248756	0.00045208	0.000358209	0.000477783	0.000206101	0.00014001	0.000233563	0.000232045	0.000366502	0.000124295	0.000196329	0.0011325	0.000487171	0.000352858	0.000142207	0.000142207	0.000142207
414	0.00030303	0.000222618	0.000169463	0.000295858	0	0	0.000240732	0.000325076	0.000627484	0	0.000235183	0	8.95817e-05	0.000497512	0	0.000358209	0.000238892	0.00017175	0.000420031	0.000934252	0.000348068	0.000274876	0.000198871	0.000490822	0.00169875	0.000893147	0.000282287	0.000284414	0.000284414	0.000284414
415	0.00030303	0.000111309	0	0	0	0.00031027	0.000240732	0.000260061	0.00104581	0.000300639	0.000117592	0	0.000179163	0.000746269	0.00045208	0.000358209	0.00119446	3.43501e-05	0.000326691	0.000934252	0	0.000183251	0.000248589	9.81643e-05	0.000849377	0.000568366	0.000282287	0.000213311	0.000213311	0.000213311
416	0.00030303	0.000445236	0	0.000443787	0.000848176	0.000465405	0.000361098	0.000390092	0.000418323	7.51597e-05	0.000117592	0.000201005	0	0	0.00045208	0.000835821	0.000238892	0.0001374	9.33402e-05	0.000467126	0	0.000641378	0.000149154	0.000294493	0	0.00016239	0.000635145	0	0	0
417	0.000606061	0.000333927	0	0.000147929	0	0	0.000481464	0.000650153	0.000418323	7.51597e-05	0.000235183	0	0	0.000124378	0.00045208	0.000358209	0.00143335	0.0001374	0.000560041	0.000817471	0.000116023	0.000458127	0.000198871	0.000196329	0.000283126	0.000324781	0.000564573	0	0	0
418	0.00030303	0.000333927	0.000254194	0.000443787	0	0.000465405	0.000361098	0.000325076	0.000209161	0.000150319	0.000235183	0.00040201	0.000179163	0.000373134	0.000904159	0.000119403	0.000477783	0.0001374	0.000280021	0.000700689	0.000116023	0.000274876	7.45768e-05	0.000294493	0.0011325	0.000405976	0.000352858	7.11035e-05	7.11035e-05	7.11035e-05
419	0.00030303	0.000111309	0.000338926	0.000443787	0	0	0.000240732	0.000390092	0.000836645	0.000150319	0.000117592	0.00040201	8.95817e-05	0.000621891	0.00045208	0.000119403	0.000238892	6.87002e-05	0.00018668	0.000467126	0.000348068	9.16254e-05	0.000198871	0.000294493	0.00141563	0.000730757	0.000564573	0.000497725	0.000497725	0.000497725
420	0	0.000111309	8.47314e-05	0.000147929	0	0.00031027	0.000240732	0.000260061	0.000627484	0	0	0	8.95817e-05	0.000621891	0.00045208	0.000358209	0.000238892	0.00010305	0.000420031	0.000233563	0.000464091	0.000458127	7.45768e-05	0.000490822	0.00141563	0.000568366	0.000282287	0.000213311	0.000213311	0.000213311
421	0.000606061	0.000111309	0.000169463	0.000147929	0	0.000155135	0.000361098	0.000455107	0	0	0.000235183	0.000201005	8.95817e-05	0.000248756	0.00135624	0.000597015	0	0.0001374	0.00014001	0.000350345	0	0.000549753	0.000323166	0.000294493	0.000283126	0.000649562	0.000494001	7.11035e-05	7.11035e-05	7.11035e-05
422	0.00030303	0.000111309	0.000254194	0	0.00169635	0.000465405	0.00060183	0.000455107	0.000627484	7.51597e-05	0	0	8.95817e-05	0.000124378	0.00045208	0.000119403	0	0.0001374	0.000373361	0.000116782	0.000232045	0.000458127	0.000174012	0.000490822	0.000283126	0.000324781	0.000211715	7.11035e-05	7.11035e-05	7.11035e-05
423	0.000909091	0.000222618	8.47314e-05	0.000443787	0.000848176	0.000155135	0.000120366	0.000260061	0.000209161	7.51597e-05	0.000235183	0	0.000268745	0.000497512	0.00045208	0.000238806	0.00119446	6.87002e-05	0.000420031	0.000350345	0.000116023	0.000274876	0.000198871	9.81643e-05	0.000849377	0.000405976	0.00042343	7.11035e-05	7.11035e-05	7.11035e-05
424	0.00030303	0.000333927	0.000254194	0	0	0.000155135	0.000240732	0.000325076	0.000836645	0	0.000470367	0.000201005	0.000179163	0.000373134	0.00045208	0.000238806	0.000238892	0.00017175	0.000326691	0.000467126	0	0.000274876	0.000149154	0.000196329	0.000566251	0.000243586	0.000917431	7.11035e-05	7.11035e-05	7.11035e-05
425	0.000606061	0.000445236	0.000254194	0.000147929	0	0.000155135	0.000361098	0.000325076	0.000209161	0	0	0	0	0.000124378	0	0.000119403	0.000477783	0.00010305	0.000280021	0.000467126	0.000116023	0.000549753	7.45768e-05	0.000294493	0.00141563	0.000730757	0.000282287	0.000142207	0.000142207	0.000142207
426	0.00121212	0.000111309	0.000169463	0.000147929	0	0	0.000361098	0.000455107	0.000209161	7.51597e-05	0.000470367	0	0	0	0.00045208	0.000238806	0.000477783	0.00010305	0.000280021	0.000116782	0	9.16254e-05	9.94357e-05	0.000392657	0.000283126	0.00016239	0.000282287	0.000284414	0.000284414	0.000284414
427	0	0	0.000254194	0	0	0	0.000481464	0.000325076	0.000418323	0	0.000235183	0	8.95817e-05	0.000124378	0.00045208	0.000716418	0	3.43501e-05	0.000653381	0.000350345	0.000232045	0.000366502	7.45768e-05	0.000294493	0.000566251	0.000811952	0.00042343	0.000213311	0.000213311	0.000213311
428	0.000606061	0	0.000169463	0.000147929	0	0.00093081	0.000240732	0.000260061	0.000627484	7.51597e-05	0.000235183	0	0	0	0.000904159	0.000477612	0.000238892	0.00010305	0.000373361	0.000583908	0.000696136	9.16254e-05	9.94357e-05	0.000490822	0.0011325	0.000487171	0.000564573	7.11035e-05	7.11035e-05	7.11035e-05
429	0.00030303	0.000111309	0.000254194	0.000147929	0	0.000155135	0	0.000585138	0.000627484	0	0.000352775	0.000201005	0.000268745	0.000621891	0.00135624	0.000238806	0.000238892	0.00010305	0.000420031	0.000817471	0.000464091	0.000274876	0.000198871	0.000196329	0.00141563	0.000730757	0.000494001	0.000213311	0.000213311	0.000213311
430	0	0.000111309	8.47314e-05	0.000295858	0	0.000465405	0.000962927	0.000390092	0.000209161	0	0.000235183	0.000603015	0	0.000373134	0.000904159	0.000358209	0.000238892	0.00017175	0.00023335	0.000350345	0.000464091	0.000366502	0.000174012	0.000196329	0.000849377	0.000487171	0.000776288	7.11035e-05	7.11035e-05	7.11035e-05
431	0.000606061	0.000333927	0.000254194	0.000147929	0.00169635	0.000465405	0.000481464	0.000455107	0.000418323	0.000150319	0.000117592	0	0	0.000124378	0.00045208	0.000238806	0.000238892	0.000206101	0.000560041	0.000233563	0	0.000366502	0.000198871	0.000196329	0.0011325	0.000487171	0.00042343	0.000213311	0.000213311	0.000213311
432	0.000606061	0.000333927	0.000423657	0	0.000848176	0.000465405	0.00060183	0.000325076	0.000418323	0	0.00070555	0	0.000179163	0.000248756	0.00045208	0.000597015	0.000716675	3.43501e-05	0.000466701	0.000350345	0.000116023	9.16254e-05	0.000124295	0.000490822	0.00141563	0.000405976	0.000352858	7.11035e-05	7.11035e-05	7.11035e-05
433	0.000909091	0.000333927	0.000169463	0	0	0.000465405	0.000361098	0.000585138	0.000209161	7.51597e-05	0	0.000201005	8.95817e-05	0	0.00045208	0.000119403	0.000477783	0.00010305	0.000606711	0.000233563	0	0.000549753	0.000149154	0.000294493	0.000849377	0.000487171	0.000705716	0.000142207	0.000142207	0.000142207
434	0.00030303	0.000111309	0	0.000147929	0	0.000465405	0.00060183	0.000195046	0.000209161	0	0.000235183	0.000201005	0	0.000124378	0	0.000238806	0.000477783	0.0001374	0.000373361	0.000583908	0.000116023	0.000549753	0.000198871	0.000196329	0.000849377	0.000324781	0.000917431	7.11035e-05	7.11035e-05	7.11035e-05
435	0	0.000222618	0.000169463	0.000295858	0	0.000775675	0.000481464	0.000520122	0.000209161	7.51597e-05	0.000235183	0	0.000179163	0.000248756	0.00045208	0.000119403	0.000955566	6.87002e-05	0.000420031	0.000467126	0.000116023	0.000183251	0.000174012	0.000490822	0	8.11952e-05	0.000705716	0.000142207	0.000142207	0.000142207
436	0.00030303	0.000333927	0.000254194	0.000147929	0	0.00031027	0.00120366	0.000325076	0.000418323	0.000150319	0.000117592	0	0.000179163	0.000124378	0.000904159	0.000716418	0.000716675	0.0001374	0.000373361	0.000350345	0	0.000366502	0.000149154	0.000294493	0.0011325	0.000405976	0.00042343	0.000142207	0.000142207	0.000142207
437	0.000606061	0	0.000169463	0.000295858	0	0	0.000240732	0.000325076	0.000209161	7.51597e-05	0.000470367	0.000201005	0	0.000248756	0	0.000238806	0	0.0001374	0.000513371	0.000350345	0.000232045	0.000366502	0.000124295	0.000490822	0.0011325	0.000649562	0.000282287	0.000142207	0.000142207	0.000142207
438	0.000606061	0.000111309	0.000169463	0	0	0	0.000240732	0.000260061	0.000209161	0.000150319	0.000470367	0	0	0.000124378	0.00045208	0.000238806	0.000955566	0.0001374	0.000373361	0.000583908	0.000232045	9.16254e-05	0.000174012	0.000294493	0.000566251	0.000568366	0.000564573	0.000284414	0.000284414	0.000284414
439	0.000606061	0.000445236	0.000169463	0.000443787	0	0.000155135	0.000722195	0.000520122	0.000418323	0.000225479	0.000117592	0	0	0.000124378	0.000904159	0.000716418	0.000238892	0.00010305	0.000653381	0.000116782	0	0.000366502	9.94357e-05	0.000392657	0.000283126	0.000568366	0.000705716	0	0	0
440	0.000606061	0.000445236	0	0.000147929	0	0.00031027	0.00060183	0.000195046	0.000836645	0	0.000352775	0.000201005	8.95817e-05	0.000248756	0.00045208	0.000119403	0.000955566	0.00017175	0.000513371	0.000350345	0	0.000366502	0.000124295	0.000392657	0.000849377	0.000405976	0.000494001	0.000142207	0.000142207	0.000142207
441	0.000909091	0	0.000169463	0.000295858	0	0.000155135	0.00120366	0.000390092	0.000836645	0.000150319	0.000117592	0	0	0.000248756	0.00045208	0.000597015	0.000477783	0.00017175	9.33402e-05	0.000583908	0	0.000274876	0.000149154	0.000392657	0.000849377	0.000487171	0.00042343	7.11035e-05	7.11035e-05	7.11035e-05
442	0	0.000111309	0	0.000443787	0.000848176	0	0.00120366	0.000260061	0.000418323	0	0.000235183	0	0	0.000124378	0.00045208	0.000119403	0.000477783	0.00010305	0.000373361	0.000350345	0.000232045	0.000183251	0.000149154	0.000196329	0.0011325	0.000893147	0.000352858	0.000142207	0.000142207	0.000142207
443	0	0.000222618	8.47314e-05	0.000295858	0	0.00062054	0.000240732	0.000325076	0.000627484	0.000150319	0	0	8.95817e-05	0.000248756	0.00045208	0.000238806	0.000716675	0.00017175	0.000373361	0.000467126	0.000116023	0.000366502	0.000124295	0.000392657	0.000283126	0.000487171	0.00042343	0.000142207	0.000142207	0.000142207
444	0.000606061	0.000111309	8.47314e-05	0.000295858	0.000848176	0	0.000481464	0.000195046	0	7.51597e-05	0.000352775	0.000201005	0	0.000621891	0.00180832	0.000597015	0	0.00017175	0.000420031	0.000467126	0.000348068	0.000458127	0.00022373	0.000392657	0.000283126	0.00016239	0.000705716	0.000142207	0.000142207	0.000142207
445	0.00030303	0.000111309	0	0.000147929	0	0	0.00060183	0.000195046	0.000627484	0	0.000235183	0	0.000179163	0	0.00135624	0.000238806	0	0.000206101	0.000466701	0.000350345	0.000232045	0.000549753	0	0.000294493	0.000849377	0.000487171	0.000352858	0.000213311	0.000213311	0.000213311
446	0.00151515	0.000222618	8.47314e-05	0.000147929	0.000848176	0.00031027	0.000361098	6.50153e-05	0.000836645	0.000150319	0.000352775	0.000201005	0	0.000248756	0	0.000477612	0.000716675	0.00010305	0.000373361	0.000233563	0	0.000366502	9.94357e-05	0.000392657	0.000566251	0.000649562	0.000705716	0.000142207	0.000142207	0.000142207
447	0	0	0.000169463	0	0.000848176	0.000155135	0.000361098	0.000390092	0.000627484	7.51597e-05	0.000235183	0	0	0.000124378	0	0.000238806	0.000955566	0.00017175	0.000466701	0.000700689	0.000348068	9.16254e-05	0.00022373	0.000196329	0.000283126	0.000324781	0.00042343	0.000213311	0.000213311	0.000213311
448	0.00030303	0.000111309	0	0.000295858	0	0.00093081	0.000722195	0.000195046	0.00125497	0.000150319	0.000117592	0	8.95817e-05	0.000373134	0.00045208	0.000119403	0	0.000206101	0.00023335	0.000700689	0.000116023	9.16254e-05	0.000124295	0.000490822	0.000849377	0.000487171	0.000635145	7.11035e-05	7.11035e-05	7.11035e-05
449	0.000606061	0.000111309	0.000169463	0	0.000848176	0.000155135	0.00060183	0.000650153	0.000627484	7.51597e-05	0.000235183	0	0.000268745	0.000248756	0	0.000238806	0.000477783	6.87002e-05	0.000466701	0.000350345	0	0.000641378	9.94357e-05	0.000294493	0.000566251	0.000487171	0.00084686	0.000213311	0.000213311	0.000213311
450	0.000606061	0.000222618	8.47314e-05	0	0	0.000465405	0.000240732	0.000520122	0.000836645	7.51597e-05	0	0	0.000358327	0.000248756	0.00180832	0.000119403	0.00119446	0.000206101	0.000373361	0.000233563	0.000232045	0.000274876	0.00022373	0.000294493	0.00169875	0.000568366	0.000776288	0.000284414	0.000284414	0.000284414
451	0.00030303	0	0.000254194	0.000443787	0.000848176	0	0.000481464	0.000195046	0.000836645	0	0.000235183	0	0	0	0.00045208	0.000477612	0.000238892	0.0001374	0.000373361	0.000233563	0	0.000274876	0.000174012	0.000490822	0.00169875	0.000893147	0.00084686	7.11035e-05	7.11035e-05	7.11035e-05
452	0.00151515	0.000111309	0.000254194	0.000147929	0	0.00031027	0.000962927	0.000325076	0.000209161	0.000225479	0.000470367	0	0.000268745	0.000124378	0	0.000238806	0	0.000206101	0.000373361	0	0.000116023	0.000274876	9.94357e-05	9.81643e-05	0.000566251	0.000568366	0.00127029	7.11035e-05	7.11035e-05	7.11035e-05
453	0.00030303	0.000111309	0.000169463	0.000147929	0	0.000155135	0.000481464	0.000130031	0	7.51597e-05	0	0	0.000268745	0	0	0.000358209	0.000716675	3.43501e-05	0.000420031	0.000350345	0.000232045	0.000549753	0.000174012	0.000196329	0.000849377	0.000243586	0.00042343	0	0	0
454	0.00030303	0	8.47314e-05	0	0.000848176	0	0.000722195	0.000130031	0.000418323	0	0.000117592	0.000201005	0.000179163	0.000124378	0	0.000238806	0.000238892	6.87002e-05	0.000513371	0.000467126	0.000348068	0.000274876	4.97179e-05	0.000196329	0.000849377	0.000324781	0.000282287	0.000213311	0.000213311	0.000213311
455	0.000606061	0.000333927	0	0	0	0	0.00060183	0.000260061	0.000627484	0	0.000117592	0.000201005	0	0	0	0.000358209	0.000716675	0.00010305	0.000420031	0.000116782	0	0.000366502	0.000174012	0.000196329	0.000849377	0.000487171	0.000494001	0	0	0
456	0.00121212	0.000333927	0	0.000147929	0	0.00031027	0.00120366	0.000260061	0.000627484	0	0.000117592	0.00040201	0	0.000373134	0.00045208	0.000477612	0	0	0.000373361	0	0.000116023	0.000641378	0.000124295	0.000196329	0.0011325	0.000649562	0.000635145	0.000142207	0.000142207	0.000142207
457	0	0.000222618	0	0	0	0.000155135	0.000842561	0.000130031	0.000836645	0	0.000235183	0.000201005	0.000179163	0.000248756	0	0.000477612	0.000238892	6.87002e-05	0.000513371	0.000233563	0.000116023	0	0.000149154	0.000294493	0.000849377	0.000568366	0.000988003	0.000142207	0.000142207	0.000142207
458	0.00121212	0	0.000169463	0.000147929	0	0.000155135	0.000842561	6.50153e-05	0	0.000150319	0.000235183	0	0	0.000497512	0	0.000358209	0.000477783	0.00017175	0.000280021	0.000467126	0.000232045	0.000458127	0.000149154	9.81643e-05	0.000566251	0.000405976	0.000635145	0.000142207	0.000142207	0.000142207
459	0	0.000222618	8.47314e-05	0.000147929	0.000848176	0	0.000481464	0.000390092	0.000209161	7.51597e-05	0.000117592	0.000201005	0.000179163	0.000373134	0	0.000119403	0	0.00010305	0.000513371	0.000233563	0.000232045	0.000458127	9.94357e-05	0.000294493	0.0011325	0.000487171	0.000635145	0.000213311	0.000213311	0.000213311
460	0.00030303	0.000111309	8.47314e-05	0.000295858	0	0	0.000361098	0.000390092	0.000418323	7.51597e-05	0	0	0.000179163	0.000248756	0	0.000955224	0.000716675	0.00017175	0.000466701	0.000233563	0.000464091	0.000274876	0.000174012	0.000490822	0.000283126	0.00016239	0.000635145	7.11035e-05	7.11035e-05	7.11035e-05
461	0.00030303	0.000111309	0.000254194	0.000147929	0	0.00031027	0.000481464	0.000130031	0.000209161	0	0.000117592	0	8.95817e-05	0	0.000904159	0.000119403	0	0.00010305	0.000373361	0.000350345	0.000232045	9.16254e-05	7.45768e-05	0.000392657	0.000849377	0.000405976	0.000564573	0	0	0
462	0.00030303	0.000222618	8.47314e-05	0.000147929	0	0.00062054	0.000481464	0.000195046	0	0	0.000117592	0	0	0.000746269	0.00135624	0.000477612	0.000238892	3.43501e-05	0.00023335	0.000233563	0.000116023	0.000274876	9.94357e-05	0.000294493	0.000283126	0.000568366	0.000352858	0	0	0
463	0.000606061	0	0.000338926	0	0.000848176	0.000775675	0.000722195	0.000390092	0.000627484	0	0	0	0.000179163	0	0.00045208	0.000238806	0.000716675	0.00010305	0.000373361	0.000817471	0.000116023	9.16254e-05	9.94357e-05	0.000196329	0.000566251	0.000649562	0.000917431	7.11035e-05	7.11035e-05	7.11035e-05
464	0.00030303	0.000222618	8.47314e-05	0.000295858	0	0.000465405	0.000842561	0.000260061	0.000418323	0.000150319	0.000235183	0	8.95817e-05	0.000373134	0.00045208	0.000597015	0.000477783	0.000274801	0.000513371	0.000116782	0.000232045	0.000183251	0.000124295	0.000294493	0.000566251	0.000324781	0.000635145	0.000142207	0.000142207	0.000142207
465	0	0.000333927	8.47314e-05	0.000443787	0	0	0.000481464	0.000195046	0.000627484	7.51597e-05	0.000235183	0	0.000268745	0	0.000904159	0	0.000477783	0.000240451	0.000373361	0.000700689	0.000116023	0.000366502	9.94357e-05	9.81643e-05	0.000566251	0.000487171	0.000705716	0	0	0
466	0	0.000111309	0	0	0	0.000155135	0.000722195	0.000455107	0.000418323	0	0.000117592	0.00040201	0	0.000124378	0.00045208	0.000119403	0	0.0001374	0.00018668	0.000233563	0.000116023	0.000274876	0.000149154	0.00068715	0.000566251	0.000649562	0.000635145	7.11035e-05	7.11035e-05	7.11035e-05
467	0.00151515	0	0.000254194	0.000147929	0	0.00031027	0.00144439	0.000390092	0.000418323	0	0.000235183	0	0.000358327	0.000248756	0	0.000477612	0	0.00017175	0.000373361	0.000817471	0.000116023	0.000274876	2.48589e-05	0.000196329	0.0011325	0.000811952	0.000494001	7.11035e-05	7.11035e-05	7.11035e-05
468	0.000606061	0.000222618	0	0.000147929	0	0.00062054	0.000481464	6.50153e-05	0.000836645	0	0	0.000201005	8.95817e-05	0.000621891	0	0	0	0.00010305	0.000326691	0	0.000116023	0	0.000124295	0.000196329	0.000566251	0.000324781	0.000352858	0.000284414	0.000284414	0.000284414
469	0.00030303	0	0	0	0	0.00031027	0.00060183	0.000455107	0	7.51597e-05	0.000117592	0	0.000179163	0.000248756	0	0.000477612	0.000238892	0.0001374	0.00023335	0.000350345	0.000116023	0.000458127	0.00022373	0.000392657	0.000566251	0.000730757	0.000352858	7.11035e-05	7.11035e-05	7.11035e-05
470	0.000606061	0	8.47314e-05	0.000147929	0	0.000155135	0.000120366	0.000455107	0.000836645	0	0.000235183	0	8.95817e-05	0.000248756	0	0.000358209	0.000238892	0.0001374	0.000373361	0.000233563	0.000116023	9.16254e-05	2.48589e-05	0.000294493	0.0011325	0.000405976	0.000564573	0.000142207	0.000142207	0.000142207
471	0.00030303	0.000222618	0.000423657	0.000147929	0	0.000465405	0.000481464	0.000390092	0	0	0.000117592	0	0.000268745	0.000373134	0.00045208	0.000358209	0.000238892	0.000240451	0.000280021	0.000233563	0.000232045	0.000366502	0.000124295	0.000196329	0.000849377	0.000568366	0.000564573	7.11035e-05	7.11035e-05	7.11035e-05
472	0.00030303	0.000111309	0.000169463	0	0	0.000155135	0.000481464	0.000325076	0.000418323	0	0	0	0	0.000124378	0.00045208	0.000119403	0.000477783	0.00010305	0.00014001	0.000467126	0.000116023	0.000183251	4.97179e-05	9.81643e-05	0.000283126	0.00016239	0.000705716	0.000142207	0.000142207	0.000142207
473	0.000606061	0	0.000254194	0.000147929	0	0.00031027	0.00060183	0.000520122	0	0.000150319	0.000235183	0.000201005	8.95817e-05	0.000124378	0	0.000238806	0	6.87002e-05	0.000326691	0.000467126	0	0.000274876	7.45768e-05	0.000294493	0.0011325	0.000649562	0.00042343	0.000355518	0.000355518	0.000355518
474	0.00121212	0	0	0.000147929	0	0.000465405	0.00108329	0.000195046	0	0	0	0.000201005	8.95817e-05	0.000124378	0	0.000238806	0.000477783	6.87002e-05	0.00014001	0.000116782	0	9.16254e-05	0.000124295	9.81643e-05	0.000849377	0.000811952	0.000352858	0.000284414	0.000284414	0.000284414
475	0	0	0	0.000147929	0	0.00031027	0.00060183	0.000195046	0.000418323	0	0.000235183	0	8.95817e-05	0.000621891	0	0.000358209	0	0	0.000373361	0.000350345	0.000116023	0.000274876	9.94357e-05	0.000392657	0.000283126	0.000487171	0.000494001	0.000142207	0.000142207	0.000142207
476	0.000606061	0.000111309	8.47314e-05	0.000147929	0	0.000155135	0.000481464	0.000260061	0.000418323	0.000150319	0.000117592	0.000201005	0.000179163	0.000248756	0.000904159	0	0.000716675	0.00017175	0.000420031	0.000233563	0.000232045	0.000366502	7.45768e-05	0.000392657	0.0011325	0.000811952	0.000564573	7.11035e-05	7.11035e-05	7.11035e-05
477	0.00030303	0	0	0.000295858	0.000848176	0.00031027	0.000722195	0.000195046	0.000418323	7.51597e-05	0.000235183	0	0	0.000124378	0.000904159	0.000119403	0.000477783	0.00010305	0.00018668	0.000350345	0.000232045	9.16254e-05	0.000124295	0.000196329	0.00141563	0.000405976	0.00084686	0.000142207	0.000142207	0.000142207
478	0	0	0.000254194	0	0	0.000465405	0.000481464	0.000260061	0.000418323	0	0.000235183	0	0.000179163	0.000124378	0	0.000477612	0.000477783	6.87002e-05	0.000560041	0.000233563	0.000580114	9.16254e-05	9.94357e-05	0.000196329	0.00141563	0.000811952	0.000564573	0.000142207	0.000142207	0.000142207
479	0	0.000111309	0	0	0	0.00031027	0.000361098	0.000325076	0.000209161	0	0.000117592	0	8.95817e-05	0.000248756	0.00045208	0.000358209	0	6.87002e-05	0.000420031	0.000233563	0.000232045	0.000274876	4.97179e-05	9.81643e-05	0	0.000324781	0.000705716	7.11035e-05	7.11035e-05	7.11035e-05
480	0.00030303	0	8.47314e-05	0.000147929	0	0.000465405	0.00060183	0.000325076	0.000209161	0.000150319	0.000117592	0	8.95817e-05	0.000870647	0.00045208	0.000238806	0	3.43501e-05	0.000420031	0.000233563	0.000116023	0	9.94357e-05	0.000392657	0.000849377	0.000568366	0.000282287	7.11035e-05	7.11035e-05	7.11035e-05
481	0.00030303	0.000445236	0.000169463	0.000147929	0	0.000155135	0.000722195	0.000520122	0.000836645	7.51597e-05	0.000352775	0	8.95817e-05	0.000248756	0.00180832	0.000358209	0	0.0001374	0.00023335	0.000467126	0.000464091	0.000183251	0.000124295	0.000490822	0.000283126	0.000649562	0.000705716	7.11035e-05	7.11035e-05	7.11035e-05
482	0	0.000445236	0.000508388	0.000147929	0	0.000155135	0.000962927	0.000130031	0.000209161	7.51597e-05	0.000235183	0	8.95817e-05	0.000248756	0.00045208	0.000477612	0	0.0001374	0.000326691	0.000116782	0.000116023	0.000183251	4.97179e-05	0	0.000566251	0.000568366	0.000211715	7.11035e-05	7.11035e-05	7.11035e-05
483	0.00030303	0.000222618	0	0.000295858	0.000848176	0.00031027	0.00060183	0.000390092	0.000209161	0	0	0	8.95817e-05	0.000497512	0.00045208	0.000597015	0.000238892	0.0001374	0.00014001	0.000350345	0.000116023	0	0.000248589	0.000490822	0.00141563	0.00105554	0.000494001	7.11035e-05	7.11035e-05	7.11035e-05
484	0.00030303	0.000111309	0.000254194	0	0	0.00031027	0.000962927	0.000195046	0	7.51597e-05	0	0.000201005	0	0.000248756	0	0.000119403	0.000716675	0.0001374	0.000326691	0.000350345	0.000116023	0	7.45768e-05	9.81643e-05	0.0011325	0.000811952	0.000352858	0.000284414	0.000284414	0.000284414
485	0.00030303	0.000222618	0.000169463	0	0	0.000155135	0.000722195	0.000325076	0.000209161	0	0.000117592	0.00040201	8.95817e-05	0.000497512	0.000904159	0.000358209	0	6.87002e-05	0.000326691	0.000467126	0.000116023	9.16254e-05	9.94357e-05	0.000490822	0.0011325	0.000730757	0.000352858	0.000284414	0.000284414	0.000284414
486	0	0.000111309	0	0.000147929	0	0	0.000361098	6.50153e-05	0.000209161	0	0.000117592	0.000201005	8.95817e-05	0.000248756	0.00045208	0.000119403	0.000238892	0.00010305	0.000280021	0.000350345	0	0.000274876	4.97179e-05	0	0.000849377	0.000487171	0.000635145	0.000213311	0.000213311	0.000213311
487	0	0.000222618	8.47314e-05	0	0	0.00031027	0.00060183	0.000195046	0.000418323	0	0	0	8.95817e-05	0.000248756	0.000904159	0.000477612	0	0.00017175	0.00014001	0.000116782	0.000116023	0	4.97179e-05	0	0	0.000487171	0.00042343	0	0	0
488	0	0.000111309	8.47314e-05	0	0	0.00062054	0.00060183	0	0.000627484	7.51597e-05	0.000352775	0	8.95817e-05	0.000248756	0.00045208	0.000119403	0	0.0001374	0.00023335	0.000116782	0	0.000366502	7.45768e-05	0.000588986	0.0011325	0.000730757	0.000352858	0	0	0
489	0.000606061	0.000445236	0.000254194	0.000147929	0	0	0.000842561	0.000195046	0	0.000225479	0.000117592	0	8.95817e-05	0.000124378	0.00045208	0.000358209	0.000238892	0.000274801	0.000513371	0.000350345	0.000116023	0.000549753	9.94357e-05	0.000392657	0.00169875	0.000893147	0.000705716	7.11035e-05	7.11035e-05	7.11035e-05
490	0	0	0	0	0	0	0.000842561	0.000325076	0.000209161	7.51597e-05	0.000235183	0	0	0	0.000904159	0.000238806	0.000238892	6.87002e-05	0.000373361	0.000233563	0.000116023	0.000274876	7.45768e-05	0.000392657	0.0011325	0.000568366	0.000494001	0	0	0
491	0	0	8.47314e-05	0.000295858	0	0.00031027	0.00060183	0.000195046	0.000418323	0	0	0	0	0.000124378	0.000904159	0.000119403	0.000716675	0.00010305	0.000513371	0	0.000116023	0.000274876	0.000149154	0.000294493	0.000283126	0.000649562	0.000494001	7.11035e-05	7.11035e-05	7.11035e-05
492	0	0	8.47314e-05	0	0.00254453	0.000465405	0.000722195	0.000325076	0.000418323	0	0	0	8.95817e-05	0	0	0.000477612	0	0.0001374	0.000326691	0.000583908	0	9.16254e-05	0.000124295	0	0.000566251	0.000405976	0.000776288	0.000142207	0.000142207	0.000142207
493	0.000606061	0.000222618	8.47314e-05	0	0	0.000155135	0.000722195	0.000325076	0.000418323	0	0	0	0.000179163	0.000124378	0	0.000477612	0	0.000206101	0.00018668	0.000233563	0	0.000366502	0.000149154	0.000392657	0	0.000649562	0.000211715	0	0	0
494	0.000606061	0.000111309	0	0.000147929	0.00169635	0	0.000481464	0.000325076	0	0.000150319	0.000352775	0.000201005	0.000179163	0.000124378	0.00045208	0.000119403	0.000477783	0.00010305	0	0.000116782	0	0.000458127	9.94357e-05	0.000490822	0.000283126	0.000730757	0.000211715	0.000142207	0.000142207	0.000142207
495	0.000606061	0.000333927	0	0.000295858	0	0	0.000481464	0.000325076	0.000418323	0	0.000235183	0.00040201	8.95817e-05	0.000124378	0.00045208	0.000238806	0	0.00010305	0.00023335	0.000467126	0.000232045	0.000366502	0.000149154	0	0	0.000487171	0.000282287	0	0	0
496	0.000606061	0	8.47314e-05	0	0	0.000155135	0.00060183	0.000325076	0.000836645	0.000150319	0	0	8.95817e-05	0.000124378	0.00045208	0.000716418	0	0.0001374	0.000373361	0.000350345	0	0.000366502	0.000149154	0.00127614	0	0.000324781	0.000776288	0.000142207	0.000142207	0.000142207
497	0.000606061	0	0.000169463	0.000147929	0	0.000465405	0.000842561	0.000195046	0	7.51597e-05	0.000117592	0	0	0.000248756	0.000904159	0	0.000477783	0.000240451	0.000373361	0.000116782	0.000116023	9.16254e-05	9.94357e-05	9.81643e-05	0.00198188	0.000974342	0.00084686	0	0	0
498	0.00030303	0.000111309	0	0	0	0.00031027	0.000481464	0.000130031	0.000209161	0.000150319	0.000352775	0	0.000179163	0.000124378	0	0.000358209	0	6.87002e-05	0.000280021	0	0.000116023	0.000183251	4.97179e-05	0.000294493	0.00226501	0.000811952	0.000211715	0.000142207	0.000142207	0.000142207
499	0.00030303	0	8.47314e-05	0.000147929	0	0.000465405	0.000481464	0.000260061	0.000418323	0	0	0	0.000179163	0	0.000904159	0.000358209	0.000238892	0.00010305	0.00014001	0.000700689	0	9.16254e-05	0.000149154	9.81643e-05	0.000283126	0.000730757	0.000776288	0.000142207	0.000142207	0.000142207
500	0	0.000111309	8.47314e-05	0	0	0.000465405	0.000481464	6.50153e-05	0.000209161	0	0.000117592	0.000201005	8.95817e-05	0.000124378	0	0.000358209	0.000238892	0.0001374	0.000280021	0.000233563	0.000116023	0.000733003	2.48589e-05	0.000196329	0.0011325	0.000568366	0.000494001	0.000142207	0.000142207	0.000142207

## Sheet: ND haz
Hazard functions: mitral cells (non-doublet cells)
modes highlighted
CELL	h090728-2	h090818-1	h090817-2	h090817-1	h090814-2	h090813-1	h090730-1	h090728-4	h090728-3	h090727-2	h090723-1	h090709-3	h090708-3	h090715-1	h090713-2	h090929-1	h080528-1	h080603-1a	h080618-3a	h080623-1	h080623-2a	h080623-3	h080714-2	h080717-2	h080722-3	h080722-3a	h080610-1a	h080826-2	h080828-3	h080901-3			mean	sd	count	se
mode	26	36	20	39	31	18	18	28	29	31	31	33	35	31	30	41	30	40	31	20	34	35	19	27	32	38	13	13	31	25			28.8333	7.62972	30	1.4168
																																Mean hazard (no normalisation)
bin (ms)																																	mean	sd	count	se
1	0	0	0	0	0	0	0	0	0	0	0	0	0	0	0	0	0	0	0	0	0	0	0	0	0	0	0	0	0	0		1	0	0	30	0
2	0	0	0	0	0	0	0	0	0	0	0	0	0	0	0	0	0	0	0	0.000350345	0	0	0	0	0	0	0	0	0	0		2	1.16782e-05	6.39639e-05	30	1.18778e-05
3	0	0	0	0	0	0	0	0	0	0	0	0	0	0	0	0	0	0	0	0.000116822	0	0	0	0	0	0	0	0	0	0		3	3.89408e-06	2.13288e-05	30	3.96065e-06
4	0	0	0.000774895	0	0.000596708	9.37254e-05	0	0	0	0	0	0	0	0	0.00299889	0	0	6.87002e-05	0.00014001	0.000233672	0	0	0	0	0	8.11952e-05	0	0	0	0		4	0.00016626	0.000563698	30	0.000104676
5	0	0	0.00243489	0	0.000597214	9.37399e-05	0.000393541	0	0	0	0	0	0	0	0.00225728	0	0	0	9.33532e-05	0.00198668	0	0	0.000397743	9.81643e-05	0	0	0	7.11035e-05	0	0		5	0.00028079	0.000677408	30	0.000125791
6	0.00156505	0	0.00152634	7.76186e-05	0	0.0051565	0.003544	0	0	0	0	0	0	0	0.00301788	0	0	0.00013741	0.000326767	0.00257611	0	0	0.00731143	0.00107991	0.000283126	8.12018e-05	0	0.00305767	0	0.000410052		6	0.00100504	0.00179778	30	0.00033384
7	0.00134432	0	0.00103318	0	0.000597722	0.00652474	0.00562212	0	0	2.91421e-05	0	0	0	0	0.00302883	0	0	0.000274857	4.66962e-05	0.00199577	0	0	0.0164341	0.00235872	0	0	7.05716e-05	0.013766	0	0.000703235		7	0.00179434	0.00398145	30	0.000739336
8	0.000897849	0	0.00178579	7.76301e-05	0.00179469	0.0075519	0.0067092	0	0	8.7433e-05	0.000133295	8.617e-05	0	0	0.00189991	0	0	0.000618599	4.66984e-05	0.0021174	0.000116023	0	0.0182879	0.00216727	0	0.000162417	0.00021173	0.0275548	0	0.000879662		8	0.00243954	0.00598419	30	0.00111124
9	0.000898943	0	0.0022598	0.000155283	0.00119952	0.00706666	0.00556826	4.0832e-05	0.000156935	0.000204056	0.000199989	0	3.9368e-05	0.000211102	0.00190425	0.000552416	0	0.000722146	0.000140102	0.00188613	0.000116036	0	0.019822	0.00227071	0.000283206	0.000162443	0.00352958	0.0409044	0	0.00123261		9	0.00305089	0.00809981	30	0.0015041
10	0.00045002	0	0.00465251	0.000232994	0.000600784	0.00881541	0.00813925	0.000122504	0.000313937	0.000408327	0.000866924	0.000430937	0	0.000281574	0.00267205	0.00175057	0	0.000688255	4.67071e-05	0.00236211	0.000580248	9.16338e-05	0.0209376	0.00168217	0.000283286	0.000324939	0.0165061	0.048232	0	0.00158674		10	0.00410198	0.00968829	30	0.00179907
11	0.00315206	0	0.00572644	0.000466194	0.00481038	0.0107351	0.0132694	0.000204213	0.000942204	0.000759122	0.00187008	0.00103529	0	0.000563429	0.00344653	0.00295504	0.00119446	0.0015152	0.000233547	0.00461702	0.000116117	0.000183284	0.021142	0.00356824	0	0.000650089	0.030757	0.0505948	0.000113058	0.00300194		11	0.00558741	0.0109039	30	0.00202481
12	0.00407004	0	0.00957876	0.00108875	0.00181631	0.0130544	0.0238916	0.000776262	0.00157231	0.0010239	0.00214431	0.000778346	3.93715e-05	0.000704988	0.00346082	0.00380071	0.000478354	0.00189688	0.000186881	0.0103473	0.000929044	0.000366636	0.0215434	0.00377997	0	0.0011384	0.0474138	0.0495151	0.000226142	0.0071437		12	0.00709222	0.0127629	30	0.00237
13	0.00454735	0.000177568	0.0134767	0.00218204	0.00242802	0.0155147	0.0370219	0.00147263	0.00189074	0.00140792	0.00168161	0.00155952	0.0001575	0.0016235	0.0061782	0.0039127	0.00239292	0.00210781	0.000186916	0.0151424	0.0015111	0.001192	0.0235703	0.00579131	0.000283366	0.00130251	0.0550008	0.052546	0.00067858	0.00891955		13	0.00886194	0.014666	30	0.00272341
14	0.00846476	0.000532882	0.0165105	0.00203464	0.00304553	0.016879	0.0464631	0.00192712	0.003949	0.00226677	0.00364308	0.00165217	0.000236335	0.0021237	0.00466821	0.0045881	0.00239866	0.00339347	0.000420639	0.0220866	0.00302678	0.00174424	0.0237634	0.00672893	0.00198413	0.00211933	0.0511021	0.0463122	0.00147125	0.0137997		14	0.00997788	0.0143689	30	0.00266824
15	0.010183	0.000770491	0.0206972	0.00337808	0.00367053	0.0196574	0.0542017	0.00357821	0.00571665	0.00414564	0.00414195	0.00157127	0.000788207	0.00298438	0.00469447	0.00621688	0.00360664	0.00368299	0.000794875	0.0294485	0.0036198	0.00257495	0.0233942	0.0082912	0.00142005	0.00302238	0.046807	0.0473621	0.00215346	0.0184949		15	0.011369	0.0149468	30	0.00277555
16	0.0154883	0.00148386	0.0208813	0.00466507	0.00307482	0.0202055	0.0613819	0.00558421	0.00720069	0.00466936	0.00430924	0.00289126	0.00106599	0.00357167	0.00786839	0.00512788	0.00361969	0.00592851	0.00116986	0.0404988	0.00562522	0.0031348	0.0259862	0.0140701	0.00113766	0.00352315	0.0439029	0.0393329	0.00465697	0.0211988		16	0.0127752	0.015298	30	0.00284078
17	0.0119852	0.00273795	0.022708	0.00502603	0.00432364	0.0204374	0.067381	0.00788802	0.0117943	0.00554428	0.00399764	0.00308732	0.00170182	0.005104	0.00714896	0.00630937	0.00557036	0.00663042	0.00192082	0.0438162	0.00695345	0.00490196	0.0261814	0.0122027	0.00256264	0.00518007	0.0357995	0.0362485	0.00753167	0.0252042		17	0.013596	0.0152302	30	0.00282818
18	0.0209549	0.00323075	0.0235903	0.00547739	0.00186445	0.0228451	0.0680374	0.00874915	0.0116544	0.00648532	0.00534491	0.00444244	0.00206601	0.00732671	0.0112167	0.00607226	0.00754993	0.00886425	0.00347353	0.0462444	0.00913838	0.00622734	0.0249033	0.0166457	0.00171282	0.00553765	0.0361386	0.0342132	0.00793377	0.0268304		18	0.0148257	0.0152208	30	0.00282643
19	0.0238245	0.00367186	0.026174	0.00569797	0.00311567	0.0212303	0.0672855	0.011316	0.0168405	0.00797103	0.00504541	0.00511742	0.00323341	0.00742284	0.00933926	0.00612046	0.00638037	0.00897916	0.00668865	0.0515721	0.0114984	0.00692106	0.0277359	0.0196955	0.00428939	0.00648271	0.0342065	0.0319062	0.0121697	0.0326435		19	0.0161525	0.0153147	30	0.00284387
20	0.023842	0.00545516	0.0273925	0.00699493	0.00250362	0.021743	0.0660227	0.0141426	0.0160333	0.00845749	0.00558567	0.00581529	0.0047051	0.00945776	0.0127302	0.00528808	0.00617436	0.0103908	0.00782436	0.0624322	0.0123591	0.00857035	0.0258632	0.0228063	0.00574383	0.00870002	0.0297809	0.0279898	0.0157222	0.0345042		20	0.0171677	0.0155651	30	0.00289037
21	0.0267807	0.00587915	0.0233674	0.0081737	0.00188442	0.018773	0.0599338	0.0153615	0.0189978	0.00884184	0.00578408	0.00819809	0.00609746	0.00954282	0.0129274	0.00749388	0.0084493	0.0113719	0.011375	0.0532056	0.0138633	0.0101643	0.0268614	0.0205601	0.00722126	0.00877637	0.028941	0.0285465	0.0166885	0.0338074		21	0.0172623	0.013524	30	0.00251135
22	0.0266778	0.00681184	0.0264138	0.0074558	0.00251931	0.0196537	0.0574282	0.0158382	0.0196702	0.0108511	0.00613229	0.00779447	0.00560615	0.00993765	0.0118601	0.00697	0.0107769	0.0134504	0.0152768	0.0546248	0.013063	0.0119962	0.0258955	0.0215591	0.00843759	0.00996084	0.0275457	0.0221994	0.0203661	0.0352123		22	0.0177328	0.0131078	30	0.00243405
23	0.0279669	0.00840574	0.0231015	0.00876652	0.00442464	0.0182974	0.0513482	0.0180325	0.0203836	0.0103392	0.00743924	0.00707798	0.00835087	0.0119188	0.0103124	0.00713406	0.00912085	0.0139318	0.0163975	0.055012	0.0168915	0.0138902	0.0225306	0.0240056	0.00821596	0.00834122	0.0256559	0.0192913	0.0207895	0.0377243		23	0.0178366	0.0123029	30	0.00228459
24	0.026971	0.00809459	0.0214119	0.0102266	0.00508874	0.0188688	0.0377953	0.0190007	0.0186877	0.0119635	0.00672525	0.00914188	0.0076188	0.0141779	0.0100063	0.00720068	0.0094605	0.0137509	0.0174694	0.0570424	0.0160277	0.0121158	0.0226763	0.0243584	0.00798817	0.0103191	0.0263315	0.0186003	0.0251485	0.0363347		24	0.0176868	0.0112741	30	0.00209355
25	0.0295496	0.00899638	0.0197985	0.00936012	0.00576655	0.0159497	0.0326568	0.0186462	0.0203267	0.0113247	0.00583372	0.00993731	0.00835962	0.014378	0.0158522	0.00818992	0.00877646	0.0144789	0.020828	0.0524135	0.0194162	0.0148569	0.0222086	0.0265498	0.00715777	0.0111277	0.0263093	0.017453	0.0290381	0.0388622		25	0.0181468	0.0106906	30	0.00198519
26	0.0324026	0.0101387	0.0207886	0.00880403	0.00387614	0.0162246	0.0216526	0.0189084	0.0208928	0.0122656	0.00649894	0.00935928	0.00856587	0.0131512	0.0148126	0.00838131	0.0106771	0.0150025	0.0228275	0.0522519	0.0188704	0.015587	0.0225176	0.0276492	0.00600781	0.0111643	0.0227473	0.0162365	0.0275033	0.0388851		26	0.0178217	0.0104431	30	0.00193923
27	0.0230459	0.0108727	0.0203488	0.00895427	0.00909442	0.0148917	0.0187551	0.0179061	0.0241522	0.0118529	0.00672722	0.00988018	0.00882622	0.0147588	0.0159942	0.00690427	0.0100026	0.0159807	0.0253783	0.050519	0.0199106	0.0151141	0.0211566	0.0283067	0.0105772	0.011828	0.0252058	0.0145296	0.0297913	0.0363409		27	0.0179202	0.0096206	30	0.0017865
28	0.0248385	0.0122645	0.0217357	0.00929756	0.00987163	0.011451	0.0141214	0.0185406	0.0209374	0.0116273	0.00727221	0.00958098	0.0116725	0.0141793	0.0139773	0.00580554	0.0101037	0.014516	0.0258212	0.053207	0.0212825	0.0153461	0.020429	0.025821	0.0106903	0.0126043	0.0246702	0.0128829	0.0298571	0.0341817		28	0.0176195	0.00975523	30	0.0018115
29	0.0260658	0.0119228	0.0182763	0.00946528	0.00600727	0.0103189	0.0144331	0.018318	0.0252371	0.0126046	0.00666141	0.0111067	0.0105275	0.013453	0.00758153	0.00595594	0.00752082	0.0176188	0.0267852	0.0508083	0.0210393	0.0171756	0.0192701	0.0222917	0.00957086	0.0122142	0.0234005	0.0114559	0.0320887	0.0337565		29	0.0170977	0.00994912	30	0.00184751
30	0.022517	0.012268	0.0161181	0.00963917	0.00673223	0.0132518	0.010542	0.0184053	0.0225135	0.0120489	0.00761295	0.0121846	0.0110277	0.0124771	0.0162585	0.00685977	0.0116373	0.016775	0.0271777	0.0454177	0.0180297	0.0176915	0.0184579	0.0240512	0.00997506	0.0124582	0.0247922	0.0111486	0.0275769	0.0380213		30	0.0171222	0.0089216	30	0.0016567
31	0.0263226	0.0113093	0.0149159	0.0104147	0.014954	0.0130211	0.00551046	0.0165163	0.0243706	0.0126111	0.0090027	0.00908936	0.0117581	0.0160909	0.01268	0.00789466	0.00766703	0.0161345	0.0334889	0.0382328	0.0221798	0.0144959	0.0175484	0.0237892	0.011335	0.0132743	0.0208777	0.00979083	0.032698	0.0342473		31	0.017074	0.00870204	30	0.00161593
32	0.0192681	0.0116301	0.0153699	0.00920885	0.00625041	0.01097	0.0064835	0.0162276	0.0175123	0.0118996	0.00694269	0.0104617	0.0111638	0.014896	0.00742827	0.00797632	0.00910596	0.017812	0.0294549	0.0421084	0.0208803	0.0170493	0.0186998	0.0227638	0.0121019	0.0148841	0.0210328	0.0116854	0.0297981	0.032462		32	0.0161176	0.00849815	30	0.00157807
33	0.024731	0.011123	0.01386	0.00988837	0.0126129	0.0122718	0.00343013	0.0176009	0.0206328	0.0119015	0.00760763	0.0126512	0.0106179	0.0135877	0.00949366	0.00872214	0.00863269	0.0166093	0.0289636	0.0424224	0.0196379	0.0177984	0.0177079	0.0244886	0.00870406	0.0115254	0.0240036	0.00894346	0.0305482	0.0283468		33	0.0163022	0.00858753	30	0.00159466
34	0.0162062	0.0122225	0.0127088	0.00934343	0.0135566	0.0100957	0.00470212	0.0166209	0.0151546	0.00957134	0.00678915	0.0105529	0.0119528	0.0128908	0.0141517	0.00681187	0.00983146	0.018131	0.0297627	0.0401284	0.0226917	0.0165051	0.0172035	0.0255625	0.0117073	0.0133255	0.0227721	0.0076476	0.0277636	0.0300855		34	0.0158816	0.00817571	30	0.00151819
35	0.0174423	0.010826	0.0124373	0.00994037	0.0101854	0.0106475	0.00347319	0.0159434	0.0170137	0.010904	0.00788945	0.0112011	0.0130032	0.0105531	0.0118251	0.00732324	0.0113475	0.0177886	0.02974	0.0314381	0.0177742	0.0191292	0.0154562	0.0238768	0.011846	0.0129096	0.0234581	0.0103268	0.0257533	0.0312537		35	0.0154236	0.00720277	30	0.00133752
36	0.0151849	0.0135068	0.0114348	0.0102413	0.0110732	0.00812889	0.00190459	0.0152681	0.0179361	0.0103525	0.0067964	0.0103253	0.0114125	0.0125818	0.00573679	0.00750721	0.00889527	0.0167778	0.0288607	0.0334945	0.0200522	0.0187844	0.018205	0.0217251	0.011988	0.0118712	0.0194082	0.00778695	0.0217587	0.0276531		36	0.0145551	0.00722055	30	0.00134082
37	0.019608	0.011507	0.0110456	0.00877837	0.0127503	0.0107901	0.00191015	0.0158581	0.0135114	0.0106889	0.00705304	0.0105801	0.0113087	0.0118782	0.00945246	0.00700669	0.0101332	0.0184666	0.0308533	0.0300107	0.021627	0.0184124	0.0156047	0.0227011	0.0091001	0.0132356	0.0217391	0.00878983	0.0233456	0.0246975		37	0.0147481	0.00698632	30	0.00129733
38	0.0112428	0.0125342	0.0111031	0.00971879	0.00993023	0.00898881	0.00159645	0.0131155	0.0148599	0.0105609	0.00705374	0.0101613	0.012086	0.0123576	0.0106231	0.00579586	0.00935946	0.0185759	0.0316891	0.0298343	0.0198946	0.0181366	0.0148735	0.0212086	0.0115646	0.0149608	0.0237148	0.00950119	0.0223979	0.024044		38	0.0143828	0.00692962	30	0.0012868
39	0.010941	0.0112541	0.0117839	0.0110536	0.0123968	0.00892177	0.00192043	0.0135416	0.0174062	0.00930567	0.00669622	0.0101267	0.0118126	0.0133226	0.00807004	0.00583975	0.00915264	0.0177141	0.0283425	0.0246773	0.0196044	0.0163209	0.0136081	0.0192605	0.0110117	0.0131979	0.0200442	0.00863309	0.0234886	0.0255537		39	0.0138334	0.00625102	30	0.00116079
40	0.0159343	0.0105094	0.00799911	0.0095272	0.0165627	0.0065858	0.00064203	0.0120445	0.0158078	0.010329	0.00722803	0.0133967	0.0126446	0.0112915	0.0076056	0.00576663	0.00983313	0.0192194	0.0272246	0.0217984	0.0191117	0.016463	0.0146015	0.0199895	0.0107864	0.0129498	0.0202808	0.00790195	0.0238565	0.0231307		40	0.0137007	0.00619008	30	0.00114947
41	0.00987033	0.0097133	0.00591972	0.00898462	0.00969256	0.00749067	0.00032133	0.0138055	0.0120377	0.0109033	0.0067723	0.0110036	0.0102852	0.0117615	0.0153511	0.00889298	0.00872705	0.0167246	0.031185	0.0238758	0.0187624	0.0192232	0.0138981	0.0184291	0.00809005	0.0129046	0.0178698	0.0066645	0.0238336	0.0250551		41	0.0132683	0.00669729	30	0.00124366
42	0.00750312	0.00952067	0.00667249	0.00828797	0.010647	0.00695264	0.00128595	0.0116202	0.0131291	0.00869901	0.00676158	0.0122092	0.010665	0.00968251	0.0100535	0.00467831	0.00971463	0.0191096	0.0303731	0.0220139	0.0187534	0.0190667	0.0136276	0.0189573	0.00992908	0.0106765	0.0165736	0.00769105	0.0188289	0.0235809		42	0.0125755	0.00635592	30	0.00118027
43	0.0121283	0.0115	0.00881574	0.00743028	0.0224527	0.00618101	0.000966366	0.0105679	0.0112371	0.00981921	0.00796813	0.00911116	0.010657	0.0115969	0.00678409	0.00832753	0.00858369	0.0170271	0.0286857	0.0204252	0.0211729	0.0195732	0.0137634	0.0178372	0.00859599	0.0127739	0.0174025	0.00923483	0.0200337	0.0177874		43	0.012948	0.00603413	30	0.00112051
44	0.00822069	0.0089371	0.00706683	0.0103006	0.012026	0.00559887	0.00161299	0.00945571	0.00894139	0.00793354	0.00675064	0.007383	0.0104318	0.0103119	0.00569974	0.00414822	0.00896722	0.0173751	0.0246254	0.0153191	0.0183767	0.0159434	0.0134228	0.0162694	0.00722543	0.0108199	0.014355	0.00932091	0.0200129	0.0175206		44	0.0111458	0.0051939	30	0.000964482
45	0.0088329	0.00968269	0.00690712	0.00807234	0.0192266	0.00782479	0.00129359	0.0109131	0.0109215	0.00758502	0.0052924	0.00930882	0.0116894	0.00829892	0.00918231	0.00613332	0.00592824	0.0169794	0.0273136	0.0207433	0.0167707	0.0170471	0.0125796	0.0105769	0.00727802	0.0130807	0.014564	0.00840054	0.0199824	0.0212798		45	0.0117896	0.00583088	30	0.00108277
46	0.00420703	0.0114724	0.00544705	0.00936967	0.0152743	0.00572538	0	0.010271	0.00886629	0.00957211	0.00553655	0.00951544	0.0095776	0.0100017	0.00522252	0.00704805	0.00784683	0.0173277	0.0250323	0.0119153	0.0190401	0.0167694	0.0127399	0.0143829	0.00769795	0.0109689	0.0180422	0.00881057	0.0199417	0.0177614		46	0.0111795	0.00553443	30	0.00102772
47	0.00793341	0.00761123	0.00697184	0.00821503	0.0211239	0.00489089	0.000324037	0.0104418	0.00961322	0.00846996	0.00598353	0.00938999	0.0102429	0.00924389	0.00700721	0.00549079	0.00664347	0.0170734	0.0254856	0.0169719	0.015366	0.0150146	0.0126828	0.0134096	0.0088659	0.0108595	0.0129007	0.00871795	0.0160037	0.0183944		47	0.0110448	0.00532797	30	0.000989379
48	0.00534643	0.0107478	0.00561352	0.00780726	0.020831	0.00582731	0.000972594	0.00932344	0.00843961	0.00879656	0.00574997	0.00820387	0.00994752	0.00898885	0.00765544	0.00527879	0.00573248	0.0152628	0.0233327	0.0154475	0.0162218	0.0162794	0.0134066	0.0129922	0.00931793	0.0127307	0.0164356	0.0106915	0.0132435	0.0168334		48	0.0109153	0.00508842	30	0.000944895
49	0.00430836	0.00873305	0.00449239	0.00860839	0.0195151	0.00429989	0.000974043	0.00867527	0.00755076	0.00794599	0.00610936	0.00871984	0.00954672	0.00899558	0.0101036	0.00809932	0.0086483	0.0158464	0.0254828	0.0119982	0.0183678	0.0144426	0.011542	0.0141758	0.00714823	0.0100556	0.015301	0.00714659	0.0169531	0.0177677		49	0.0107185	0.00535375	30	0.000994166
50	0.00541709	0.00898714	0.00378456	0.00680709	0.0120431	0.0056983	0.000650331	0.00746394	0.00298469	0.00789687	0.00698589	0.00726603	0.0110491	0.00871903	0.00601617	0.0053716	0.00516963	0.0188635	0.0228805	0.0107426	0.0163725	0.0181652	0.0116767	0.0115037	0.0071997	0.0118308	0.0145165	0.00649579	0.0160479	0.0148002		50	0.00978021	0.00518738	30	0.000963273
51	0.00436572	0.00914164	0.0045832	0.00788179	0.0112318	0.00690306	0.00195293	0.00881266	0.00865687	0.00813432	0.00635551	0.00923913	0.0106722	0.0104266	0.0042419	0.00631083	0.00584605	0.0148539	0.022789	0.0174693	0.0164289	0.0152363	0.0116983	0.0105985	0.00458015	0.0106422	0.0143154	0.00883548	0.0170399	0.0158571		51	0.01017	0.00482469	30	0.000895922
52	0.00494067	0.00762055	0.00556115	0.00657306	0.0103764	0.00558626	0.00228525	0.00601952	0.00673688	0.00613791	0.00539088	0.00736526	0.0104291	0.00989485	0.0066999	0.0049345	0.00588043	0.0175705	0.0216089	0.0105718	0.0147253	0.0149984	0.0120134	0.0094518	0.00728528	0.00867865	0.0119975	0.0071314	0.0128777	0.0154342		52	0.00922591	0.00435652	30	0.000808985
53	0.00386865	0.00841352	0.00547998	0.00593292	0.00947854	0.00587332	0.000327609	0.00635404	0.00475855	0.00730142	0.00648931	0.00941555	0.00964043	0.00755324	0.00675413	0.00679597	0.00657246	0.0155331	0.0200087	0.0116561	0.0111532	0.0145857	0.013292	0.00848176	0.00579374	0.00912454	0.0129953	0.00772131	0.0110386	0.0151593		53	0.00891844	0.00407507	30	0.000756722
54	0.0050002	0.00762459	0.00396656	0.00658621	0.0128107	0.00450754	0.00131109	0.00465144	0.00478893	0.00806169	0.0059292	0.00844817	0.00870227	0.00915652	0.00804729	0.00949347	0.00661594	0.0169097	0.0197479	0.0103194	0.013986	0.0172414	0.0125045	0.00876818	0.00621601	0.00958188	0.0144615	0.00651466	0.00989346	0.0159174		54	0.00925879	0.0044441	30	0.000825249
55	0.00727179	0.00691507	0.00576688	0.00770748	0.018485	0.0054975	0.00164216	0.007779	0.0086066	0.00617465	0.00641988	0.00621298	0.00951222	0.00762881	0.00687556	0.00680837	0.00699301	0.0152823	0.0196904	0.00943396	0.0155571	0.0167163	0.0118676	0.00733549	0.00860047	0.00917201	0.00854139	0.00601093	0.0110172	0.0136865		55	0.00930695	0.00421565	30	0.000782826
56	0.00282468	0.00795617	0.00519823	0.0054155	0.0100503	0.00458311	0.000658517	0.00635819	0.00313434	0.00756166	0.00476185	0.0130154	0.00842631	0.00665046	0.00630244	0.00525278	0.00704225	0.0151299	0.0171833	0.00451128	0.0165001	0.0161589	0.0118244	0.00804173	0.0055205	0.00710119	0.0117075	0.00733003	0.0106218	0.011894		56	0.00829056	0.0042673	30	0.000792417
57	0.00283554	0.00590707	0.00427705	0.00653597	0.00679728	0.00461814	0.000988771	0.00556039	0.00454637	0.00738389	0.00654845	0.00692121	0.00793019	0.00813808	0.0063504	0.00583125	0.00607903	0.0145052	0.0210278	0.00503525	0.0163043	0.0143713	0.0125924	0.00920245	0.00594766	0.00983397	0.0134108	0.00719956	0.0128306	0.0151377		57	0.00848827	0.00454596	30	0.000844164
58	0.00341577	0.00609534	0.00299181	0.00661842	0.0068636	0.00342905	0.000990269	0.00628714	0.00316668	0.00627269	0.00419583	0.00831384	0.00961419	0.00857442	0.00895874	0.00505582	0.00577642	0.0140496	0.0171353	0.00657895	0.0139323	0.0142336	0.0104689	0.0086245	0.010371	0.00928673	0.0113276	0.00799554	0.00901857	0.015		58	0.00815475	0.00395904	30	0.000735175
59	0.00228777	0.00567274	0.00569217	0.00607943	0.00808642	0.00369495	0.000661181	0.00547139	0.00388679	0.00697092	0.0061182	0.00717391	0.00894459	0.00757777	0.00646855	0.00522674	0.00478469	0.0166248	0.0181707	0.00916964	0.0146163	0.0144392	0.0125673	0.00669195	0.00725514	0.00963416	0.0096242	0.00918463	0.012045	0.0116563		59	0.00821592	0.00411937	30	0.000764947
60	0.00458978	0.00660645	0.00407379	0.00567757	0.00584318	0.00371768	0.00066185	0.00561803	0.00532778	0.00623286	0.00517288	0.00862255	0.00862876	0.00408545	0.00521527	0.00415453	0.00549451	0.0168369	0.0167563	0.0102828	0.0128554	0.0157227	0.0114286	0.00606333	0.00771417	0.00762456	0.0122628	0.0081347	0.00785695	0.0150276		60	0.00794299	0.00417915	30	0.000776048
61	0.000577314	0.00479629	0.00377126	0.00589911	0.00589211	0.00473822	0.00099378	0.00527094	0.00465044	0.00589478	0.00658241	0.0054151	0.0083922	0.00576123	0.00590407	0.00306316	0.00379834	0.0145985	0.0184408	0.0109091	0.0112697	0.0148847	0.0105097	0.00655219	0.00654664	0.0078156	0.00960412	0.00724776	0.00737302	0.00907686		61	0.00720765	0.00394227	30	0.000732062
62	0.00231106	0.00483995	0.00311383	0.00548244	0.0106954	0.00452432	0.000995293	0.00481408	0.00611928	0.00589645	0.00562635	0.00731251	0.0068862	0.0078161	0.00792819	0.00447328	0.00519931	0.0138177	0.0161959	0.00682773	0.0141844	0.0152939	0.0118826	0.00705026	0.00741351	0.00894526	0.00922422	0.00710855	0.0101788	0.0118885		62	0.00780151	0.00380013	30	0.000705666
63	0.00347749	0.00514148	0.0041831	0.00651803	0.0108605	0.00379871	0.00132908	0.00515447	0.00508085	0.0050803	0.00336327	0.00650948	0.00890377	0.0062393	0.00733722	0.00478059	0.00627178	0.0130724	0.0159357	0.00898995	0.012333	0.0147829	0.0118912	0.00572607	0.00912863	0.00794827	0.0128909	0.00812693	0.00806003	0.0126233		63	0.00785129	0.00372782	30	0.000692239
64	0.00407628	0.00713855	0.00510596	0.00643502	0.0110308	0.00356789	0.00133179	0.00540093	0.00328854	0.00689431	0.00525001	0.00613771	0.00876333	0.00596786	0.00740231	0.00580079	0.00525947	0.0157336	0.0171306	0.00426894	0.0111863	0.014245	0.0109464	0.00668049	0.00502513	0.00733297	0.00870617	0.00916894	0.00812553	0.0103875		64	0.00759297	0.00365522	30	0.000678757
65	0.00409893	0.00736725	0.00463469	0.00551263	0.00622583	0.00435817	0.00100088	0.00575615	0.00330302	0.00580247	0.00412152	0.00574788	0.00750655	0.00534217	0.00475272	0.00598732	0.00528728	0.0160595	0.0138889	0.00535906	0.0105235	0.0154143	0.0112051	0.00602968	0.00673401	0.00807114	0.00975848	0.00590667	0.00564972	0.0119096		65	0.0071105	0.00356268	30	0.000661574
66	0.00294416	0.00546966	0.00432641	0.00692174	0.00502513	0.00464806	0.00100241	0.00435705	0.005898	0.00646068	0.0058124	0.00679699	0.00595237	0.00608897	0.00341425	0.00531582	0.00673281	0.0141303	0.0135322	0.0075431	0.0103696	0.0170254	0.0118882	0.0065329	0.00423729	0.0106192	0.0108401	0.00970489	0.00880682	0.0143003		66	0.00755657	0.0038003	30	0.000705697
67	0.00118238	0.00485254	0.00400759	0.00530347	0.00253064	0.00520454	0.000669301	0.00438748	0.00371546	0.00666678	0.00695127	0.00715315	0.00899422	0.0072104	0.00342828	0.00376137	0.00570817	0.0157891	0.0131579	0.00542888	0.0123589	0.0131396	0.0113277	0.0054016	0.00553191	0.007109	0.00821918	0.0068	0.00859845	0.00891192		67	0.00678337	0.00359156	30	0.000666936
68	0.00177642	0.00489723	0.00533415	0.00466632	0.00507956	0.00498727	0.000334994	0.00378716	0.00149358	0.00511214	0.00485351	0.00576946	0.00767116	0.00605655	0.00550787	0.00494283	0.00287047	0.0151079	0.0129078	0.00764192	0.0114255	0.0147266	0.0110305	0.00590319	0.00427899	0.00673873	0.0075339	0.00906162	0.00664932	0.0102468		68	0.00661311	0.00363525	30	0.00067505
69	0.00534213	0.00631573	0.00428552	0.0054057	0.00127912	0.0029114	0.000670331	0.0037043	0.00224484	0.00687405	0.00526259	0.00533963	0.00615132	0.00576196	0.0083167	0.0077547	0.00503778	0.0145489	0.0172439	0.00275028	0.0132086	0.0126945	0.0123048	0.00736342	0.00429738	0.00636042	0.0083502	0.00772201	0.00669383	0.0130995		69	0.00697652	0.00405512	30	0.000753017
70	0.00358739	0.00500216	0.00301229	0.0047572	0.00512582	0.00398931	0.000671019	0.00489739	0.00337737	0.00405688	0.00407658	0.0061794	0.00803825	0.00600316	0.00700036	0.00428625	0.00614828	0.0144428	0.0134523	0.00717044	0.00920245	0.0132725	0.0118024	0.00693946	0.0056107	0.00796586	0.0112274	0.00655335	0.00556695	0.00899165		70	0.00674691	0.00334323	30	0.000620822
71	0.00240328	0.00392751	0.00398249	0.00533414	0.00387258	0.00401582	0.00134342	0.00461397	0.00339264	0.00625215	0.00684352	0.00313489	0.00647709	0.00753847	0.00705958	0.00356707	0.00436681	0.0137589	0.0121535	0.005	0.011821	0.013451	0.0112799	0.0060241	0.00651042	0.00845999	0.008	0.00824572	0.00441956	0.00928926		71	0.00655129	0.00331038	30	0.000614721
72	0.0036167	0.0046633	0.00382953	0.00485003	0.00389401	0.00296464	0.00100964	0.00410764	0.0056801	0.00510453	0.00453415	0.0052633	0.00620187	0.00633583	0.00498387	0.00462887	0.00584795	0.0136206	0.0145536	0.00558347	0.0113928	0.011504	0.0102155	0.00630303	0.00480559	0.00636298	0.00676379	0.00893785	0.0065108	0.00937636		72	0.00644821	0.00314794	30	0.000584557
73	0.00181726	0.0052748	0.00386514	0.00326352	0.00130523	0.00406262	0.0010112	0.00391707	0.00267094	0.00527819	0.00609428	0.00373011	0.00515833	0.00697297	0.0071626	0.00585859	0.00772059	0.0143108	0.012028	0.0106682	0.0100835	0.0135776	0.00934157	0.0051232	0.00526778	0.00625819	0.0075956	0.00692114	0.00565982	0.0107858		73	0.00642616	0.00343731	30	0.000638292
74	0.00182175	0.00518366	0.00351127	0.00510836	0.00523062	0.00409012	0	0.00492707	0.00268048	0.00631422	0.00449205	0.00645059	0.00560152	0.00667836	0.00722461	0.00438974	0.00370508	0.0133299	0.0114039	0.00681044	0.00814901	0.0146384	0.00942966	0.00564002	0.00529568	0.00659051	0.00527844	0.00865892	0.00868784	0.0104584		74	0.00639269	0.00319324	30	0.00059297
75	0.00182626	0.00494387	0.00255752	0.00460588	0.0105396	0.00439253	0.000337588	0.00463496	0.00345869	0.00489566	0.00569226	0.00627626	0.0068344	0.00444106	0.00655894	0.00365369	0.00818148	0.0154892	0.0140296	0.00571429	0.00997653	0.0133038	0.0108245	0.00517879	0.0079858	0.00810851	0.00451048	0.00745633	0.010275	0.0103441		75	0.00690092	0.00363998	30	0.000675928
76	0.00183079	0.00440318	0.00316721	0.00464667	0.00267498	0.00331852	0.00101329	0.0033353	0.00463295	0.00429716	0.00470456	0.00387709	0.00628742	0.00506005	0.00514181	0.00412997	0.00487439	0.0149462	0.0110672	0.00804598	0.0130409	0.0137079	0.00939076	0.00594943	0.00626118	0.00787753	0.00479744	0.00643915	0.00549618	0.0120427		76	0.00621526	0.00356427	30	0.000661868
77	0.00244712	0.00251597	0.0039894	0.00375055	0.00134259	0.00333685	0.00135315	0.00435904	0.00116543	0.00401106	0.00474393	0.00558925	0.00717602	0.00510572	0.00443459	0.00569007	0.00414469	0.0136646	0.00959233	0.00463499	0.0117117	0.0127592	0.0102632	0.00473815	0.00765077	0.00794007	0.00508838	0.00691294	0.00614062	0.00942962		77	0.00585607	0.00329622	30	0.000612092
78	0.0036829	0.00416365	0.00281964	0.00566633	0.00807096	0.00251653	0.00135595	0.00348909	0.00389083	0.00562915	0.00531553	0.00368101	0.005674	0.00435957	0.00520133	0.00542251	0.00681044	0.0137639	0.011138	0.00582072	0.0124582	0.0126933	0.0110029	0.00576297	0.0031746	0.00573845	0.0051144	0.00826626	0.0055607	0.0109125		78	0.00630521	0.00327965	30	0.000609015
79	0.00493517	0.00329725	0.00243334	0.00286409	0.00408231	0.00449255	0	0.00339541	0.00352	0.00422694	0.00429268	0.00599774	0.00656939	0.00419372	0.00598167	0.00374463	0.00647619	0.0145033	0.00995756	0.0058548	0.0123077	0.0112202	0.0108052	0.00554435	0.00454959	0.00607533	0.00703463	0.00745778	0.00683442	0.0100939		79	0.00609139	0.00322529	30	0.000598922
80	0.0037263	0.00301621	0.00469137	0.00364776	0.00547485	0.00424331	0.000339692	0.00375525	0.00235773	0.00323402	0.00473095	0.00550353	0.00541863	0.00603577	0.00602486	0.00344933	0.00460123	0.0147168	0.00824402	0.0041225	0.0152648	0.012766	0.0114087	0.00532184	0.00274223	0.00626528	0.00572207	0.00729282	0.00563028	0.0101968		80	0.00599816	0.00356896	30	0.00066274
81	0.00312101	0.00394344	0.00247561	0.00560661	0.00137945	0.00427332	0.000339869	0.00446472	0.00315355	0.004193	0.00368031	0.00528167	0.00618964	0.00366051	0.00758584	0.0059847	0.00616333	0.0129638	0.0101413	0.00236546	0.0085416	0.0117337	0.00941234	0.00713376	0.00504125	0.00630478	0.00849548	0.00690116	0.00692042	0.00718735		81	0.0058213	0.00293378	30	0.00054479
82	0.00313427	0.0038201	0.00290551	0.00605801	0.00414647	0.00344301	0.000680091	0.00357429	0.00435444	0.00459208	0.00548795	0.00505047	0.00713416	0.00368435	0.00535881	0.0039681	0.00465116	0.0138955	0.0100773	0.00770599	0.0114869	0.0123576	0.0114021	0.00487555	0.00322432	0.00680904	0.00718629	0.00919076	0.00696864	0.0108591		82	0.00626941	0.00327335	30	0.000607846
83	0.00251811	0.00415556	0.00313496	0.00494256	0.00417106	0.00490554	0.000680799	0.00278303	0.00358353	0.00333639	0.00498745	0.00420879	0.00826716	0.00473864	0.00539344	0.0046268	0.0046729	0.0132227	0.0117068	0.00358423	0.0103292	0.0122669	0.0098621	0.00618876	0.00369686	0.00560922	0.00640312	0.00746606	0.00414673	0.00878263		83	0.0058124	0.00309271	30	0.000574302
84	0.000631684	0.0035678	0.00357995	0.00319332	0.00979052	0.00320016	0.00102226	0.00291189	0.00520105	0.00468745	0.00419311	0.00516135	0.00679965	0.00664858	0.00697954	0.00481524	0.00273865	0.0154538	0.0106438	0.00659472	0.0107632	0.0104322	0.0128303	0.00518941	0.00556586	0.0067377	0.00644438	0.00911785	0.00800769	0.0100911		84	0.00643314	0.00348447	30	0.00064705
85	0.0025289	0.00343573	0.00276139	0.0048193	0.00141838	0.0052645	0.000682576	0.0038616	0.00282012	0.00547478	0.00619573	0.00399501	0.00675637	0.00525597	0.00391023	0.00597612	0.00431542	0.0146036	0.0105848	0.0066385	0.0102209	0.0117972	0.0117999	0.00599896	0.00699627	0.00567913	0.00394811	0.0073614	0.00581208	0.0119344		85	0.00609491	0.00337494	30	0.000626711
86	0.0025376	0.00455837	0.00277986	0.00303999	0.00426375	0.00560581	0.000683289	0.00353227	0.00363955	0.00444255	0.00597947	0.00589379	0.00747181	0.00488084	0.00550009	0.00553446	0.0035461	0.014316	0.0119256	0.0036452	0.011992	0.010922	0.0103833	0.00472317	0.00375763	0.00634618	0.00594564	0.00718424	0.00811952	0.00855561		86	0.00605686	0.00319972	30	0.000594173
87	0.00190977	0.00554905	0.00301385	0.00387309	0.00428975	0.00268025	0.00102601	0.00402588	0.00284456	0.00574239	0.00517991	0.00314524	0.00573957	0.0029968	0.00474564	0.00623029	0.0059312	0.0143193	0.0113596	0.00609756	0.00944032	0.0100154	0.0105797	0.00500923	0.0018859	0.00526904	0.00683566	0.00840336	0.00589391	0.00888325		87	0.00576385	0.00311264	30	0.000578003
88	0.00255297	0.00464627	0.00260217	0.00472334	0.00287738	0.00329046	0.00137016	0.00476688	0.00367121	0.00443489	0.00522769	0.00411903	0.00487246	0.00537992	0.00556825	0.00495872	0.00477327	0.0128671	0.00807899	0.00429448	0.0122532	0.0108949	0.00821845	0.00423953	0.0028342	0.00433387	0.00487525	0.00823917	0.00625823	0.00921895		88	0.00554805	0.00282981	30	0.000525482
89	0.00384275	0.00452559	0.0032732	0.00476625	0.00288919	0.00360924	0.000686517	0.00384267	0.00204959	0.00410167	0.00366413	0.00543868	0.00667541	0.00608336	0.00400404	0.00382629	0.00719424	0.0137706	0.0103167	0.00308071	0.00930393	0.00944138	0.010425	0.00319319	0.00331596	0.00612607	0.00403458	0.00973178	0.0066291	0.00956319		89	0.00564684	0.00306122	30	0.000568454
90	0.00321905	0.00277127	0.00307923	0.00480994	0.00435166	0.00423609	0.00103086	0.00386633	0.00287729	0.005441	0.00486813	0.00550856	0.00661698	0.00395324	0.00402335	0.0050157	0.00281804	0.0146024	0.0106072	0.00370828	0.010087	0.0127085	0.0099946	0.00613988	0.003327	0.00567721	0.00376157	0.0069511	0.00500501	0.00887265		90	0.0056643	0.00317058	30	0.000588762
91	0.00452642	0.00262192	0.00221586	0.00422125	0.00729791	0.00304714	0.000688324	0.00510599	0.00412625	0.00328479	0.00595188	0.00623677	0.00491571	0.00508691	0.00323427	0.00420712	0.00322971	0.0125473	0.00813309	0.00372208	0.0105411	0.00804505	0.00936789	0.00590921	0.0033381	0.00473083	0.00813244	0.00893073	0.00771294	0.00895208		91	0.0056687	0.00276008	30	0.000512534
92	0.00195187	0.0054345	0.00178219	0.00340439	0.00442464	0.00275632	0.000689049	0.00330933	0.00414907	0.00556559	0.00541355	0.00266478	0.0046399	0.00245494	0.00324686	0.00406099	0.00648036	0.0131449	0.00894521	0.00435866	0.0102983	0.0116248	0.0109254	0.00486355	0.00191388	0.00508113	0.00527086	0.0090112	0.00743494	0.010627		92	0.00553094	0.00328447	30	0.00060991
93	0.0013047	0.00499146	0.00290853	0.00621076	0.00148422	0.00246129	0.00172444	0.00295721	0.00166886	0.00457109	0.00501027	0.00469253	0.00485689	0.00470713	0.00244466	0.00459281	0.0057073	0.012876	0.0105303	0.0068793	0.00753498	0.0142232	0.0104892	0.00488732	0.00287632	0.0029654	0.00412128	0.0110592	0.00919305	0.00698174		93	0.00556371	0.00346299	30	0.000643062
94	0.00261402	0.00369509	0.00315433	0.00671861	0.00446206	0.00370704	0.0020748	0.0038378	0.00292701	0.00503377	0.00490178	0.0033889	0.00575792	0.00339045	0.00326912	0.00462033	0.00492005	0.0137187	0.0114025	0.00440806	0.00759219	0.0119312	0.00994371	0.00545703	0.00336538	0.00462657	0.00591191	0.00720676	0.00652921	0.0048675		94	0.00551446	0.00286799	30	0.000532573
95	0.00262331	0.00473575	0.00272439	0.00526897	0.00898109	0.00404075	0.0010407	0.00473332	0.00503739	0.00303242	0.00571713	0.00751499	0.00600596	0.00545742	0.00328198	0.0053368	0.00700453	0.0131114	0.00961169	0.00632511	0.00765027	0.0112328	0.00956983	0.00246914	0.00482393	0.00464807	0.00505501	0.0097622	0.00553442	0.00869565		95	0.00603421	0.00281114	30	0.000522016
96	0.00394901	0.00307177	0.00297089	0.00221767	0.00303241	0.00375503	0.00104236	0.00251014	0.0021131	0.00472341	0.00530711	0.00417222	0.00487134	0.00528097	0.0024712	0.00433386	0.00373444	0.0118993	0.00989907	0.00254615	0.00881057	0.00880432	0.0110016	0.00550055	0.00533204	0.00550367	0.00298864	0.00758342	0.00730435	0.00794956		96	0.00515601	0.00280971	30	0.00052175
97	0.00132342	0.0056643	0.00161122	0.00289521	0.00304553	0.00440827	0.000348008	0.00327628	0.00211907	0.00478166	0.00519971	0.00351102	0.00510187	0.00533073	0.00495708	0.00679904	0.00333195	0.0141471	0.00901784	0.00382897	0.0125926	0.0106017	0.0105436	0.00331858	0.00633528	0.00519873	0.00659472	0.00916964	0.00700771	0.00690799		97	0.0056323	0.00330411	30	0.000613558
98	0.0039774	0.00399035	0.00346606	0.00313522	0.00458816	0.00285471	0.00174097	0.00291344	0.0029751	0.00384461	0.0049298	0.00212401	0.00587377	0.00163783	0.00581783	0.00562833	0.00459674	0.0132827	0.00672601	0.00512492	0.00975244	0.0104257	0.0103627	0.00582686	0.00392349	0.00438301	0.00512975	0.00796915	0.00494001	0.00723428		98	0.00530585	0.00275602	30	0.00051178
99	0.000666492	0.00402052	0.00233013	0.00495639	0	0.00254957	0.00209474	0.00343607	0.00298695	0.00373929	0.00545432	0.0049807	0.00559253	0.00445844	0.00334781	0.00460664	0.00587741	0.0133413	0.00896236	0.00515132	0.0094697	0.0125841	0.00819915	0.00502372	0.00196947	0.00355571	0.00576281	0.00777403	0.00780142	0.00952915		99	0.00534074	0.0031968	30	0.00059363
100	0.00133419	0.00528411	0.00210894	0.00272927	0.00461828	0.00192028	0.00105074	0.0026872	0.00128524	0.00435659	0.0048594	0.00287957	0.0049337	0.00614949	0.000840325	0.00499082	0.00760135	0.0136436	0.00823955	0.00194175	0.0118547	0.0109662	0.00926295	0.0056101	0.00444006	0.00458794	0.0042709	0.00783494	0.00679056	0.00933786		100	0.00528035	0.00335353	30	0.000622734

## Sheet: D haz
Hazard functions: mitral cells (doublet cells)
modes highlighted
CELL	h091125-3	h090929-3	h090819-1	h090818-2	h090813-2	h090811-1	h090806-2	h090806-1	h090730-2	h090728-1	h090724-2	h090724-1	h090720-2	h090720-1	h090717-1	h090715-2	h090709-2	h090708-1	h090707-2	h090707-1	h090710-2	h080827-1	h090824-1	h080609-2a	h080617-2a	h080618-2	h080624-2	h080625-1a	h080714-1	h080714-4	h080717-3	h080717-4	h080812-3	h080813-2	h080814-3	h080825-1	h080825-2	h080826-3	h080827-1a	h080902-1	h081104-1	h081105-2	h081117-1	h081117-2	h081201-1	h081209-1	h090210-1	h090217-1
mode1	5	6	5	5	7	6	6	6	7	7	6	6	6	6	5	5	4	7	7	8	6	8	6	6	5	7	6	7	7	7	7	8	7	6	6	6	6	6	7	5	7	6	6	5	6	6	6	5
mode2	22	33	20	19	35	20	19	23	26	16	29	25	31	32	19	15	39	25	26	32	33	33	22	23	23	27	31	30	26	25	25	41	27	23	18	18	21	21	33	22	41	36	26	19	32	39	31	20

bin (ms)
1	0	0	0	0	0	0	0	0	0	0	0	0	0	0	0	0	0	0	0	0	0	0	0	0	0	0	0	0	0	0	0	0	0	0	0	0	0	0	0	0	0	0	0	0	0	0	0	0
2	0	0	0	0	0	0	0	0	0	0	0	0	0	0	0	0	0	0	0	0	0	0	0	0	0	0	0	0	0	0	0	0	0	0	0	0	0	0	0	0	0	0	0	0	0	0	0	0
3	0	0	0	0	0	0	0	3.59855e-05	0	0	0	0	0	0	0	0	0	0	0	0	0	0	0	0	0	0	0	0	0	0	0	0	0	0	0	0	0	0	0	0	0	0	0	0	0	0	0	0
4	0.000333057	0	0.000292205	0.000447788	0	0.000475171	0	0.000323901	0	0.00725067	0	0.000274194	0	0	0	0.00239314	0.0168956	0.00107435	0	0	7.14971e-05	0	0	0.000850412	0.0140366	0	0	0	0	0.00617313	0	0	0	0	0	4.70788e-05	0	0.000119246	0	0.0156195	0	0	0.00333598	0.0018816	0	0	0.000251004	0.00277214
5	0.0618241	0.0371795	0.0556814	0.0196704	0.000115482	0.0217757	0.00465648	0.00743824	0	0.166837	0.00689075	0.00521241	0.0665208	0.0351773	0.0359981	0.017743	0.00058598	0.00164997	0.000342026	0.000391936	0.00171621	0	0.0740773	0.156779	0.288956	0.000741656	0.0126647	0.00136694	0.000908586	0.027434	0	0	0	0.0224796	0.0210175	0.0164783	0.00662966	0.00155039	0	0.257653	0.00942772	0.0153271	0.141178	0.0507541	0.0218101	0.0222507	0.0641058	0.190284
6	0.0550203	0.099534	0.0542444	0.0184825	0.00462002	0.0368339	0.0192219	0.0223866	0.0168638	0.0985812	0.044013	0.0317731	0.0763644	0.0457168	0.0311452	0.0133247	0	0.00438679	0.00451121	0.00300721	0.0116301	0.00534288	0.192142	0.206723	0.18198	0.00667986	0.121876	0.00746001	0.0100541	0.0380782	0.02443	0.00876158	0.0143105	0.109408	0.0571972	0.0423169	0.0355424	0.00645007	0.00815828	0.205498	0.116881	0.035421	0.170881	0.0276505	0.100421	0.157549	0.181615	0.178606
7	0.013535	0.0417745	0.0163639	0.00597468	0.10649	0.0223885	0.0158062	0.01614	0.0812676	0.0250837	0.0303622	0.0264479	0.0130459	0.00758927	0.00410839	0.00640723	0	0.0089037	0.00702198	0.00289396	0.0101782	0.0271708	0.0533609	0.0736735	0.0319884	0.011457	0.0878429	0.00787809	0.0196489	0.0394346	0.0654424	0.0713355	0.0147382	0.0813772	0.0226031	0.036639	0.0337947	0.00577062	0.0474093	0.0564014	0.119871	0.0231258	0.0678232	0.00549882	0.0725345	0.0867532	0.0244755	0.0382792
8	0.00262401	0.00733025	0.0056563	0.00219513	0.0950193	0.0144025	0.0103978	0.00869379	0.0580601	0.0103605	0.0083589	0.0106646	0.00126319	0.000190221	0.00316648	0.00475772	0.000117328	0.00674921	0.00511999	0.00330783	0.00392675	0.0273936	0.00428848	0.0115385	0.00513206	0.00554296	0.0250846	0.00627259	0.0172836	0.0319946	0.0419197	0.0770592	0.00669792	0.0405208	0.0147008	0.0283817	0.0259827	0.00169287	0.0466413	0.013018	0.0406015	0.0109261	0.0195702	0.00189573	0.0173248	0.0227531	0.000560036	0.00948696
9	0.00133943	0.00116595	0.00435001	0.00208868	0.0478109	0.0125304	0.00801887	0.00634732	0.0252599	0.0109868	0.00380909	0.00338204	0	0	0.00269558	0.0071705	0	0.00422405	0.00337616	0.00106559	0.00220979	0.0144408	0.000455543	0.00569761	0.00383744	0.00126678	0.00779024	0.00655698	0.0105949	0.0292654	0.0125544	0.0386726	0.00606878	0.0247305	0.0184975	0.0248318	0.0295828	0.00193798	0.0242476	0.0099387	0.0132109	0.00526039	0.00857213	0.00379867	0.00192719	0.00407451	0.00022414	0.00845417
10	0.00152291	0.00077821	0.00705764	0.00295611	0.0137019	0.011878	0.00805798	0.00554162	0.0153751	0.0149694	0.00284948	0.00202112	0.000133337	0	0.00763584	0.0117722	0	0.00328132	0.00308325	0.000667424	0.00183809	0.00852861	0.000621478	0.00782669	0.00536786	0	0.00408273	0.00656505	0.00776356	0.0257453	0.00616818	0.0127905	0.0117594	0.0219766	0.0235576	0.0265046	0.0371806	0.00449029	0.00877065	0.0142602	0.0038575	0.00383395	0.00654644	0.00699078	0.00150182	0.00175336	0.00156933	0.0152177
11	0.00211804	0.00233645	0.0120156	0.00520887	0.00465698	0.0107389	0.00856463	0.00633994	0.0112077	0.0255779	0.00319494	0.00299001	0.000333439	0	0.00824841	0.0175106	0	0.00314756	0.0032492	0.000935648	0.00261496	0.00606368	0.00165831	0.0116918	0.00609524	0.000253678	0.0026579	0.00884078	0.00793223	0.0233942	0.010513	0.0057119	0.0130435	0.0227363	0.0398762	0.0266637	0.045205	0.00682677	0.00538269	0.0130389	0.00205011	0.00517585	0.00739774	0.0152	0.00107434	0	0.00246997	0.0258644
12	0.00341141	0.00156128	0.0178143	0.00801421	0.00225702	0.0116972	0.00965592	0.00799155	0.015028	0.0301804	0.00310292	0.00311455	0.00020021	0.000190292	0.00685639	0.0238271	0	0.00338827	0.00365379	0.000401748	0.00417819	0.00655468	0.00498318	0.0146807	0.00830459	0.000253743	0.00261981	0.0115473	0.00734294	0.0241888	0.00832053	0.00448368	0.0157663	0.0246259	0.0503508	0.0244466	0.0506038	0.00969682	0.00637557	0.0128255	0.00182607	0.00466916	0.0105217	0.0251828	0.0020076	0.00175644	0.00292628	0.0365641
13	0.00523615	0.00195465	0.025375	0.0124637	0.00296088	0.012571	0.0116777	0.00902304	0.0232739	0.0360955	0.00568405	0.00453767	0.000400595	9.51817e-05	0.00874819	0.0301602	0.000234709	0.00370817	0.0039371	0.000938169	0.00453103	0.00776899	0.0111431	0.0196731	0.010822	0.00228426	0.00289842	0.0151723	0.0110137	0.0246684	0.0126501	0.00344828	0.0235571	0.0347329	0.0549176	0.0250592	0.0537048	0.0163609	0.00671491	0.0117222	0.00251544	0.00804182	0.0122793	0.031	0.00323299	0.00175953	0.00485382	0.045367
14	0.0066479	0.00430866	0.0326563	0.0149523	0.000874487	0.0159575	0.0132332	0.0092486	0.0285941	0.0394533	0.00732057	0.00708387	0.000801895	0.000285598	0.0130829	0.0310888	0.000117407	0.00372878	0.00458721	0.00161133	0.00552581	0.00935548	0.0213134	0.0215435	0.0155639	0.00203511	0.00331562	0.0171689	0.0118012	0.0273231	0.0117662	0.00374267	0.0234017	0.0390173	0.0676175	0.0272225	0.0650736	0.0205393	0.00645985	0.0121578	0.00275103	0.00729631	0.0149311	0.0495356	0.00461295	0.00176263	0.00589837	0.0582263
15	0.00798225	0.00590087	0.0419904	0.0203026	0.00210135	0.0158873	0.0142637	0.0105502	0.0376124	0.0394381	0.00787665	0.00817512	0.000870248	0.000952528	0.0147589	0.0369793	0.000117434	0.00589224	0.00467988	0.00121242	0.0100739	0.0101412	0.0369141	0.0236767	0.0178607	0.00101963	0.00473934	0.0198229	0.0113815	0.0246109	0.0137584	0.00340232	0.0286561	0.0452632	0.0701416	0.0276095	0.0629849	0.0281745	0.0076359	0.0175105	0.00298851	0.00789438	0.017044	0.0571842	0.00528602	0.00235433	0.00821543	0.0591635
16	0.0093616	0.0110803	0.048658	0.0224045	0.00228321	0.0185364	0.0144336	0.0110303	0.0491362	0.0463329	0.00984512	0.00931456	0.0020121	0.000763449	0.0129769	0.0343438	0.00105714	0.00717963	0.00541459	0.00256581	0.0094115	0.0115661	0.0497918	0.0270312	0.0199367	0.00408267	0.00599817	0.0228733	0.0132706	0.0291886	0.0205231	0.00483642	0.0328077	0.0483541	0.0738484	0.0260808	0.066001	0.0291236	0.00975164	0.0179244	0.00438091	0.0112498	0.0202515	0.0642994	0.00764359	0.00176991	0.0108145	0.0715124
17	0.0112073	0.010004	0.0540897	0.027582	0.00334774	0.020702	0.0156267	0.0119717	0.0562919	0.040548	0.0102618	0.0105112	0.00269468	0.00200706	0.0141549	0.0337711	0.00129469	0.00795958	0.00605295	0.00217189	0.0116262	0.0138695	0.0620612	0.0277822	0.0224727	0.0058929	0.00746234	0.0254765	0.0143686	0.0309347	0.0195837	0.00586049	0.0373389	0.05048	0.0752632	0.0290218	0.0612777	0.0312244	0.0116172	0.0209478	0.00509495	0.0130429	0.0241827	0.0715897	0.0107101	0.00118203	0.014422	0.0811092
18	0.0125502	0.00767987	0.0549297	0.0290393	0.00300951	0.0217332	0.0145916	0.0125536	0.0598075	0.0393412	0.0127423	0.0117755	0.00372719	0.00268666	0.019493	0.0337317	0.00188788	0.00884482	0.00608842	0.00436282	0.0122019	0.0134924	0.0731009	0.0258001	0.0222863	0.00721649	0.0103495	0.0245011	0.0148697	0.029578	0.0182986	0.00582315	0.0352363	0.0590901	0.0758395	0.0294138	0.0625	0.0361717	0.0103526	0.0211842	0.00488827	0.0146211	0.0257511	0.0835175	0.0122349	0.00473373	0.0164031	0.0799353
19	0.0130858	0.014664	0.0605063	0.0293907	0.00177782	0.0207931	0.0166813	0.0120817	0.0621014	0.0401067	0.013539	0.0135964	0.00498773	0.00395488	0.0220574	0.0334864	0.00153949	0.0125641	0.00703349	0.00522668	0.0103426	0.0167603	0.078595	0.0303386	0.026102	0.00830737	0.0115363	0.0278046	0.0171659	0.0321847	0.0200626	0.00730349	0.040487	0.0602075	0.0735951	0.0293953	0.064	0.0386974	0.0135284	0.0218591	0.00561404	0.01441	0.0287765	0.0851013	0.0160649	0.00297265	0.0212358	0.082923
20	0.013778	0.0194295	0.0611406	0.0292668	0.00374277	0.0269872	0.0142458	0.0119067	0.0653185	0.0346262	0.0142618	0.0156723	0.00663168	0.00447187	0.0179781	0.0326281	0.0030881	0.0110096	0.00776455	0.00514317	0.0130381	0.0169218	0.0825343	0.0274849	0.030567	0.0104712	0.0144701	0.0287053	0.0149362	0.0339157	0.021635	0.00866841	0.0392446	0.0563769	0.0669769	0.0282665	0.0614118	0.0401033	0.0153086	0.0209094	0.00611621	0.0136074	0.0320433	0.0758893	0.0170138	0.00775194	0.0242707	0.0857225
21	0.0136959	0.0193929	0.0602317	0.0293411	0.00286672	0.0248286	0.0156666	0.0131342	0.0649052	0.0334433	0.016329	0.0183006	0.00757065	0.00470759	0.0163292	0.0300697	0.00274808	0.0124369	0.00722286	0.00674192	0.0141859	0.0195502	0.0842524	0.0287949	0.0314547	0.0100529	0.0187744	0.0293581	0.018403	0.0354863	0.0207777	0.0102873	0.0399263	0.0607896	0.0653723	0.0253042	0.0688027	0.0462098	0.0148178	0.0213559	0.00710059	0.0167303	0.0337087	0.0815512	0.0206458	0.00600962	0.0316583	0.0837965
22	0.0149738	0.0180567	0.0613531	0.0288153	0.00269842	0.0206039	0.0148325	0.0130528	0.0638821	0.0267856	0.0154964	0.020793	0.00841115	0.00742417	0.0138197	0.0285405	0.00396382	0.0138544	0.00811882	0.00555306	0.0132152	0.0198434	0.0893432	0.0276354	0.0283086	0.0163014	0.0201639	0.0308729	0.0183743	0.0355314	0.0257654	0.0121019	0.043826	0.0618327	0.0632743	0.0271793	0.0525172	0.0398208	0.0170132	0.0264404	0.00834327	0.0158209	0.0301916	0.0835144	0.0234586	0.00544135	0.0286715	0.0821886
23	0.0142985	0.0262697	0.0564634	0.0265915	0.00325043	0.0192919	0.0158077	0.0139308	0.0658355	0.0269714	0.0177363	0.0178385	0.0105298	0.0052235	0.0148856	0.025169	0.00351007	0.0157854	0.00869763	0.00921559	0.0140254	0.0206067	0.084807	0.0350085	0.0340698	0.0206466	0.0217805	0.0312327	0.0182741	0.036432	0.0214686	0.0105967	0.033456	0.068753	0.0596134	0.0255126	0.0561927	0.0438915	0.0205686	0.0219402	0.00961538	0.0125872	0.0343576	0.0819783	0.0227236	0.0109422	0.0299185	0.0765777
24	0.0143597	0.0238309	0.0513376	0.0249417	0.00272112	0.0182313	0.0146498	0.0128105	0.0669632	0.0254649	0.0180475	0.0217087	0.0089201	0.00690144	0.0160323	0.027039	0.00572735	0.0157239	0.00794886	0.00821583	0.0131546	0.0202349	0.0869529	0.0335479	0.0319202	0.014147	0.0230844	0.0321204	0.0192606	0.0341641	0.0230525	0.0116977	0.0366909	0.0636456	0.0577672	0.0235304	0.0506278	0.0350624	0.0185248	0.0232812	0.00873786	0.015973	0.0330744	0.0701107	0.0251619	0.00676091	0.0316674	0.0726634
25	0.0134102	0.0267158	0.0519967	0.0259745	0.00418841	0.017354	0.0142859	0.0137013	0.0702635	0.0195109	0.019693	0.0204402	0.0124338	0.00812788	0.0135973	0.0220672	0.00640712	0.019267	0.00858609	0.00760791	0.0147287	0.0219201	0.0845602	0.0300706	0.0292514	0.0182893	0.0243634	0.0322008	0.0185185	0.0369525	0.025061	0.0125279	0.039885	0.0663404	0.0509759	0.0231105	0.0473549	0.0350253	0.0180047	0.0234637	0.00954946	0.0174809	0.0355014	0.0714286	0.0253003	0.0123762	0.0341248	0.0751529
26	0.0137821	0.0269759	0.0441884	0.0236047	0.00329729	0.0148426	0.0152118	0.0125056	0.0728745	0.0177899	0.0179904	0.0194328	0.0137952	0.00940963	0.00980881	0.0208675	0.00798392	0.0174151	0.00909733	0.00848352	0.0144751	0.0203453	0.0808121	0.0332917	0.0323616	0.0252221	0.0276032	0.0306247	0.020278	0.034269	0.0168586	0.0112858	0.0407934	0.0631916	0.0466973	0.022226	0.0474698	0.0380435	0.0174491	0.0249174	0.0133498	0.0184273	0.0359126	0.074359	0.0243838	0.0169173	0.0344472	0.0648819
27	0.0133817	0.0257782	0.0478503	0.0195847	0.00349668	0.0156888	0.0150611	0.0128718	0.060262	0.0125781	0.0170267	0.0184326	0.0122964	0.0117169	0.0115333	0.0198796	0.00570111	0.0167317	0.00863842	0.00924717	0.0127029	0.0212682	0.0731547	0.0322858	0.0310485	0.0267568	0.029657	0.0303317	0.0176136	0.0340695	0.0224109	0.0135401	0.0429185	0.0612372	0.0365482	0.0208369	0.0399624	0.0328894	0.0192914	0.0211213	0.0107742	0.020068	0.033163	0.065097	0.0248141	0.0184831	0.0346089	0.057932
28	0.0126912	0.0314528	0.0436425	0.0200761	0.00628813	0.0156393	0.0142316	0.0128925	0.05886	0.0127674	0.0165982	0.0192686	0.0120587	0.0114474	0.0117923	0.0162362	0.0061485	0.0169633	0.00848511	0.00863711	0.0132002	0.0219495	0.0732657	0.030694	0.0294761	0.0244713	0.0293682	0.031118	0.0165341	0.0338056	0.0206669	0.0150028	0.0317978	0.0539735	0.0331928	0.019082	0.0342801	0.0321302	0.0211416	0.0231753	0.0124113	0.0178365	0.0304573	0.0587654	0.0285688	0.0155844	0.0333228	0.0554165
29	0.0119991	0.0262887	0.0416831	0.0169828	0.00578441	0.013077	0.013833	0.012516	0.0510204	0.00990207	0.0206429	0.0193195	0.0132342	0.0134949	0.0088463	0.014008	0.00920334	0.0181074	0.00896173	0.00942896	0.0144548	0.0224421	0.0655633	0.0240936	0.0330166	0.0176525	0.0276768	0.0328721	0.0166702	0.0332693	0.021103	0.0170947	0.0328421	0.0525026	0.0356948	0.0173913	0.035497	0.0303945	0.0202836	0.0230434	0.00948961	0.0181604	0.0343871	0.0503673	0.0277069	0.0138522	0.033818	0.0520439
30	0.0112125	0.0291159	0.0420532	0.0178384	0.00583183	0.0119808	0.0115754	0.0123996	0.0551509	0.0108628	0.0158724	0.0184607	0.0135421	0.0121434	0.0114518	0.0128693	0.00791741	0.0169552	0.00862985	0.00716761	0.0135792	0.0229955	0.0592643	0.025629	0.0323202	0.0233291	0.0300929	0.0331512	0.0158707	0.034205	0.0242754	0.01121	0.0309099	0.0483931	0.029952	0.0183377	0.0294427	0.0260116	0.0229081	0.0207955	0.0129467	0.0181538	0.0333539	0.0524862	0.0262595	0.0207358	0.0321272	0.0471152
31	0.0119736	0.0305344	0.0393802	0.0167719	0.00720777	0.0114092	0.0132767	0.0115999	0.0440529	0.0100012	0.0159882	0.0174783	0.015757	0.0132612	0.00836224	0.0112491	0.0092456	0.0188796	0.00845335	0.00892521	0.0154292	0.0226766	0.0573497	0.0284749	0.0265941	0.0242092	0.0310887	0.03091	0.0170796	0.0333586	0.018381	0.0160053	0.032345	0.058618	0.0209729	0.0173792	0.0308776	0.0225976	0.0231509	0.015821	0.0118048	0.0181406	0.030895	0.0373178	0.0288654	0.0204918	0.0365129	0.0408548
32	0.0107002	0.0286839	0.0360663	0.0133697	0.00613182	0.00996209	0.0113726	0.0100288	0.0391705	0.00694871	0.0142497	0.0173195	0.0144552	0.0137359	0.00977218	0.0111416	0.00845782	0.0147332	0.0080387	0.0127909	0.0118624	0.0228827	0.0470118	0.0295579	0.0265677	0.0224942	0.0304819	0.0327904	0.0155865	0.0319328	0.0208057	0.0155032	0.0246054	0.0527835	0.0193395	0.0161733	0.0167691	0.0221859	0.0249046	0.0194062	0.010884	0.0175875	0.0274978	0.0472441	0.0300319	0.0181311	0.0359021	0.0419397
33	0.0101314	0.0335843	0.0311411	0.0135283	0.00618513	0.00907573	0.0123975	0.0108302	0.0435651	0.00705842	0.0131113	0.0177141	0.0130018	0.0116397	0.00476227	0.00777864	0.00956815	0.0172956	0.00871216	0.00967356	0.0160297	0.0234186	0.0496534	0.0276427	0.0272928	0.0186125	0.0289251	0.0316377	0.0171212	0.0304398	0.019123	0.0165218	0.026654	0.0452764	0.0227549	0.0158623	0.0255827	0.0229281	0.0263646	0.018018	0.0169082	0.0180832	0.0291765	0.0368722	0.0280988	0.0191761	0.0323491	0.0389877
34	0.00953549	0.0305572	0.0299832	0.0109139	0.00487451	0.00955973	0.0112469	0.00999184	0.0405349	0.00557796	0.0136285	0.0177221	0.014077	0.0114048	0.00786412	0.00883047	0.0072045	0.0168368	0.00843837	0.00863222	0.0137959	0.0205844	0.0422392	0.0229008	0.0259003	0.02	0.0304683	0.0314857	0.0157238	0.0278143	0.0173297	0.0163619	0.0273839	0.0492476	0.0192487	0.0136759	0.0169195	0.0197996	0.0215782	0.0189502	0.011466	0.0171271	0.0278487	0.039604	0.0278202	0.0188269	0.0322643	0.0355872
35	0.0090478	0.0179234	0.0227498	0.0100584	0.00824566	0.00821122	0.010864	0.011052	0.0313589	0.00484152	0.0137777	0.0153902	0.0142181	0.0133508	0.00842721	0.00711736	0.00888129	0.0165651	0.00847881	0.00986031	0.0129241	0.0217875	0.0382572	0.0288254	0.0248397	0.0116115	0.0286839	0.0299929	0.0158966	0.0282417	0.0208417	0.0176125	0.02363	0.0446043	0.0120291	0.0128751	0.0207715	0.0234414	0.0220541	0.0199295	0.0138083	0.0179876	0.0285271	0.0329897	0.025923	0.0199262	0.0291223	0.0319803
36	0.00777549	0.0169918	0.0253036	0.0099098	0.00774646	0.00751695	0.00960443	0.00963604	0.0296763	0.0063221	0.0145439	0.0136835	0.0137251	0.0125119	0.00540926	0.00749807	0.0094726	0.0152979	0.00771064	0.00859647	0.0127128	0.02061	0.0322284	0.0288488	0.024994	0.0149519	0.0277939	0.0292025	0.0142437	0.0261562	0.0186246	0.0150308	0.0216272	0.0356426	0.0147389	0.014247	0.0169697	0.0199183	0.0218881	0.0186141	0.0128815	0.0194619	0.0294877	0.0234542	0.0226959	0.0180723	0.0295821	0.0277001
37	0.0075728	0.0192061	0.0241433	0.00795506	0.00743011	0.00768219	0.0103207	0.00867529	0.0268767	0.00372355	0.0101015	0.01405	0.0123002	0.0137819	0.00683194	0.00554043	0.00846066	0.0154082	0.00876495	0.0104227	0.0126263	0.019882	0.0304472	0.0294202	0.022691	0.0151789	0.0267272	0.0284559	0.0161447	0.0276372	0.0171011	0.0170068	0.0268421	0.0390422	0.0110569	0.0125191	0.0135635	0.015112	0.022491	0.0170545	0.0124823	0.017124	0.0287378	0.0298399	0.0265236	0.0199387	0.0251546	0.0269211
38	0.0074048	0.017624	0.0247406	0.00901621	0.00588506	0.00852052	0.00993669	0.00828471	0.022381	0.00417203	0.011364	0.00939531	0.0102916	0.0127624	0.00553759	0.0063064	0.00875129	0.0140039	0.00862156	0.00760409	0.0112364	0.0217897	0.0270854	0.0270747	0.0257279	0.0187156	0.029909	0.0286946	0.0157532	0.0270883	0.0180352	0.0160853	0.0210925	0.0330444	0.0111805	0.0130901	0.00875	0.0153439	0.0233553	0.016864	0.0106291	0.0140566	0.0256778	0.0277569	0.0236135	0.0211268	0.0284277	0.0244427
39	0.00745117	0.0199336	0.0190944	0.0056907	0.00716189	0.00573133	0.00920791	0.00862763	0.0165611	0.0025268	0.00810194	0.0100333	0.0106435	0.0107885	0.00419746	0.00710121	0.0116632	0.0122407	0.00805635	0.00830128	0.010215	0.0196654	0.0256203	0.0238959	0.0222852	0.0138369	0.0264942	0.0284708	0.0140047	0.0267453	0.0179343	0.0175839	0.0171271	0.0313725	0.011307	0.0125326	0.00819672	0.0145083	0.0248609	0.0184727	0.0107433	0.0134538	0.0232776	0.0216049	0.0243086	0.0231815	0.0288094	0.0181718
40	0.00645091	0.0210169	0.0189099	0.00712979	0.00744142	0.0110988	0.00957504	0.00810185	0.0203071	0.00359999	0.0104466	0.00808804	0.0112492	0.0142548	0.00846255	0.00519031	0.0102037	0.014568	0.00756163	0.0088348	0.0118093	0.0205352	0.0192547	0.0278897	0.0245059	0.0117558	0.0253523	0.0289113	0.0124281	0.0233935	0.0160616	0.0167376	0.019674	0.0323887	0.0124453	0.0113168	0.00890019	0.0177208	0.0212456	0.0159637	0.0123276	0.0136373	0.0231475	0.0165615	0.0283463	0.0130933	0.0310545	0.0176669
41	0.00674875	0.0200831	0.0187075	0.00479751	0.00835564	0.00802402	0.00935313	0.00887108	0.0227503	0.00106742	0.00951735	0.00990597	0.012855	0.0137578	0.00477842	0.00481025	0.00848622	0.0122081	0.00799521	0.0073955	0.0121375	0.0209173	0.0164661	0.0216768	0.0197191	0.0149655	0.0272584	0.028109	0.0121565	0.0217893	0.0149821	0.0184001	0.0149083	0.0340705	0.010218	0.0109114	0.00769724	0.01471	0.0241875	0.0128074	0.0172363	0.0163021	0.0204711	0.0176423	0.0211931	0.0182421	0.0236785	0.0159863
42	0.00525117	0.0176678	0.0187753	0.00787011	0.00655258	0.00645274	0.00877948	0.00711791	0.0155199	0.0034239	0.00737993	0.00763405	0.0100134	0.0114979	0.00530453	0.00456486	0.00716188	0.0131175	0.00804163	0.00892736	0.00945247	0.0215128	0.0120197	0.0244379	0.0205291	0.0120764	0.0259718	0.0280456	0.0137794	0.0243399	0.01521	0.0148356	0.0116414	0.0371287	0.0106676	0.00995025	0.00840336	0.0149296	0.0233888	0.0141844	0.010886	0.0161527	0.0208989	0.0163265	0.0196472	0.0228041	0.0247428	0.0179867
43	0.00611081	0.0151079	0.0138357	0.00560043	0.00832019	0.00433295	0.00807128	0.00764833	0.0141881	0.00301904	0.00794858	0.0112454	0.0097324	0.0111274	0.00487151	0.00356831	0.00924224	0.014912	0.00720451	0.00578486	0.00966156	0.0193009	0.013904	0.0220441	0.0226473	0.0153785	0.0216648	0.0276525	0.0135325	0.0214696	0.0133702	0.0163818	0.01649	0.0173522	0.00973913	0.00895783	0.00521512	0.0131541	0.0210855	0.0205299	0.0122287	0.0119403	0.019883	0.019917	0.0242672	0.0190147	0.022105	0.0129985
44	0.00620841	0.0182615	0.0167164	0.00589657	0.00820278	0.00438734	0.00875639	0.00706871	0.0138593	0.00217112	0.00830322	0.00970412	0.0100736	0.0104006	0.00737568	0.00389487	0.00873717	0.0135405	0.00766567	0.00773421	0.00782952	0.0186477	0.010575	0.0218579	0.0184226	0.00841009	0.0254617	0.0241996	0.0114912	0.0247219	0.0100467	0.0143788	0.0149701	0.0209287	0.00913242	0.0101411	0.00524246	0.0144886	0.0211408	0.0146901	0.0111421	0.0114372	0.0192422	0.0152413	0.0229146	0.015859	0.020036	0.0158635
45	0.00564538	0.0171131	0.0142684	0.00530147	0.00786169	0.00352386	0.00791432	0.00825248	0.0108108	0.00218172	0.00698603	0.00988704	0.0100368	0.0102854	0.00199487	0.00438012	0.00871538	0.0109099	0.0077647	0.00679467	0.00892153	0.0188441	0.0109107	0.0206006	0.0174487	0.0105008	0.0230911	0.0232611	0.0109038	0.019962	0.0127449	0.0149034	0.0151976	0.0187041	0.00850762	0.00801782	0.00592885	0.0108792	0.0195599	0.0134545	0.0106416	0.0148439	0.0180989	0.0171969	0.023023	0.0223814	0.0214941	0.011253
46	0.00474043	0.016654	0.0166307	0.00536741	0.00640379	0.00294066	0.00753705	0.00760858	0.00928962	0.00109621	0.00610048	0.00795551	0.00958735	0.00761896	0.00450556	0.00381104	0.00695196	0.0116817	0.00707999	0.00667349	0.0118205	0.0167382	0.0126069	0.0160428	0.0177585	0.00816327	0.022601	0.0234444	0.010113	0.019237	0.0133875	0.0149158	0.0166667	0.0238257	0.00715052	0.00965424	0.00530152	0.0115933	0.0188418	0.0129008	0.0158178	0.0119654	0.0185874	0.0113736	0.0215164	0.0164835	0.0206268	0.0123039
47	0.00516252	0.0107775	0.0184779	0.00566628	0.00735325	0.00561906	0.00760769	0.00679729	0.0099283	0.00197802	0.00740327	0.00780876	0.0077241	0.00996898	0.00858416	0.00353446	0.00863138	0.00917981	0.00622969	0.00698242	0.0107551	0.0162047	0.0134519	0.0155797	0.0189912	0.0123457	0.0198478	0.0232955	0.0117809	0.0181309	0.0116307	0.013952	0.0138104	0.0216179	0.00756212	0.00872818	0.00466356	0.0108271	0.0189212	0.0134429	0.0122147	0.010989	0.0173611	0.00619469	0.0188482	0.0139665	0.0188731	0.0127686
48	0.00511494	0.0124514	0.0146777	0.0045699	0.00788035	0.00412453	0.00752092	0.00816104	0.00779944	0.00198682	0.00850568	0.0106601	0.00757646	0.00788882	0.00513342	0.00247715	0.00841863	0.0105277	0.00736832	0.00486875	0.00898463	0.0163607	0.0067021	0.0235554	0.0157968	0.00958333	0.018382	0.0231225	0.0115488	0.0196408	0.0142192	0.0162334	0.0108211	0.02067	0.0105225	0.0102916	0.00736278	0.00881727	0.0200058	0.0140045	0.0107387	0.00997732	0.0162223	0.0124666	0.0182955	0.00849858	0.0172846	0.011041
49	0.0053484	0.00945626	0.0113342	0.00461881	0.00705791	0.00497644	0.00726637	0.0064485	0.0101067	0.0015522	0.00787787	0.00530114	0.00813238	0.00783475	0.00311046	0.00342391	0.00837492	0.0100754	0.00667622	0.00871627	0.00938181	0.0155616	0.0114007	0.0180927	0.0191975	0.0134623	0.0210294	0.0241671	0.00951663	0.0164384	0.0101965	0.012153	0.00772201	0.0167394	0.00880088	0.00947429	0.00809171	0.0138037	0.0190924	0.0122841	0.0148026	0.0125973	0.0176327	0.0108206	0.0208107	0.0180952	0.0190071	0.0102073
50	0.00508461	0.0119332	0.00786112	0.00359136	0.00804845	0.00390838	0.00721638	0.00624118	0.00340329	0.00244767	0.00541473	0.00648268	0.00668203	0.0108505	0.00365049	0.00454604	0.0088819	0.0116453	0.00631409	0.00932666	0.0100139	0.0171249	0.00870793	0.0226488	0.0147601	0.0098081	0.0197422	0.0223196	0.011796	0.0182799	0.010804	0.0150113	0.0116732	0.0207254	0.00776915	0.0107314	0.00815772	0.0143079	0.022159	0.0132141	0.0143573	0.0136859	0.0156224	0.0118505	0.0183981	0.013579	0.0164835	0.00902353
51	0.00528525	0.010467	0.00924397	0.0043458	0.00604726	0.0037879	0.00760644	0.00621738	0.00569152	0.00178992	0.0078128	0.00599304	0.00884519	0.00609756	0.00525149	0.00348198	0.00771828	0.0123314	0.00638694	0.00649112	0.00763212	0.0166074	0.00664767	0.017282	0.0146556	0.00861326	0.018992	0.0207443	0.0090489	0.018443	0.00990602	0.0121462	0.0104987	0.0181406	0.00745712	0.00966867	0.003427	0.0107289	0.0222018	0.0116187	0.0111789	0.0136406	0.0163768	0.00553506	0.0177735	0.0167158	0.0155837	0.0107317
52	0.00511882	0.00976404	0.011996	0.00487779	0.00609909	0.00316342	0.00761861	0.00652335	0.00629651	0.00134784	0.00554833	0.00779439	0.00691533	0.00710643	0.00424362	0.00366708	0.00802549	0.0106044	0.00594584	0.00704671	0.00710204	0.0174212	0.00669216	0.019984	0.0166915	0.00521286	0.0167004	0.0203854	0.0124344	0.0131888	0.00949205	0.0126435	0.0172414	0.0184758	0.00788881	0.00750089	0.00343879	0.0137161	0.0242718	0.01315	0.0106201	0.0066762	0.0142465	0.00463822	0.0182596	0.01	0.0179211	0.00690335
53	0.00501827	0.00739523	0.0134907	0.00333015	0.00449557	0.0030243	0.00745724	0.00609836	0.00345622	0.00202787	0.00667295	0.00351642	0.0076323	0.00948276	0.0042782	0.00305285	0.00737483	0.0104432	0.00639224	0.00667142	0.00721943	0.0147148	0.00818094	0.0146819	0.0134454	0.00567686	0.0170922	0.0237979	0.00914814	0.0129989	0.00958301	0.0133929	0.00944669	0.0133333	0.0068156	0.00863724	0.00345066	0.01326	0.0158883	0.0111044	0.00761773	0.0134422	0.0135818	0.0083877	0.0162534	0.0121212	0.017944	0.00728236
54	0.00424823	0.00662252	0.00957265	0.00335604	0.00690529	0.00355915	0.00676136	0.00578719	0.00693642	0.000452692	0.00567462	0.00767034	0.0058992	0.005411	0.00431333	0.00404284	0.00846509	0.0116185	0.00624237	0.00410556	0.00688197	0.0144449	0.00776322	0.0157285	0.0155026	0.0105402	0.0172793	0.0214838	0.0100268	0.017251	0.0083682	0.0142891	0.00953678	0.0198728	0.00419367	0.00726041	0.00207756	0.0140937	0.0195695	0.0136791	0.0115143	0.00973236	0.0109444	0.0075188	0.0192471	0.0143149	0.0133168	0.00800267
55	0.00510166	0.00833333	0.0107007	0.00288126	0.00625162	0.00393822	0.00715566	0.00594915	0.00582072	0.000906302	0.00409586	0.00778417	0.00487552	0.00839889	0.00271816	0.00342508	0.00780452	0.00976697	0.00648183	0.00487027	0.00769135	0.0148429	0.00391198	0.0147183	0.0141893	0.00399467	0.0189271	0.0206473	0.00822302	0.0152888	0.0108122	0.014013	0.0110041	0.0227088	0.00765697	0.00865431	0.00277585	0.00764628	0.0172987	0.0144898	0.0134133	0.00884521	0.0103516	0.00568182	0.0171935	0.0134855	0.0150659	0.00705882
56	0.00422607	0.00588235	0.00976971	0.00252228	0.00533673	0.00277086	0.00630539	0.00519277	0.00526932	0.00113518	0.00357657	0.00395071	0.00556406	0.00556066	0.00819691	0.00476416	0.00548535	0.0100851	0.00661569	0.00737762	0.00521948	0.012671	0.00490918	0.0132309	0.0129893	0.0111408	0.0190639	0.0214311	0.0105157	0.0170596	0.0117302	0.0113943	0.0111266	0.0182573	0.00771605	0.00799213	0.00417537	0.0100503	0.0155721	0.0128124	0.00858676	0.0101636	0.0111812	0.00952381	0.0160806	0.0136698	0.0162524	0.00947867
57	0.0048596	0.00676247	0.0123326	0.00405937	0.00488824	0.00296757	0.00602587	0.00591601	0.00765156	0.000455228	0.00581562	0.00643036	0.00354057	0.00722826	0.00610638	0.00365073	0.00800763	0.00917973	0.00566787	0.00574132	0.00672332	0.0137275	0.00271337	0.0138408	0.0168949	0.00630915	0.019318	0.0198231	0.0104231	0.0150156	0.00728352	0.0110299	0.00773558	0.0118343	0.00699844	0.00743679	0.00209644	0.0104907	0.0163343	0.0125532	0.00866113	0.0112697	0.0151377	0.00576923	0.0145474	0.00959488	0.0191124	0.00717703
58	0.00419407	0.00851064	0.00856225	0.00371374	0.00639867	0.00281692	0.00554916	0.00535228	0.0029656	0.000911383	0.00419873	0.00496013	0.00664992	0.00509182	0.00168497	0.00250838	0.00917536	0.00698027	0.00652231	0.00656596	0.00682843	0.0137243	0.00494682	0.0127193	0.0144718	0.00634921	0.0185119	0.0188919	0.0103263	0.0150465	0.00597826	0.0114035	0.0134656	0.0145423	0.00704777	0.00886613	0.00560224	0.00889193	0.0150323	0.01142	0.00910084	0.00987842	0.0138889	0.00290135	0.0143977	0.0118407	0.0194848	0.00447504
59	0.00387579	0.0111588	0.0125945	0.00245426	0.00447005	0.00354977	0.00648892	0.00535645	0.00416419	0.00159818	0.00507751	0.00344264	0.00427937	0.00678901	0.00169039	0.00184922	0.00806631	0.00687276	0.006447	0.00690969	0.00520266	0.0126026	0.00571713	0.0155486	0.0108297	0.00867184	0.0168057	0.0173425	0.0106427	0.0144724	0.0082012	0.0120421	0.0107759	0.0138889	0.00867508	0.00718155	0.0028169	0.00759144	0.0161491	0.0115519	0.0132256	0.00818624	0.0148357	0.00969932	0.0153476	0.0174292	0.0127989	0.00587828
60	0.00414119	0.00868056	0.00655977	0.00311785	0.00474822	0.00699308	0.00683277	0.00430282	0.00597372	0.000458261	0.0045557	0.00315035	0.00348913	0.00187654	0.00395699	0.00270027	0.00776201	0.00858847	0.00618179	0.0054499	0.00576684	0.0129628	0.0045	0.0144404	0.0150306	0.00736648	0.0173389	0.0182766	0.0107572	0.0116255	0.00992282	0.0109058	0.00726216	0.0114437	0.00397772	0.00799492	0.00353107	0.00938804	0.0149711	0.0101433	0.00967982	0.00748001	0.0146778	0	0.0170892	0.0133038	0.0163767	0.00695652
61	0.00472019	0.0061296	0.00917095	0.00353311	0.00528329	0.00347645	0.00436554	0.00481171	0.00600962	0.00137619	0.00516828	0.00221857	0.0040183	0.00565042	0.00341745	0.00288541	0.00700397	0.00721898	0.00540276	0.00524787	0.00457357	0.0119881	0.00326469	0.0164835	0.0139412	0.00556586	0.0156426	0.0154181	0.0103412	0.0125877	0.00890869	0.0123233	0.00804682	0.00801425	0.00599042	0.0072918	0.00566974	0.00772201	0.0137337	0.0102473	0.00902256	0.00753638	0.0118011	0.00391773	0.0139473	0.0157303	0.0163025	0.00630473
62	0.00435731	0.0105727	0.00851536	0.00409001	0.00659015	0.00277214	0.00524884	0.00518465	0.00785973	0.000230074	0.00318857	0.00350113	0.00439182	0.00444402	0.00343984	0.00187842	0.00732132	0.00898149	0.00484249	0.00662977	0.00821682	0.0122018	0.00453515	0.0172253	0.0108903	0.0079291	0.0174167	0.0164392	0.0102338	0.0140021	0.00758427	0.0101129	0.0125369	0.0143627	0.00803536	0.00786082	0.00427655	0.010612	0.0152247	0.0128292	0.0110015	0.00733176	0.00998434	0.00589971	0.0122069	0.00684932	0.0105783	0.00317237
63	0.00482515	0.0124666	0.00784167	0.00332996	0.00767511	0.0042846	0.00563574	0.00431654	0.00365631	0.000230192	0.00437358	0.00320424	0.00409338	0.00533703	0.00288543	0.00137154	0.00967596	0.00758609	0.00589383	0.00564422	0.00418718	0.0120075	0.00303721	0.0175272	0.0115897	0.00564175	0.0175961	0.017771	0.00936003	0.013989	0.00877441	0.0108797	0.00597461	0.0118397	0.00769542	0.00922198	0.00429492	0.00929567	0.0137632	0.0141359	0.013809	0.00659457	0.00889856	0.00890208	0.0149078	0.00689655	0.0121169	0.00707214
64	0.00522388	0.00631199	0.00639819	0.00295315	0.00568979	0.00282899	0.00504082	0.00563805	0.0030581	0.000690933	0.00587852	0.00548068	0.00361412	0.00345184	0.00406192	0.00326681	0.0066492	0.00690553	0.00438786	0.00652456	0.0066058	0.0105469	0.0053313	0.0154291	0.0123119	0.00992908	0.0161991	0.014057	0.0096682	0.0148323	0.00856653	0.0105969	0.0112697	0.00829493	0.00653061	0.00734137	0.00143781	0.00974377	0.0120436	0.00740056	0.0116686	0.00955921	0.0129689	0.00199601	0.0165273	0.00810185	0.0165945	0.00534188
65	0.00393119	0.0117967	0.00909091	0.00270318	0.00729993	0.00361263	0.0056318	0.00362871	0.00429448	0.000692002	0.00445687	0.00390957	0.00381644	0.00521305	0.00467838	0.00242376	0.00673521	0.00697732	0.00575001	0.00606033	0.00617066	0.0112946	0.00382848	0.0132223	0.0118718	0.00334288	0.0175368	0.016304	0.00876414	0.0113463	0.00892857	0.0122017	0.00759878	0.0167286	0.00698439	0.00792393	0.00143988	0.00619534	0.0154799	0.0118826	0.0106257	0.010992	0.00909642	0.002	0.0121482	0.0105018	0.0121056	0.00429646
66	0.00398463	0.00734619	0.00993884	0.00353628	0.0036878	0.00345824	0.00441076	0.00431615	0.00554529	0.00115513	0.00239655	0.00492366	0.00332381	0.00438909	0.00177016	0.00365425	0.00823522	0.00665892	0.00553251	0.00641393	0.00653122	0.01328	0.00307456	0.0133995	0.0130156	0.00622904	0.0148522	0.0180305	0.0105204	0.0108144	0.00929962	0.00905847	0.00918836	0.0122873	0.00620604	0.00732162	0.0036049	0.00696736	0.0169025	0.0120255	0.00835322	0.00623475	0.0124439	0.00801603	0.0127075	0.0129717	0.0103973	0.00647249
67	0.00432468	0.0120259	0.00888031	0.00315409	0.00450138	0.00232854	0.00609652	0.00519107	0.00495663	0.000463247	0.00421245	0.00463896	0.00370064	0.00354177	0.0047364	0.00227966	0.00597683	0.00633002	0.00476411	0.00593268	0.00386771	0.0116498	0.00411205	0.0115694	0.0129844	0.00433944	0.0152144	0.0170904	0.00870942	0.0120482	0.00762687	0.0123269	0.011592	0.0124402	0.00707744	0.00764382	0.00289436	0.0103397	0.0147941	0.0140811	0.0116326	0.00927441	0.00970874	0.00505051	0.0139091	0.00358423	0.0123827	0.00579081
68	0.0035212	0.00374532	0.0101286	0.00290103	0.00506299	0.00214881	0.00458038	0.00325925	0.00435866	0.000463728	0.00333551	0.00434604	0.00408621	0.00445818	0.00418207	0.00176203	0.00580438	0.00359454	0.00584623	0.0062902	0.0050172	0.0109086	0.00335484	0.0244275	0.0113052	0.0062954	0.0144663	0.0153039	0.00810132	0.00925926	0.00768549	0.0106577	0.00781861	0.0135659	0.00712788	0.00783784	0.000725689	0.0100746	0.0144075	0.0123457	0.0125812	0.0090859	0.0106383	0.00406091	0.0128421	0.0059952	0.0144377	0.00145613
69	0.0046381	0.00657895	0.00905155	0.00236434	0.00402574	0.00334143	0.00511601	0.00429998	0.00500313	0	0.00183055	0.00471945	0.00322679	0.00494726	0.00421564	0.002476	0.00562524	0.00582238	0.00523775	0.00637075	0.00507551	0.0109548	0.00284827	0.0140845	0.0137214	0.00584795	0.0146786	0.0145932	0.00943288	0.0143606	0.00685136	0.0100638	0.00630418	0.00392927	0.00760135	0.00694634	0.00363108	0.00904636	0.0131769	0.0107843	0.0135635	0.00944707	0.0109635	0.00407747	0.0153551	0.00361882	0.0123362	0.00291651
70	0.00416699	0.0104068	0.00794281	0.00181799	0.00512829	0.00297679	0.00432203	0.00435055	0.00314268	0.000464209	0.00551012	0.00408197	0.00306922	0.00499575	0.00546397	0.00320008	0.00519218	0.00486069	0.00555206	0.00557338	0.00342345	0.0117497	0.00233706	0.0201058	0.0126476	0.00833333	0.0140295	0.0128841	0.0098711	0.00971323	0.0089982	0.0100229	0.00634417	0.00986193	0.00553191	0.00836648	0.00510204	0.00646634	0.0129355	0.012884	0.00958333	0.0058906	0.0119378	0.00716479	0.0121291	0.00484262	0.0113193	0.00219378
71	0.00417676	0.00478011	0.00920737	0.00238743	0.00598113	0.00300236	0.00450514	0.00405703	0.0075662	0.000464692	0.00432933	0.00342832	0.00399883	0.00504519	0.00490793	0.00322174	0.00799158	0.00408012	0.00502326	0.00474655	0.00546329	0.0115865	0.00312337	0.0156587	0.00982067	0.00494315	0.0151093	0.0135024	0.00950035	0.0112097	0.00544794	0.0105583	0.00319234	0.00996016	0.00770218	0.00580913	0.0029304	0.00689127	0.0150074	0.00878514	0.00883467	0.00677201	0.0105717	0.00206186	0.0120588	0.0158151	0.0181603	0.00403078
72	0.00372664	0.00768492	0.00727273	0.00211827	0.00438679	0.00464351	0.00527073	0.00488751	0.0025413	0.000465175	0.00374051	0.00448614	0.00330069	0.00254781	0.00371567	0.00342391	0.00456533	0.00615761	0.00497787	0.00509179	0.00640604	0.00973031	0.00208877	0.0153593	0.0107805	0.00645802	0.01549	0.0160444	0.0105388	0.011573	0.00882532	0.00964771	0.00880705	0.0110664	0.00560586	0.00570395	0.00440852	0.00655359	0.00922747	0.00810332	0.00933786	0.00738636	0.0087222	0.00619835	0.0122059	0.00618047	0.0136711	0.00257542
73	0.00486047	0.00677638	0.00732601	0.00212872	0.00413813	0.00184149	0.00430818	0.00398004	0.00318471	0.00046566	0.0053356	0.00313258	0.00350944	0.00372452	0.00561323	0.00235965	0.00537333	0.00559316	0.00456481	0.00332876	0.00443277	0.00866538	0.00261643	0.0150418	0.0087184	0.0045	0.012708	0.013524	0.00957396	0.0088411	0.00798281	0.0095941	0.00565428	0.0101729	0.00650477	0.00811529	0.00147601	0.00698487	0.0119125	0.0122543	0.00942588	0.00715512	0.0103388	0.0010395	0.00966075	0.00621891	0.0150836	0.00221321
74	0.00415374	0.00584795	0.00902009	0.00242451	0.00332987	0.0034968	0.00523235	0.00447036	0.00255591	0.000233073	0.00316956	0.00245109	0.00297822	0.00281395	0.00252172	0.00328349	0.00465374	0.00793801	0.00542915	0.00609305	0.0068666	0.010302	0.00183631	0.0113122	0.0109938	0.00602712	0.0151701	0.0143361	0.00652489	0.0103664	0.00526153	0.0119225	0.00324939	0.0133607	0.00829332	0.00846382	0.00295639	0.00820633	0.0116177	0.00852934	0.0121107	0.00864803	0.0120027	0.00104058	0.0115699	0.0100125	0.0149007	0.0051756
75	0.00330676	0.00980392	0.00413736	0.00286848	0.00613347	0.00290883	0.00506765	0.00443454	0.0044843	0	0.00382567	0.003518	0.0033725	0.00377275	0.00443431	0.00183683	0.00600007	0.0044393	0.00419246	0.00555174	0.00424643	0.0106458	0.00315375	0.0131579	0.0111161	0.00404245	0.0146258	0.0136703	0.00802724	0.00998782	0.0056005	0.00874811	0.00570497	0.0145833	0.00396127	0.00810926	0.00667161	0.00551615	0.0144156	0.00990615	0.00525394	0.00697877	0.00967379	0.003125	0.0107872	0.00758534	0.0159664	0.0040877
76	0.00409969	0.00990099	0.00747819	0.00317644	0.00281219	0.00167614	0.00421881	0.00448833	0.0045045	0	0.00321055	0.00212505	0.0047189	0.00332577	0.0038332	0.00276592	0.00738958	0.00425605	0.00540863	0.00374293	0.00459441	0.00964451	0.00237279	0.0121739	0.0125899	0.00456621	0.0138955	0.0149073	0.00833742	0.00959646	0.00563204	0.00776019	0.00737705	0.0179704	0.00574459	0.00688468	0.00223881	0.00633914	0.0119262	0.0118483	0.0101232	0.00995608	0.00885961	0.00104493	0.00742459	0.0178344	0.0102477	0.00373134
77	0.00470493	0.007	0.00627878	0.00145454	0.00479969	0.00210527	0.00372487	0.00454345	0.00323206	0	0.00387544	0.00355616	0.00324237	0.00454318	0.00450495	0.0020402	0.00428341	0.00685314	0.0053282	0.0062855	0.0024764	0.0107042	0.00158562	0.0134977	0.0120674	0.00407747	0.0126501	0.0126789	0.00902572	0.00819876	0.0059786	0.00935439	0.00660611	0.01507	0.00488889	0.00621028	0.00224383	0.00956938	0.0118424	0.00985878	0.00933748	0.00857734	0.0100848	0.00209205	0.0107527	0.00907912	0.011648	0.00187266
78	0.00500408	0.00805639	0.00505476	0.00306487	0.00341102	0.00232983	0.00367798	0.00384893	0.00453956	0.000233194	0.00325262	0.00358043	0.00364976	0.00386024	0.00129827	0.0026078	0.0056686	0.00519288	0.00466094	0.00604764	0.00466973	0.00992515	0.00344097	0.0107079	0.0119843	0.00511771	0.0160558	0.0122618	0.00835933	0.011022	0.0079139	0.00959752	0.00997506	0.00874317	0.00401965	0.00755704	0.0029985	0.00603865	0.0110625	0.00968784	0.0121185	0.00805489	0.0106506	0	0.0125236	0.0078534	0.0135312	0.00187617
79	0.00322429	0.00304569	0.00550381	0.0029398	0.00314184	0.00341159	0.0043248	0.00502776	0.00390879	0.000233316	0.00458095	0.00432605	0.00367918	0.0041328	0.00455519	0.00262217	0.00409356	0.00741394	0.00499002	0.00515542	0.00597892	0.00879211	0.00265604	0.0144317	0.0102636	0.00823045	0.014175	0.0139238	0.00868143	0.00911854	0.00574346	0.00797124	0.00755668	0.00771775	0.0058296	0.0046859	0.00451128	0.00850547	0.0107201	0.0152174	0.0122672	0.0081203	0.00795694	0.00209644	0.0124432	0.00659631	0.0110619	0.00300752
80	0.00383211	0.00203666	0.0063857	0.00177598	0.00286888	0.00387587	0.00444288	0.00365447	0.00327011	0.000233438	0.00560964	0.00290802	0.00351386	0.00294111	0.00459505	0.00244836	0.00632654	0.00485084	0.00497244	0.00488381	0.00287142	0.00969908	0.00266312	0.0152532	0.0108414	0.00466805	0.0150477	0.0144607	0.0102805	0.00996933	0.00545571	0.00677485	0.00846024	0.00444444	0.00496166	0.00676769	0.00453172	0.00653595	0.0113074	0.0118653	0.0110396	0.00788357	0.0101439	0.0052521	0.00775382	0.00398406	0.0134228	0.00339367
81	0.00336129	0.0102041	0.00471294	0.00178332	0.00662514	0.0037016	0.0041705	0.00301102	0.00393701	0.00023356	0.00233382	0.00438634	0.00373786	0.00419076	0.00463561	0.00265033	0.0072397	0.00421986	0.00535617	0.00460341	0.00578085	0.00845471	0.00427236	0.0154895	0.0126281	0.00573215	0.0166355	0.0138098	0.00923314	0.00774593	0.00613101	0.00793147	0.0102389	0.00669643	0.0099728	0.00873945	0.000758725	0.00904605	0.00953062	0.00893605	0.00883721	0.00580685	0.00810296	0.00211193	0.00805861	0.0106667	0.0108844	0.00227015
82	0.00345891	0.00412371	0.00430478	0.00238762	0.00377984	0.00286094	0.00381085	0.00381914	0.00263505	0.000233682	0.00200901	0.00184305	0.00297531	0.00223702	0.00267251	0.00323628	0.0070594	0.00648159	0.00542765	0.00630584	0.00488199	0.00861123	0.00214535	0.0119572	0.00989382	0.00471698	0.0143276	0.0113776	0.00828372	0.0078064	0.00649351	0.00847458	0.012931	0.0134831	0.00412088	0.00537956	0.0022779	0.00622407	0.0115468	0.00958016	0.0112623	0.00645558	0.00768861	0.0042328	0.0113245	0.00269542	0.0165062	0.00227531
83	0.00379684	0.00828157	0.00562041	0.00330124	0.00350772	0.00155322	0.00424218	0.00494741	0.00396301	0	0.0033607	0.00369911	0.00379345	0.00349515	0.00201464	0.00230007	0.00543888	0.00428797	0.00463247	0.00537835	0.00394974	0.00800477	0.00107498	0.0171975	0.0107239	0.00526593	0.0148862	0.0101806	0.0103106	0.0104904	0.00816993	0.00870827	0.00436681	0.0113895	0.0045977	0.00661058	0	0.00626305	0.00900462	0.00853485	0.00854295	0.00711634	0.00677966	0.0021254	0.0129482	0.00540541	0.0149184	0.00342075
84	0.00372646	0.0114823	0.00956522	0.00287305	0.00411262	0.00267455	0.00331156	0.00421215	0.00530504	0.000233804	0.00270521	0.00335284	0.0028186	0.00301653	0.00808958	0.00231124	0.00289279	0.00317987	0.00539709	0.00441767	0.00398578	0.00952871	0.00215227	0.0116656	0.0125647	0.00317628	0.0154667	0.0118952	0.00870368	0.00768619	0.00691928	0.00715796	0.00438596	0.014977	0.0101617	0.00710829	0.00380518	0.00546218	0.00982318	0.0111908	0.0100527	0.00747897	0.00706972	0	0.00857719	0.00271739	0.00851869	0.00419527
85	0.00413971	0.00527983	0.00526778	0.00319676	0.0026592	0.00247058	0.00317236	0.00446354	0.00333333	0.000233926	0.00407802	0.00412428	0.00324127	0.00455172	0.00342339	0.00464504	0.00669058	0.00479251	0.00487606	0.00480011	0.00368728	0.00910036	0.00350499	0.0222951	0.010978	0.00477961	0.0122788	0.0129435	0.00971132	0.00560897	0.00530856	0.00802884	0.00881057	0.0128655	0.00466636	0.00715918	0.00229183	0.00971694	0.0128968	0.0127684	0.00676983	0.00408163	0.00785662	0.00319489	0.0114504	0.00544959	0.0138425	0.00268097
86	0.00382851	0.00849257	0.00617829	0.00199371	0.0035589	0.00135718	0.00393095	0.00369659	0.00200669	0.000234049	0.00342392	0.00453487	0.00346848	0.00127576	0.00413503	0.00273631	0.00589362	0.00597626	0.00463483	0.00692411	0.0043948	0.0100586	0.00378788	0.0107311	0.0123613	0.00426894	0.0144424	0.0104539	0.0114186	0.0110126	0.00967312	0.00875454	0.0115556	0.00947867	0.00515706	0.00905186	0.00153139	0.00639932	0.0133166	0.00940623	0.00778968	0.00882724	0.00890869	0.00106838	0.00823681	0.00410959	0.0116167	0.00192012
87	0.00387918	0.00535332	0.00488455	0.00215704	0.00327872	0.00249787	0.00322082	0.00394134	0.00201072	0.000234172	0.00206731	0.00266841	0.00349505	0.00358109	0.0034732	0.00235897	0.00536498	0.00510226	0.00473166	0.0045642	0.00580546	0.0100725	0.00271592	0.0135593	0.0109834	0.00428725	0.0133556	0.0124178	0.00693029	0.00678979	0.00808353	0.0089985	0.00539568	0.0119617	0.00754006	0.0068122	0.00153374	0.00472306	0.0134963	0.00919881	0.00932287	0.00795165	0.00674157	0.00320856	0.00934337	0.00412655	0.0093046	0.00230858
88	0.00412142	0.00861141	0.00580098	0.00201303	0.00479113	0.00297328	0.0036588	0.00272574	0.00402955	0	0.00345861	0.00383151	0.00310766	0.00463682	0.00559413	0.00256829	0.00451736	0.00350546	0.00509481	0.00318909	0.00415317	0.00687255	0.00354031	0.0116838	0.0105888	0.00645856	0.0146644	0.0120109	0.00862069	0.00929724	0.00882852	0.00857575	0.00542495	0.0108959	0.0104463	0.00576773	0.0030722	0.00776531	0.00774393	0.015274	0.00990589	0.00737416	0.00829563	0.00321888	0.0115274	0.00276243	0.0158181	0.00154261
89	0.00347278	0.00542888	0.00718133	0.00155574	0.00422066	0.00322947	0.00377129	0.00285159	0.00539447	0	0.00417678	0.00154388	0.00187738	0.00337956	0.00212038	0.00317812	0.00546828	0.00469849	0.00386958	0.00641932	0.00244594	0.00997573	0.00519268	0.011822	0.0112242	0.00541712	0.0165999	0.0126318	0.0089717	0.0057963	0.00856458	0.00712347	0.00545455	0.00979192	0.006238	0.00862339	0.00231125	0.00826087	0.012487	0.00699513	0.0110055	0.00807494	0.00608365	0.00107643	0.00689107	0.00554017	0.0100452	0.00193125
90	0.00305884	0.00982533	0.00632911	0.00187364	0.00545895	0.00279393	0.0047311	0.00415095	0.00338983	0	0.00350748	0.00193555	0.00251351	0.00366381	0.0035483	0.00259958	0.00368421	0.00544136	0.00458033	0.00469678	0.0059736	0.00889615	0.00192308	0.0126671	0.0095037	0.00599129	0.0145518	0.0108696	0.00779944	0.00749584	0.00725639	0.00785787	0.00274223	0.0123609	0.00772574	0.0086984	0.0015444	0.00350723	0.0105374	0.00980092	0.0101163	0.00716379	0.00867126	0.00215517	0.00934081	0.00557103	0.0157281	0.00154799
91	0.00414338	0.00771775	0.00500455	0.00219545	0.0030562	0.00211234	0.00443781	0.00344456	0.00340136	0.000234294	0.00211809	0.00155417	0.00400176	0.0055355	0.00428693	0.00321705	0.00680251	0.00310069	0.00449625	0.00911836	0.00641269	0.00998351	0.00192678	0.0171062	0.0125267	0.00383562	0.0157511	0.0100165	0.00772038	0.00699301	0.00556909	0.00964187	0.0091659	0.00625782	0.00681265	0.0074984	0.000773395	0.0074791	0.0122471	0.0114445	0.0112417	0.00885536	0.00848984	0.00215983	0.00673491	0.00280112	0.0113402	0.00155039
92	0.00340226	0.01	0.00502972	0.00220667	0.0039902	0.00212518	0.00267082	0.00347693	0.00477816	0.000234417	0.00212634	0.00389698	0.0023373	0.00159893	0.00504258	0.00222678	0.00344628	0.00383394	0.00518945	0.00408699	0.00542354	0.00804885	0.00165472	0.0145033	0.00917679	0.00605061	0.0140028	0.0108055	0.00806338	0.00647887	0.0059503	0.0104312	0.00740056	0.0163728	0.00489956	0.00466163	0.00386997	0.00753546	0.00997305	0.0153317	0.00620155	0.00727995	0.00570835	0.0021645	0.00678058	0.00561798	0.0172054	0.0011646
93	0.00350971	0.00673401	0.00505515	0.00237644	0.00432137	0.00356364	0.00407243	0.00537456	0.00137174	0	0.00249042	0.0027483	0.00213576	0.00454456	0.00654617	0.00244063	0.0044154	0.00409697	0.00488438	0.00487008	0.00402727	0.00802089	0.00220994	0.013245	0.0138927	0.00387382	0.0164334	0.00933466	0.0078437	0.00708818	0.00633803	0.00702741	0.0055918	0.00384123	0.00393895	0.00613695	0.002331	0.00401965	0.0111625	0.0117572	0.00728029	0.004	0.00626305	0.00433839	0.00600765	0.00706215	0.0100796	0.000388651
94	0.00314236	0.00451977	0.00461894	0.00191168	0.00434778	0.00192019	0.00305915	0.00322775	0.00274725	0	0.00357405	0.00197341	0.00257496	0.00296705	0.00515574	0.00204434	0.00286274	0.00242478	0.00517917	0.00643153	0.00110857	0.00940203	0.00221484	0.0141685	0.00745856	0.00277778	0.0140264	0.0117281	0.00948685	0.00770988	0.00460666	0.00884643	0.00937207	0.0102828	0.00840336	0.00584985	0.00155763	0.00269058	0.0129405	0.0106109	0.00785752	0.00535475	0.00682773	0.0043573	0.00851648	0.00995733	0.0117899	0.00155521
95	0.00448841	0.00908059	0.00603248	0.00224022	0.00406205	0.00265485	0.00351906	0.00213335	0.00275482	0	0.0017988	0.00396173	0.00323696	0.00325573	0.00297535	0.00225848	0.0054373	0.003407	0.00491214	0.0057492	0.00333416	0.00797267	0.00221976	0.0136157	0.0114111	0.00612813	0.0142259	0.011563	0.00783631	0.00892086	0.00462798	0.00642628	0.00473037	0.00909091	0.00398804	0.00474011	0.00234009	0.00539568	0.0105997	0.00974976	0.0142555	0.00740242	0.0076679	0.00218818	0.00914381	0.00718391	0.0135575	0.000778816
96	0.00315568	0.00572738	0.00746965	0.00193021	0.00471389	0.00340476	0.00398879	0.00338798	0.00138122	0	0.00324853	0.00359269	0.00369476	0.00327666	0.00448845	0.00185666	0.00646433	0.00440278	0.00511701	0.00659194	0.0029865	0.00774971	0.00194661	0.0153374	0.0098536	0.00336323	0.0118846	0.00964597	0.00848325	0.00609756	0.00643777	0.00592885	0.00380228	0.00655308	0.00700701	0.00525538	0.00234558	0.00723327	0.00930364	0.0111585	0.0117836	0.00644068	0.00772715	0.00219298	0.00699105	0.00289436	0.0164926	0
97	0.00347358	0.0115207	0.00752587	0.00210045	0.00411262	0.00171913	0.00286073	0.00330531	0.00345781	0	0.0043573	0.00160777	0.00219113	0.0038475	0.00150905	0.00331365	0.00589103	0.00320078	0.00557333	0.00668046	0.00413471	0.00867804	0.00250766	0.0163551	0.00881433	0.0056243	0.0126718	0.0107761	0.00973595	0.00555069	0.00827934	0.00777155	0.00381679	0.0118734	0.00756048	0.00660393	0.0015674	0.0068306	0.0108139	0.00896117	0.00867209	0.0109178	0.0075188	0.0021978	0.00901155	0.00435414	0.0111794	0.000779423
98	0.00337176	0.00932401	0.00616114	0.00194836	0.00254556	0.00172763	0.00305813	0.00402513	0	0	0.00219617	0.00322542	0.00396305	0.00387675	0.00454019	0.001877	0.00529639	0.00346351	0.00545249	0.00318653	0.00379475	0.00962941	0.00251397	0.0166271	0.0117613	0.00339367	0.0134871	0.00974128	0.00715031	0.00822562	0.00471869	0.00637523	0.00383142	0.00934579	0.00711021	0.00747881	0.00235479	0.00596057	0.0115075	0.0110516	0.0092947	0.00551914	0.00595238	0.00220264	0.00880932	0.0058309	0.0101752	0.00156006
99	0.00377387	0.00705882	0.00572246	0.0022834	0.00447072	0.00347242	0.00389295	0.00348806	0.00208189	0	0.00294005	0.00243403	0.00333147	0.00362743	0.00381649	0.00272195	0.00869508	0.00397883	0.00467247	0.00801769	0.0026796	0.00824985	0.000840101	0.00966184	0.0124819	0.00737798	0.0121279	0.00803893	0.00990248	0.0068128	0.00656455	0.00586618	0.00769231	0.00943396	0.00664962	0.00619558	0.00393391	0.00599631	0.00902212	0.00948188	0.00827815	0.00659036	0.00734894	0.00110375	0.00688073	0.00439883	0.0102798	0.00117187
100	0.00426421	0.0035545	0.00863309	0.00245951	0.00353492	0.00475987	0.00228223	0.00293438	0.00139082	0.00023454	0.00221697	0.00285294	0.00246104	0.00505859	0.00230666	0.00126351	0.006462	0.0050032	0.00452347	0.00366706	0.0042368	0.0077243	0.00196188	0.0097561	0.00970018	0.0051458	0.0113839	0.00799744	0.00651614	0.00864897	0.00844347	0.00645399	0.00775194	0.00816327	0.00875386	0.00724516	0.00157978	0.00603248	0.00881057	0.00957265	0.00834725	0.00768156	0.00904853	0	0.00750577	0.00441826	0.0132718	0.00195542
																																									0.010101	0.00633357	0.00802435	0.00220994	0.00901687	0.010355	0.0105263	0.00039185
																																									0.00793651	0.0046034	0.00864714	0.00110742	0.00733783	0.00597907	0.00945626	0.00156801
1
2
3
4
5
6
7
8
9
10
11
12
13
14
15
16
17
18
19
20
21
22
23
24
25
26
27
28
29
30
31
32
33
34
35
36
37
38
39
40
41
42
43
44
45
46
47
48
49
50
51
52
53
54
55
56
57
58
59
60
61
62
63
64
65
66
67
68
69
70
71
72
73
74
75
76
77
78
79
80
81
82
83
84
85
86
87
88
89
90
91
92
93
94
95
96
97
98
99
100
101
102
103
104
105
106
107
108
109
110
111
112
113
114
115
116
117
118
119
120
121
122
123
124
125
126
127
128
129
130
131
132
133
134
135
136
137
138
139
140
141
142
143
144
145
146
147
148
149
150
151
152
153
154
155
156
157
158
159
160
161
162
163
164
165
166
167
168
169
170
171
172
173
174
175
176
177
178
179
180
181
182
183
184
185
186
187
188
189
190
191
192
193
194
195
196
197
198
199
200
201
202
203
204
205
206
207
208
209
210
211
212
213
214
215
216
217
218
219
220
221
222
223
224
225
226
227
228
229
230
231
232
233
234
235
236
237
238
239
240
241
242
243
244
245
246
247
248
249
250
251
252
253
254
255
256
257
258
259
260
261
262
263
264
265
266
267
268
269
270
271
272
273
274
275
276
277
278
279
280
281
282
283
284
285
286
287
288
289
290
291
292
293
294
295
296
297
298
299
300
301
302
303
304
305
306
307
308
309
310
311
312
313
314
315
316
317
318
319
320
321
322
323
324
325
326
327
328
329
330
331
332
333
334
335
336
337
338
339
340
341
342
343
344
345
346
347
348
349
350
351
352
353
354
355
356
357
358
359
360
361
362
363
364
365
366
367
368
369
370
371
372
373
374
375
376
377
378
379
380
381
382
383
384
385
386
387
388
389
390
391
392
393
394
395
396
397
398
399
400
401
402
403
404
405
406
407
408
409
410
411
412
413
414
415
416
417
418
419
420
421
422
423
424
425
426
427
428
429
430
431
432
433
434
435
436
437
438
439
440
441
442
443
444
445
446
447
448
449
450
451
452
453
454
455
456
457
458
459
460
461
462
463
464
465
466
467
468
469
470
471
472
473
474
475
476
477
478
479
480
481
482
483
484
485
486
487
488
489
490
491
492
493
494
495
496
497
498
499
500
501
502
503
504
505
506
507
508
509
510
511
512
513
514
515
516
517
518
519
520
521
522
523
524
525
526
527
528
529
530
531
532
533
534
535
536
537
538
539
540
541
542
543
544
545
546
547
548
549
550
551
552
553
554
555
556
557
558
559
560
561
562
563
564
565
566
567
568
569
570
571
572
573
574
575
576
577
578
579
580
581
582
583
584
585
586
587
588
589
590
591
592
593
594
595
596
597
598
599
600
601
602
603
604
605
606
607
608
609
610
611
612
613
614
615
616
617
618
619
620
621
622
623
624
625
626
627
628
629
630
631
632
633
634
635
636
637
638
639
640
641
642
643
644
645
646
647
648
649
650
651
652
653
654
655
656
657
658
659
660
661
662
663
664
665
666
667
668
669
670
671
672
673
674
675
676
677
678
679
680
681
682
683
684
685
686
687
688
689
690
691
692
693
694
695
696
697
698
699
700
701
702
703
704
705
706
707
708
709
710
711
712
713
714
715
716
717
718
719
720
721
722
723
724
725
726
727
728
729
730
731
732
733
734
735
736
737
738
739
740
741
742
743
744
745
746
747
748
749
750
751
752
753
754
755
756
757
758
759
760
761
762
763
764
765
766
767
768
769
770
771
772
773
774
775
776
777
778
779
780
781
782
783
784
785
786
787
788
789
790
791
792
793
794
795
796
797
798
799
800
801
802
803
804
805
806
807
808
809
810
811
812
813
814
815
816
817
818
819
820
821
822
823
824
825
826
827
828
829
830
831
832
833
834
835
836
837
838
839
840
841
842
843
844
845
846
847
848
849
850
851
852
853
854
855
856
857
858
859
860
861
862
863
864
865
866
867
868
869
870
871
872
873
874
875
876
877
878
879
880
881
882
883
884
885
886
887
888
889
890
891
892
893
894
895
896
897
898
899
900
901
902
903
904
905
906
907
908
909
910
911
912
913
914
915
916
917
918
919
920
921
922
923
924
925
926
927
928
929
930
931
932
933
934
935
936
937
938
939
940
941
942
943
944
945
946
947
948
949
950
951
952
953
954
955
956
957
958
959
960
961
962
963
964
965
966
967
968
969
970
971
972
973
974
975
976
977
978
979
980
981
982
983
984
985
986
987
988
989
990
991
992
993
994
995
996
997
998
999
1000
[truncated: 5 more columns]

## Sheet: Example
Conversion of interspike interval distribution to hazard function
Time (ms)	interval	2527	Hazard
0	0	2527	0
1	0	2527	0
2	0	2527	0
3	1	2526	0.000395726
4	0	2526	0
5	3	2523	0.00118765
6	16	2507	0.00634166
7	30	2477	0.0119665
8	27	2450	0.0109003
9	31	2419	0.0126531
10	35	2384	0.0144688
11	39	2345	0.0163591
12	45	2300	0.0191898
13	53	2247	0.0230435
14	54	2193	0.024032
15	67	2126	0.0305518
16	86	2040	0.0404516
17	71	1969	0.0348039
18	81	1888	0.0411376
19	100	1788	0.0529661
20	81	1707	0.045302
21	86	1621	0.0503808
22	78	1543	0.0481184
23	84	1459	0.0544394
24	80	1379	0.0548321
25	71	1308	0.0514866
26	76	1232	0.058104
27	61	1171	0.049513
28	45	1126	0.0384287
29	54	1072	0.0479574
30	54	1018	0.0503731
31	39	979	0.0383104
32	45	934	0.0459653
33	37	897	0.0396146
34	33	864	0.0367893
35	40	824	0.0462963
36	35	789	0.0424757
37	33	756	0.0418251
38	20	736	0.026455
39	26	710	0.0353261
40	26	684	0.0366197
41	19	665	0.0277778
42	21	644	0.0315789
43	19	625	0.0295031
44	22	603	0.0352
45	6	597	0.00995025
46	9	588	0.0150754
47	13	575	0.0221088
48	16	559	0.0278261
49	10	549	0.0178891
50	8	541	0.0145719
51	11	530	0.0203327
52	15	515	0.0283019
53	9	506	0.0174757
54	4	502	0.00790514
55	3	499	0.0059761
56	6	493	0.012024
57	4	489	0.00811359
58	6	483	0.0122699
59	4	479	0.00828157
60	4	475	0.00835073
61	4	471	0.00842105
62	1	470	0.00212314
63	2	468	0.00425532
64	4	464	0.00854701
65	4	460	0.00862069
66	1	459	0.00217391
67	1	458	0.00217865
68	2	456	0.00436681
69	2	454	0.00438596
70	3	451	0.00660793
71	1	450	0.00221729
72	1	449	0.00222222
73	4	445	0.00890869
74	2	443	0.00449438
75	1	442	0.00225734
76	3	439	0.00678733
77	2	437	0.00455581
78	2	435	0.00457666
79	2	433	0.0045977
80	0	433	0
81	1	432	0.00230947
82	0	432	0
83	0	432	0
84	2	430	0.00462963
85	0	430	0
86	1	429	0.00232558
87	0	429	0
88	1	428	0.002331
89	2	426	0.0046729
90	1	425	0.00234742
91	0	425	0
92	1	424	0.00235294
93	1	423	0.00235849
94	0	423	0
95	2	421	0.00472813
96	0	421	0
97	0	421	0
98	1	420	0.0023753
99	0	420	0
100	0	420	0
101	0	420	0
102	0	420	0
103	0	420	0
104	0	420	0
105	0	420	0
106	0	420	0
107	0	420	0
108	0	420	0
109	1	419	0.00238095
110	0	419	0
111	1	418	0.00238663
112	0	418	0
113	0	418	0
114	0	418	0
115	1	417	0.00239234
116	0	417	0
117	0	417	0
118	0	417	0
119	0	417	0
120	0	417	0
121	0	417	0
122	0	417	0
123	0	417	0
124	0	417	0
125	0	417	0
126	0	417	0
127	0	417	0
128	0	417	0
129	0	417	0
130	0	417	0
131	0	417	0
132	0	417	0
133	0	417	0
134	0	417	0
135	0	417	0
136	0	417	0
137	0	417	0
138	1	416	0.00239808
139	0	416	0
140	0	416	0
141	0	416	0
142	0	416	0
143	0	416	0
144	0	416	0
145	1	415	0.00240385
146	0	415	0
147	0	415	0
148	0	415	0
149	0	415	0
150	0	415	0
151	0	415	0
152	0	415	0
153	0	415	0
154	0	415	0
155	0	415	0
156	0	415	0
157	0	415	0
158	0
159	0
160	0
161	0
162	0
163	0
164	0
165	0
166	0
167	0
168	0
169	0
170	0
171	0
172	0
173	0
174	0
175	0
176	0
177	0
178	0
179	0
180	0
181	0
182	0
183	0
184	0
185	0
186	0
187	0
188	0
189	0
190	0
191	0
192	0
193	0
194	0
195	0
196	0
197	0
198	0
199	0
200	0
201	0
202	0
203	0
204	0
205	0
206	0
207	0
208	0
209	0
210	0
211	0
212	0
213	0
214	0
215	0
216	0
217	0
218	0
219	0
220	0
221	0
222	0
223	0
224	0
225	0
226	0
227	0
228	0
229	0
230	0
231	0
232	0
233	0
234	0
235	0
236	0
237	0
238	0
239	0
240	0
241	0
242	0
243	0
244	0
245	0
246	0
247	0
248	0
249	0
250	0
251	0
252	0
253	0
254	0
255	0
256	0
257	0
258	0
259	0
260	0
261	0
262	0
263	0
264	0
265	0
266	0
267	0
268	0
269	0
270	0
271	0
272	0
273	0
274	0
275	0
276	0
277	0
278	0
279	0
280	0
281	0
282	0
283	0
284	0
285	0
286	0
287	0
288	0
289	0
290	0
291	0
292	0
293	0
294	0
295	0
296	0
297	0
298	0
299	0
300	0
301	0
302	0
303	0
304	0
305	0
306	0
307	0
308	0
309	0
310	0
311	0
312	0
313	0
314	0
315	0
316	0
317	0
318	0
319	0
320	0
321	0
322	0
323	0
324	0
325	0
326	0
327	0
328	0
329	0
330	0
331	0
332	0
333	0
334	0
335	0
336	0
337	0
338	0
339	0
340	0
341	0
342	0
343	0
344	0
345	0
346	0
347	0
348	0
349	0
350	0
351	0
352	0
353	0
354	0
355	0
356	0
357	0
358	0
359	0
360	0
361	0
362	0
363	0
364	0
365	0
366	0
367	0
368	0
369	0
370	0
371	0
372	0
373	0
374	0
375	0
376	0
377	0
378	0
379	0
380	0
381	0
382	0
383	0
384	0
385	0
386	0
387	0
388	0
389	0
390	0
391	0
392	0
393	0
394	0
395	0
396	0
397	0
398	0
399	0
400	0
401	0
402	0
403	0
404	0
405	0
406	0
407	0
408	0
409	0
410	0
411	0
412	0
413	0
414	0
415	0
416	0
417	0
418	0
419	0
420	0
421	0
422	0
423	0
424	0
425	0
426	0
427	0
428	0
429	0
430	0
431	0
432	0
433	0
434	0
435	0
436	1
437	0
438	0
439	0
440	0
441	1
442	0
443	0
444	0
445	0
446	0
447	0
448	0
449	0
450	0
451	0
452	0
453	1
454	0
455	0
456	0
457	0
458	0
459	0
460	0
461	0
462	0
463	1
464	1
465	1
466	1
467	1
468	0
469	0
470	0
471	0
472	1
473	0
474	2
475	1
476	1
477	0
478	2
479	0
480	0
481	0
482	2
483	2
484	3
485	2
486	0
487	1
488	1
489	2
490	1
491	4
492	4
493	3
494	1
495	2
496	0
497	4
498	1
499	1
500	2
501	1
502	0
503	0
504	2
505	2
506	3
507	2
508	2
509	4
510	1
511	5
512	4
513	1
514	4
515	0
516	3
517	0
518	2
519	1
520	5
521	3
522	5
523	4
524	4
525	2
526	3
527	3
528	8
529	2
530	3
531	3
532	4
533	7
534	8
535	5
536	3
537	4
538	4
539	2
540	3
541	0
542	4
543	3
544	6
545	5
546	0
547	2
548	2
549	2
550	3
551	5
552	4
553	5
554	6
555	5
556	2
557	0
558	0
559	4
560	0
561	5
562	4
563	5
564	1
565	0
566	1
567	2
568	5
569	3
570	2
571	6
572	7
573	2
574	6
575	2
576	3
577	6
578	8
579	2
580	2
581	4
582	2
583	0
584	0
585	3
586	1
587	5
588	7
589	0
590	3
591	3
592	3
593	2
594	6
595	0
596	1
597	0
598	2
599	1
600	2
601	2
602	1
603	1
604	2
605	2
606	3
607	0
608	0
609	3
610	3
611	1
612	4
613	1
614	1
615	2
616	1
617	2
618	0
619	2
620	4
621	3
622	0
623	0
624	1
625	2
626	0
627	2
628	0
629	0
630	1
631	0
632	2
633	0
634	0
635	1
636	0
637	0
638	0
639	1
640	1
641	0
642	0
643	0
644	0
645	1
646	0
647	0
648	0
649	0
650	0
651	2
652	0
653	0
654	0
655	0
656	0
657	0
658	0
659	0
660	0
661	1
662	0
663	0
664	0
665	0
666	0
667	0
668	0
669	2
670	0
671	0
672	0
673	0
674	0
675	2
676	0
677	1
678	0
679	1
680	0
681	0
682	0
683	0
684	0
685	0
686	0
687	0
688	0
689	0
690	1
691	0
692	0
693	0
694	0
695	0
696	1
697	0
698	0
699	0
700	1
701	0
702	0
703	0
704	0
705	2
706	0
707	0
708	0
709	0
710	0
711	0
712	0
713	0
714	1
715	0
716	0
717	0
718	0
719	0
720	0
721	0
722	0
723	0
724	0
725	0
726	1
727	0
728	0
729	0
730	0
731	0
732	0
733	0
734	0
735	0
736	0
737	0
738	0
739	0
740	0
741	0
742	0
743	0
744	0
745	0
746	0
747	0
748	0
749	0
750	0
751	0
752	0
753	0
754	0
755	0
756	0
757	0
758	0
759	0
760	0
761	0
762	0
763	0
764	0
765	0
766	0
767	1
768	0
769	0
770	0
771	0
772	0
773	0
774	0
775	0
776	0
777	0
778	0
779	0
780	0
781	0
782	0
783	0
784	0
785	0
786	0
787	0
788	0
789	0
790	0
791	0
792	0
793	0
794	0
795	0
796	0
797	0
798	0
799	0
800	0
801	0
802	0
803	0
804	0
805	0
806	0
807	0
808	0
809	0
810	0
811	0
812	0
813	0
814	0
815	0
816	0
817	0
818	0
819	0
820	0
821	0
822	0
823	0
824	0
825	0
826	0
827	0
828	0
829	0
830	0
831	0
832	0
833	0
834	0
835	0
836	0
837	0
838	0
839	0
840	0
841	0
842	0
843	0
844	0
845	0
846	0
847	0
848	0
849	0
850	0
851	0
852	0
853	0
854	0
855	0
856	0
857	0
858	0
859	0
860	0
861	0
862	0
863	0
864	0
865	0
866	0
867	0
868	0
869	0
870	0
871	0
872	0
873	0
874	0
875	0
876	0
877	0
878	0
879	0
880	0
881	0
882	0
883	0
884	0
885	0
886	0
887	0
888	0
889	0
890	0
891	0
892	0
893	0
894	0
895	0
896	0
897	0
898	0
899	0
900	0
901	0
902	0
903	0
904	0
905	0
906	0
907	0
908	0
909	0
910	0
911	0
912	0
913	0
914	0
915	0
916	0
917	0
918	0
919	0
920	0
921	0
922	0
923	0
924	0
925	0
926	0
927	0
928	0
929	0
930	0
931	0
932	0
933	0
934	0
935	0
936	0
937	0
938	0
939	0
940	0
941	0
942	0
943	0
944	0
945	0
946	0
947	0
948	0
949	0
950	0
951	0
952	0
953	0
954	0
955	0
956	0
957	0
958	0
959	0
960	0
961	0
962	0
963	0
964	0
965	0
966	0
967	0
968	0
969	0
970	0
971	0
972	0
973	0
974	0
975	0
976	0
977	0
978	0
979	0
980	0
981	0
982	0
983	0
984	0
985	0
986	0
987	0
988	0
989	0
990	0
991	0
992	0
993	0
994	0
995	0
996	0
997	0
998	0
999	0

## Sheet: D ISIH
Interspike interval histograms: mitral cells (doublet cells)
CELL	h091125-3	h090929-3	h090819-1	h090818-2	h090813-2	h090811-1	h090806-2	h090806-1	h090730-2	h090728-1	h090724-2	h090724-1	h090720-2	h090720-1	h090717-1	h090715-2	h090709-2	h090708-1	h090707-2	h090707-1	h090710-2	h080827-1	h090824-1	h080609-2a	h080617-2a	h080618-2	h080624-2	h080625-1a	h080714-1	h080714-4	h080717-3	h080717-4	h080812-3	h080813-2	h080814-3	h080825-1	h080825-2	h080826-3	h080827-1a	h080902-1	h081104-1	h081105-2	h081117-1	h081117-2	h081201-1	h081209-1	h090210-1	h090217-1
Total	46645	3120	13689	16384	6161	12503	26665	20562	9725	21209	5944	5739	9935	6420	2480	13722	4592	9371	33295	3808	6109	38556	34248	11759	28782	4045	29136	58525	19811	21383	9210	17805	4612	10276	12894	21241	6486	8386	15567	19911	6046	8286	25180	6909	17469	2337	11952	29580
bin (ms)
1	0	0	0	0	0	0	0	0	0	0	0	0	0	0	0	0	0	0	0	0	0	0	0	0	0	0	0	0	0	0	0	0	0	0	0	0	0	0	0	0	0	0	0	0	0	0	0	0
2	0	0	0	0	0	0	0	0	0	0	0	0	0	0	0	0	0	0	0	0	0	0	0	0	0	0	0	0	0	0	0	0	0	0	0	0	0	0	0	0	0	0	0	0	0	0	0	0
3	0	0	0	0	0	0	0	2	0	0	0	0	0	0	0	0	0	0	0	0	0	0	0	0	0	0	0	0	0	0	0	0	0	0	0	0	0	0	0	0	0	0	0	0	0	0	0	0
4	53	0	4	17	0	17	0	18	0	344	0	3	0	0	0	69	149	15	0	0	1	0	0	10	404	0	0	0	0	132	0	0	0	0	0	1	0	1	0	311	0	0	84	13	0	0	3	82
5	9827	116	762	746	1	778	264	413	0	7787	75	57	1448	443	170	509	5	23	28	3	24	0	2537	1842	8200	3	369	80	18	583	0	0	0	231	271	350	43	13	0	5050	57	127	3543	350	381	52	766	5613
6	6901	299	701	669	40	1234	1079	1218	164	2884	473	344	1420	536	137	368	0	61	369	23	162	206	6093	2048	3672	27	3506	436	199	787	225	156	66	1099	722	884	229	54	127	2990	700	289	3683	181	1716	360	2031	4266
7	1379	113	200	207	916	671	851	825	777	572	300	269	202	81	17	172	0	123	568	22	138	1042	1367	579	528	46	2219	457	385	784	588	1259	67	728	269	733	210	48	732	652	634	182	1212	35	1115	167	224	751
8	255	19	68	75	695	404	541	425	510	223	78	103	19	2	13	126	1	92	407	25	52	1022	104	84	82	22	578	361	332	611	352	1263	30	333	171	547	156	14	686	142	189	84	326	12	247	40	5	179
9	129	3	52	71	303	337	408	303	209	231	35	32	0	0	11	188	0	57	265	8	29	524	11	41	61	5	175	375	200	541	101	585	27	195	212	465	173	16	340	107	59	40	140	24	27	7	2	158
10	146	2	84	100	81	308	403	260	124	307	26	19	2	0	31	304	0	44	240	5	24	305	15	56	85	0	91	373	145	462	49	186	52	169	265	484	211	37	120	152	17	29	106	44	21	3	14	282
11	202	6	142	175	27	269	421	293	89	507	29	28	5	0	33	441	0	42	251	7	34	215	40	83	96	1	59	499	147	409	83	82	57	171	438	474	247	56	73	137	9	39	119	95	15	0	22	472
12	323	4	208	266	13	284	466	363	118	564	28	29	3	2	27	578	0	45	280	3	54	231	120	103	130	1	58	646	135	413	65	64	68	181	531	423	264	79	86	133	8	35	168	155	28	3	26	650
13	490	5	291	406	17	295	552	401	180	629	51	42	6	1	34	695	2	49	299	7	58	272	267	136	168	9	64	839	201	411	98	49	100	249	550	423	266	132	90	120	11	60	194	186	45	3	43	777
14	611	11	365	473	5	361	610	401	216	632	65	65	12	3	50	671	1	49	345	12	70	325	505	146	239	8	73	935	213	444	90	53	97	270	640	448	305	163	86	123	12	54	233	288	64	3	52	952
15	717	15	454	620	12	343	639	446	276	576	69	74	13	10	55	746	1	77	348	9	126	349	856	157	270	4	104	1061	203	389	104	48	116	301	619	442	276	219	101	175	13	58	262	316	73	4	72	911
16	818	28	504	652	13	382	627	453	347	617	85	83	30	8	47	639	9	93	398	19	115	394	1112	175	296	16	131	1200	234	450	153	68	129	307	606	406	271	220	128	176	19	82	306	335	105	3	94	1036
17	948	25	533	761	19	404	658	477	378	484	87	92	40	21	50	583	11	102	439	16	139	467	1317	175	327	23	162	1306	250	463	143	82	142	305	572	440	235	229	151	202	22	94	358	349	146	2	124	1091
18	1021	19	512	750	17	399	594	484	379	427	106	101	55	28	67	541	16	112	435	32	142	448	1455	158	317	28	223	1224	255	429	131	81	129	339	533	433	225	257	133	200	21	104	372	378	165	8	139	988
19	1019	36	533	708	10	358	658	450	370	397	110	114	73	41	73	499	13	157	495	38	117	549	1450	181	363	32	246	1355	290	453	141	101	143	325	478	420	216	265	172	202	24	101	405	353	214	5	177	943
20	1025	47	506	657	21	437	542	429	365	312	113	128	96	46	57	452	26	135	537	37	144	545	1403	159	414	40	305	1360	248	462	149	119	133	286	403	392	194	264	192	189	26	94	438	288	223	13	198	894
21	971	46	468	614	16	371	578	458	339	278	126	145	108	48	50	388	23	150	490	48	152	619	1314	162	413	38	390	1351	301	467	140	140	130	291	367	341	204	292	183	189	30	114	446	286	266	10	252	799
22	1012	42	448	562	15	286	529	439	312	206	116	159	118	75	41	345	33	164	541	39	137	616	1276	151	360	61	411	1379	295	451	170	163	137	278	332	357	145	240	207	229	35	106	386	269	296	9	221	718
23	917	60	387	484	18	252	546	452	301	195	129	131	145	52	43	286	29	183	568	64	141	627	1103	186	421	76	435	1352	288	446	138	141	100	290	293	326	147	254	246	185	40	83	426	242	280	18	224	614
24	876	53	332	426	15	225	489	400	286	173	127	154	120	68	45	291	47	178	508	56	128	603	1035	172	381	51	451	1347	298	403	145	154	106	250	267	293	125	194	217	192	36	104	396	190	303	11	230	538
25	778	58	319	418	23	203	462	413	280	125	134	139	164	79	37	224	52	213	538	51	139	640	919	149	338	65	465	1307	281	421	154	163	111	244	222	281	111	187	207	189	39	112	411	180	297	20	240	516
26	763	57	257	357	18	165	477	363	270	109	118	127	177	90	26	202	64	187	558	56	132	581	804	160	363	88	514	1203	302	376	101	145	109	217	193	264	106	196	197	196	54	116	401	174	279	27	234	412
27	706	53	266	280	19	167	457	361	207	74	108	116	153	110	30	184	45	175	518	60	112	595	669	150	337	91	537	1155	257	361	132	172	110	197	144	242	85	163	214	162	43	124	357	141	277	29	227	344
28	639	63	231	274	34	159	418	349	190	73	102	117	146	105	30	144	48	173	498	55	113	601	621	138	310	81	516	1149	237	346	119	188	78	163	126	217	70	154	230	174	49	108	317	119	311	24	211	310
29	578	51	211	221	31	127	394	327	155	55	123	113	156	121	22	120	71	180	515	59	120	601	515	105	337	57	472	1176	235	329	119	211	78	150	131	194	70	141	216	169	37	108	347	96	293	21	207	275
30	518	55	204	223	31	112	320	313	159	59	91	104	155	106	28	107	60	164	485	44	109	602	435	109	319	74	499	1147	220	327	134	136	71	131	106	201	56	117	239	149	50	106	325	95	270	31	190	236
31	532	56	183	201	38	103	358	283	120	53	89	95	175	113	20	91	69	178	465	54	120	580	396	118	254	75	500	1034	233	308	99	192	72	151	72	187	57	99	236	111	45	104	291	64	289	30	209	195
32	456	51	161	154	32	87	298	237	102	36	77	91	155	114	23	88	62	135	433	76	89	572	306	119	247	68	475	1063	209	285	110	183	53	128	65	171	30	95	248	134	41	99	251	78	292	26	198	192
33	416	58	134	151	32	77	317	249	109	36	69	90	135	94	11	60	69	155	460	56	117	572	308	108	247	55	437	992	226	263	99	192	56	104	75	165	45	96	256	122	63	100	259	58	265	27	172	171
34	378	51	125	118	25	79	280	223	97	28	70	87	142	90	18	67	51	147	436	49	97	491	249	87	228	58	447	956	204	233	88	187	56	108	62	140	29	81	204	126	42	93	240	60	255	26	166	150
35	347	29	92	106	42	66	264	240	72	24	69	73	139	103	19	53	62	141	429	55	88	509	216	107	213	33	408	882	203	230	104	198	47	93	38	130	35	94	204	130	50	96	239	48	231	27	145	130
36	289	27	100	102	39	59	228	203	66	31	71	63	130	94	12	55	65	127	382	47	84	471	175	104	209	42	384	833	179	207	91	166	42	71	46	142	28	78	198	119	46	102	240	33	197	24	143	109
37	274	30	93	80	37	59	240	178	58	18	48	63	113	101	15	40	57	125	426	56	81	445	160	103	185	42	359	788	200	213	82	185	51	75	34	123	22	58	199	107	44	88	227	41	225	26	118	103
38	261	27	93	89	29	64	226	166	47	20	53	41	92	91	12	45	58	111	410	40	70	478	138	92	205	51	391	772	192	203	85	172	39	61	34	127	14	58	202	104	37	71	197	37	195	27	130	91
39	256	30	70	55	35	42	205	169	34	12	37	43	93	75	9	50	76	95	375	43	62	422	127	79	173	37	336	744	168	195	83	185	31	56	34	120	13	54	210	112	37	67	174	28	196	29	128	66
40	216	31	68	68	36	80	209	155	41	17	47	34	96	97	18	36	65	111	345	45	70	432	93	90	186	31	313	734	147	166	73	173	35	56	37	107	14	65	175	95	42	67	169	21	223	16	134	63
41	221	29	66	45	40	56	200	166	45	5	42	41	107	91	10	33	53	91	358	37	70	431	78	68	146	39	328	693	142	151	67	187	26	57	30	102	12	53	195	75	58	79	146	22	162	22	99	56
42	168	25	65	73	31	44	184	130	30	16	32	31	81	74	11	31	44	96	353	44	53	434	56	75	149	31	304	672	159	165	67	148	20	60	31	92	13	53	184	82	36	77	146	20	147	27	101	62
43	192	21	47	51	39	29	166	137	27	14	34	45	77	70	10	24	56	107	310	28	53	381	64	66	161	39	247	644	154	142	58	161	28	27	28	82	8	46	162	117	40	56	136	24	178	22	88	44
44	191	25	56	53	38	29	177	124	26	10	35	38	78	64	15	26	52	95	324	37	42	361	48	64	128	21	284	548	129	160	43	139	25	32	26	92	8	50	159	82	36	53	129	18	164	18	78	53
45	170	23	47	47	36	23	157	142	20	10	29	38	76	62	4	29	51	75	322	32	47	358	49	59	119	26	251	514	121	126	54	142	25	28	24	72	9	37	144	74	34	68	119	20	161	25	82	37
46	140	22	54	47	29	19	147	128	17	5	25	30	71	45	9	25	40	79	288	31	61	312	56	45	119	20	240	506	111	119	56	140	27	35	20	86	8	39	136	70	50	54	120	13	147	18	77	40
47	150	14	59	49	33	36	146	112	18	9	30	29	56	58	17	23	49	61	249	32	54	297	59	43	125	30	206	491	128	110	48	129	22	31	21	77	7	36	134	72	38	49	110	7	126	15	69	41
48	146	16	46	39	35	26	142	132	14	9	34	39	54	45	10	16	47	69	290	22	44	295	29	64	102	23	187	476	124	117	58	148	17	29	29	90	11	29	139	74	33	44	101	14	120	9	62	35
49	150	12	35	39	31	31	135	102	18	7	31	19	57	44	6	22	46	65	258	39	45	276	49	48	122	32	210	486	101	96	41	109	12	23	24	82	12	45	130	64	45	55	108	12	134	19	67	32
50	140	15	24	30	35	24	132	97	6	11	21	23	46	60	7	29	48	74	240	41	47	299	37	59	92	23	193	438	124	105	43	133	18	28	21	92	12	46	148	68	43	59	94	13	116	14	57	28
51	143	13	28	36	26	23	137	95	10	8	30	21	60	33	10	22	41	77	239	28	35	285	28	44	90	20	182	398	94	104	39	106	16	24	20	82	5	34	145	59	33	58	97	6	110	17	53	33
52	136	12	36	40	26	19	135	98	11	6	21	27	46	38	8	23	42	65	219	30	32	294	28	50	101	12	157	383	128	73	37	109	26	24	21	63	5	43	155	66	31	28	83	5	111	10	60	21
53	131	9	40	27	19	18	130	90	6	9	25	12	50	50	8	19	38	63	232	28	32	244	34	36	80	13	158	438	93	71	37	114	14	17	18	72	5	41	99	55	22	56	78	9	97	12	59	22
54	109	8	28	27	29	21	116	84	12	2	21	26	38	28	8	25	43	69	223	17	30	236	32	38	91	24	157	386	101	93	32	120	14	25	11	60	3	43	120	67	33	40	62	8	113	14	43	24
55	129	10	31	23	26	23	121	85	10	4	15	26	31	43	5	21	39	57	228	20	33	239	16	35	82	9	169	363	82	81	41	116	16	28	20	71	4	23	104	70	38	36	58	6	99	13	48	21
56	105	7	28	20	22	16	105	73	9	5	13	13	35	28	15	29	27	58	229	30	22	201	20	31	74	25	167	369	104	89	44	93	16	22	20	65	6	30	92	61	24	41	62	10	91	13	51	28
57	119	8	35	32	20	17	99	82	13	2	21	21	22	36	11	22	39	52	193	23	28	215	11	32	95	14	166	334	102	77	27	89	11	14	18	60	3	31	95	59	24	45	83	6	81	9	59	21
58	101	10	24	29	26	16	90	73	5	4	15	16	41	25	3	15	44	39	219	26	28	212	20	29	80	14	156	312	100	76	22	91	19	17	18	71	8	26	86	53	25	39	75	3	79	11	59	13
59	92	13	35	19	18	20	104	72	7	7	18	11	26	33	3	11	38	38	213	27	21	192	23	35	59	19	139	281	102	72	30	95	15	16	22	57	4	22	91	53	36	32	79	10	83	16	38	17
60	97	10	18	24	19	39	108	57	10	2	16	10	21	9	7	16	36	47	201	21	23	195	18	32	81	16	141	291	102	57	36	85	10	13	10	63	5	27	83	46	26	29	77	0	91	12	48	20
61	109	7	25	27	21	19	68	63	10	6	18	7	24	27	6	17	32	39	173	20	18	178	13	36	74	12	125	241	97	61	32	95	11	9	15	57	8	22	75	46	24	29	61	4	73	14	47	18
62	99	12	23	31	26	15	81	67	13	1	11	11	26	21	6	11	33	48	153	25	32	179	18	37	57	17	137	253	95	67	27	77	17	16	20	61	6	30	82	57	29	28	51	6	63	6	30	9
63	108	14	21	25	30	23	86	55	6	1	15	10	24	25	5	8	43	40	184	21	16	174	12	37	60	12	136	269	86	66	31	82	8	13	19	71	6	26	73	62	36	25	45	9	76	6	34	20
64	115	7	17	22	22	15	76	71	5	3	20	17	21	16	7	19	29	36	135	24	25	151	21	32	63	21	123	209	88	69	30	79	15	9	16	56	2	27	63	32	30	36	65	2	83	7	46	15
65	85	13	24	20	28	19	84	45	7	3	15	12	22	24	8	14	29	36	175	22	23	160	15	27	60	7	131	239	79	52	31	90	10	18	17	60	2	17	80	51	27	41	45	2	60	9	33	12
66	85	8	26	26	14	18	65	53	9	5	8	15	19	20	3	21	35	34	166	23	24	186	12	27	65	13	109	260	94	49	32	66	12	13	15	55	5	19	86	51	21	23	61	8	62	11	28	18
67	91	13	23	23	17	12	89	63	8	2	14	14	21	16	8	13	25	32	141	21	14	161	16	23	64	9	110	242	77	54	26	89	15	13	17	57	4	28	74	59	29	34	47	5	67	3	33	16
68	73	4	26	21	19	11	66	39	7	2	11	13	23	20	7	10	24	18	171	22	18	149	13	48	55	13	103	213	71	41	26	76	10	14	17	58	1	27	71	51	31	33	51	4	61	5	38	4
69	95	7	23	17	15	17	73	51	8	0	6	14	18	22	7	14	23	29	151	22	18	148	11	27	66	12	103	200	82	63	23	71	8	4	18	51	5	24	64	44	33	34	52	4	72	3	32	8
70	84	11	20	13	19	15	61	51	5	2	18	12	17	22	9	18	21	24	158	19	12	157	9	38	60	17	97	174	85	42	30	70	8	10	13	61	7	17	62	52	23	21	56	7	56	4	29	6
71	83	5	23	17	22	15	63	47	12	2	14	10	22	22	8	18	32	20	141	16	19	153	12	29	46	10	103	180	81	48	18	73	4	10	18	42	4	18	71	35	21	24	49	2	55	13	46	11
72	73	8	18	15	16	23	73	56	4	2	12	13	18	11	6	19	18	30	138	17	22	127	8	28	50	13	104	211	89	49	29	66	11	11	13	41	6	17	43	32	22	26	40	6	55	5	34	7
73	94	7	18	15	15	9	59	45	5	2	17	9	19	16	9	13	21	27	125	11	15	112	10	27	40	9	84	175	80	37	26	65	7	10	15	58	2	18	55	48	22	25	47	1	43	5	37	6
74	79	6	22	17	12	17	71	50	4	1	10	7	16	12	4	18	18	38	147	20	23	132	7	20	50	12	99	183	54	43	17	80	4	13	19	60	4	21	53	33	28	30	54	1	51	8	36	14
75	62	10	10	20	22	14	68	49	7	0	12	10	18	16	7	10	23	21	112	18	14	135	12	23	50	8	94	172	66	41	18	58	7	14	9	57	9	14	65	38	12	24	43	3	47	6	38	11
76	76	10	18	22	10	8	56	49	7	0	10	6	25	14	6	15	28	20	143	12	15	121	9	21	56	9	88	185	68	39	18	51	9	17	13	48	3	16	53	45	23	34	39	1	32	14	24	10
77	86	7	15	10	17	10	49	49	5	0	12	10	17	19	7	11	16	32	139	20	8	133	6	23	53	8	79	155	73	33	19	61	8	14	11	43	3	24	52	37	21	29	44	2	46	7	27	5
78	90	8	12	21	12	11	48	41	7	1	10	10	19	16	2	14	21	24	120	19	15	122	13	18	52	10	99	148	67	44	25	62	12	8	9	52	4	15	48	36	27	27	46	0	53	6	31	5
79	57	3	13	20	11	16	56	53	6	1	14	12	19	17	7	14	15	34	127	16	19	107	10	24	44	16	86	166	69	36	18	51	9	7	13	32	6	21	46	56	27	27	34	2	52	5	25	8
80	67	2	15	12	10	18	57	38	5	1	17	8	18	12	7	13	23	22	125	15	9	117	10	25	46	9	90	170	81	39	17	43	10	4	11	46	6	16	48	43	24	26	43	5	32	3	30	9
81	58	10	11	12	23	17	53	31	6	1	7	12	19	17	7	14	26	19	133	14	18	101	16	25	53	11	98	160	72	30	19	50	12	6	22	59	1	22	40	32	19	19	34	2	33	8	24	6
82	59	4	10	16	13	13	48	39	4	1	6	5	15	9	4	17	25	29	133	19	15	102	8	19	41	9	83	130	64	30	20	53	15	12	9	36	3	15	48	34	24	21	32	4	46	2	36	6
83	64	8	13	22	12	7	53	50	6	0	10	10	19	14	3	12	19	19	112	16	12	94	4	27	44	10	85	115	79	40	25	54	5	10	10	44	0	15	37	30	18	23	28	2	52	4	32	9
84	62	11	22	19	14	12	41	42	8	1	8	9	14	12	12	12	10	14	129	13	12	111	8	18	51	6	87	133	66	29	21	44	5	13	22	47	5	13	40	39	21	24	29	0	34	2	18	11
85	68	5	12	21	9	11	39	44	5	1	12	11	16	18	5	24	23	21	115	14	11	105	13	34	44	9	68	143	73	21	16	49	10	11	10	47	3	23	52	44	14	13	32	3	45	4	29	7
86	62	8	14	13	12	6	48	36	3	1	10	12	17	5	6	14	20	26	108	20	13	115	14	16	49	8	79	114	85	41	29	53	13	8	11	59	2	15	53	32	16	28	36	1	32	3	24	5
87	62	5	11	14	11	11	39	38	3	1	6	7	17	14	5	12	18	22	109	13	17	114	10	20	43	8	72	134	51	25	24	54	6	10	16	44	2	11	53	31	19	25	27	3	36	3	19	6
88	65	8	13	13	16	13	44	26	6	0	10	10	15	18	8	13	15	15	116	9	12	77	13	17	41	12	78	128	63	34	26	51	6	9	22	37	4	18	30	51	20	23	33	3	44	2	32	4
89	54	5	16	10	14	14	45	27	8	0	12	4	9	13	3	16	18	20	87	18	7	111	19	17	43	10	87	133	65	21	25	42	6	8	13	55	3	19	48	23	22	25	24	1	26	4	20	5
90	47	9	14	12	18	12	56	39	5	0	10	5	12	14	5	13	12	23	102	13	17	98	7	18	36	11	75	113	56	27	21	46	3	10	16	55	2	8	40	32	20	22	34	2	35	4	31	4
91	63	7	11	14	10	9	52	32	5	1	6	4	19	21	6	16	22	13	99	25	18	109	7	24	47	7	80	103	55	25	16	56	10	5	14	47	1	17	46	37	22	27	33	2	25	2	22	4
92	51	9	11	14	13	9	31	32	7	1	6	10	11	6	7	11	11	16	113	11	15	87	6	20	34	11	70	110	57	23	17	60	8	13	10	29	5	17	37	49	12	22	22	2	25	4	33	3
93	52	6	11	15	14	15	47	49	2	0	7	7	10	17	9	12	14	17	105	13	11	86	8	18	51	7	81	94	55	25	18	40	6	3	8	38	3	9	41	37	14	12	24	4	22	5	19	1
94	46	4	10	12	14	8	35	29	4	0	10	5	12	11	7	10	9	10	110	17	3	100	8	19	27	5	68	117	66	27	13	50	10	8	17	36	2	6	47	33	15	16	26	4	31	7	22	4
95	65	8	13	14	13	11	40	19	4	0	5	10	15	12	4	11	17	14	103	15	9	84	8	18	41	11	68	114	54	31	13	36	5	7	8	29	3	12	38	30	27	22	29	2	33	5	25	2
96	45	5	16	12	15	14	45	30	2	0	9	9	17	12	6	9	20	18	106	17	8	81	7	20	35	6	56	94	58	21	18	33	4	5	14	32	3	16	33	34	22	19	29	2	25	2	30	0
97	49	10	16	13	13	7	32	29	5	0	12	4	10	14	2	16	18	13	114	17	11	90	9	21	31	10	59	104	66	19	23	43	4	9	15	40	2	15	38	27	16	32	28	2	32	3	20	2
98	47	8	13	12	8	7	34	35	0	0	6	8	18	14	6	9	16	14	110	8	10	99	9	21	41	6	62	93	48	28	13	35	4	7	14	45	3	13	40	33	17	16	22	2	31	4	18	4
99	52	6	12	14	14	14	43	30	3	0	8	6	15	13	5	13	26	16	93	20	7	84	3	12	43	13	55	76	66	23	18	32	8	7	13	37	5	13	31	28	15	19	27	1	24	3	18	3
100	58	3	18	15	11	19	25	25	2	1	6	7	11	18	3	6	19	20	89	9	11	78	7	12	33	9	51	75	43	29	23	35	8	6	17	43	2	13	30	28	15	22	33	0	26	3	23	5
101	31	5	15	16	12	18	34	28	4	0	11	12	17	14	2	10	18	15	95	13	1	83	3	16	34	6	55	80	71	24	13	51	8	4	7	30	2	14	31	29	18	18	29	2	31	7	18	1
102	47	5	9	10	18	8	40	20	4	0	10	8	23	12	6	10	14	9	84	12	7	84	5	13	30	7	62	65	69	15	15	34	3	5	11	35	2	17	32	25	14	13	31	1	25	4	16	4
103	52	5	14	11	8	6	26	36	1	0	7	10	13	13	2	5	12	19	94	10	8	77	6	24	28	9	44	82	53	21	17	38	7	5	18	48	3	15	27	27	21	22	30	2	22	1	16	4
104	50	5	10	17	7	9	38	35	1	1	9	6	6	10	4	11	23	8	94	11	6	73	11	18	36	6	58	86	36	12	13	35	7	5	8	32	3	11	30	30	16	22	23	1	28	2	14	5
105	49	11	8	16	13	12	30	32	0	0	8	7	14	10	2	10	9	8	93	7	8	89	10	15	36	8	56	88	55	26	24	44	8	5	11	40	1	11	36	27	12	26	22	2	26	2	22	1
106	45	2	10	11	14	12	35	35	2	0	5	12	18	15	2	10	18	15	85	12	10	80	13	10	34	5	61	59	53	19	20	36	5	7	14	34	2	14	36	23	19	17	29	2	20	7	17	2
107	38	6	11	13	17	7	32	35	6	0	11	11	10	12	5	12	11	7	92	7	5	59	6	12	30	10	61	66	43	16	12	50	1	6	9	38	2	10	27	37	24	31	23	3	25	4	14	5
108	44	3	6	11	5	9	37	29	3	0	7	10	12	12	6	7	10	12	88	12	10	85	6	10	30	6	55	60	53	28	14	24	10	9	12	40	2	7	37	20	17	18	23	1	26	4	22	2
109	42	3	11	8	12	17	33	27	0	0	10	11	9	10	3	5	12	11	88	18	5	82	6	13	35	11	67	65	37	18	18	40	4	5	11	51	2	7	24	31	17	35	17	2	23	5	15	4
110	34	5	12	15	10	11	24	25	6	0	9	9	11	12	4	9	14	14	100	22	9	70	12	11	34	9	41	62	58	20	18	25	6	3	9	42	4	17	33	31	13	21	22	1	27	3	13	4
111	51	2	9	15	4	9	28	29	4	0	4	8	17	9	3	10	12	16	91	18	5	66	9	20	24	8	44	69	50	16	17	36	7	2	11	29	3	8	24	23	16	19	17	4	28	2	19	3
112	53	9	13	11	10	8	44	15	5	0	8	6	12	10	3	16	8	11	70	14	5	81	3	16	38	8	56	60	59	20	19	34	7	7	10	31	2	11	32	23	22	24	32	0	23	5	19	0
113	32	2	14	10	11	12	31	22	2	0	7	12	16	9	6	3	13	17	84	14	6	65	9	16	22	6	57	53	51	11	20	40	1	4	5	26	2	14	20	29	16	23	23	1	30	3	17	5
114	37	3	5	11	8	9	31	26	3	0	9	6	14	5	6	4	13	8	67	8	5	61	7	13	32	2	42	46	49	17	17	37	6	5	9	31	2	12	22	22	12	15	32	0	29	5	19	3
115	32	6	10	6	3	14	30	23	2	0	9	3	10	9	2	11	9	7	69	16	9	72	9	15	34	10	46	66	38	16	20	33	3	2	2	38	1	9	32	12	18	24	33	4	23	2	18	4
116	33	6	10	15	7	10	26	26	7	0	10	6	12	5	1	7	15	8	78	10	3	74	5	7	21	7	41	56	48	22	24	47	10	4	17	35	1	16	21	23	18	17	17	0	25	4	22	1
117	44	5	10	11	9	4	33	18	3	0	8	10	16	8	3	7	16	15	75	12	5	62	10	11	24	5	39	55	40	15	27	24	5	5	9	35	3	8	26	21	16	21	27	1	18	1	15	3
118	44	4	10	17	9	9	27	22	6	0	7	1	10	16	3	6	15	9	88	12	8	63	8	9	26	6	36	50	60	11	24	32	4	6	9	33	3	9	24	19	23	20	16	4	18	1	13	5
119	45	5	7	15	12	8	26	28	0	0	8	7	11	12	6	8	5	11	81	10	5	66	13	23	43	4	53	47	52	12	17	35	4	4	11	25	1	15	28	27	13	21	19	0	19	4	17	0
120	31	9	13	16	5	18	29	25	2	0	4	4	13	12	5	9	10	9	80	8	6	79	8	9	21	7	58	58	37	16	10	29	3	6	9	25	3	6	35	20	17	18	25	1	15	3	25	3
121	33	4	7	16	5	15	35	20	3	0	6	4	5	16	6	1	12	6	74	6	8	60	2	15	19	8	39	60	51	19	22	28	2	3	5	38	1	14	23	32	16	14	18	1	18	0	23	0
122	27	5	13	8	7	12	25	24	4	0	6	7	11	15	2	10	8	11	59	9	8	58	5	5	22	4	55	53	47	17	9	35	2	3	10	28	4	10	20	15	19	16	19	0	22	3	10	2
123	38	3	9	17	5	10	19	20	0	0	6	3	19	10	5	4	16	8	78	12	10	68	3	14	26	7	56	54	46	25	15	35	3	3	7	29	3	8	27	30	16	24	22	1	12	1	12	2
124	31	7	7	14	10	7	24	27	2	0	10	12	11	6	4	3	12	8	63	7	7	57	13	13	26	8	38	56	49	14	14	32	6	4	11	25	0	10	18	25	14	18	16	0	21	0	21	1
125	32	3	7	7	13	13	17	22	4	0	6	7	11	5	2	5	10	7	75	5	10	56	7	6	17	6	50	37	57	10	10	35	2	7	6	24	1	8	26	15	14	23	28	2	10	3	14	0
126	36	5	7	9	6	6	21	22	2	0	6	6	10	14	5	7	7	8	65	10	4	56	9	11	20	9	33	53	52	10	8	36	5	5	7	29	3	4	21	16	19	15	22	1	20	1	15	2
127	31	2	9	17	11	8	23	24	4	0	7	4	10	7	1	8	10	7	67	10	7	52	4	10	29	8	37	48	53	16	13	38	3	5	5	27	2	9	22	11	10	26	27	3	22	1	22	4
128	29	5	9	13	7	14	14	18	3	0	7	6	8	11	2	7	11	13	66	11	3	49	5	6	28	4	49	56	49	12	19	33	6	3	3	31	1	8	20	22	16	15	12	1	20	1	16	5
129	39	4	7	18	8	5	22	16	2	0	4	6	15	11	4	7	10	6	52	7	12	47	8	5	16	11	38	52	48	17	20	33	5	1	4	28	2	13	21	22	23	20	26	0	14	4	14	3
130	27	2	7	14	9	7	20	28	2	0	7	4	11	6	5	4	10	3	47	5	5	49	9	12	19	8	40	42	45	20	16	26	7	1	8	32	1	7	18	16	11	13	22	2	22	3	10	1
131	37	2	12	13	5	6	15	23	1	0	4	1	16	5	5	10	11	4	79	8	7	49	8	10	19	6	47	44	43	12	11	34	5	3	5	25	1	10	14	17	9	14	23	2	27	3	18	2
132	31	9	6	9	15	7	21	17	3	0	6	2	9	17	3	8	11	9	54	11	6	53	4	14	23	5	34	49	47	8	9	38	4	3	7	20	5	7	23	20	12	20	26	1	13	1	15	1
133	29	2	5	13	6	8	26	26	1	0	6	5	9	8	8	8	14	6	56	9	6	71	5	9	28	6	39	41	45	15	13	36	4	6	7	37	2	11	20	8	15	20	17	0	20	6	9	0
134	30	7	7	12	8	4	14	13	2	0	5	4	13	9	2	12	6	6	60	3	8	47	6	8	23	5	32	56	47	15	10	26	5	3	9	34	0	5	16	28	11	19	26	0	12	0	15	1
135	24	4	5	14	7	12	25	20	2	0	4	4	11	7	7	4	12	8	44	13	5	41	5	12	17	2	32	49	38	17	18	36	4	3	9	44	1	10	17	21	11	13	23	0	21	4	16	2
136	25	5	6	13	7	10	25	18	3	0	8	2	13	12	4	6	9	7	36	7	7	61	2	9	19	4	32	35	53	18	17	29	6	4	7	31	2	10	27	12	9	15	17	2	15	5	15	3
137	30	4	5	9	12	5	20	17	3	0	4	4	9	16	3	8	9	8	44	5	3	39	6	10	27	15	36	44	43	11	18	37	5	4	9	33	4	14	8	17	16	13	22	0	14	2	9	1
138	22	2	7	10	13	6	23	14	1	0	3	2	14	9	4	7	7	8	52	7	10	42	9	8	27	6	32	30	47	9	13	34	2	3	4	28	0	6	15	19	15	9	11	0	16	0	7	4
139	22	6	5	15	16	7	27	14	3	0	5	5	7	6	3	13	8	9	55	7	6	44	6	10	22	2	32	33	40	15	10	28	0	3	12	22	1	10	17	22	12	21	21	0	21	1	12	1
140	30	5	5	8	9	8	20	19	1	0	5	5	11	9	1	8	12	6	55	6	5	49	8	14	25	9	37	33	45	18	11	32	5	6	9	23	2	9	15	12	17	18	16	0	15	2	9	0
141	37	3	2	11	11	6	13	20	4	0	4	10	17	10	1	6	7	4	35	9	5	53	2	10	21	9	41	36	35	12	5	30	4	5	12	28	1	9	20	13	16	15	13	1	23	1	19	1
142	21	2	7	15	3	7	17	24	1	0	4	5	12	11	3	4	10	10	54	5	5	50	6	16	19	10	27	34	61	11	15	28	7	3	6	16	0	6	22	19	16	16	21	0	16	3	17	1
143	25	7	9	9	8	5	17	22	3	0	5	0	8	13	1	7	7	6	46	7	4	48	7	10	17	6	26	44	35	12	12	34	0	7	5	35	1	11	21	20	15	16	16	3	20	2	10	0
144	19	1	6	8	6	10	17	17	4	0	2	4	14	3	2	5	6	6	50	14	5	41	9	6	22	5	17	32	41	11	12	29	1	3	6	29	0	6	15	22	21	11	26	3	18	1	10	2
145	20	8	10	10	5	1	21	15	2	0	5	5	9	11	1	7	7	4	51	8	13	47	7	5	21	3	33	39	50	13	6	34	4	5	9	35	3	7	20	17	18	14	15	0	9	1	1	1
146	30	4	5	14	6	8	16	10	2	0	6	0	12	9	6	7	8	6	58	5	6	57	6	3	18	8	36	30	45	11	11	34	1	6	8	23	0	5	13	15	15	19	15	2	18	2	5	0
147	9	4	4	6	10	6	18	16	0	0	6	2	9	6	0	10	10	4	47	12	9	50	11	7	11	5	28	29	41	8	17	26	3	4	4	20	4	6	12	18	7	23	15	3	10	1	6	1
148	34	3	4	14	10	10	21	11	1	1	10	5	7	13	1	1	8	5	47	8	3	46	7	5	15	7	35	41	40	9	9	37	1	2	7	30	1	8	20	23	10	10	9	2	16	3	9	3
149	26	5	9	14	7	9	13	23	0	0	3	4	7	7	10	5	3	4	56	5	6	36	6	4	15	4	33	29	40	10	17	25	0	1	5	24	0	12	12	14	13	20	18	0	13	3	12	0
150	18	4	5	19	5	7	18	13	1	0	5	1	12	11	7	7	4	10	41	11	4	40	8	6	23	7	28	30	48	11	12	24	1	1	9	25	2	9	13	25	11	15	8	3	10	0	13	0
151	18	6	3	13	11	8	15	19	0	0	7	4	6	5	2	4	11	3	49	7	11	48	7	9	21	4	37	26	35	11	3	31	1	1	7	21	3	6	15	13	12	25	19	2	17	1	14	0
152	23	2	12	7	7	7	18	12	0	0	2	4	9	9	1	4	8	3	53	6	3	48	2	6	19	2	32	28	36	20	10	20	3	2	6	26	1	10	13	15	9	12	13	2	18	1	7	3
153	33	8	4	14	6	7	21	19	1	1	4	2	11	2	6	6	9	6	42	4	7	53	9	6	19	7	24	33	35	10	11	20	4	1	6	30	3	7	16	17	15	9	14	1	13	1	12	0
154	7	6	3	4	11	8	19	25	2	0	4	3	5	8	4	1	6	2	45	9	5	38	6	9	18	7	25	31	38	13	10	35	2	4	12	26	1	4	15	13	8	13	16	1	11	5	10	0
155	18	5	5	9	9	4	23	14	0	0	6	4	11	7	4	1	5	3	43	6	6	45	7	11	23	3	23	23	48	9	13	32	0	4	6	29	3	7	14	15	19	9	20	0	12	0	15	0
156	22	2	5	10	6	6	16	18	3	0	6	6	7	9	4	7	10	4	42	5	7	39	9	11	22	5	24	35	39	13	9	22	2	2	7	20	2	5	10	14	10	15	10	3	14	2	10	1
157	22	6	1	13	6	3	21	14	2	0	6	4	9	6	3	13	10	5	39	7	2	40	9	5	17	6	28	33	26	10	10	30	4	3	8	24	1	9	15	13	8	14	11	1	15	1	9	2
158	25	5	5	4	6	3	19	15	2	0	4	6	13	6	3	7	7	3	49	5	2	43	7	3	19	11	21	25	47	7	11	27	1	1	6	18	2	7	13	15	12	15	13	3	19	1	11	0
159	17	6	3	12	6	4	25	16	2	0	6	6	1	9	3	9	7	5	38	3	4	41	5	10	12	9	26	29	38	6	9	31	4	3	2	35	0	5	15	15	13	8	14	2	14	4	13	0
160	22	7	5	10	4	10	20	14	3	0	4	3	6	11	3	9	11	3	40	6	5	44	5	4	15	9	23	37	35	12	10	24	1	4	8	24	1	10	17	18	14	14	14	1	20	2	6	0
161	16	3	4	11	5	4	17	16	1	0	7	2	5	7	2	6	5	1	53	3	5	42	6	7	24	2	19	25	34	10	11	18	2	1	5	26	2	5	12	9	11	13	18	1	15	1	10	2
162	20	5	5	12	9	4	14	13	5	0	5	4	5	10	3	5	10	5	37	4	1	36	11	6	19	5	24	31	42	12	14	17	1	2	8	22	0	7	11	13	6	13	18	0	13	1	6	0
163	15	6	3	5	4	4	14	14	1	0	5	2	10	12	0	4	9	6	42	7	0	34	9	2	12	5	15	21	35	10	17	21	2	3	5	25	1	6	8	12	11	11	11	3	11	0	11	0
164	20	3	5	12	7	4	12	17	0	0	4	4	8	7	3	2	4	3	38	4	3	42	2	7	15	4	28	28	32	6	11	17	4	5	12	28	2	2	14	14	9	19	7	0	14	0	8	1
165	11	3	4	5	6	3	15	15	3	0	3	1	6	2	1	8	5	3	37	4	7	30	3	5	20	8	16	29	30	11	9	24	2	2	4	19	2	8	8	11	9	5	6	2	16	0	10	0
166	19	2	3	9	7	5	12	13	1	0	5	2	5	11	5	7	5	3	46	7	1	30	1	6	17	2	21	28	31	6	15	15	3	2	3	29	5	1	11	15	10	14	12	2	9	0	8	0
167	21	4	6	15	5	4	15	12	0	0	4	3	7	10	3	7	2	4	34	3	4	27	8	3	16	9	34	26	28	13	12	27	4	3	4	32	2	14	8	10	11	18	17	1	7	0	10	0
168	17	7	3	10	7	8	15	17	3	0	4	2	12	14	1	7	7	3	44	6	4	31	4	10	18	5	22	28	20	6	11	24	2	4	4	24	1	10	6	13	11	5	15	2	15	2	4	3
169	20	2	6	12	3	6	14	11	0	0	6	5	4	7	2	8	8	3	33	4	5	42	12	4	13	6	22	31	31	7	11	20	3	2	5	31	2	4	10	12	7	13	13	1	15	1	12	1
170	17	2	2	5	3	6	23	16	1	1	4	3	12	7	0	5	10	1	39	5	1	41	3	8	20	3	21	26	18	12	11	16	3	1	7	32	0	9	17	8	11	10	11	1	7	0	6	1
171	18	5	3	7	9	2	14	20	0	0	5	4	8	12	3	4	9	4	37	4	5	43	4	6	10	0	23	33	31	3	9	16	2	0	5	23	1	5	13	7	11	22	13	4	12	1	9	0
172	24	2	8	9	4	1	12	13	1	0	5	4	7	4	3	3	9	2	29	10	3	41	6	4	17	5	21	33	34	6	12	32	1	0	2	16	2	5	6	10	9	19	15	1	12	0	8	0
173	14	4	3	10	4	4	20	15	2	0	3	2	6	10	2	8	6	2	37	7	2	31	6	5	13	7	24	35	32	8	10	28	0	0	11	30	0	6	16	8	8	13	14	0	6	2	7	1
174	17	5	2	5	7	5	19	16	1	0	4	6	10	8	1	5	3	4	35	5	6	32	10	3	16	1	29	29	36	7	8	20	3	1	1	15	2	11	11	8	8	9	12	0	12	1	10	2
175	16	3	1	10	4	5	18	7	4	0	8	3	5	5	6	6	5	2	39	2	3	33	5	4	14	6	16	32	32	17	8	24	0	1	6	19	4	6	12	7	7	17	11	0	15	1	7	1
176	16	2	2	10	10	7	11	7	1	0	4	3	8	10	4	4	3	2	33	1	4	31	4	3	13	6	24	23	19	6	3	12	3	1	4	19	0	6	17	12	8	8	12	1	14	2	9	1
177	20	5	4	8	4	8	17	13	3	0	5	3	9	9	1	5	7	3	37	6	2	27	5	4	16	6	23	23	32	9	6	16	5	3	10	20	0	6	15	13	10	6	14	0	12	1	11	1
178	16	7	3	7	10	7	17	8	1	0	2	2	5	10	2	7	4	4	35	2	2	43	7	3	10	5	21	36	30	9	15	19	2	1	7	15	1	11	21	5	7	10	10	1	9	1	10	1
179	12	2	5	14	8	4	7	14	2	0	5	2	3	11	7	7	7	2	27	6	2	34	2	4	14	5	21	26	39	12	9	27	1	1	4	26	3	6	15	17	14	8	17	1	15	0	6	2
180	13	4	7	6	9	6	12	6	3	0	4	1	5	7	2	3	5	3	31	5	3	38	5	3	15	3	11	18	36	8	10	16	4	2	7	17	2	9	14	15	8	11	13	1	7	3	6	1
181	14	3	2	10	5	5	14	9	4	0	4	2	5	6	3	3	8	2	38	8	4	44	4	3	14	3	26	22	27	12	9	21	2	2	8	23	2	6	11	7	7	6	13	3	13	3	9	1
182	16	2	6	11	4	4	9	15	3	0	2	1	13	9	3	8	4	3	31	2	4	29	5	3	14	5	16	20	35	7	2	12	3	2	6	35	2	5	12	9	12	8	11	1	9	1	2	2
183	11	5	6	13	4	9	11	15	1	0	4	4	7	6	4	5	7	3	24	3	4	34	1	7	15	7	24	20	26	9	6	25	2	2	4	24	8	3	11	5	10	11	7	1	13	1	6	0
184	13	0	7	8	11	10	23	17	2	0	6	3	11	10	1	4	5	6	28	3	5	31	4	4	17	2	13	37	27	8	11	23	4	2	8	19	0	6	10	6	8	11	12	0	11	0	8	1
185	12	4	3	6	1	2	12	19	1	0	4	2	11	9	1	4	2	3	35	2	5	30	4	3	10	4	17	22	34	7	14	16	4	2	9	25	0	3	9	4	10	6	7	1	13	2	11	0
186	19	3	6	9	8	5	17	11	2	0	1	1	7	5	2	10	6	1	30	4	3	37	5	1	14	5	19	20	34	12	7	22	4	2	8	20	3	5	15	12	4	8	11	3	10	2	10	1
187	16	4	5	7	2	5	17	17	3	0	2	5	6	6	7	2	7	1	33	2	5	25	5	4	12	4	15	24	21	5	4	9	2	3	7	21	4	9	9	6	10	15	18	1	10	1	7	2
188	18	2	5	7	6	5	17	9	4	0	3	6	1	14	4	3	5	2	21	5	2	33	4	2	15	9	19	30	29	4	11	16	0	3	6	27	1	6	13	10	8	17	8	2	8	0	10	0
189	18	2	3	10	3	0	12	10	2	0	5	1	8	10	3	7	4	0	24	1	3	24	4	1	13	3	11	22	31	8	10	18	0	2	5	20	2	8	11	7	6	7	12	2	18	1	4	0
190	16	1	3	8	9	2	10	14	0	0	1	5	8	11	2	7	6	2	24	5	6	19	3	6	9	6	20	29	28	7	7	19	1	4	4	25	2	6	5	13	10	14	9	2	15	0	11	0
191	14	2	3	10	7	2	12	9	2	1	5	3	7	7	3	3	7	1	27	5	3	21	5	6	9	5	14	25	30	5	8	14	3	0	6	19	3	5	4	9	4	19	12	1	10	0	7	1
192	12	5	6	9	3	4	16	10	1	0	5	2	11	4	4	7	3	1	25	1	6	32	6	4	13	3	11	22	27	4	11	23	3	2	5	12	3	5	4	12	7	8	9	1	7	1	7	1
193	8	3	4	6	2	3	16	14	2	0	1	4	7	6	3	5	6	3	29	4	1	25	3	4	14	5	9	19	22	7	8	20	3	0	3	32	0	4	8	8	5	11	5	1	13	0	6	0
194	10	4	4	5	5	1	9	16	0	0	6	3	9	6	2	5	5	1	25	4	7	35	1	0	15	4	16	32	32	8	6	18	1	0	5	21	3	6	18	11	7	9	7	0	17	1	4	1
195	14	2	7	5	2	7	14	13	3	0	2	3	10	8	1	11	8	3	24	4	4	26	4	11	11	2	17	20	36	2	6	17	3	1	5	17	1	8	7	8	4	14	16	0	13	2	7	4
196	11	3	0	11	3	3	9	6	1	0	3	1	7	10	1	2	4	3	39	2	2	34	6	6	13	10	9	20	22	3	4	14	2	0	4	23	6	4	14	9	9	13	8	3	10	1	9	0
197	16	3	3	6	4	6	13	13	1	0	2	2	3	7	3	3	3	2	28	2	1	29	7	7	12	4	17	30	42	7	8	15	4	0	5	19	1	5	7	12	3	8	12	2	14	1	8	2
198	12	6	5	7	8	5	11	7	0	0	6	1	8	8	2	4	4	2	30	5	5	31	8	3	13	3	6	29	21	7	6	22	1	1	5	24	2	7	15	6	6	8	5	1	5	1	7	0
199	23	0	4	6	2	7	14	16	1	0	7	4	8	9	2	4	4	0	29	1	8	22	3	3	12	1	19	24	25	7	5	16	1	2	6	8	1	4	10	9	6	10	13	0	13	0	4	0
200	11	4	6	6	3	4	15	8	2	0	1	3	5	6	0	2	10	2	24	4	1	14	3	2	8	2	13	25	24	8	11	16	2	3	3	23	2	4	7	9	5	8	7	2	10	1	7	2
201	5	1	2	6	5	9	12	12	1	0	5	2	8	6	1	6	5	3	23	3	6	29	8	1	11	4	18	26	26	8	5	16	5	2	3	12	1	5	12	6	2	11	22	1	10	0	9	0
202	12	2	5	10	5	6	8	10	0	0	4	1	6	7	2	2	5	2	31	1	5	27	3	2	9	3	12	25	23	7	7	14	0	0	3	24	2	5	10	12	8	12	12	1	9	3	8	1
203	8	4	4	7	7	5	11	14	3	0	3	3	7	10	1	4	4	2	19	4	5	24	6	6	8	1	15	28	28	7	6	19	5	1	2	24	0	4	11	6	6	8	12	2	15	0	4	1
204	4	2	3	5	4	2	13	10	1	0	3	3	15	10	0	7	4	1	19	5	1	26	6	3	8	6	15	30	24	7	1	18	0	2	2	21	2	9	9	3	5	12	6	0	8	0	2	3
205	12	0	0	6	3	1	12	8	2	0	3	1	6	5	1	6	10	1	19	2	2	27	5	4	15	4	12	25	24	12	10	23	0	1	4	18	2	3	9	9	10	11	13	0	14	0	4	0
206	11	1	6	6	6	3	17	15	2	0	1	2	2	4	3	3	4	2	23	3	2	25	8	8	17	3	11	27	21	5	7	13	2	0	4	13	2	10	6	7	2	9	10	1	10	0	3	0
207	9	3	2	9	8	5	21	9	3	0	3	1	4	3	3	6	7	4	27	4	6	26	3	5	13	2	11	28	21	2	4	13	5	0	3	20	4	5	12	10	8	9	14	1	13	0	6	3
208	8	3	5	4	4	5	5	7	2	0	2	2	8	6	1	7	3	5	18	5	4	20	3	1	11	7	7	18	27	7	5	16	4	2	3	15	2	5	8	5	6	11	13	2	16	1	2	1
209	16	5	3	7	5	2	9	7	1	0	3	4	10	7	1	9	5	3	16	4	1	23	6	0	7	4	14	25	26	6	8	15	1	1	2	19	1	2	9	14	8	3	10	2	13	2	1	0
210	13	9	3	9	4	4	4	10	2	0	2	3	2	5	2	5	5	1	25	3	4	16	2	3	11	5	13	20	31	4	5	21	4	3	2	14	3	6	6	5	8	5	11	2	12	1	6	2
211	9	3	4	7	4	2	10	9	2	0	1	2	8	8	1	4	3	1	24	3	2	30	2	4	9	7	19	17	21	12	10	15	3	3	3	15	2	3	12	4	1	5	8	1	9	0	3	2
212	14	2	2	2	3	1	14	8	1	0	5	5	7	7	2	4	1	0	22	5	4	32	5	3	9	4	11	29	20	6	11	22	5	2	7	16	0	4	8	12	4	13	18	0	11	1	5	1
213	6	6	6	4	9	5	7	5	0	0	5	2	7	7	1	7	2	2	26	3	1	34	7	0	7	2	10	22	23	9	8	20	2	1	5	16	4	6	14	10	3	5	7	1	14	1	6	3
214	10	5	1	3	4	6	13	8	1	0	2	0	3	6	2	3	3	2	26	4	1	33	6	3	10	6	9	30	18	5	5	16	1	0	1	16	1	4	15	10	9	9	9	0	8	1	4	0
215	7	6	3	3	5	2	9	8	1	0	4	4	10	10	3	6	5	1	21	3	2	22	4	5	16	2	8	30	23	6	6	13	3	2	5	21	3	3	5	7	7	15	11	2	12	2	1	1
216	10	2	5	7	5	3	10	8	1	0	0	4	2	8	0	4	3	3	20	3	1	23	2	4	7	3	12	18	27	6	6	16	2	4	2	14	0	3	8	10	1	7	8	1	10	1	2	0
217	5	0	4	7	9	3	17	12	0	0	5	3	3	7	1	3	1	1	11	5	3	17	2	2	6	4	7	23	25	7	5	13	2	0	2	20	1	6	4	6	5	9	18	3	13	2	2	0
218	15	2	1	11	7	6	10	7	0	0	2	3	7	3	2	5	5	2	24	3	1	18	4	3	11	2	11	20	15	6	7	13	1	1	7	19	2	7	6	6	3	7	14	3	12	0	6	1
219	13	0	2	5	6	2	11	5	0	0	4	4	6	6	2	7	3	1	21	4	1	28	2	5	7	5	7	33	20	7	8	18	3	0	7	16	5	5	10	4	7	8	9	2	6	2	3	2
220	12	1	2	7	5	9	16	6	1	0	3	3	6	3	0	7	6	0	29	2	4	21	7	1	7	3	6	26	21	9	5	9	4	0	4	15	1	2	6	7	6	3	6	2	8	0	6	0
221	9	1	7	6	5	2	13	7	1	0	4	3	7	10	1	5	3	0	24	1	3	27	3	4	8	3	9	24	18	4	6	14	1	1	3	15	2	6	5	12	2	9	7	0	10	0	3	1
222	10	2	2	1	7	6	13	6	2	0	0	3	7	8	1	5	7	0	23	2	4	26	5	6	7	2	7	29	20	1	8	11	4	1	2	20	2	4	4	10	8	3	7	0	8	2	3	2
223	9	8	1	7	4	5	13	10	2	0	6	2	5	8	3	7	2	1	21	2	2	19	7	2	6	0	15	26	25	10	6	14	0	2	6	18	3	5	8	9	8	10	11	3	10	3	5	3
224	9	6	3	7	3	6	13	9	1	0	3	3	2	5	1	4	3	1	16	3	1	29	7	0	7	5	8	26	23	12	5	15	3	3	3	24	1	3	11	9	3	9	7	2	20	0	5	1
225	12	1	2	4	4	6	10	11	0	0	0	3	3	4	1	7	2	1	16	3	3	30	9	4	11	1	6	17	15	5	4	16	6	3	4	26	2	6	9	10	1	4	13	0	9	0	4	3
226	8	5	7	10	5	5	13	6	2	0	1	1	5	9	3	7	2	0	19	3	6	22	7	0	3	2	13	22	11	6	2	15	1	0	1	18	3	2	8	11	6	4	7	1	7	1	6	3
227	10	4	8	7	3	2	9	7	0	0	3	2	7	2	4	4	3	2	14	4	7	23	4	2	9	9	6	26	17	7	9	7	1	1	2	19	1	1	9	8	5	13	3	1	8	3	5	4
228	7	1	5	3	2	1	8	4	0	0	4	4	5	4	2	4	5	1	17	1	2	26	5	3	11	2	11	21	20	10	5	10	3	0	4	18	6	7	12	8	2	7	9	0	5	0	7	2
229	10	1	4	4	1	5	13	7	1	0	2	2	5	11	1	4	4	2	16	1	0	20	8	3	10	3	11	28	19	8	9	15	1	2	4	16	2	5	4	14	2	13	12	1	9	3	1	0
230	11	3	3	7	2	3	15	10	2	1	5	2	0	7	2	6	2	0	22	3	1	28	3	5	14	4	8	27	26	12	5	11	1	2	3	18	1	5	12	5	5	10	9	2	7	2	5	5
231	9	1	1	7	4	3	16	7	1	0	4	0	5	9	1	5	3	1	20	4	1	18	2	2	9	3	9	22	17	7	6	11	1	0	4	16	3	2	9	11	7	7	9	0	16	2	6	4
232	9	1	2	5	6	4	12	3	1	0	3	1	4	3	1	3	3	0	14	2	3	24	5	2	10	2	6	25	21	10	3	24	1	3	1	11	2	5	8	7	4	12	12	2	15	1	3	1
233	9	3	4	8	4	6	15	12	1	0	3	3	9	3	1	1	1	2	15	2	3	18	6	4	8	4	7	23	27	5	5	6	2	0	3	16	2	4	9	7	5	6	10	2	12	2	5	0
234	7	2	3	7	2	5	14	6	3	0	5	2	3	4	2	4	3	1	16	4	2	29	5	1	8	4	11	25	15	8	8	15	2	4	2	17	3	2	14	4	3	3	10	1	10	2	3	2
235	11	2	2	7	3	7	6	4	1	1	4	1	5	10	0	2	3	0	13	3	2	19	8	5	10	6	9	26	16	5	8	11	2	0	3	21	2	7	8	8	5	8	12	0	15	1	6	1
236	12	0	8	0	3	1	9	6	1	0	1	5	5	5	1	2	1	3	23	3	3	21	1	3	8	5	3	20	22	1	3	11	2	0	10	13	0	4	8	4	3	8	9	1	12	3	2	3
237	12	1	4	3	5	5	17	8	1	0	5	2	3	3	0	5	6	1	12	2	3	25	2	3	3	1	8	20	21	3	6	17	1	1	1	27	1	6	11	8	6	9	5	0	10	0	2	2
238	16	4	4	8	3	2	15	11	2	0	2	3	4	5	1	7	8	2	18	3	0	17	6	2	10	4	12	21	14	6	8	10	0	0	4	12	3	5	7	8	5	11	10	0	8	1	2	4
239	10	2	5	11	3	2	3	4	0	0	1	0	5	12	1	1	3	0	14	3	2	20	6	2	7	3	5	30	18	8	7	18	2	0	3	19	2	3	7	5	2	9	8	1	6	0	5	3
240	7	1	5	4	2	5	14	8	1	0	2	1	4	6	2	2	4	2	12	2	5	25	7	3	8	4	8	30	18	7	11	16	4	1	4	23	0	1	11	2	2	6	4	0	13	3	5	3
241	12	1	4	10	6	4	8	8	4	0	3	1	3	6	1	0	3	1	22	3	1	26	5	2	7	3	5	25	24	5	2	17	1	3	4	14	3	4	11	9	2	10	12	1	12	0	1	3
242	10	1	6	13	4	2	6	13	1	0	5	4	7	2	2	6	1	1	15	2	1	27	11	2	6	6	6	21	18	4	11	9	3	3	2	20	7	3	11	5	4	6	7	0	6	3	3	4
243	7	3	4	4	5	3	11	8	1	0	3	0	1	6	2	5	6	2	21	3	4	24	3	3	4	4	9	26	17	10	8	12	3	3	8	13	3	4	11	9	2	5	8	1	12	0	2	1
244	4	3	3	2	5	4	7	4	2	1	3	1	4	5	1	3	4	0	11	3	3	34	7	2	5	4	7	20	23	6	3	11	0	3	4	16	2	4	15	7	5	12	19	0	7	1	5	7
245	8	1	5	6	4	0	8	4	2	0	1	2	3	6	0	5	4	3	14	2	0	33	2	1	12	6	9	16	11	5	2	8	2	1	2	15	3	1	12	3	4	12	8	1	9	0	2	2
246	5	1	4	10	2	3	4	3	1	0	5	4	4	9	5	6	3	0	14	2	1	18	6	0	6	6	6	25	22	6	4	11	1	1	3	14	2	4	7	7	4	6	14	0	1	1	8	3
247	5	1	2	6	2	1	3	7	1	0	0	2	5	4	3	4	4	1	23	4	4	22	9	1	8	4	7	22	13	9	5	10	0	1	7	14	2	2	4	5	3	7	11	0	11	0	4	3
248	7	2	4	9	2	3	9	5	0	0	3	2	3	6	3	5	5	1	18	2	1	27	1	2	8	1	6	20	17	10	6	12	1	0	4	10	2	3	10	3	2	4	11	0	5	3	1	5
249	5	2	3	7	3	0	16	5	4	0	6	3	3	6	4	4	4	3	23	3	1	24	3	4	8	2	12	23	20	6	10	11	1	2	7	12	3	2	8	1	5	6	4	1	12	1	4	4
250	2	2	3	5	5	1	8	8	1	0	1	2	6	7	1	5	2	1	11	1	2	20	4	2	8	2	7	16	11	5	6	17	2	2	3	16	1	3	8	6	6	8	12	0	14	0	6	1
251	4	2	5	9	7	5	15	7	2	0	1	5	5	7	2	2	0	2	12	3	4	23	3	0	4	4	6	16	12	13	2	15	0	0	2	17	1	2	9	7	2	4	8	4	14	1	1	6
252	8	2	6	7	5	5	15	5	3	0	1	2	4	4	0	3	0	1	19	2	0	17	3	1	9	3	5	21	17	5	4	13	2	2	2	11	1	5	5	12	4	3	5	0	7	1	1	3
253	4	2	6	7	3	0	13	3	1	0	0	1	5	4	2	5	2	1	17	1	3	24	4	1	4	6	8	16	10	2	6	9	1	1	5	17	2	4	7	4	0	4	10	2	8	3	4	2
254	15	0	3	7	4	3	7	4	2	0	2	4	3	1	0	7	3	0	11	3	0	14	10	0	3	2	9	20	22	2	6	15	6	1	4	11	1	5	5	5	3	8	5	1	13	0	3	2
255	7	1	3	4	2	5	15	5	3	0	5	0	1	7	0	0	5	0	23	1	1	20	3	3	8	2	5	25	11	7	3	14	0	2	2	14	3	2	5	7	2	4	10	0	14	2	4	4
256	7	0	5	9	4	3	8	12	2	0	2	2	8	2	1	3	3	2	14	1	3	23	2	3	4	4	11	14	16	2	9	16	1	0	6	12	1	1	3	4	2	1	8	0	11	1	1	4
257	8	0	2	11	6	3	9	7	1	0	1	0	3	3	0	2	5	2	15	4	2	24	6	5	4	2	8	18	13	6	2	7	0	1	5	22	2	3	8	7	1	4	9	1	14	2	2	3
258	10	1	5	4	3	3	12	7	2	0	3	3	6	3	0	4	4	0	10	2	0	25	3	3	5	4	3	24	15	9	5	8	5	3	5	11	3	2	6	6	4	5	7	1	12	0	0	4
259	4	2	4	6	3	2	9	4	1	0	3	0	6	1	0	4	1	2	19	4	2	28	6	1	9	1	5	18	14	8	1	14	3	1	4	9	2	2	6	3	0	11	6	1	5	0	1	7
260	9	0	8	4	2	5	17	8	2	0	6	1	1	5	2	3	6	2	17	3	0	16	2	0	4	3	9	18	21	4	1	6	2	1	1	12	3	8	5	9	3	7	8	0	9	2	2	6
261	8	4	4	8	3	6	9	5	1	0	5	0	3	5	1	3	0	0	13	2	2	20	0	0	4	1	12	19	11	8	4	10	2	1	3	12	3	5	7	7	4	7	7	1	12	1	5	2
262	7	0	2	5	0	7	12	5	4	1	3	1	7	1	1	1	3	1	17	4	1	20	5	1	8	3	4	14	15	6	5	11	2	0	2	14	3	1	8	3	2	6	10	0	14	3	2	4
263	8	0	2	3	3	2	8	10	0	0	2	1	6	7	2	6	4	1	15	2	2	20	3	5	6	3	5	18	16	0	3	10	1	0	2	7	3	3	6	9	3	5	3	0	6	2	0	3
264	2	0	2	2	2	4	12	4	1	0	2	2	6	3	1	5	1	1	9	3	0	18	6	0	7	5	8	23	16	5	4	12	1	1	1	19	4	3	9	9	1	5	7	2	9	1	3	10
265	0	2	2	7	3	0	9	4	1	0	2	2	5	4	1	5	0	0	9	1	1	16	4	2	5	5	4	17	15	2	5	13	0	2	3	12	1	4	3	9	1	4	11	2	14	1	1	7
266	10	3	5	10	2	2	18	7	1	0	5	2	10	6	1	1	2	2	8	1	0	17	2	3	6	2	5	25	12	5	4	12	6	1	2	11	5	3	7	1	2	2	4	0	7	1	1	6
267	9	3	8	3	3	5	7	3	4	0	5	3	11	5	1	1	2	0	8	0	1	23	4	1	6	0	11	19	15	9	4	7	0	0	2	9	2	5	9	8	1	11	8	0	8	0	0	8
268	7	1	3	4	2	1	9	4	3	0	2	2	5	2	0	3	6	0	12	3	2	18	1	2	3	4	11	19	13	5	6	7	2	1	3	11	4	3	7	7	2	3	7	0	6	2	4	6
269	6	1	4	6	4	0	7	8	0	0	4	1	1	6	0	6	1	3	19	4	1	20	5	4	9	2	3	19	8	6	5	5	3	1	3	13	3	4	10	7	4	3	9	2	10	4	2	8
270	3	2	2	8	2	4	5	3	2	0	3	2	3	4	0	5	2	1	9	3	0	21	6	1	8	5	7	12	10	6	11	8	1	0	4	13	3	1	8	5	3	4	10	0	5	3	2	7
271	10	3	2	9	2	3	9	4	2	0	2	1	4	1	1	4	3	2	16	0	1	22	2	1	4	1	7	16	15	7	4	17	2	0	2	13	0	4	7	7	2	8	6	0	14	1	4	6
272	8	4	3	5	5	2	8	7	3	0	1	3	2	5	1	3	1	0	9	1	3	20	4	4	5	4	7	21	11	7	5	7	3	0	2	15	4	3	9	5	0	3	11	2	9	3	2	3
273	4	0	4	5	5	4	9	3	0	0	2	0	4	3	2	3	2	0	6	3	0	16	4	3	4	1	3	12	16	4	9	15	3	2	2	21	1	2	4	8	0	5	6	2	7	0	4	6
274	9	1	3	5	4	2	6	6	5	0	3	1	3	1	1	2	4	0	6	1	0	20	3	2	4	2	3	15	11	6	3	14	2	0	3	16	0	1	5	8	2	5	5	0	7	0	1	6
275	0	0	7	4	5	4	11	4	4	0	1	1	8	2	1	4	5	1	8	0	3	24	8	2	6	2	6	19	10	4	4	7	1	0	0	13	2	2	7	10	4	4	9	1	8	0	2	9
276	4	0	2	3	1	2	8	4	3	0	2	3	3	4	1	1	1	3	16	1	3	19	5	1	3	2	5	19	8	3	4	6	1	2	1	10	1	3	6	5	1	1	12	2	7	4	4	6
277	3	3	4	5	4	3	8	3	2	0	1	3	6	3	4	4	4	1	16	0	5	22	5	2	7	5	7	25	12	7	1	13	1	2	3	11	0	4	9	8	6	8	3	0	8	2	1	6
278	9	1	7	0	3	2	10	2	1	0	5	2	5	9	1	3	1	0	15	0	2	24	6	1	5	2	4	16	8	3	3	14	1	1	2	11	0	3	6	8	2	3	4	2	11	2	3	9
279	6	2	6	3	5	4	8	4	0	0	4	1	8	3	3	5	5	1	8	3	5	18	7	3	5	3	5	20	16	3	3	11	1	2	4	13	1	3	5	5	1	10	5	1	13	2	5	7
280	6	2	3	6	3	4	14	3	3	1	2	2	4	3	4	7	2	0	20	0	2	27	1	3	4	0	3	20	12	4	3	15	0	1	1	11	2	3	14	4	5	3	7	1	7	0	2	14
281	12	1	7	6	1	4	9	4	1	0	3	5	3	2	1	1	1	0	17	1	0	20	3	3	4	1	4	13	8	5	8	9	0	1	6	9	0	2	8	6	0	5	12	0	9	0	4	9
282	6	0	4	6	2	1	11	6	5	0	3	1	4	2	1	6	2	3	7	5	3	22	11	1	5	2	1	15	14	5	8	13	1	1	2	11	2	6	10	10	1	3	5	1	6	1	3	6
283	1	1	3	5	2	1	8	7	0	0	3	3	2	3	1	2	0	1	9	1	0	14	6	0	8	9	3	17	16	6	8	7	2	1	6	8	0	3	6	1	2	6	4	1	6	2	1	9
284	4	1	4	4	6	3	6	6	2	0	1	1	3	2	0	3	3	4	12	3	0	28	5	0	2	3	5	15	14	5	2	9	1	1	0	8	1	1	6	2	2	10	10	0	11	2	2	7
285	5	1	1	4	3	2	10	5	5	0	2	4	5	3	3	5	3	4	9	0	1	24	2	1	5	2	7	18	13	7	4	6	3	2	5	16	3	4	7	8	2	7	7	0	1	0	1	10
286	5	1	3	7	0	1	10	4	4	1	1	1	11	3	2	5	2	1	11	3	0	21	8	1	8	2	5	16	11	6	1	16	2	2	1	15	2	2	9	5	2	6	2	2	12	1	2	6
287	4	0	2	4	1	3	15	6	4	0	3	0	4	5	1	3	1	2	6	1	2	19	7	0	8	4	6	21	17	4	2	14	0	1	3	10	2	2	8	3	0	5	6	1	6	1	0	12
288	5	2	6	6	3	3	7	2	1	0	2	1	2	0	2	4	2	0	9	2	3	17	8	3	3	3	5	17	15	9	5	10	1	1	2	8	6	2	3	10	1	6	7	0	12	1	0	9
289	4	0	7	4	1	2	6	2	5	0	4	0	3	2	0	1	2	4	6	0	2	23	3	2	5	2	10	18	12	7	4	13	3	3	3	6	4	3	10	5	0	3	4	2	10	1	3	7
290	5	0	5	2	2	0	17	2	1	0	1	1	1	1	0	6	0	2	9	2	1	24	7	1	5	3	3	14	14	8	4	11	1	0	0	11	1	1	8	4	4	3	4	1	7	1	2	11
291	5	0	6	8	3	2	11	5	3	0	3	2	6	3	2	4	4	2	10	0	3	18	5	3	8	5	5	14	11	4	1	8	2	1	5	10	3	4	7	6	3	5	3	0	7	1	2	11
292	3	1	2	3	3	0	10	0	2	0	1	4	4	3	0	2	2	0	4	1	2	27	3	3	8	0	3	14	16	9	4	7	1	0	2	12	2	1	8	6	0	6	5	0	6	2	0	9
293	4	0	2	11	8	1	5	4	4	0	1	2	6	3	1	5	1	5	14	2	3	16	6	3	3	2	3	11	7	5	1	10	1	1	2	11	1	4	8	3	2	2	6	2	6	0	4	10
294	3	1	5	1	1	2	13	5	5	0	0	0	3	6	0	3	3	0	9	3	0	15	7	0	5	6	5	18	8	7	2	5	2	2	5	9	3	4	5	5	0	11	6	0	10	1	3	11
295	5	0	3	7	2	2	7	2	2	0	2	1	5	2	2	5	1	2	3	3	1	16	6	1	4	3	9	18	14	8	3	8	3	0	5	10	2	3	5	2	1	1	6	0	10	1	3	11
296	5	1	3	5	2	2	8	3	2	0	3	0	6	3	3	2	0	0	11	4	1	19	2	1	3	1	1	11	15	9	4	9	3	1	5	9	2	0	7	4	2	6	7	1	11	3	0	13
297	4	5	5	5	3	1	12	5	2	0	1	2	5	4	1	0	1	1	11	2	2	14	9	1	5	3	4	21	8	10	3	8	2	4	4	9	4	2	7	9	3	10	11	2	6	0	3	14
298	5	3	3	1	1	1	7	4	2	0	2	1	3	2	0	6	2	1	11	0	3	19	2	1	4	4	5	12	7	7	1	10	0	1	2	5	2	2	14	6	2	5	5	0	7	0	0	11
299	4	1	2	4	0	2	8	3	2	0	3	2	0	2	1	2	1	2	10	0	1	16	5	2	3	5	3	21	15	1	3	8	2	2	6	16	2	2	5	5	1	4	5	3	7	0	1	10
300	5	1	1	4	3	1	6	6	1	0	1	1	5	6	0	2	1	5	9	1	3	12	5	1	5	2	4	17	4	4	2	7	1	1	2	10	0	6	7	5	2	5	10	0	7	1	0	6
301	7	0	3	2	2	3	7	3	4	0	1	1	5	4	0	3	0	1	6	2	1	18	3	0	5	3	6	12	8	6	3	7	3	0	1	10	3	1	4	6	1	5	8	1	6	0	2	11
302	3	1	4	4	2	2	9	3	0	0	4	4	4	8	2	4	3	3	12	2	2	18	9	0	6	4	3	11	12	9	3	7	1	2	3	12	6	3	10	3	3	4	3	0	9	2	3	9
303	8	2	6	9	2	3	14	4	5	0	3	1	3	2	0	2	2	4	9	0	0	26	6	2	3	1	3	12	12	5	3	10	1	2	0	8	1	1	7	4	2	2	5	1	6	1	0	11
304	2	2	3	8	0	0	6	2	4	0	3	1	4	2	1	3	1	1	11	2	1	30	4	1	6	2	5	18	8	7	3	8	3	3	2	9	2	2	7	5	2	3	4	2	8	0	1	11
305	6	1	5	3	2	3	9	2	6	0	3	0	6	5	1	3	3	1	5	0	1	12	5	1	4	3	5	12	9	4	6	6	1	2	7	3	4	3	3	6	0	3	4	2	11	2	3	14
306	5	1	3	1	3	1	8	5	3	0	1	3	1	5	1	1	2	5	10	0	0	20	2	0	4	1	3	13	16	6	2	7	0	2	3	14	0	3	6	3	3	8	6	0	8	0	3	14
307	5	0	4	3	2	3	4	3	1	0	0	0	0	3	0	1	3	2	7	4	1	22	5	2	3	3	6	16	9	12	6	7	1	1	2	9	0	5	4	5	1	3	7	0	5	1	5	12
308	3	3	4	4	0	2	13	4	3	0	2	2	3	1	0	7	1	2	7	0	2	29	6	1	4	0	6	23	14	4	3	8	1	1	3	14	0	4	12	3	1	3	9	1	18	2	1	12
309	4	2	5	4	4	1	13	7	7	0	2	2	4	1	1	4	2	4	5	0	2	17	3	0	5	1	1	18	11	3	6	4	1	1	5	11	5	4	5	11	0	2	13	0	5	0	1	17
310	7	1	3	8	1	1	4	6	4	0	1	0	6	4	0	4	2	2	10	2	3	21	3	2	6	1	3	13	10	3	1	7	0	3	3	12	3	0	6	4	4	2	5	0	1	1	1	14
311	2	2	3	2	3	3	11	1	2	0	2	0	2	0	0	6	0	0	12	1	4	8	2	1	3	5	8	21	15	6	4	7	1	1	1	7	1	0	3	2	2	4	2	0	6	0	0	11
312	1	1	3	3	2	0	8	2	4	0	4	3	3	4	0	5	2	4	9	1	1	18	4	0	5	3	3	12	6	5	6	4	1	0	5	10	2	3	7	6	3	2	4	0	9	2	0	17
313	2	1	3	4	2	2	8	4	0	0	0	0	5	3	1	3	1	5	5	0	1	21	3	0	4	1	4	17	10	8	6	9	1	3	3	6	3	0	5	7	1	4	8	1	5	1	3	8
314	2	3	4	4	2	1	9	4	3	0	2	2	5	2	1	4	1	1	11	2	3	17	4	2	2	0	4	11	2	4	4	8	2	2	2	7	1	5	3	4	2	4	4	0	6	2	0	11
315	3	0	3	0	3	3	8	3	8	0	4	3	4	6	0	5	3	1	7	2	0	22	1	3	3	2	3	22	5	7	5	4	0	1	3	6	3	2	3	4	1	4	4	2	7	3	3	16
316	4	0	2	4	0	3	12	1	3	0	0	3	2	6	0	2	0	1	2	0	1	26	7	2	4	3	2	17	10	4	4	6	1	0	0	10	0	3	10	4	0	5	3	2	5	2	1	19
317	2	1	6	3	2	2	8	4	4	0	3	1	5	1	1	4	5	3	10	1	0	16	8	0	4	3	3	5	13	3	1	6	1	2	2	7	2	5	6	1	4	5	6	4	4	0	0	11
318	3	1	5	4	2	1	2	4	3	0	1	0	5	0	0	4	2	4	11	0	3	11	7	0	3	2	4	12	5	5	1	8	1	2	4	7	1	1	2	3	0	3	3	3	2	0	4	11
319	7	0	5	4	0	1	5	6	3	0	1	0	1	3	2	1	4	0	9	1	1	8	4	1	8	2	4	10	4	4	2	4	1	4	0	7	4	4	3	6	2	2	7	2	3	0	0	16
320	1	0	1	1	7	5	10	4	2	0	1	1	5	2	0	3	2	3	12	2	1	20	5	0	4	3	4	23	5	5	2	10	1	0	3	6	2	0	5	2	1	7	3	1	3	1	2	12
321	6	1	4	1	2	0	2	1	3	0	1	1	2	4	2	3	2	2	15	2	0	10	5	2	4	5	2	9	7	4	8	8	0	1	1	7	2	3	4	6	3	3	6	0	7	2	2	18
322	4	0	4	5	5	0	5	2	2	0	2	1	2	5	2	3	0	1	14	1	3	19	9	0	7	3	5	15	9	3	1	10	3	1	2	7	1	2	3	6	0	6	6	1	6	2	2	13
323	3	1	3	1	1	3	5	2	6	0	0	1	5	1	3	2	1	2	9	4	1	13	4	4	3	2	4	18	10	2	2	10	0	1	5	11	4	0	4	5	1	3	6	0	7	2	3	15
324	2	1	0	5	1	2	16	3	2	0	1	1	4	2	0	3	1	3	11	2	2	18	9	2	5	5	6	12	8	5	2	7	3	1	4	7	0	1	8	4	1	2	5	2	11	0	2	9
325	4	1	4	3	3	1	11	1	4	0	2	2	7	4	1	3	0	3	6	0	1	15	2	1	2	2	1	17	1	1	2	9	2	3	0	14	1	1	6	2	0	4	3	0	11	2	1	14
326	6	1	3	6	3	1	11	3	2	0	1	0	6	1	1	5	1	6	8	1	2	14	6	0	2	3	3	19	2	5	5	10	2	2	4	7	0	3	3	2	3	7	5	0	4	0	1	20
327	3	2	1	3	3	1	5	4	3	0	2	2	3	4	2	6	2	1	7	1	0	13	7	1	2	0	6	7	6	7	3	9	2	1	2	5	3	1	6	3	2	4	1	1	1	0	1	11
328	3	0	3	4	3	2	7	3	2	0	3	1	2	6	0	4	0	2	6	1	1	13	7	0	2	0	4	15	5	9	3	3	2	1	3	10	2	2	5	9	1	1	4	2	8	3	0	13
329	2	0	4	3	5	0	9	3	3	0	3	3	5	4	1	2	1	1	8	0	1	13	3	0	3	1	5	8	6	4	4	6	3	1	7	8	2	2	5	5	2	3	4	2	6	1	0	14
330	5	1	2	5	1	1	7	3	2	0	2	1	3	5	1	6	0	3	11	0	2	10	7	0	3	0	1	10	3	7	5	7	3	4	4	5	4	3	2	6	2	2	4	2	5	3	2	16
331	2	0	5	2	3	3	13	1	2	0	0	0	5	1	0	4	0	1	11	1	0	14	6	3	3	2	3	18	11	5	1	8	0	2	3	10	3	0	5	0	1	5	2	1	5	1	1	13
332	3	0	3	5	1	1	10	2	3	0	2	1	0	4	0	11	1	2	4	2	4	15	4	2	5	1	5	16	7	9	5	6	2	0	3	12	4	2	4	1	0	4	0	3	4	2	1	19
333	3	1	2	2	3	1	10	3	2	0	3	3	3	4	1	4	2	5	9	0	4	9	4	0	4	2	4	10	4	4	0	6	2	3	0	5	2	4	6	6	3	3	8	1	8	0	1	20
334	3	1	2	2	0	2	13	8	4	0	1	3	5	2	0	5	2	2	7	2	2	13	3	1	2	3	1	14	5	4	3	6	2	0	2	4	2	0	6	1	0	2	5	2	7	2	0	13
335	3	1	2	6	2	0	9	6	2	0	1	2	2	1	0	1	3	3	7	0	1	17	9	0	3	3	1	11	9	9	3	6	1	1	5	13	3	1	4	4	0	2	4	1	7	0	1	17
336	2	0	4	3	1	1	5	5	6	0	0	1	3	2	1	4	1	2	9	0	1	10	2	0	3	2	2	22	8	4	2	8	1	2	2	7	1	1	5	2	2	0	6	1	6	0	1	11
337	2	0	4	5	4	2	4	3	5	0	3	0	4	2	0	5	0	4	4	3	3	18	3	0	5	3	3	16	4	6	2	8	0	2	5	12	1	2	4	5	0	5	2	0	9	3	1	18
338	3	1	3	5	4	0	13	4	2	0	2	2	1	5	0	2	0	3	6	2	1	16	9	3	3	2	3	8	6	4	3	5	3	3	3	7	3	1	7	1	1	7	2	0	5	1	0	14
339	2	0	1	7	2	3	8	5	1	0	3	1	2	1	0	4	0	4	7	2	0	11	8	1	4	3	7	10	5	4	2	4	5	0	1	8	2	2	3	4	2	3	2	1	7	0	0	13
340	1	1	1	1	3	2	9	5	3	0	1	0	3	2	1	3	0	2	7	0	3	14	6	0	5	2	0	13	6	3	2	4	6	0	1	5	4	1	6	4	1	4	5	0	2	2	1	14
341	2	1	2	5	3	1	12	3	5	0	0	2	2	2	0	6	0	4	3	1	3	15	4	0	6	3	1	12	8	10	7	5	2	1	2	11	3	2	8	3	1	1	4	1	7	3	2	16
342	2	2	6	4	0	2	15	4	0	0	0	2	3	0	1	6	2	5	9	1	0	15	6	1	2	5	3	15	7	6	4	2	3	2	3	9	3	3	5	1	2	1	5	1	4	6	1	11
343	4	2	4	5	1	2	6	4	4	0	0	1	3	2	0	7	1	2	5	1	2	15	5	2	3	1	6	12	8	4	1	11	1	2	4	5	2	2	5	1	1	5	2	1	3	3	0	20
344	2	1	3	3	2	1	9	6	5	0	3	0	8	1	2	8	2	5	4	2	3	16	9	2	3	3	3	6	2	8	3	3	3	1	5	8	3	0	5	3	2	2	11	1	5	4	0	12
345	3	1	5	7	1	2	7	1	4	1	1	1	6	2	0	3	0	4	3	1	2	20	4	3	1	2	1	12	6	7	2	9	3	2	1	6	0	0	4	0	1	1	3	0	5	0	2	12
346	1	2	2	5	3	0	3	3	5	0	3	1	7	1	0	6	1	0	11	2	1	14	7	1	7	1	2	14	6	6	3	7	2	0	3	10	1	0	6	5	1	5	2	3	5	4	0	15
347	5	1	7	2	1	1	12	0	5	0	2	2	3	3	2	5	1	2	8	1	1	11	6	1	0	2	1	15	3	6	0	8	1	1	1	4	2	1	3	4	1	1	5	0	7	2	1	16
348	1	1	6	3	2	2	6	2	3	1	2	2	4	4	3	7	4	1	11	1	3	10	7	1	1	0	5	23	11	6	0	4	2	0	0	6	2	1	2	5	0	6	6	0	4	1	0	20
349	2	1	4	3	2	1	10	6	0	1	2	1	3	1	1	7	0	0	4	1	0	15	3	0	3	2	1	14	10	4	2	7	6	1	3	5	1	3	4	2	2	1	6	1	3	1	0	14
350	5	0	0	5	1	2	10	3	5	1	1	3	3	1	0	4	0	2	3	0	1	9	5	0	6	3	3	15	6	8	4	3	6	1	1	4	0	2	2	3	0	1	3	0	2	0	4	13
351	3	1	3	2	5	0	8	2	0	0	1	0	6	5	1	1	2	4	11	0	3	9	5	0	4	1	3	9	2	4	2	5	2	1	4	11	2	0	1	2	1	2	5	1	5	0	0	17
352	5	0	5	6	1	2	7	1	2	0	2	1	3	1	1	3	1	4	6	0	1	15	5	0	2	3	1	9	9	9	6	8	0	0	3	6	1	2	4	3	2	0	7	0	2	0	1	12
353	4	1	7	3	3	0	2	0	4	0	2	2	2	1	1	2	2	8	7	0	4	12	3	0	2	4	1	10	2	1	2	8	0	0	2	6	3	1	5	5	0	3	1	1	4	1	1	18
354	6	0	1	2	1	2	12	2	3	1	3	2	2	4	2	6	1	2	8	0	1	10	5	1	4	3	3	15	1	7	2	2	5	4	3	7	0	4	3	4	2	1	2	1	6	2	0	22
355	4	0	5	3	3	3	7	4	0	1	3	1	5	1	0	7	1	4	6	1	0	18	10	0	6	0	3	12	6	2	3	4	2	1	6	6	4	1	3	2	2	3	7	1	3	1	1	12
356	5	0	4	2	0	1	4	6	3	0	3	2	2	3	1	5	0	4	12	2	2	9	11	0	1	0	0	9	3	10	4	6	3	1	8	6	4	4	1	4	0	3	6	3	5	3	0	16
357	4	0	1	1	3	2	5	1	3	0	0	0	0	1	1	4	2	2	5	0	2	5	4	3	2	4	3	12	2	8	4	10	0	1	1	8	2	1	2	4	0	4	2	1	2	2	1	13
358	0	0	3	6	4	0	7	3	4	3	2	2	1	1	0	5	1	6	6	1	4	10	3	0	0	0	1	9	3	3	3	3	3	2	3	3	5	1	3	4	1	0	3	1	3	3	3	12
359	3	1	4	3	3	2	11	2	3	0	5	4	4	4	4	1	0	5	5	2	0	19	2	0	2	2	1	7	6	12	4	3	0	1	5	4	1	1	6	6	1	3	3	1	3	1	0	17
360	1	0	4	2	1	2	11	3	1	1	1	3	2	2	1	2	1	6	5	1	2	16	11	0	2	4	2	13	2	7	4	6	1	0	5	6	0	6	6	4	0	2	5	0	6	1	1	17
361	2	0	3	2	0	1	7	2	0	1	1	1	1	0	0	1	0	6	1	0	0	12	5	1	2	1	2	8	3	6	0	5	1	1	4	4	0	1	3	4	1	4	4	1	6	3	3	15
362	2	1	1	5	3	4	6	0	2	0	0	0	2	1	4	5	2	3	4	1	1	10	6	0	2	3	5	13	5	5	2	7	2	3	4	10	1	4	3	4	0	2	5	1	3	0	0	12
363	2	0	4	3	5	1	8	2	5	2	1	2	3	2	1	4	1	2	4	1	1	10	5	1	2	3	1	10	11	3	2	8	2	1	5	6	2	2	3	3	1	0	3	0	8	2	3	12
364	5	2	5	2	4	4	8	1	3	2	1	0	2	3	0	3	2	4	2	2	1	11	5	0	1	2	2	10	4	4	4	5	3	1	5	6	4	2	3	5	1	3	5	1	2	4	0	15
365	1	0	3	4	0	2	7	2	1	0	3	0	1	4	0	5	1	8	2	1	0	13	2	0	4	0	3	9	9	7	6	5	2	0	3	4	3	3	4	2	2	0	6	3	6	0	1	12
366	2	0	1	2	0	2	8	3	2	1	1	0	4	3	0	1	2	2	6	0	1	7	6	0	5	3	2	17	3	7	3	4	1	2	3	5	4	5	2	4	1	4	3	2	9	1	0	10
367	2	3	7	8	5	3	5	2	1	2	5	0	2	2	2	5	2	5	3	1	1	10	3	2	3	4	1	7	8	5	4	2	2	2	3	7	3	1	0	4	1	1	4	4	5	0	1	15
368	1	0	4	0	3	0	1	4	2	0	2	3	2	1	3	5	1	6	3	1	0	8	10	0	1	2	1	18	7	7	2	5	3	2	1	8	1	0	4	3	2	1	4	0	4	1	1	7
369	2	0	4	5	1	3	2	1	5	0	2	2	3	4	1	6	2	5	6	0	2	5	3	0	5	2	3	13	7	5	3	4	0	0	3	9	1	5	0	1	2	1	6	1	4	0	2	13
370	3	0	2	2	3	1	5	8	3	2	4	0	2	0	0	9	0	4	2	0	2	5	4	1	3	1	4	8	6	7	3	2	1	1	4	8	3	2	0	5	0	2	6	0	3	1	1	12
371	3	1	4	1	0	1	5	5	4	1	3	1	3	0	2	2	0	3	1	1	0	16	7	0	4	1	1	6	7	5	3	5	0	3	7	8	3	3	4	2	1	0	3	0	3	1	2	9
372	2	1	5	4	4	0	7	5	6	2	1	0	7	0	0	6	0	4	9	1	2	8	4	2	2	4	4	11	7	5	2	6	4	1	4	10	2	1	3	5	1	5	7	3	4	2	0	11
373	3	0	3	6	2	4	10	5	2	3	1	2	2	3	1	8	2	4	6	0	1	9	9	2	2	1	2	12	5	1	1	7	4	4	2	2	4	0	1	1	1	2	7	2	4	0	0	16
374	0	2	4	2	2	3	2	1	1	3	2	1	1	2	1	1	1	3	4	0	2	9	7	1	3	3	3	11	8	10	2	3	3	3	4	6	4	0	1	5	0	1	4	0	4	0	3	12
375	2	0	3	7	2	1	3	4	1	1	1	1	5	1	0	5	0	8	3	0	0	11	5	1	2	4	2	13	6	8	3	5	3	2	3	2	1	3	1	1	0	1	4	0	3	1	1	11
376	3	2	5	0	1	1	10	5	4	2	0	1	2	0	0	0	1	6	5	0	2	8	5	0	3	0	1	9	3	8	3	4	2	2	4	6	4	0	4	3	0	4	2	1	1	4	2	8
377	3	0	3	0	2	1	6	3	4	4	1	0	1	1	0	3	1	3	4	1	1	8	9	0	1	4	2	16	5	9	1	2	2	2	4	8	1	3	1	2	0	0	3	1	3	0	2	9
378	1	0	2	4	3	1	7	2	3	2	1	1	2	1	1	6	2	4	3	1	0	8	4	0	1	5	3	8	2	4	1	4	0	0	3	4	2	0	2	2	1	2	4	2	2	3	1	12
379	3	0	3	4	1	0	10	4	3	1	1	1	1	3	3	1	1	8	4	1	1	10	6	0	2	3	0	6	5	2	0	3	1	0	4	8	2	1	3	1	1	2	5	2	5	1	1	12
380	1	1	3	3	1	2	9	4	0	2	2	0	2	1	1	5	0	6	6	0	0	11	4	1	3	1	2	14	2	5	0	5	2	1	5	7	1	3	3	3	0	1	4	1	3	0	1	14
381	1	0	1	3	0	1	8	3	5	3	0	3	1	0	0	2	2	3	4	0	1	6	5	0	4	1	1	18	2	5	4	6	2	0	0	10	0	2	3	5	0	1	2	6	4	1	1	13
382	3	1	7	3	2	2	4	5	4	4	2	1	3	1	1	1	0	4	4	1	0	13	7	1	5	0	3	8	4	9	4	3	2	1	0	3	1	3	9	4	0	1	5	1	0	0	1	14
383	3	0	4	3	2	0	10	3	2	3	1	0	2	0	1	4	1	3	7	1	0	13	3	0	4	1	2	12	5	4	1	6	1	1	2	3	4	3	5	2	1	1	4	2	5	1	1	11
384	5	0	3	3	4	2	8	1	2	7	1	0	2	2	0	2	1	5	5	0	3	10	4	0	1	1	3	14	3	2	2	5	1	2	3	6	0	1	6	6	1	0	3	1	3	1	3	8
385	0	0	10	2	2	3	5	8	2	5	0	0	3	1	0	2	0	4	4	1	1	7	4	1	5	6	3	11	0	6	6	2	4	1	4	3	2	2	3	2	0	3	2	1	3	1	0	5
386	1	0	5	2	1	2	10	1	3	3	2	1	1	1	4	4	0	10	3	3	0	13	7	0	1	2	3	10	0	9	3	5	2	3	2	5	2	0	3	0	0	2	3	1	4	2	4	8
387	0	0	0	4	0	1	8	2	1	2	0	2	4	1	0	3	2	11	3	0	0	15	7	1	3	1	3	7	5	10	5	9	0	3	2	6	0	2	6	4	0	3	6	1	2	0	0	14
388	6	2	2	0	1	1	9	4	3	4	4	1	2	1	0	1	0	6	1	1	1	6	6	0	3	2	0	16	4	7	6	6	3	1	2	4	0	1	1	1	2	1	3	1	5	1	0	10
389	3	0	7	3	3	3	10	1	1	6	0	1	3	0	1	2	0	7	9	1	0	8	5	1	1	3	1	7	5	9	1	8	1	4	0	7	2	2	3	1	0	1	4	1	3	1	1	13
390	2	0	6	1	1	1	8	1	2	3	1	2	3	2	0	0	0	4	3	1	1	8	9	2	1	1	1	14	5	6	0	4	1	1	2	6	3	0	0	4	0	0	4	2	0	1	0	14
391	1	1	3	3	2	0	8	7	4	4	3	0	3	1	1	4	3	8	2	0	1	6	2	1	3	5	1	11	4	6	3	3	0	0	3	6	2	1	0	2	0	1	4	4	4	0	0	13
392	1	1	5	3	1	3	12	5	2	3	2	1	3	1	0	6	2	6	0	0	0	10	8	0	1	4	3	7	1	6	2	4	1	1	5	5	1	3	5	3	1	1	4	2	4	2	1	11
393	2	0	3	0	2	0	12	5	2	5	1	2	2	1	1	2	0	6	1	1	3	13	6	0	1	0	3	10	4	11	0	6	3	0	2	5	1	2	2	2	1	2	4	1	5	4	0	12
394	2	1	3	2	2	2	1	0	2	7	2	1	3	0	0	2	0	7	6	0	3	13	6	0	2	3	2	8	3	6	1	4	1	4	3	9	3	1	3	2	0	4	4	3	8	1	0	10
395	1	4	3	3	1	1	9	3	5	2	0	0	2	3	1	3	0	4	6	1	0	7	8	0	1	2	3	7	3	7	1	5	1	0	3	5	2	1	1	0	1	1	3	2	7	0	1	8
396	1	1	8	1	0	1	5	3	1	6	1	0	2	0	0	3	3	6	7	0	1	11	6	0	0	2	2	15	5	5	5	5	2	0	4	4	1	4	3	2	0	3	3	1	0	2	0	10
397	4	5	3	2	3	1	9	2	1	8	1	2	1	1	1	3	1	4	7	0	0	8	10	1	4	1	2	11	3	6	2	5	4	2	2	10	1	2	4	5	1	1	7	3	5	5	1	16
398	2	0	3	0	2	1	9	0	3	7	1	1	1	2	0	4	3	4	7	0	1	7	4	1	1	2	3	6	1	5	0	3	0	1	2	5	2	2	2	2	0	1	3	1	2	0	1	9
399	0	1	3	2	2	1	12	2	1	5	1	1	0	0	0	2	2	3	2	1	0	9	6	3	3	2	2	18	6	8	1	4	1	2	2	6	2	2	2	1	2	1	6	3	7	1	1	9
400	2	0	2	1	1	0	7	2	3	6	4	1	2	1	3	7	2	6	3	0	1	6	5	0	1	0	1	9	5	5	2	5	4	1	1	2	3	3	4	4	0	1	4	0	2	0	2	9
401	1	0	5	2	1	1	8	8	1	7	0	0	0	1	0	3	1	6	3	1	2	9	3	1	1	0	0	15	3	6	3	3	1	0	4	6	1	0	3	0	1	1	6	0	5	4	0	10
402	4	0	4	0	1	1	8	4	5	8	0	2	0	1	0	5	0	4	4	1	0	9	15	0	1	3	1	8	4	7	2	6	1	0	0	3	3	1	3	1	2	1	2	1	1	3	0	9
403	2	0	8	0	2	2	6	4	1	7	2	1	2	2	0	2	1	7	6	2	1	11	9	0	1	4	2	7	1	3	5	2	3	0	2	2	1	1	6	0	0	1	4	2	4	2	1	8
404	5	1	3	4	1	1	6	2	2	14	2	2	1	0	0	4	1	7	8	1	0	9	4	1	3	4	0	14	2	1	1	4	0	0	1	4	1	4	1	6	0	2	4	1	5	2	1	11
405	1	0	4	4	1	1	4	4	2	7	3	1	2	1	0	5	1	5	4	2	1	5	8	0	5	1	2	15	4	5	2	2	1	0	0	2	1	0	0	0	0	3	3	0	4	3	1	8
406	0	0	3	4	1	3	5	8	0	12	3	3	1	2	0	3	2	6	6	0	0	2	6	1	0	2	1	9	1	3	3	2	1	0	1	6	2	0	0	1	1	0	3	3	3	2	0	6
407	4	0	6	3	0	2	6	3	4	14	1	0	1	1	1	3	0	3	2	0	1	12	9	0	0	0	2	7	1	9	6	2	2	1	4	8	4	3	4	2	0	0	3	2	3	0	0	9
408	3	2	2	2	4	2	11	3	3	7	2	1	2	3	1	2	1	6	2	0	0	9	10	1	2	2	3	7	3	6	3	3	2	1	1	3	4	1	2	1	1	1	4	1	1	3	0	9
409	2	0	1	5	3	2	7	4	5	6	0	1	0	1	1	2	2	6	2	1	1	11	4	2	1	0	0	5	2	7	3	3	1	0	5	5	0	2	3	1	0	1	4	1	6	1	0	5
410	1	0	2	3	1	1	8	7	3	9	4	1	5	0	1	5	2	9	3	0	3	11	6	2	0	1	1	9	2	3	3	7	0	1	2	6	1	3	2	4	3	2	3	1	3	1	3	5
411	2	0	2	3	1	1	5	0	6	10	0	1	1	0	0	1	1	3	2	0	1	7	7	0	2	1	3	7	1	5	0	3	2	1	1	2	1	1	0	3	1	5	2	1	6	5	1	7
412	3	1	6	3	1	0	8	1	2	13	0	2	2	1	0	5	0	10	4	0	1	11	7	0	1	1	0	8	2	7	2	6	3	3	2	8	1	3	2	2	0	0	5	0	5	1	1	8
413	1	0	4	3	3	0	6	4	5	18	1	2	4	1	0	6	0	9	3	1	1	10	11	0	4	4	0	6	1	5	4	4	2	0	4	6	4	2	1	0	0	0	2	1	1	0	0	6
414	1	0	3	3	0	1	12	3	1	15	2	0	2	1	1	4	0	9	4	0	1	8	7	0	3	1	3	12	2	8	1	5	0	0	2	3	5	0	1	1	0	0	7	1	5	1	0	9
415	1	0	2	1	2	0	9	7	6	16	2	2	0	1	2	3	2	3	4	0	0	8	9	0	3	1	1	19	6	6	5	3	3	3	2	7	0	0	4	3	1	1	1	1	1	2	1	8
416	1	0	3	0	2	2	10	3	8	13	1	1	2	1	2	5	1	8	3	0	0	9	7	0	0	2	2	13	2	4	0	2	4	3	2	3	4	0	4	2	0	2	7	6	1	2	1	10
417	5	2	1	4	2	0	4	4	2	11	2	1	2	0	0	8	1	6	1	1	0	8	8	0	1	2	1	10	3	4	0	2	2	2	2	5	4	2	2	3	1	5	4	0	0	2	0	8
418	2	0	3	3	3	2	4	4	4	12	2	1	3	1	1	3	1	9	1	2	0	9	9	1	2	3	1	14	2	8	1	5	2	1	3	3	1	2	3	3	0	2	3	0	0	1	1	8
419	2	0	2	2	3	2	11	4	3	15	1	2	4	4	2	5	1	1	2	0	1	5	5	0	1	4	1	11	3	5	1	4	2	1	1	6	3	1	1	4	1	1	1	3	3	2	0	10
420	2	0	3	1	1	0	7	6	1	9	2	1	3	1	0	1	1	5	4	0	0	6	10	1	2	2	2	9	2	6	2	6	2	2	2	5	3	1	1	2	0	4	1	1	4	0	0	6
421	0	0	4	1	1	1	6	2	2	16	2	0	3	2	1	1	0	3	6	0	1	3	3	0	2	0	2	6	0	7	2	5	1	3	3	5	1	1	1	2	0	1	3	5	2	1	0	7
422	2	0	9	4	0	2	10	4	1	11	1	0	3	1	0	3	0	6	1	1	0	13	6	0	1	2	0	8	6	6	3	3	0	0	2	6	2	1	2	3	0	0	3	4	3	2	0	5
423	3	0	6	3	1	0	5	2	5	13	1	1	3	1	0	2	1	8	2	1	0	10	6	0	4	0	2	5	7	11	1	2	5	0	3	3	1	2	2	0	2	0	1	1	4	2	2	7
424	2	0	4	2	1	1	7	2	2	17	1	1	1	1	1	2	1	6	4	1	1	12	4	1	4	2	3	14	6	2	2	2	0	2	0	6	1	0	3	3	0	0	4	3	3	2	0	6
425	0	0	3	2	3	0	11	4	3	14	3	1	3	1	0	9	0	8	4	1	0	5	7	0	1	0	4	5	2	7	2	2	0	3	7	2	1	1	5	0	0	2	5	1	2	1	0	6
426	1	0	1	1	2	1	7	5	4	13	1	3	1	0	0	3	0	4	3	2	1	6	7	0	2	1	0	11	2	2	2	4	1	1	2	5	2	1	0	6	1	2	4	2	4	1	0	13
427	3	2	5	4	1	3	6	3	4	16	2	1	4	0	1	4	1	10	0	0	0	5	6	0	3	0	0	8	4	4	5	2	0	2	1	3	0	1	1	1	0	3	3	1	2	1	0	12
428	1	0	3	5	2	2	6	4	5	18	2	1	1	3	0	3	1	7	3	0	0	9	9	0	1	1	3	12	4	3	2	3	2	2	2	3	5	0	0	3	1	2	6	1	0	0	0	5
429	4	0	3	3	5	1	7	1	2	13	1	1	3	1	0	1	0	10	0	0	3	9	8	0	2	5	2	9	4	3	0	6	1	1	1	3	4	1	1	2	0	5	3	0	0	1	1	4
430	1	0	2	1	1	2	3	3	1	14	1	1	1	0	1	4	1	6	4	1	0	9	3	1	1	3	1	10	1	2	4	2	1	1	1	2	2	1	1	4	0	6	3	3	1	1	0	7
431	3	2	6	0	2	3	8	0	1	16	1	2	0	0	3	4	1	5	5	0	0	9	4	0	0	3	3	8	0	10	3	2	1	2	0	9	0	1	3	1	0	0	2	0	0	2	1	3
432	4	0	5	3	3	1	7	3	4	20	1	1	1	2	0	2	0	10	3	0	2	10	2	0	4	1	0	9	7	4	2	3	1	1	5	5	1	5	3	1	1	1	0	6	2	0	0	2
433	1	0	1	2	3	0	10	3	2	19	2	0	3	0	0	7	1	5	3	2	0	6	4	0	3	1	1	10	3	6	2	4	2	1	1	3	2	3	3	1	0	1	6	3	7	2	0	7
434	2	0	3	2	1	1	10	1	3	15	2	1	0	4	2	3	1	5	4	0	0	8	6	1	2	3	1	14	3	3	0	3	1	3	0	6	1	3	2	1	2	3	6	3	0	1	1	6
435	0	0	6	5	1	0	6	2	4	15	1	2	3	2	1	5	0	6	2	0	0	5	6	2	0	2	2	4	4	6	1	2	0	0	2	3	1	0	1	3	1	1	2	3	3	2	0	1
436	2	0	3	2	0	1	8	2	5	13	0	3	2	1	2	0	0	9	4	1	2	5	7	1	2	3	0	11	2	4	1	2	0	1	2	2	2	0	1	2	0	3	3	6	3	0	0	3
437	2	0	3	3	0	2	5	5	2	14	1	1	2	0	0	1	2	6	4	1	1	9	5	0	4	0	0	8	3	6	0	3	2	1	4	4	1	2	2	3	1	1	2	2	5	1	1	9
438	0	0	5	4	2	2	4	2	1	14	2	0	0	0	0	4	3	10	4	0	2	10	5	1	3	0	0	13	0	7	3	4	1	0	0	8	3	0	3	0	0	2	3	3	1	1	0	4
439	0	1	6	1	2	0	6	3	4	16	0	4	1	2	1	5	0	10	2	1	1	9	13	0	3	0	1	5	1	2	0	7	2	1	2	2	1	1	1	3	0	1	3	2	2	1	0	5
440	1	0	2	1	2	2	5	2	5	17	3	0	2	1	1	4	1	5	1	0	1	6	8	0	4	1	2	15	1	3	0	1	1	2	5	4	1	1	1	2	0	1	5	5	1	2	1	3
441	2	0	3	4	2	0	7	3	4	15	1	2	2	0	0	5	0	9	6	0	2	8	8	0	1	1	1	13	2	6	1	3	1	0	2	4	4	3	1	2	0	1	3	3	2	3	1	6
442	2	0	3	2	1	0	7	3	5	26	0	2	1	0	0	6	1	7	3	0	0	3	5	0	2	2	2	5	1	6	1	3	0	0	1	4	1	1	1	0	0	2	4	1	1	0	1	7
443	2	1	3	4	2	0	2	2	2	13	2	0	0	2	2	1	0	4	3	1	1	4	9	0	2	0	2	12	4	3	3	5	0	0	2	2	1	2	3	0	0	2	2	3	0	0	2	1
444	3	1	4	2	1	0	5	4	1	18	0	5	0	3	1	3	0	6	3	2	0	9	5	2	1	2	3	7	3	6	0	3	0	0	4	3	1	1	2	0	1	1	2	1	6	0	0	9
445	3	0	5	0	2	1	6	2	2	24	1	0	5	0	1	2	0	15	3	2	0	8	6	0	0	2	2	7	1	3	0	1	4	0	5	3	1	2	2	0	0	3	0	3	0	1	0	3
446	1	0	3	2	2	2	9	0	1	11	2	0	2	1	1	2	2	9	4	0	1	4	7	1	3	1	1	5	4	5	1	3	2	3	1	6	1	2	2	0	0	2	10	0	2	0	0	7
447	3	1	3	2	3	7	13	2	5	22	0	3	0	0	0	2	0	10	4	0	0	8	4	1	3	3	0	6	1	4	1	5	2	0	1	2	2	1	2	1	1	2	2	4	3	2	1	6
448	2	0	2	1	0	2	4	6	1	19	2	2	1	1	1	2	0	8	2	0	0	8	4	1	6	3	2	10	4	5	0	3	3	2	2	1	2	2	2	0	0	2	3	6	2	3	2	2
449	1	0	5	3	1	0	2	2	2	12	5	0	1	1	0	4	2	15	0	2	0	9	8	0	2	2	1	7	3	9	1	5	0	0	1	8	2	3	3	0	0	0	3	2	3	0	0	8
450	1	0	0	3	1	0	10	2	6	13	2	0	3	3	0	0	0	4	2	2	1	8	5	0	1	6	2	8	2	5	1	5	1	1	1	2	2	2	1	1	0	2	6	3	0	0	0	6
451	5	1	4	3	1	1	8	3	7	20	3	2	1	1	0	1	1	5	4	0	1	6	8	1	3	2	0	5	0	5	4	5	0	3	2	7	2	2	1	3	1	1	2	0	0	0	3	4
452	1	0	6	2	1	0	12	1	4	20	1	1	0	1	1	3	0	11	5	1	1	5	7	2	3	0	3	11	3	3	0	1	0	0	0	6	4	2	2	0	0	1	3	3	1	0	1	6
453	3	0	5	3	1	2	5	1	5	16	0	5	1	0	0	3	0	5	3	2	2	7	5	0	3	0	1	17	1	7	1	3	0	0	1	2	0	5	0	2	0	2	5	2	2	3	0	5
454	0	0	6	1	0	1	7	2	4	16	0	1	4	0	0	2	0	8	1	1	0	4	6	0	2	2	4	13	3	5	0	0	2	1	1	2	2	0	0	2	1	2	7	4	3	1	1	3
455	1	0	4	0	3	1	7	2	3	18	0	1	3	0	2	4	0	5	1	0	5	10	5	0	3	3	2	13	1	4	0	5	1	2	1	2	1	2	2	1	1	2	4	0	0	0	1	3
456	2	0	2	4	3	1	5	2	3	17	0	1	1	0	1	2	3	7	0	0	0	8	5	0	1	1	0	6	1	7	0	4	0	0	2	2	3	1	1	1	2	3	4	3	1	2	0	3
457	0	1	3	3	1	0	14	0	5	25	0	1	2	0	0	3	1	8	6	0	1	6	5	1	0	2	2	14	2	6	4	3	1	3	1	9	3	1	1	2	1	3	1	4	1	1	0	2
458	1	0	7	3	5	2	6	1	1	10	0	1	1	0	1	4	1	5	1	0	2	4	9	0	2	1	0	14	5	5	2	3	3	0	1	1	1	3	1	1	1	5	5	2	0	0	3	2
459	0	1	2	1	2	1	3	1	4	13	1	0	1	0	0	2	0	4	5	0	4	5	13	0	3	0	1	11	3	8	3	5	1	2	1	4	3	2	0	3	0	1	4	3	2	2	0	3
460	0	1	7	3	1	0	2	2	2	14	2	0	0	0	0	7	0	5	2	1	1	10	3	0	3	2	1	7	5	5	3	3	0	0	0	5	2	2	5	1	0	2	4	6	1	1	0	6
461	0	1	5	2	1	0	5	0	8	16	0	1	0	0	0	1	0	11	3	0	2	9	5	0	2	0	1	10	2	4	1	4	1	0	0	5	2	0	2	3	2	0	2	0	3	0	0	2
462	2	0	5	0	3	2	11	1	1	14	3	2	2	2	0	3	2	7	5	0	0	12	7	0	1	3	4	4	3	6	1	2	1	0	2	1	0	2	4	1	0	0	3	3	1	3	0	4
463	0	0	3	4	1	1	4	2	3	16	2	1	1	1	0	2	1	6	2	0	0	6	7	0	4	2	1	14	1	3	2	1	2	1	1	2	1	0	1	1	2	3	6	4	0	1	0	4
464	3	0	6	1	2	0	8	2	2	21	0	1	3	3	0	4	0	8	3	0	0	8	14	0	1	2	2	9	1	5	4	1	2	1	0	2	2	1	2	2	0	3	5	4	0	3	0	1
465	3	1	3	2	4	1	6	1	4	16	2	0	1	1	1	0	0	6	2	1	2	5	6	0	1	0	0	14	1	4	2	3	1	0	4	0	2	3	2	1	0	1	3	2	4	0	0	1
466	1	0	3	3	1	0	16	1	3	11	0	0	1	1	1	6	0	8	5	0	3	4	4	1	2	0	2	9	2	5	3	2	2	1	1	2	3	0	1	2	1	3	1	1	2	0	1	3
467	3	0	7	0	4	0	9	3	3	29	4	1	0	1	0	2	0	11	2	0	1	9	7	0	1	1	4	16	2	7	1	1	0	3	4	3	2	3	2	1	0	4	4	2	2	0	0	8
468	0	2	7	2	1	0	6	1	3	16	1	2	2	2	0	4	1	6	2	0	2	7	5	0	1	4	0	10	3	1	1	4	0	1	0	2	0	2	0	2	0	2	5	3	2	2	1	3
469	1	0	3	0	3	0	7	1	5	20	0	1	3	2	1	3	0	9	0	0	0	9	5	0	0	2	3	5	1	3	0	3	0	1	0	2	1	2	3	1	1	0	1	1	1	1	2	3
470	0	0	3	2	0	0	4	2	2	21	0	2	0	1	0	4	1	8	0	1	0	10	8	0	1	2	0	8	0	4	1	7	1	0	2	2	3	3	2	0	1	2	1	4	1	1	0	6
471	1	0	2	4	0	0	5	4	1	15	0	1	1	1	1	3	1	11	4	0	0	9	4	0	2	0	2	7	1	6	6	4	0	0	2	7	2	2	1	2	1	0	0	6	1	0	0	3
472	3	0	0	4	1	0	8	2	3	18	1	1	1	0	1	5	1	8	2	0	0	5	8	0	1	1	2	5	2	2	3	3	0	1	2	5	0	5	1	0	0	0	2	1	1	2	1	2
473	2	0	5	0	1	1	2	1	5	14	0	2	0	1	1	1	0	6	0	1	1	10	7	0	1	3	1	16	1	3	6	4	1	1	2	4	2	3	5	1	2	1	2	2	1	1	1	2
474	0	0	1	3	1	1	8	0	1	18	2	0	2	1	1	2	2	7	3	1	1	7	5	1	2	5	0	7	0	11	2	6	0	1	1	3	0	1	1	2	2	1	6	4	0	1	0	2
475	2	0	2	3	2	0	4	0	4	16	0	0	0	0	0	4	0	7	2	0	0	6	6	1	3	1	2	10	2	2	0	2	1	0	0	4	1	1	1	0	0	0	3	3	2	2	0	2
476	2	1	2	2	1	1	2	2	7	22	0	0	2	1	1	1	2	15	2	1	0	7	8	1	1	2	1	8	1	8	3	6	2	0	5	5	3	0	0	1	0	0	2	2	3	0	0	1
477	1	0	4	3	1	1	8	0	5	13	5	0	0	0	1	2	1	16	6	2	1	5	11	2	2	0	1	6	3	3	1	0	0	0	0	5	2	2	0	0	0	0	2	3	1	1	2	6
478	1	0	0	3	3	0	6	0	3	12	0	0	2	0	0	2	1	6	5	2	0	13	4	1	0	3	2	10	0	5	2	3	1	0	0	2	0	1	0	1	1	2	4	3	3	0	1	5
479	1	0	1	3	2	2	4	0	6	15	0	3	1	0	0	1	0	8	0	0	0	4	6	0	2	0	2	11	1	5	3	2	2	2	0	3	1	3	0	2	0	0	1	3	2	1	0	2
480	0	0	0	4	3	0	12	3	2	19	1	0	0	0	0	6	1	6	3	1	0	10	7	0	1	2	0	7	2	3	4	3	0	0	0	2	2	1	4	2	0	1	4	2	1	2	0	5
481	1	0	3	2	1	0	6	0	3	16	2	0	1	1	0	0	1	7	3	0	2	3	7	0	1	1	3	7	0	1	1	1	1	0	2	1	1	1	2	2	1	1	1	1	1	2	0	2
482	3	0	2	0	2	2	6	1	2	17	2	1	1	1	0	5	1	7	3	0	1	8	9	1	2	0	0	1	0	5	1	2	3	0	0	1	0	1	1	1	0	2	3	2	0	1	0	2
483	1	0	0	0	2	1	2	0	2	10	2	1	0	0	0	2	1	6	4	0	0	7	9	0	0	1	0	8	3	6	0	2	2	2	0	3	0	0	1	2	0	1	2	0	1	0	0	1
484	0	0	2	0	1	1	3	0	3	10	1	0	0	0	0	2	1	5	1	0	1	7	9	0	1	3	1	9	1	4	2	1	1	0	2	2	0	2	1	0	2	0	0	6	0	0	1	1
485	0	0	1	0	0	0	4	3	4	14	2	0	3	0	1	3	2	9	3	0	0	8	7	0	3	5	3	10	2	4	0	2	0	3	5	5	1	2	0	2	1	0	6	3	3	2	1	9
486	0	0	3	1	2	0	8	2	0	14	1	2	2	1	0	4	4	4	3	0	0	12	9	0	0	4	0	9	0	3	4	3	1	2	1	3	1	3	5	0	0	2	5	5	1	0	0	3
487	0	0	3	1	4	2	7	1	3	11	0	4	1	0	1	2	0	9	2	0	0	7	5	0	2	1	1	13	0	4	1	2	2	0	2	3	3	0	3	0	1	0	5	2	0	0	2	2
488	1	1	5	1	2	1	5	2	1	17	1	0	0	1	0	7	0	9	1	0	0	7	11	2	1	3	0	8	0	3	2	3	0	1	1	3	1	1	1	2	0	1	3	0	1	0	0	3
489	3	0	4	4	1	0	14	0	5	11	1	0	0	0	1	3	1	13	3	0	0	6	3	0	2	1	2	15	0	3	1	1	2	0	2	3	3	1	1	2	2	3	7	6	0	0	0	3
490	1	0	3	3	1	1	9	0	9	12	1	0	1	0	1	5	1	13	1	1	0	7	6	0	1	2	0	7	1	3	4	2	1	0	0	4	4	0	1	1	0	3	4	1	0	0	1	4
491	2	0	2	1	1	2	8	0	5	15	1	1	0	0	0	8	0	8	3	1	0	8	9	0	1	3	2	9	2	4	2	4	4	1	1	2	1	2	2	0	0	2	3	4	2	2	0	3
492	3	1	2	3	5	1	9	0	5	9	1	0	1	0	0	1	0	4	2	0	0	3	3	3	2	2	3	11	1	10	4	2	3	2	1	7	4	1	1	1	0	2	3	3	1	4	0	4
493	1	0	4	1	0	0	7	1	3	16	0	2	2	2	0	1	0	4	0	0	1	9	5	0	1	0	1	5	4	5	3	1	2	0	0	6	1	3	4	0	0	3	7	2	4	1	0	4
494	2	1	3	0	0	2	9	0	3	6	0	1	0	0	0	3	0	12	2	0	1	7	1	0	2	3	1	6	0	6	2	1	1	0	2	1	3	2	0	0	0	1	4	2	1	0	1	2
495	1	1	3	1	3	0	4	0	3	13	1	1	0	0	0	1	1	5	2	0	0	6	9	1	1	2	0	2	0	3	4	3	3	0	1	3	1	4	2	1	0	0	3	2	0	1	0	3
496	1	0	3	2	2	0	5	0	2	11	3	1	1	0	0	2	0	4	7	0	0	7	6	2	4	1	0	5	1	3	5	0	1	1	0	2	3	1	1	1	0	0	3	3	2	2	0	3
497	0	1	2	2	3	0	5	1	7	9	1	0	0	0	1	4	1	10	1	0	0	9	7	0	2	1	0	7	2	2	2	1	2	0	2	1	1	4	1	0	0	1	4	4	2	3	0	1
498	0	0	0	4	4	1	3	1	4	9	1	2	2	1	0	2	3	9	1	3	0	11	3	0	1	1	1	6	1	1	1	3	1	0	2	2	2	0	5	1	0	0	2	3	1	0	0	2
499	2	0	1	0	0	1	6	0	3	12	2	0	0	1	0	3	1	4	3	0	0	7	11	0	0	3	0	11	0	10	0	3	0	0	0	3	4	2	1	2	1	0	1	3	1	1	0	2
500	1	1	2	5	1	0	2	2	4	6	0	2	1	1	0	2	1	4	2	0	1	9	9	0	3	3	1	9	1	4	2	3	2	1	0	4	1	2	1	2	2	1	2	2	3	0	0	1
[truncated: 1,501 more rows]

## Sheet: D cells
	Mitral cells (Doublet cells): event times (s)
[truncated: 58,755 more rows]
[truncated: 4 more columns]

## Sheet: ND cells
	Mitral cells (Non-doublet cells): event times (s)
[truncated: 40,606 more rows]
