# Supplementary material for: Discharge patterning in rat olfactory bulb mitral cells in vivo
Source: Physiol Rep. 2014 Oct 3;2(10):e12021. doi: 10.14814/phy2.12021 (PMC4254087; doi:10.14814/phy2.12021)
Supplement: Figure S4A [file phy2-2-e12021-s4A.xlsx]

## Sheet: auto
Autocorrelations: interneurons
CELL	Jb2c5	Jb2c16	Jb6c2	Jb8c7	JB13C3	Jb22c1	Jb29c2	Jb31c1	Jb31c3	Jb31c4	JB32C3	Jb34c6	Jb34c7	JB34C14	JB35C3	Jb37c4	JB40C1	JB43C2	JB43C3	JB44C9	JB45C8	JB49C1	JB50C1	H09118-4
Time (s)
-4	289	416	973	128	173	140	2085	185	99	142	584	428	445	765	69	1070	85	71	374	51	408	780	7414	268
-3.99	299	401	983	82	168	143	2008	219	114	117	586	416	437	790	82	1063	91	48	379	51	378	811	7378	216
-3.98	313	427	953	102	172	153	2014	222	89	148	598	426	404	754	65	1049	81	67	394	60	360	798	7285	183
-3.97	271	385	982	114	143	141	1974	203	85	131	627	404	457	763	62	1057	80	68	428	51	407	753	7287	179
-3.96	284	410	998	106	149	135	2010	208	90	137	617	428	442	775	73	1063	75	62	385	49	382	814	7172	140
-3.95	313	385	964	98	116	146	2116	209	94	145	609	370	442	756	76	1066	81	85	418	59	383	766	7224	118
-3.94	291	416	1013	112	113	126	2073	189	89	125	598	442	413	777	69	1013	80	79	402	52	355	758	6982	105
-3.93	295	419	985	108	94	141	2014	217	93	140	587	436	448	718	73	1073	81	63	349	55	391	794	6994	74
-3.92	303	402	990	101	81	120	2018	172	84	120	568	434	430	724	84	996	87	84	430	52	420	719	6933	57
-3.91	288	411	960	105	64	137	1999	207	69	140	614	406	433	719	75	951	65	80	434	57	404	728	6759	57
-3.9	301	395	1014	96	51	118	2023	213	99	150	612	408	438	750	78	975	81	67	404	60	371	760	6673	38
-3.89	284	413	1003	98	43	143	2048	216	71	150	586	438	411	739	78	924	94	76	454	49	402	724	6628	38
-3.88	336	418	1012	89	32	131	2014	198	78	129	597	412	445	711	76	910	67	73	413	61	388	835	6525	26
-3.87	283	392	1015	104	20	114	2072	188	79	143	608	418	454	786	78	883	105	59	415	44	383	774	6379	18
-3.86	281	422	1008	103	18	127	2052	210	75	139	584	468	398	713	61	832	76	78	417	63	385	747	6282	20
-3.85	334	406	1007	103	10	130	2036	193	77	144	613	466	467	733	80	799	82	74	420	61	385	706	6141	11
-3.84	293	392	998	109	8	116	2034	198	81	134	573	492	451	766	66	763	74	74	417	40	390	714	5947	8
-3.83	282	435	1001	89	4	124	2061	184	88	133	576	450	467	773	73	759	78	60	416	45	415	740	5977	8
-3.82	296	437	986	92	4	136	2018	207	68	127	584	432	451	729	67	730	94	62	419	50	380	753	5799	4
-3.81	302	383	1003	88	1	121	2060	186	81	141	578	442	477	739	84	694	74	70	410	49	416	756	5736	2
-3.8	313	397	1001	119	1	157	2040	211	67	118	590	438	473	808	63	695	96	78	397	40	347	723	5560	5
-3.79	301	410	1014	81	0	144	2076	214	75	122	559	418	513	755	62	685	84	64	418	48	394	714	5539	1
-3.78	276	408	975	69	1	154	2055	201	74	141	571	470	496	746	75	679	69	78	402	42	419	698	5451	4
-3.77	288	437	1000	80	0	138	2051	198	84	122	599	438	519	742	62	691	58	68	465	58	397	712	5386	8
-3.76	332	420	1015	90	1	149	2082	206	66	131	588	432	540	827	88	689	85	70	416	60	412	785	5249	11
-3.75	274	427	1013	65	0	145	1962	198	68	154	636	462	534	814	72	672	69	71	443	52	377	702	5142	16
-3.74	281	411	987	77	1	143	2032	214	94	130	584	474	533	774	70	717	89	81	434	54	363	712	5296	15
-3.73	306	411	1004	75	0	133	2008	198	65	135	587	434	526	748	76	726	77	62	450	51	404	774	5075	26
-3.72	272	407	1031	90	0	142	2045	230	72	135	634	500	494	753	75	733	86	63	380	63	365	704	5061	33
-3.71	293	365	956	96	0	153	2034	212	67	151	623	462	493	729	80	785	87	74	406	39	398	726	5130	37
-3.7	291	458	1022	99	0	145	2013	222	54	115	635	428	449	747	63	784	72	79	383	52	385	753	5101	57
-3.69	324	384	973	113	0	143	1979	202	57	112	608	464	465	735	66	826	70	77	412	54	380	776	5104	58
-3.68	272	401	992	100	0	127	2096	204	69	160	631	498	397	756	78	800	82	79	394	52	345	710	5048	74
-3.67	297	428	1034	106	0	143	2021	215	71	125	657	472	394	743	64	845	70	73	441	56	415	747	5058	79
-3.66	310	399	1006	115	0	145	2013	206	71	120	633	506	387	737	65	875	76	68	412	43	387	727	5122	100
-3.65	314	431	972	113	0	124	2104	194	69	125	667	490	387	796	62	867	77	81	419	63	364	724	5226	108
-3.64	305	375	982	101	0	161	1997	239	83	130	592	448	361	742	84	888	72	67	395	67	422	744	5235	123
-3.63	283	451	975	112	0	123	1994	200	81	134	620	406	351	790	71	946	98	70	393	54	405	744	5254	133
-3.62	269	390	979	110	1	139	2030	199	67	120	603	418	330	782	59	918	72	72	404	54	346	751	5354	145
-3.61	318	408	971	100	0	125	1982	212	72	140	640	448	328	759	63	899	93	74	396	56	407	688	5472	196
-3.6	300	425	999	104	1	138	2049	181	77	139	603	420	286	784	66	919	74	77	390	45	375	756	5610	201
-3.59	296	404	964	117	0	147	2067	205	88	114	653	430	313	751	64	936	86	63	415	55	394	765	5629	232
-3.58	312	423	993	102	1	144	2033	226	71	147	603	456	301	765	70	931	79	80	408	58	386	711	5750	246
-3.57	283	415	967	89	5	150	2009	168	82	128	616	434	294	744	79	926	82	65	430	61	393	735	5924	330
-3.56	315	387	1004	107	3	157	2058	202	81	141	648	402	263	757	75	954	79	77	434	56	381	755	5978	313
-3.55	283	416	1031	93	11	160	2012	191	67	138	646	424	298	718	89	933	88	73	426	46	392	759	6109	361
-3.54	289	426	986	96	9	166	2041	205	72	134	628	410	276	771	60	907	67	71	434	47	372	761	6254	378
-3.53	286	402	1014	105	17	152	2075	189	70	134	622	414	307	753	73	886	91	69	429	48	335	705	6345	394
-3.52	303	424	1069	108	21	166	2075	210	79	123	612	392	293	743	59	921	80	73	438	48	426	764	6559	464
-3.51	299	407	1025	108	30	156	2017	195	80	132	647	400	285	759	73	848	75	60	459	47	404	729	6623	473
-3.5	293	413	1031	117	45	143	2043	210	87	128	555	388	294	764	74	885	78	78	417	44	367	737	6817	494
-3.49	288	378	1069	128	46	167	1998	179	87	148	531	442	348	812	71	859	84	82	433	57	407	722	6795	536
-3.48	318	416	1063	111	70	163	2072	180	74	137	528	434	327	758	59	838	99	77	395	60	379	781	7039	582
-3.47	312	405	1080	107	76	147	2028	214	87	130	565	458	373	781	58	843	73	82	399	49	390	692	7074	580
-3.46	323	398	1025	119	104	162	2069	224	85	133	576	460	350	807	65	846	85	71	396	48	378	769	7296	588
-3.45	275	445	1090	135	110	148	2078	202	85	138	597	482	400	770	75	860	81	64	413	43	392	770	7322	593
-3.44	298	407	1036	87	135	159	2070	209	97	133	568	442	383	811	79	868	76	65	410	66	381	786	7359	626
-3.43	303	430	1018	112	146	140	2066	213	101	142	572	424	409	742	75	913	69	65	446	50	406	770	7517	585
-3.42	290	421	991	103	164	161	2080	218	74	134	586	388	421	782	77	902	82	69	422	38	379	824	7545	578
-3.41	328	446	935	95	170	143	2054	207	93	150	586	420	419	815	72	896	82	66	409	60	353	810	7662	572
-3.4	294	409	964	79	174	172	1999	199	75	147	568	434	431	800	64	943	80	81	451	50	400	834	7714	540
-3.39	293	426	894	111	204	129	2023	192	95	129	593	384	435	783	72	931	100	77	423	47	358	798	7809	541
-3.38	301	425	932	98	174	147	2093	217	97	152	589	404	443	809	75	970	66	67	427	50	404	806	7675	469
-3.37	300	428	942	96	212	147	2090	213	89	133	551	404	434	763	58	970	92	73	405	47	383	805	7872	471
-3.36	284	418	950	83	188	153	2064	204	88	126	599	482	448	770	67	995	78	71	426	52	355	789	7828	401
-3.35	274	401	935	86	214	148	1995	228	86	148	592	442	454	767	70	1037	83	71	339	48	402	788	7705	421
-3.34	321	398	982	107	197	142	2033	199	93	128	601	502	422	801	69	1073	88	57	372	75	368	774	7722	330
-3.33	308	403	938	108	194	145	2096	173	78	138	570	474	413	751	74	1052	87	72	409	37	375	839	7697	305
-3.32	323	431	983	97	202	156	2010	189	98	156	585	476	435	781	68	1092	94	82	407	48	392	825	7772	266
-3.31	285	412	964	82	185	157	2170	187	92	122	561	478	419	760	66	1115	71	82	424	55	407	797	7569	238
-3.3	292	394	914	93	162	136	2064	194	88	168	544	428	418	767	75	1077	75	81	418	55	409	783	7550	206
-3.29	306	371	1014	95	174	148	2009	193	93	137	629	468	427	816	68	1116	69	88	447	55	367	825	7492	179
-3.28	305	396	968	97	133	151	2048	221	87	127	589	436	426	771	66	1108	80	72	421	57	351	833	7345	149
-3.27	297	389	995	99	121	140	1973	190	95	125	645	448	420	819	84	1083	66	72	416	48	352	801	7287	118
-3.26	294	436	1014	87	104	128	2062	208	85	133	636	380	444	795	84	1094	83	76	383	55	410	802	7114	95
-3.25	311	383	1017	80	88	144	2038	188	78	141	623	404	425	776	70	1143	77	72	382	54	416	812	7053	95
-3.24	301	411	1032	88	70	123	1987	180	88	149	662	444	466	812	67	1067	100	72	428	40	389	778	6905	58
-3.23	312	408	1018	78	68	145	1959	178	68	125	657	408	433	747	68	1032	71	72	410	56	393	783	6844	57
-3.22	271	429	1007	90	46	112	2130	194	88	149	648	478	435	807	72	977	78	61	425	39	378	813	6706	34
-3.21	302	406	1012	95	36	119	2013	198	86	129	632	486	482	747	73	949	92	83	387	60	378	794	6590	27
-3.2	319	419	1029	86	28	148	2002	191	75	151	658	500	480	791	55	916	77	77	381	50	396	820	6349	23
-3.19	323	469	1038	103	19	112	1952	191	72	130	600	524	436	748	74	906	84	76	402	37	405	776	6193	14
-3.18	281	397	1001	97	14	131	2013	191	81	130	590	480	539	799	61	855	81	71	419	51	382	748	6111	10
-3.17	285	432	1036	100	10	128	2015	206	72	120	574	482	511	724	74	846	76	69	419	51	402	754	6022	10
-3.16	305	443	993	103	5	128	1923	180	72	132	510	462	515	800	67	878	88	77	429	58	395	770	5836	8
-3.15	289	424	987	106	3	120	2039	229	82	118	596	492	578	746	66	816	83	66	421	57	387	778	5726	4
-3.14	280	374	984	87	1	128	2052	216	70	134	546	394	571	762	62	815	72	85	424	45	394	784	5575	4
-3.13	319	385	976	105	0	163	2011	221	81	123	563	406	565	698	53	832	67	78	434	57	385	811	5552	1
-3.12	294	432	978	107	2	117	1961	226	75	120	610	430	555	758	73	777	82	69	414	55	415	762	5471	1
-3.11	324	392	949	116	0	153	2021	218	60	135	607	372	578	725	69	864	91	64	401	50	360	815	5284	2
-3.1	264	387	1011	104	0	141	2011	231	73	134	639	440	552	729	64	779	66	63	374	45	360	735	5150	1
-3.09	323	427	931	106	0	133	1998	212	57	138	651	434	544	743	73	850	86	77	377	40	421	740	5193	0
-3.08	302	392	996	123	0	136	2017	228	70	132	594	506	502	756	80	842	84	73	406	65	382	741	5079	4
-3.07	316	398	999	114	0	146	2058	227	64	131	606	514	505	770	74	873	73	79	411	49	357	768	4953	4
-3.06	301	431	1037	115	0	144	2043	227	74	138	587	544	469	735	74	861	83	92	393	49	392	735	4987	7
-3.05	284	409	1002	107	0	122	1973	200	66	123	601	524	456	747	57	840	97	74	404	56	416	764	4905	9
-3.04	296	388	1010	127	0	155	1986	206	76	139	616	530	432	736	87	901	73	61	411	65	392	696	4938	16
-3.03	297	423	1042	115	0	142	2018	205	71	123	644	452	412	736	60	917	84	79	400	61	371	803	4846	28
-3.02	316	419	1022	126	0	150	2021	209	73	132	638	418	410	772	76	882	73	78	396	52	396	720	4859	24
-3.01	287	450	1045	111	0	137	2029	215	90	113	632	344	395	752	59	867	97	66	412	43	425	748	4866	34
-3	317	429	1027	113	0	152	1993	207	74	133	594	388	382	747	73	847	98	66	425	45	363	719	5019	30
-2.99	317	405	1078	118	0	142	2020	200	71	134	620	438	358	711	62	865	70	69	442	58	362	740	4956	63
-2.98	295	436	1014	101	0	134	2078	215	68	133	615	492	337	765	59	816	94	68	432	61	392	696	5061	57
-2.97	313	400	1030	105	0	125	2050	223	59	112	600	480	328	717	70	809	71	76	411	56	369	723	5123	81
-2.96	297	425	1104	97	0	144	1938	197	77	155	613	482	289	749	79	812	76	64	396	47	391	715	5081	76
-2.95	285	434	1057	90	0	145	2015	204	71	140	614	472	303	777	63	756	81	61	416	60	394	779	5105	125
-2.94	293	400	1014	102	0	153	2022	203	70	114	625	488	284	725	54	738	84	86	397	54	383	705	5334	136
-2.93	304	421	1030	94	0	143	2042	190	80	132	639	476	275	788	65	715	66	88	401	50	400	725	5404	155
-2.92	319	425	997	88	1	137	2031	221	74	151	595	508	268	795	73	694	70	58	392	50	381	732	5520	177
-2.91	289	404	995	82	0	166	2025	195	74	131	628	496	291	753	67	671	74	73	417	58	404	788	5653	213
-2.9	317	413	997	98	1	169	2039	222	72	136	629	458	280	846	84	670	78	56	407	46	359	725	5747	235
-2.89	286	415	965	70	1	138	2038	174	72	138	616	448	275	780	76	639	80	83	400	45	376	726	5891	264
-2.88	308	397	956	98	4	140	2095	248	69	132	623	466	284	755	78	675	77	62	455	65	401	715	5968	302
-2.87	316	421	1014	99	4	140	2035	201	82	133	602	456	284	785	73	670	85	79	421	54	411	754	6147	347
-2.86	283	405	942	80	9	128	2102	200	79	156	591	480	291	771	74	618	74	72	431	51	392	739	6286	355
-2.85	279	399	1001	94	15	148	2047	174	78	135	568	502	301	783	75	660	89	83	412	58	368	682	6402	413
-2.84	311	393	996	77	18	138	2074	232	93	118	602	446	322	811	69	651	98	67	400	46	359	757	6594	439
-2.83	325	418	979	94	26	136	2028	206	79	123	547	490	306	807	64	712	80	58	375	64	419	727	6825	448
-2.82	287	389	1009	93	47	172	2037	201	73	136	528	464	345	805	70	707	83	73	411	52	358	745	6886	506
-2.81	314	382	1047	93	52	136	2061	232	99	139	556	478	346	741	66	774	73	84	395	45	394	691	7067	517
-2.8	294	404	978	84	70	156	2079	206	85	135	600	504	345	784	70	766	97	76	406	66	397	708	7094	588
-2.79	298	409	995	117	90	155	2075	201	84	149	579	456	409	726	76	789	92	65	393	45	369	747	7371	553
-2.78	293	467	1010	75	108	156	2017	205	77	149	591	446	360	763	76	818	106	75	430	57	373	726	7488	615
-2.77	293	378	964	107	131	155	2055	240	94	134	617	462	452	749	72	865	75	61	382	55	394	714	7562	626
-2.76	344	426	975	107	143	163	2074	206	90	152	608	478	382	741	60	889	67	70	401	41	377	731	7720	623
-2.75	292	427	966	95	169	176	2151	209	104	134	612	488	492	770	66	962	74	69	415	50	395	722	7693	631
-2.74	295	416	926	100	205	163	2047	208	93	161	634	480	445	730	75	969	84	78	403	61	389	716	7931	630
-2.73	310	349	952	103	196	162	2047	192	87	121	581	440	472	745	71	991	95	68	401	47	360	750	7904	595
-2.72	317	459	951	74	232	160	2123	215	86	127	605	406	468	757	63	1071	73	79	438	48	363	761	7931	590
-2.71	308	405	940	124	229	168	2106	218	85	146	624	464	477	766	71	1070	76	77	416	45	398	785	8027	565
-2.7	299	419	956	88	247	162	2115	228	82	140	582	444	511	766	77	1088	86	69	436	49	402	773	8120	527
-2.69	311	435	962	97	236	162	2073	206	95	132	598	364	485	764	62	1142	62	78	441	67	404	759	8102	493
-2.68	288	437	979	106	226	136	2130	207	89	141	601	414	467	748	70	1187	91	70	427	49	373	762	8025	468
-2.67	281	432	982	98	239	152	2024	216	78	139	585	370	494	776	76	1167	83	70	457	41	384	798	8015	453
-2.66	311	423	1072	114	200	148	2034	211	88	141	550	408	477	758	71	1210	71	71	430	52	374	807	7945	378
-2.65	296	428	979	109	186	144	2142	193	82	134	564	464	470	749	68	1214	86	74	424	59	387	781	7931	324
-2.64	313	443	1016	90	173	156	2035	223	111	160	533	386	501	713	70	1259	67	74	439	63	392	814	7877	337
-2.63	293	424	1056	120	143	146	2156	198	97	139	568	418	452	748	77	1263	87	74	417	38	361	787	7707	258
-2.62	297	414	1001	110	126	161	2124	220	87	136	615	440	507	723	68	1173	77	64	401	54	405	745	7693	228
-2.61	291	405	1047	116	102	135	2063	178	87	170	610	456	459	751	73	1268	90	75	405	53	388	768	7620	181
-2.6	314	392	1013	121	96	166	2030	197	89	140	576	470	485	743	68	1167	78	74	431	54	368	764	7464	160
-2.59	272	411	1023	108	76	136	2042	195	79	138	586	548	476	746	49	1167	85	67	433	49	413	793	7368	137
-2.58	336	410	1033	132	60	127	2173	220	84	142	589	492	481	780	61	1149	75	74	433	45	397	767	7244	110
-2.57	281	411	1058	120	46	145	2056	202	85	159	608	448	447	760	66	1092	83	85	417	51	376	781	7072	69
-2.56	300	393	1048	116	37	122	2073	204	79	137	595	452	482	738	61	1018	96	62	404	43	411	799	6811	55
-2.55	295	413	998	121	23	128	2111	195	83	135	590	460	484	769	77	1040	71	69	426	49	381	784	6801	49
-2.54	324	387	1032	125	19	128	2055	217	81	145	612	456	458	738	82	973	74	85	412	45	371	805	6411	36
-2.53	313	418	952	100	10	124	2058	207	70	148	609	432	527	782	66	1008	81	59	400	58	409	776	6415	24
-2.52	277	404	1024	102	5	120	2022	202	80	128	670	432	508	748	68	933	79	67	399	55	392	808	6324	15
-2.51	293	404	979	114	4	128	2027	211	71	133	631	404	477	794	69	926	71	67	388	54	408	827	6141	18
-2.5	330	410	971	101	0	136	2053	222	73	124	612	442	550	776	84	941	85	71	394	47	373	765	5938	15
-2.49	274	369	977	97	2	132	2001	214	71	140	637	444	493	768	60	916	78	76	414	46	394	851	5769	9
-2.48	299	421	973	94	0	116	2074	219	78	135	611	462	510	758	77	895	77	71	389	44	395	807	5695	6
-2.47	294	432	971	121	0	132	2060	251	90	156	548	452	459	801	80	916	73	70	386	46	382	773	5547	3
-2.46	290	390	991	100	0	123	2107	216	66	128	560	498	443	759	78	922	72	68	418	47	407	808	5475	5
-2.45	301	417	998	106	0	118	2079	231	74	140	571	534	418	740	72	913	97	70	414	52	386	846	5196	0
-2.44	326	409	1021	118	0	145	2087	199	66	142	597	538	420	780	74	899	76	68	380	51	389	818	5094	2
-2.43	294	399	1003	106	0	134	2056	222	77	140	582	456	395	785	70	938	63	83	429	46	390	815	5198	0
-2.42	312	431	1024	121	0	152	2061	213	59	142	616	428	368	796	72	890	70	66	461	41	390	775	5001	1
-2.41	319	415	1016	100	0	123	2073	206	66	139	573	434	386	808	70	912	89	71	433	60	374	788	4945	0
-2.4	281	406	1019	128	0	129	2067	227	59	123	609	442	359	777	66	848	86	68	422	50	412	783	4782	0
-2.39	259	384	1025	118	0	122	2037	221	75	131	610	428	337	770	80	865	94	77	409	48	422	827	4876	0
-2.38	314	399	1048	113	0	134	2005	219	73	136	573	470	337	804	63	845	79	73	411	48	394	749	4726	0
-2.37	328	408	1049	114	0	128	1996	225	73	123	622	414	347	776	58	794	86	70	421	49	391	840	4775	3
-2.36	308	401	1054	93	0	129	2036	205	76	112	607	406	353	776	73	806	82	73	400	47	383	825	4644	3
-2.35	295	411	1033	102	0	116	2029	216	68	126	582	488	313	769	74	745	85	58	370	53	369	791	4845	3
-2.34	328	407	1075	108	0	125	2061	202	70	122	570	428	320	774	73	713	84	75	409	55	416	786	4700	8
-2.33	291	445	1033	87	0	135	2093	218	77	120	591	438	321	739	62	702	81	72	410	46	404	780	4839	13
-2.32	283	432	1041	102	0	130	1992	203	78	120	631	418	294	731	86	656	77	81	403	60	390	797	4767	21
-2.31	313	392	996	77	0	141	2095	199	65	113	594	420	282	711	66	590	83	66	396	57	365	813	4813	26
-2.3	294	384	970	98	0	141	2024	205	70	147	600	458	290	744	71	584	79	68	410	49	399	788	4887	41
-2.29	311	436	998	83	0	142	1949	205	72	130	566	444	297	702	69	564	96	72	416	50	394	811	4996	39
-2.28	294	387	974	99	0	136	2022	222	60	154	629	462	269	771	58	517	79	61	424	58	374	778	5049	59
-2.27	333	413	960	81	0	149	1963	197	63	130	589	466	300	774	67	547	64	77	423	41	415	745	5153	68
-2.26	289	415	979	94	0	126	2015	230	75	127	583	494	284	764	65	492	87	73	429	63	398	730	5243	95
-2.25	287	447	962	104	0	151	2079	212	75	159	627	464	287	759	83	508	98	87	431	59	373	749	5339	116
-2.24	311	404	1047	112	0	139	2032	221	62	117	605	442	293	815	63	538	79	56	396	55	381	719	5550	143
-2.23	306	421	967	94	1	142	1943	213	80	130	578	412	306	780	79	564	75	64	406	55	383	744	5722	175
-2.22	302	384	1031	103	0	134	2011	203	77	126	620	412	323	732	68	500	83	72	409	58	412	769	5682	202
-2.21	337	446	1033	100	0	147	2059	211	76	144	606	446	341	783	60	565	89	58	400	55	383	757	5898	258
-2.2	275	395	1035	112	2	141	2105	212	88	129	638	460	321	768	70	576	85	67	367	49	391	732	6056	272
-2.19	308	434	1025	89	4	151	1985	225	83	130	616	462	361	724	65	598	78	89	422	64	359	780	6241	336
-2.18	314	407	1017	107	9	165	2037	203	76	119	577	526	362	744	63	673	81	73	389	50	350	742	6410	346
-2.17	291	421	1018	91	12	167	1990	223	72	132	606	466	363	794	68	650	80	85	396	55	406	732	6588	411
-2.16	280	410	980	104	16	152	1966	199	95	133	596	458	369	796	68	710	66	69	422	49	414	705	6703	430
-2.15	340	420	989	101	30	163	1991	227	81	145	598	426	371	736	62	715	91	78	418	46	368	715	6921	474
-2.14	304	411	1030	115	34	160	1985	204	84	138	592	460	406	797	65	750	80	65	439	61	390	750	7034	531
-2.13	311	439	979	89	55	159	2032	215	83	132	607	440	396	784	62	817	89	65	413	49	385	753	7297	551
-2.12	272	411	989	108	61	150	2053	227	98	136	602	408	433	762	66	846	75	69	406	48	364	731	7369	576
-2.11	301	448	964	86	98	187	2026	186	103	143	620	424	430	814	65	887	76	77	417	72	387	747	7562	600
-2.1	299	429	957	90	112	147	2037	208	94	134	625	430	497	732	83	978	95	77	410	52	385	709	7580	637
-2.09	301	401	992	93	120	167	2045	207	91	131	593	480	463	767	72	952	67	72	401	55	370	741	7780	605
-2.08	311	418	976	97	163	151	1924	201	94	154	613	448	493	763	64	994	92	82	414	55	359	722	8006	640
-2.07	316	430	958	77	158	165	2026	184	90	143	603	478	561	781	67	1078	82	62	394	39	415	708	8130	645
-2.06	314	432	972	99	194	174	2110	198	95	131	631	468	511	808	56	1168	75	78	445	43	414	685	8111	638
-2.05	289	415	955	95	190	153	2003	201	90	139	660	516	602	749	63	1156	68	70	395	38	340	716	8297	633
-2.04	266	407	1043	88	206	162	2092	195	90	109	583	482	583	774	82	1184	92	71	447	50	400	672	8199	594
-2.03	302	425	944	101	223	160	2035	187	87	149	631	544	615	800	53	1248	74	60	397	51	405	745	8280	594
-2.02	305	363	1018	103	234	165	1996	178	90	147	610	464	612	749	64	1256	76	77	400	41	392	719	8321	581
-2.01	293	414	984	80	218	161	2037	206	104	118	559	442	619	770	68	1266	81	100	429	47	359	728	8293	532
-2	287	419	1007	86	220	157	2024	175	90	137	569	490	596	802	61	1333	83	68	414	48	401	752	8305	482
-1.99	332	391	1003	90	226	166	2042	190	83	163	560	412	619	791	71	1335	81	68	425	51	412	740	8295	466
-1.98	305	421	1023	91	201	147	2084	213	73	130	572	448	581	776	65	1320	84	85	384	50	394	719	8153	408
-1.97	304	404	1064	89	181	141	1994	183	97	133	583	448	568	764	79	1338	72	78	412	57	414	696	8060	387
-1.96	320	440	1018	89	189	154	2090	174	86	156	589	442	585	761	66	1274	89	64	415	57	361	781	7936	330
-1.95	309	433	995	88	126	172	2035	229	82	143	650	444	570	768	78	1307	98	84	401	53	374	704	7991	282
-1.94	302	418	1013	102	135	148	2007	184	77	119	592	428	544	759	65	1290	81	71	409	56	433	705	7717	253
-1.93	311	416	964	117	100	148	2059	190	94	140	616	512	570	741	67	1228	102	64	375	54	405	784	7664	205
-1.92	308	413	985	109	94	149	2037	219	89	135	600	490	519	760	75	1208	76	65	382	50	347	774	7541	177
-1.91	288	392	1012	106	62	137	2026	199	94	162	598	486	563	727	74	1175	75	79	399	59	358	705	7344	146
-1.9	297	406	978	107	54	162	1962	219	82	125	601	450	542	708	70	1133	80	84	432	41	418	732	7154	116
-1.89	298	420	965	99	34	145	2050	217	70	120	610	474	563	725	77	1195	76	65	436	49	417	720	6867	84
-1.88	323	397	1019	109	34	154	2054	200	84	121	662	484	523	722	69	1106	67	70	406	55	383	772	6795	76
-1.87	282	373	1013	99	13	157	2024	189	76	121	609	516	557	736	69	1120	90	71	437	48	398	737	6655	58
-1.86	313	444	1053	102	13	140	2095	211	90	128	624	512	513	756	73	1101	83	72	403	58	384	774	6425	35
-1.85	314	409	1018	103	9	144	2052	217	80	124	598	506	470	754	74	1065	77	74	408	55	383	699	6292	30
-1.84	315	414	1054	95	6	136	2017	212	75	114	578	494	453	798	84	1060	82	63	382	50	372	791	6026	23
-1.83	322	403	1024	98	3	125	2071	252	75	122	616	516	425	747	56	1045	84	83	409	43	412	783	5846	13
-1.82	242	412	1041	102	2	114	2064	227	81	134	662	452	384	778	79	1093	87	76	391	54	386	773	5848	6
-1.81	331	419	1015	113	1	102	2033	217	80	121	643	488	361	765	80	1010	90	77	406	60	378	739	5524	7
-1.8	308	419	1041	91	0	123	2006	207	61	119	590	374	340	741	83	992	77	80	375	54	417	761	5494	3
-1.79	313	390	963	105	0	118	2047	230	64	133	595	380	314	765	72	919	81	78	386	58	396	773	5358	3
-1.78	309	410	1072	100	0	111	2040	244	70	148	586	408	273	784	75	979	78	73	378	57	385	771	5195	1
-1.77	299	420	983	95	0	113	2069	213	73	119	544	466	257	785	69	876	81	78	388	51	370	813	5098	1
-1.76	287	381	1040	100	0	103	2073	205	67	119	610	446	246	798	68	893	79	61	392	57	408	820	4947	0
-1.75	302	430	1007	110	0	109	2098	204	64	116	581	464	232	817	67	866	84	75	422	55	384	819	4930	0
-1.74	304	395	1062	108	0	104	2003	199	66	104	551	480	186	753	76	765	68	63	412	51	389	818	4777	0
-1.73	277	420	1013	92	0	131	2001	212	75	139	582	468	195	750	72	768	87	67	400	47	379	871	4759	1
-1.72	326	412	1075	111	0	113	2007	199	82	112	618	498	182	769	72	660	86	70	419	39	398	807	4704	0
-1.71	346	415	1018	90	0	114	2076	212	71	119	590	450	164	764	66	653	97	82	402	44	372	800	4609	1
-1.7	306	420	1047	117	0	123	2093	199	76	126	642	442	163	731	63	640	90	64	370	54	414	865	4625	0
-1.69	291	396	1040	110	0	121	2121	189	64	141	614	402	171	739	68	611	67	55	399	56	390	767	4601	0
-1.68	299	439	986	102	0	137	2128	199	68	109	633	412	156	767	73	597	90	71	402	42	379	793	4658	1
-1.67	305	394	993	97	0	119	2041	198	70	113	663	406	171	767	55	556	105	81	410	45	385	845	4563	0
-1.66	323	419	1049	106	0	151	2030	197	70	120	635	420	163	820	65	539	91	79	426	50	374	780	4661	1
-1.65	299	427	982	99	0	140	2128	205	54	125	617	490	150	813	65	486	73	66	384	56	377	735	4619	2
-1.64	304	408	1020	94	0	145	2049	204	85	121	627	428	176	781	77	495	66	73	402	55	396	791	4734	3
-1.63	307	399	989	105	0	122	2072	196	73	126	589	484	173	780	83	480	80	80	425	51	414	791	4736	9
-1.62	303	405	976	117	0	148	2042	187	65	123	572	436	197	744	65	462	80	55	414	55	377	823	4884	12
-1.61	284	386	1011	106	0	147	2033	215	79	136	606	420	230	780	65	476	76	76	399	58	369	822	4978	23
-1.6	287	398	946	143	0	150	2038	211	80	116	570	430	243	720	83	512	82	79	403	62	392	805	5030	31
-1.59	314	406	978	111	0	149	2071	193	71	101	592	464	286	765	62	525	67	79	431	48	412	813	5076	37
-1.58	293	418	974	117	0	145	2036	203	69	126	609	444	292	770	73	519	87	63	388	49	379	835	5291	51
-1.57	327	409	1011	117	0	156	2102	189	74	135	605	446	314	735	77	496	61	85	407	57	390	827	5359	81
-1.56	287	425	1015	123	1	155	2077	176	64	115	597	404	342	744	67	503	63	59	362	59	381	824	5500	89
-1.55	315	440	986	96	1	144	2099	223	73	104	619	396	362	714	71	491	81	65	396	49	400	781	5680	131
-1.54	316	389	990	115	1	150	2068	200	92	112	605	448	373	745	66	470	78	78	426	62	365	795	5777	152
-1.53	282	412	1010	92	2	166	2016	203	87	145	634	420	400	799	71	527	94	62	423	53	362	787	6047	197
-1.52	308	420	1010	118	3	170	2136	184	75	126	631	438	403	793	68	535	83	78	415	60	434	772	6170	258
-1.51	314	469	991	87	3	150	1999	223	70	125	627	398	435	793	72	509	95	64	378	35	421	749	6379	283
-1.5	308	432	986	104	7	161	2049	191	73	109	588	402	424	790	62	537	87	66	418	55	374	752	6518	318
-1.49	310	426	1002	80	6	160	2063	213	73	126	578	458	425	780	59	587	86	75	412	53	349	775	6752	361
-1.48	294	416	986	93	21	166	2110	193	76	136	605	448	466	732	60	636	90	69	417	49	402	784	6882	421
-1.47	290	441	972	96	34	154	1974	193	83	145	618	436	475	760	93	619	84	78	400	44	400	797	7140	465
-1.46	315	378	991	96	50	168	2028	206	82	122	617	478	498	746	74	711	81	69	422	56	387	796	7258	522
-1.45	298	432	958	90	68	172	2067	196	79	140	610	430	503	783	64	721	72	65	386	56	378	792	7478	588
-1.44	302	448	998	88	87	155	2003	169	94	134	639	404	529	739	69	770	77	80	403	46	387	763	7541	562
-1.43	285	410	988	103	130	167	2004	200	90	123	608	380	569	779	73	817	73	87	424	50	394	762	7854	641
-1.42	279	434	979	110	136	159	1944	174	80	120	576	394	590	741	72	857	81	76	423	47	414	756	7980	640
-1.41	313	422	999	93	188	144	2057	210	81	118	588	410	633	775	70	978	83	62	387	54	418	733	8136	668
-1.4	306	402	988	113	202	162	2080	170	93	116	573	418	688	729	76	961	79	61	413	48	367	712	8189	720
-1.39	306	431	1013	109	235	158	2073	172	112	127	586	464	718	770	63	1150	80	81	398	55	392	759	8306	688
-1.38	296	378	1030	110	272	183	1982	172	105	152	558	412	720	768	74	1171	72	54	440	54	382	737	8287	640
-1.37	323	418	988	95	285	138	2057	206	90	136	572	420	761	744	60	1254	78	70	418	43	378	752	8546	708
-1.36	283	436	1056	138	269	166	1979	182	91	126	607	428	784	772	69	1299	87	77	428	52	402	757	8467	661
-1.35	332	403	997	104	296	155	1999	212	88	134	599	448	792	793	61	1421	88	96	409	52	373	727	8508	618
-1.34	283	410	1054	86	292	150	2071	186	94	128	590	450	794	803	72	1454	87	62	392	57	371	691	8583	630
-1.33	307	393	1028	95	284	159	1924	198	81	141	599	454	747	788	60	1478	83	74	399	56	385	771	8540	568
-1.32	322	392	1016	83	253	161	2075	184	84	126	587	416	762	820	56	1522	64	90	405	45	429	730	8515	509
-1.31	320	388	986	93	241	135	2053	229	90	134	570	448	756	784	79	1583	79	64	381	50	385	755	8360	510
-1.3	298	401	989	81	196	149	1962	186	88	130	578	396	687	768	72	1543	88	84	396	58	391	744	8342	415
-1.29	317	381	981	105	188	162	1989	199	78	113	575	478	708	794	74	1576	91	72	369	52	380	747	8148	402
-1.28	296	395	1010	77	141	134	2011	203	89	138	577	458	699	754	59	1504	69	72	403	40	391	776	8125	354
-1.27	310	438	1021	90	121	168	1972	241	87	130	599	426	652	757	57	1544	83	87	405	51	403	751	7906	314
-1.26	278	397	1017	90	101	123	1964	186	101	107	633	452	660	769	69	1511	86	57	390	50	385	758	7752	270
-1.25	312	452	1017	89	66	158	2002	222	79	129	612	478	648	785	62	1511	80	70	387	62	403	705	7497	232
-1.24	287	407	1030	95	62	166	1982	212	83	124	631	460	610	757	55	1446	84	67	383	53	379	724	7390	201
-1.23	336	408	1056	97	35	141	1986	241	67	125	649	434	571	744	60	1439	77	78	368	49	371	759	7101	155
-1.22	293	397	1033	90	21	132	1966	212	77	129	596	488	560	768	69	1375	76	85	404	59	386	689	7092	123
-1.21	272	457	1068	86	17	137	1954	215	77	125	599	474	486	782	67	1351	90	71	400	65	411	686	6868	98
-1.2	321	406	1040	91	8	150	2016	194	95	108	634	450	465	797	66	1309	79	47	385	52	377	747	6592	68
-1.19	317	410	1086	123	8	114	2040	249	67	121	622	462	424	755	72	1253	89	72	391	51	435	695	6444	59
-1.18	300	393	1070	105	2	148	1948	206	75	112	623	456	398	802	73	1193	63	82	445	41	374	707	6357	33
-1.17	320	399	1099	115	2	129	1944	226	78	91	582	476	354	736	93	1168	91	61	401	61	385	692	6014	32
-1.16	289	400	1031	98	1	140	1940	190	86	114	568	486	343	753	57	1122	65	77	446	48	390	741	5816	15
-1.15	319	406	1065	128	0	122	1941	223	71	117	619	488	293	742	73	1001	88	70	413	47	382	698	5785	15
-1.14	298	391	1010	94	1	128	2017	192	85	124	583	478	266	759	69	1079	94	76	430	49	374	698	5522	7
-1.13	326	398	1009	115	0	130	1926	227	74	124	647	474	218	749	76	922	85	70	392	51	400	723	5437	8
-1.12	291	395	1010	102	1	116	2013	198	59	124	641	414	217	743	67	924	70	68	373	59	406	695	5218	1
-1.11	328	393	1000	117	0	129	2074	217	69	109	601	424	160	798	80	797	82	80	413	47	375	729	5123	6
-1.1	308	408	993	104	0	127	1935	186	83	115	577	410	141	790	53	750	82	76	424	49	379	718	5098	1
-1.09	303	396	1010	127	0	113	1938	206	70	117	645	390	117	791	69	696	77	57	397	38	345	689	4859	1
-1.08	280	391	986	103	0	138	1993	180	56	114	589	406	108	806	65	662	85	75	407	56	422	759	4737	1
-1.07	326	399	961	130	0	120	1977	217	83	101	618	376	69	798	64	638	98	73	408	69	402	759	4660	0
-1.06	283	434	978	126	0	118	2020	158	60	111	586	426	84	783	65	618	64	73	384	40	374	753	4703	0
-1.05	318	396	993	148	0	116	1965	208	71	121	581	446	67	772	69	583	88	85	400	43	377	757	4655	0
-1.04	313	410	950	125	0	137	2020	178	64	92	570	444	61	779	72	598	81	55	380	52	390	728	4564	0
-1.03	284	388	975	120	0	109	1989	219	61	107	552	430	59	774	74	495	74	76	417	51	391	767	4578	0
-1.02	328	426	965	160	0	116	2084	182	75	119	573	434	53	730	61	509	82	73	407	54	361	722	4504	0
-1.01	306	432	956	121	0	127	2123	220	67	137	574	432	58	788	73	471	73	72	415	50	374	803	4481	0
-1	287	405	983	125	0	125	1992	178	71	116	603	412	58	735	78	446	79	79	389	46	427	776	4500	0
-0.99	296	405	1012	106	0	121	2046	186	83	106	557	400	69	739	63	429	105	66	422	46	420	795	4539	0
-0.98	294	422	985	112	0	124	2077	181	71	133	568	402	71	707	73	375	77	63	409	50	371	824	4635	0
-0.97	317	433	1018	100	0	139	2059	219	73	127	580	376	73	746	68	349	77	66	398	51	361	798	4550	0
-0.96	284	409	996	108	0	128	2054	181	63	118	564	382	101	720	78	336	88	73	391	66	392	813	4613	0
-0.95	339	467	1038	96	0	144	2016	210	82	130	545	446	98	732	66	333	84	65	351	55	388	791	4777	3
-0.94	302	433	1045	84	0	139	2146	169	68	117	532	428	115	743	84	300	81	71	412	33	373	842	4907	1
-0.93	294	421	1041	83	0	148	2094	187	75	108	598	430	144	712	75	305	77	70	422	58	374	814	4875	5
-0.92	301	413	1001	90	0	144	2081	203	64	127	571	426	152	782	77	294	86	79	399	53	406	812	5090	11
-0.91	294	438	1045	70	0	147	2076	210	58	119	606	442	179	789	58	283	82	73	381	58	393	765	5200	18
-0.9	311	424	979	79	0	125	2148	186	80	131	585	428	215	771	62	298	73	90	381	50	422	820	5329	25
-0.89	286	422	1013	84	0	148	2123	204	74	125	582	428	227	784	73	284	92	73	417	49	373	782	5440	38
-0.88	337	415	980	100	0	139	2066	198	71	113	601	436	263	746	84	315	72	69	394	44	381	778	5657	54
-0.87	297	427	1001	113	0	139	2104	207	64	125	548	422	274	718	71	311	84	68	405	45	397	825	5792	76
-0.86	326	389	988	85	1	158	2082	174	53	122	598	396	314	761	70	312	81	64	415	52	414	766	5872	85
-0.85	320	447	972	127	2	142	2087	199	74	119	602	364	347	757	63	335	81	81	393	49	382	780	6201	149
-0.84	322	414	989	101	1	142	2128	189	73	123	644	438	378	765	66	365	82	54	420	66	392	801	6244	163
-0.83	292	418	994	98	4	154	2100	187	86	136	607	426	418	764	73	379	69	69	390	49	434	813	6485	197
-0.82	319	449	952	114	9	164	2065	184	81	128	599	508	450	752	60	405	92	71	456	55	388	817	6760	279
-0.81	307	406	1000	94	13	144	2100	210	75	149	656	448	509	782	76	424	92	75	409	54	376	806	6836	313
-0.8	281	441	1002	95	24	171	2239	185	72	130	602	444	541	805	66	534	90	67	416	54	364	822	7219	389
-0.79	319	431	996	101	36	145	2145	195	74	105	608	442	582	766	59	593	69	80	425	37	424	818	7321	391
-0.78	273	398	1002	93	53	159	2132	192	84	141	601	436	623	789	60	703	74	68	421	71	393	772	7525	482
-0.77	316	435	979	95	71	163	2086	214	78	148	587	518	675	745	54	735	82	71	382	45	414	814	7526	545
-0.76	313	415	989	98	92	150	2136	160	75	139	571	446	729	791	71	847	67	72	433	57	383	783	7949	600
-0.75	310	417	1092	86	118	159	2091	204	87	121	609	446	753	733	75	996	91	69	374	45	380	766	8090	613
-0.74	305	390	1007	97	151	152	2133	190	91	138	623	462	820	768	67	1125	74	72	401	49	403	814	8141	618
-0.73	314	393	1017	81	171	153	2024	210	106	142	661	430	790	801	75	1216	83	71	378	63	404	792	8238	724
-0.72	318	395	1047	81	200	156	2085	210	109	133	599	424	899	784	63	1351	69	65	359	50	414	798	8500	744
-0.71	269	400	1013	96	211	157	2121	206	78	129	567	398	912	770	65	1555	90	82	422	53	341	812	8618	746
-0.7	316	392	979	97	236	140	2099	184	111	140	592	486	913	799	74	1592	82	63	378	59	409	812	8605	749
-0.69	315	408	987	82	233	165	2004	249	99	139	589	440	970	753	69	1767	101	72	393	55	372	788	8650	764
-0.68	340	379	1019	108	243	139	2000	209	93	139	615	428	913	781	64	1836	91	87	399	59	386	738	8742	755
-0.67	297	425	967	97	260	175	2055	224	82	128	618	468	990	792	85	1909	83	65	401	45	407	778	8735	708
-0.66	326	386	1002	101	244	165	2043	202	87	171	560	462	912	757	82	2037	82	87	420	42	366	790	8737	662
-0.65	317	392	1043	114	231	155	2004	227	82	153	585	468	976	757	70	2122	75	77	430	51	387	766	8563	649
-0.64	292	400	1054	113	229	158	1960	233	90	145	550	428	919	763	59	2130	71	68	403	57	414	749	8608	585
-0.63	309	400	1041	127	194	177	1991	219	102	120	608	444	861	760	68	2057	87	52	405	48	422	757	8379	556
-0.62	302	419	1048	136	187	147	1960	220	87	161	600	422	840	718	84	2100	69	68	382	56	361	745	8295	503
-0.61	306	425	1096	126	141	166	1969	247	93	112	602	454	800	763	55	2048	76	64	384	61	386	724	8178	455
-0.6	308	403	1053	145	129	140	2006	224	73	120	623	464	729	733	76	2047	99	86	407	51	403	750	8012	381
-0.59	302	436	1096	149	96	150	1880	250	103	153	622	464	702	766	62	1869	81	56	420	49	376	734	7878	335
-0.58	308	408	1047	140	82	148	1951	204	85	135	640	420	633	774	63	1764	85	63	376	51	391	760	7640	293
-0.57	310	459	1060	157	60	172	1986	224	73	127	643	422	601	703	65	1700	77	81	411	43	387	754	7521	237
-0.56	288	418	1083	147	35	141	1892	171	94	151	628	452	545	770	64	1552	67	65	401	45	395	790	7185	190
-0.55	333	440	1041	158	28	177	1905	257	73	144	663	442	516	759	75	1455	79	84	394	48	375	716	7030	140
-0.54	308	440	1005	142	16	173	1846	214	68	123	620	442	438	764	59	1351	76	79	407	42	365	805	6903	137
-0.53	300	423	1042	150	4	147	1926	244	74	135	607	446	442	787	76	1236	105	64	402	53	393	754	6671	96
-0.52	315	411	1007	137	7	167	1952	194	80	150	633	416	389	789	49	1073	75	58	391	57	372	760	6453	57
-0.51	288	401	958	147	1	166	1840	219	76	129	560	448	350	784	76	957	77	75	401	55	355	722	6221	43
-0.5	309	407	994	141	0	153	1827	187	80	143	597	470	314	762	66	852	91	67	403	54	400	715	6106	35
-0.49	320	418	982	120	0	135	1847	194	73	156	561	500	288	769	55	803	81	80	391	50	344	714	5929	21
-0.48	332	408	962	119	0	162	1782	195	77	134	590	432	225	751	85	663	88	83	397	53	379	692	5656	12
-0.47	294	394	922	115	0	154	1857	216	86	131	631	420	193	763	82	628	86	76	395	45	375	718	5511	7
-0.46	327	454	974	105	0	138	1776	195	82	138	601	448	161	747	61	546	78	64	423	63	358	721	5434	2
-0.45	287	399	944	91	0	159	1773	213	57	149	594	426	133	740	61	472	79	60	378	44	328	756	5220	2
-0.44	308	440	956	82	0	145	1798	193	69	139	566	438	112	722	70	455	87	68	405	59	380	742	5219	1
-0.43	307	377	992	83	0	140	1782	197	64	148	598	440	78	730	69	372	74	76	355	51	363	758	4949	0
-0.42	316	392	963	77	0	147	1750	184	57	143	593	400	62	737	57	369	84	63	362	50	356	717	4844	0
-0.41	285	393	995	97	0	151	1819	215	71	117	543	446	39	778	69	286	85	65	420	63	360	695	4738	0
-0.4	330	401	996	64	0	138	1806	177	73	131	547	482	30	731	61	289	86	59	403	59	345	652	4646	0
-0.39	334	410	1025	90	0	148	1701	220	78	154	610	424	19	752	65	267	60	75	442	62	341	692	4666	0
-0.38	291	410	1009	68	0	137	1830	176	71	119	590	412	18	715	66	227	72	85	392	40	339	750	4552	0
-0.37	293	406	1008	78	0	127	1800	206	77	130	578	376	10	691	63	219	85	65	416	54	349	749	4496	0
-0.36	317	400	1058	71	0	117	1813	192	55	148	578	386	12	730	59	221	79	79	396	53	325	700	4497	0
-0.35	293	407	999	64	0	132	1782	226	75	138	567	414	7	728	69	179	74	70	387	45	348	682	4530	0
-0.34	296	402	1060	100	0	117	1767	185	55	144	510	458	15	662	72	174	71	78	361	51	339	706	4443	0
-0.33	313	387	1009	68	0	128	1847	212	62	171	494	452	14	696	64	159	90	61	403	50	372	671	4432	0
-0.32	309	428	1072	56	0	111	1805	194	74	142	537	442	15	694	55	185	77	65	424	51	376	678	4503	0
-0.31	284	388	1044	57	0	97	1909	207	68	124	494	460	20	728	71	157	87	71	394	54	327	755	4512	0
-0.3	332	426	1111	53	0	94	1893	203	79	151	509	376	19	677	73	168	84	67	392	69	354	695	4534	0
-0.29	325	355	1084	47	0	95	1871	230	71	132	466	374	36	663	45	181	78	59	383	44	322	707	4690	0
-0.28	305	419	1108	33	0	99	1900	212	68	151	470	460	25	668	65	193	89	70	399	40	360	672	4662	0
-0.27	322	362	1086	38	1	86	1844	207	69	134	452	456	44	689	61	180	79	69	369	46	376	725	4881	0
-0.26	312	393	1135	38	0	86	1941	189	56	143	473	456	77	696	70	168	78	54	368	39	371	745	4868	0
-0.25	295	386	1062	28	1	87	1914	212	50	154	451	392	73	668	77	202	92	74	362	54	344	730	4936	0
-0.24	329	410	1091	54	1	75	1896	199	63	157	430	518	97	668	65	185	88	65	349	38	385	689	5148	0
-0.23	304	352	1069	38	1	84	1946	203	78	171	419	480	134	668	55	225	101	69	370	48	360	694	5175	1
-0.22	300	396	1025	43	1	67	1995	183	66	143	343	504	171	702	77	228	89	68	385	40	347	692	5399	6
-0.21	299	347	1016	41	1	68	2023	217	81	162	367	440	208	672	73	252	84	72	384	30	388	709	5567	6
-0.2	334	387	919	41	0	61	2021	177	80	165	367	504	236	677	74	284	91	62	374	42	394	762	5687	12
-0.19	348	387	890	45	1	46	2137	208	87	151	360	478	281	675	60	279	76	57	378	34	356	760	5910	33
-0.18	282	350	846	37	1	66	2138	198	78	178	382	490	283	707	55	343	94	60	336	40	399	734	6198	38
-0.17	295	335	806	63	2	54	2183	206	68	168	346	466	346	709	53	353	64	70	367	32	416	774	6215	76
-0.16	334	345	804	42	2	75	2251	191	65	168	371	524	386	726	60	361	80	64	370	37	357	714	6469	111
-0.15	291	365	739	41	7	75	2178	188	60	166	362	470	424	714	62	447	64	57	400	36	380	680	6712	142
-0.14	301	301	701	35	7	51	2247	228	65	183	323	472	437	736	64	526	69	63	384	43	421	714	6808	197
-0.13	320	309	674	55	18	88	2261	210	74	183	333	514	498	736	49	589	72	63	341	33	406	701	7132	221
-0.12	309	311	657	64	19	94	2277	225	75	178	294	476	516	774	64	728	76	66	344	49	409	683	7310	313
-0.11	288	349	608	59	43	100	2448	215	88	174	291	448	558	781	52	904	57	57	298	28	406	680	7402	339
-0.1	307	324	634	80	46	108	2397	215	75	169	290	484	609	807	57	1013	46	51	337	38	410	708	7578	401
-0.09	285	360	681	88	98	130	2407	256	77	178	325	404	656	828	63	1259	53	42	298	44	392	698	7817	456
-0.08	279	344	664	128	131	158	2382	218	68	205	327	388	747	775	47	1454	47	68	304	40	434	743	7996	500
-0.07	291	390	834	187	185	212	2386	235	71	200	384	344	742	858	52	1660	43	62	300	43	492	698	8112	571
-0.06	265	393	948	185	225	207	2416	283	73	140	529	348	860	852	77	1853	70	47	292	48	506	702	8046	625
-0.05	303	475	1118	264	302	277	2332	310	72	141	836	372	918	953	58	2183	54	33	319	68	572	701	8261	670
-0.04	295	505	1309	317	356	337	2250	192	99	325	1428	566	1021	1017	74	2467	47	39	405	77	378	763	8364	710
-0.03	262	688	1707	300	407	404	1997	143	128	147	2351	1108	1128	1292	110	2640	7	15	509	59	84	838	8283	834
-0.02	39	526	1867	484	534	297	1341	35	84	0	1925	1694	1060	1424	38	2760	2	8	638	7	4	856	7809	653
-0.01	8	58	342	132	22	19	101	0	50	2	1923	1406	12	321	38	402	5	7	523	0	101	677	4762	109
0	8	58	339	132	22	19	100	0	50	2	2350	1406	12	321	110	400	5	7	521	0	3491	676	4758	109
0.01	39	526	1870	482	534	297	1340	35	84	0	1428	1694	1060	1420	73	2758	2	8	638	7	7	855	7801	651
0.02	261	689	1706	302	407	404	1997	143	128	146	839	1108	1127	1295	59	2640	7	15	510	59	80	840	8281	835
0.03	296	503	1311	316	356	337	2246	192	99	325	529	566	1023	1017	77	2465	47	39	405	77	383	762	8366	711
0.04	302	477	1117	265	302	277	2338	308	72	141	383	372	919	953	52	2185	54	33	319	69	577	703	8267	668
0.05	266	394	950	185	225	207	2411	284	73	141	327	348	860	852	47	1851	70	47	291	47	511	702	8045	626
0.06	292	390	834	187	185	212	2388	237	71	200	325	344	741	859	63	1663	43	62	301	43	490	698	8114	571
0.07	280	344	662	128	131	158	2383	218	68	205	290	388	749	774	57	1454	47	68	303	40	432	742	8000	501
0.08	285	361	682	88	98	130	2407	257	77	178	292	404	655	828	52	1258	53	42	297	44	394	697	7812	456
0.09	307	323	635	80	46	108	2397	214	75	169	294	484	608	806	64	1015	46	51	337	38	415	710	7579	401
0.1	288	350	608	59	43	100	2447	215	88	174	333	446	560	782	49	902	57	57	298	28	405	679	7403	339
0.11	309	313	655	64	19	94	2277	224	75	178	322	478	516	775	64	728	76	66	343	50	404	684	7311	313
0.12	321	310	675	55	18	88	2262	211	74	183	363	514	498	735	62	587	71	63	341	33	406	699	7137	221
0.13	302	301	702	35	7	51	2247	228	65	183	371	472	436	736	60	527	70	63	384	43	415	715	6807	197
0.14	291	368	739	41	7	75	2177	187	60	166	346	470	425	714	53	447	64	57	400	36	381	681	6716	142
0.15	335	345	805	42	2	75	2252	191	65	168	382	524	386	725	55	359	80	63	369	37	362	714	6468	110
0.16	297	336	806	63	2	54	2181	206	68	168	360	464	345	710	60	354	65	70	368	32	413	774	6215	77
0.17	282	350	847	37	1	66	2136	197	77	178	365	490	283	707	74	343	94	60	332	39	392	733	6205	38
0.18	349	388	890	45	1	46	2142	208	88	151	369	478	280	676	72	278	76	58	380	34	358	762	5903	33
0.19	334	387	920	41	0	61	2020	178	79	165	342	506	238	675	78	284	91	62	373	42	398	761	5696	12
0.2	301	349	1017	41	1	67	2025	217	82	160	420	438	208	674	55	253	84	72	384	30	392	710	5568	6
0.21	300	396	1028	43	1	67	1991	182	66	145	429	506	171	701	65	227	89	68	384	40	357	689	5398	6
0.22	307	354	1068	38	1	85	1948	205	78	171	452	480	134	670	77	225	101	68	371	48	355	693	5180	1
0.23	331	409	1093	54	1	75	1894	199	63	157	473	516	97	667	70	184	88	65	346	37	383	691	5154	0
0.24	297	388	1059	28	1	87	1915	212	50	154	452	394	73	669	61	201	91	74	363	53	342	731	4931	0
0.25	313	392	1139	38	0	86	1941	188	56	143	470	454	77	695	65	168	80	54	368	40	368	746	4876	0
0.26	323	363	1088	38	1	87	1847	206	69	134	466	456	44	689	45	181	80	69	369	46	382	724	4882	0
0.27	307	417	1110	33	0	99	1898	212	68	151	509	462	25	668	73	193	89	69	399	40	359	673	4667	0
0.28	326	356	1086	47	0	95	1873	230	71	132	494	374	36	663	71	180	78	60	382	44	320	705	4694	0
0.29	331	426	1110	53	0	94	1890	203	79	151	536	372	19	676	55	169	84	67	390	69	358	697	4540	0
0.3	287	384	1046	57	0	97	1909	206	68	124	494	464	20	730	64	157	87	71	394	54	325	755	4514	0
0.31	308	430	1075	56	0	111	1807	190	74	142	511	442	15	692	72	185	77	65	424	51	373	678	4507	0
0.32	317	385	1006	68	0	128	1848	214	62	171	566	452	14	698	69	159	90	61	403	50	371	671	4434	0
0.33	296	403	1064	100	0	117	1764	186	55	144	574	456	15	662	59	174	72	78	360	51	344	706	4449	0
0.34	297	406	1000	64	0	132	1780	226	75	138	577	416	7	728	63	179	75	70	386	45	343	681	4539	0
0.35	318	398	1059	71	0	117	1817	193	55	147	590	386	12	730	65	221	79	78	398	51	323	700	4503	0
0.36	294	407	1010	77	0	127	1799	204	77	130	607	376	10	690	66	219	85	65	416	53	347	750	4498	0
0.37	295	408	1008	69	0	137	1832	176	71	120	549	412	18	715	61	227	72	85	395	41	338	749	4561	0
0.38	335	412	1027	90	0	149	1700	219	78	154	543	424	19	752	69	266	60	75	442	60	345	691	4673	0
0.39	331	400	995	64	0	138	1807	176	73	131	593	482	29	731	57	289	86	59	400	60	338	651	4659	0
0.4	286	393	999	97	0	151	1816	216	71	116	598	446	39	777	68	286	87	65	419	63	358	699	4741	0
0.41	316	393	962	77	0	148	1752	182	57	143	567	400	61	738	70	370	85	60	362	50	353	717	4850	0
0.42	310	378	996	83	0	140	1780	197	64	146	594	440	78	729	61	372	74	76	356	52	358	758	4960	0
0.43	309	440	959	82	0	145	1800	193	69	139	600	436	111	723	61	455	88	69	403	59	379	741	5224	1
0.44	288	401	947	91	0	159	1771	212	56	149	632	428	131	740	82	472	79	60	379	44	327	756	5234	2
0.45	328	454	977	105	0	138	1777	196	83	136	588	446	161	744	85	545	78	64	422	63	354	722	5447	2
0.46	295	397	925	115	0	154	1856	215	86	130	563	422	192	764	55	628	86	75	396	44	370	717	5522	6
0.47	333	412	962	119	0	162	1782	194	77	133	597	432	223	752	66	664	89	83	397	52	380	693	5669	13
0.48	323	415	988	120	0	135	1849	194	73	156	559	500	287	767	76	801	81	79	390	50	351	714	5942	21
0.49	309	411	996	140	0	154	1822	184	80	142	633	470	312	764	49	854	93	67	402	54	405	715	6114	35
0.5	287	403	960	148	1	166	1845	220	76	129	608	448	349	785	76	952	78	75	402	54	352	723	6226	43
0.51	318	409	1008	137	7	166	1952	193	80	149	619	416	388	789	59	1078	75	59	393	57	368	758	6470	57
0.52	300	423	1045	150	4	147	1926	243	74	135	663	444	441	790	75	1235	105	64	402	53	389	756	6688	96
0.53	309	443	1007	142	16	172	1843	213	68	122	628	442	436	764	64	1351	76	79	408	42	360	805	6917	137
0.54	336	439	1046	158	28	178	1906	254	73	144	641	444	515	758	65	1455	80	84	395	48	372	716	7050	138
0.55	289	422	1084	147	35	141	1895	170	94	150	639	452	543	773	63	1551	68	65	400	45	397	790	7206	191
0.56	314	458	1066	157	60	171	1984	224	73	126	623	420	600	703	62	1699	79	81	409	43	382	754	7531	235
0.57	309	404	1049	139	82	148	1953	201	85	136	623	420	629	774	76	1764	86	63	378	51	389	758	7662	292
0.58	305	436	1097	150	96	148	1878	251	103	152	602	466	700	770	55	1869	81	55	421	48	384	735	7889	335
0.59	309	403	1060	145	128	141	2007	222	73	120	599	464	729	732	84	2047	99	86	404	51	396	750	8033	381
0.6	309	425	1096	125	142	164	1968	248	93	112	609	454	797	763	68	2047	76	64	387	61	384	725	8192	454
0.61	304	416	1052	137	187	147	1960	221	87	160	549	424	837	718	59	2099	69	68	379	56	357	746	8317	500
0.62	311	398	1046	127	194	177	1992	219	102	121	586	444	857	760	70	2057	89	52	407	47	421	757	8394	554
0.63	293	400	1053	113	227	158	1961	232	90	145	558	430	919	761	82	2132	72	68	403	57	407	748	8640	585
0.64	319	391	1049	113	233	154	2003	227	82	152	616	466	974	758	85	2120	78	77	431	51	383	767	8582	646
0.65	329	388	1004	102	244	166	2042	202	87	171	613	464	909	757	64	2036	82	87	419	42	369	790	8754	660
0.66	298	419	974	97	258	175	2057	224	82	129	586	466	988	792	69	1907	83	65	399	45	413	777	8748	706
0.67	344	379	1025	108	245	139	1999	208	93	139	592	430	911	781	73	1835	92	86	400	59	393	739	8764	753
0.68	316	409	989	82	234	164	2004	249	99	138	567	440	967	753	65	1768	101	72	391	55	366	785	8671	760
0.69	320	390	985	97	237	140	2092	185	111	141	599	484	913	796	63	1591	82	63	379	59	411	815	8620	746
0.7	272	402	1020	96	212	157	2128	206	78	129	661	400	910	767	75	1556	94	81	422	53	345	811	8630	744
0.71	317	393	1052	81	200	156	2081	209	109	133	623	424	898	785	67	1349	70	65	358	50	414	798	8528	740
0.72	319	396	1015	81	172	152	2026	210	106	141	608	428	789	801	75	1214	84	70	377	63	407	792	8255	722
0.73	307	390	1016	97	152	153	2134	191	91	138	573	464	820	762	71	1126	74	71	403	49	411	813	8165	617
0.74	311	419	1092	86	119	159	2088	204	86	121	587	444	752	734	54	995	91	69	373	45	387	767	8108	611
0.75	315	413	994	98	92	150	2141	161	76	138	600	450	728	790	60	845	68	70	433	57	390	784	7966	597
0.76	320	432	981	95	71	163	2085	212	79	148	609	518	676	745	59	734	82	72	382	44	417	813	7547	544
0.77	276	399	1007	93	53	159	2129	192	84	141	602	438	622	789	66	703	75	68	417	71	398	773	7539	478
0.78	322	433	999	101	36	146	2146	193	74	104	654	442	580	767	75	592	71	78	428	37	420	817	7340	390
0.79	285	441	1005	95	24	170	2238	185	72	130	601	444	542	804	61	534	93	67	414	54	373	823	7235	386
0.8	307	407	1002	94	13	145	2101	210	75	149	606	446	508	784	73	423	92	75	411	54	378	804	6858	312
0.81	324	449	956	114	9	164	2065	183	81	127	645	506	451	751	65	404	92	71	456	55	376	819	6778	279
0.82	292	421	999	98	4	155	2100	187	86	136	602	430	419	763	64	379	69	69	390	49	442	813	6494	194
0.83	326	414	990	101	1	142	2128	188	72	123	598	438	377	765	70	365	81	53	418	66	393	801	6260	163
0.84	321	444	978	127	2	142	2087	195	75	118	548	364	347	760	71	332	83	81	394	49	385	780	6210	147
0.85	325	390	994	85	1	157	2079	174	53	122	598	396	311	757	84	313	83	63	412	52	413	766	5893	85
0.86	303	427	1007	113	0	140	2106	209	64	124	580	422	276	723	71	310	84	68	405	45	397	824	5807	76
0.87	339	416	981	100	0	139	2065	196	71	113	586	434	262	747	64	314	74	68	396	44	381	778	5673	53
0.88	289	419	1018	84	0	146	2125	205	73	125	605	430	228	786	58	284	92	74	418	48	381	783	5461	38
0.89	314	422	984	79	0	125	2147	188	80	130	571	430	215	774	77	296	76	88	381	50	426	820	5343	25
0.9	298	439	1047	70	0	147	2077	208	58	120	599	442	178	789	74	283	82	72	381	58	395	765	5215	18
0.91	304	414	1012	90	0	143	2081	205	63	126	532	430	153	783	83	293	86	78	400	53	406	810	5106	11
0.92	294	418	1040	83	0	147	2091	186	75	109	544	430	144	713	67	306	77	70	421	57	371	816	4883	5
0.93	306	437	1055	84	0	138	2146	169	68	117	565	430	115	745	77	300	84	71	411	33	375	841	4922	1
0.94	341	467	1044	96	0	144	2013	210	82	130	579	444	98	734	68	333	85	65	350	55	387	791	4788	3
0.95	285	410	1002	107	0	129	2057	179	63	117	569	384	101	721	73	336	89	70	391	65	396	814	4616	0
0.96	321	432	1021	100	0	136	2060	219	74	127	556	380	73	747	63	349	77	66	400	51	361	798	4570	0
0.97	297	422	994	115	0	126	2075	181	70	132	604	402	70	706	78	375	76	63	410	50	369	824	4654	0
0.98	300	407	1016	108	0	121	2047	186	84	106	572	404	70	739	73	429	107	66	421	44	422	795	4550	0
0.99	290	408	990	126	0	125	1991	176	71	116	570	410	58	733	61	445	80	79	387	46	426	775	4514	0
1	310	433	962	125	0	127	2124	220	67	136	550	432	57	787	74	472	73	71	416	50	379	804	4492	0
1.01	332	427	970	160	0	116	2082	182	75	118	568	436	53	729	72	509	82	73	408	53	359	722	4523	0
1.02	286	390	982	125	0	109	1991	218	60	107	577	430	58	771	69	495	76	76	415	51	387	768	4593	0
1.03	314	412	954	127	0	138	2019	179	64	92	586	444	61	779	65	598	81	55	380	51	394	727	4577	0
1.04	322	396	1000	149	0	116	1963	207	72	119	619	446	66	770	64	581	89	84	402	42	371	758	4665	0
1.05	287	433	983	129	0	119	2022	156	60	111	589	428	83	782	65	618	65	73	382	40	377	752	4715	0
1.06	330	399	964	131	0	120	1975	218	83	99	644	378	69	797	69	640	97	71	409	68	396	756	4678	0
1.07	284	392	992	104	0	138	1994	179	57	113	578	406	106	806	53	662	87	75	406	56	414	763	4751	1
1.08	307	397	1013	128	0	114	1939	205	70	117	600	396	114	790	80	693	80	57	401	38	347	689	4876	1
1.09	312	407	1001	104	0	127	1935	186	83	113	642	408	140	790	66	751	82	74	427	49	384	719	5116	1
1.1	331	396	1002	117	0	129	2073	217	69	109	647	430	159	797	76	799	82	80	415	46	374	729	5129	6
1.11	294	393	1014	103	1	116	2012	198	59	123	583	418	214	744	69	922	70	68	372	59	402	695	5242	1
1.12	329	399	1017	115	0	130	1928	222	74	124	619	472	217	747	73	923	88	68	392	51	399	723	5463	8
1.13	303	392	1017	94	1	128	2015	193	85	124	566	480	264	760	57	1080	93	76	429	48	374	698	5535	7
1.14	323	403	1066	128	0	122	1939	223	71	117	584	488	291	742	93	1000	90	70	413	46	378	698	5810	15
1.15	290	399	1038	98	1	141	1943	190	85	114	623	486	340	755	73	1123	66	76	448	48	393	741	5830	15
1.16	324	401	1106	115	2	129	1940	227	78	90	622	476	351	737	72	1165	92	61	400	60	383	693	6036	32
1.17	304	395	1074	104	2	148	1951	205	75	113	634	454	396	804	66	1196	64	81	446	42	376	705	6384	33
1.18	320	409	1090	123	8	113	2040	248	67	120	598	464	418	760	66	1253	90	72	393	50	432	696	6473	59
1.19	325	402	1046	92	8	150	2010	193	95	108	597	452	463	796	70	1308	79	47	386	52	372	747	6621	67
1.2	276	458	1075	85	17	135	1959	217	77	125	649	476	480	785	59	1350	90	70	401	65	419	686	6888	96
1.21	293	395	1041	91	20	134	1963	213	76	128	629	490	556	768	54	1376	76	84	403	58	384	689	7117	123
1.22	340	412	1064	97	33	141	1986	241	69	125	613	436	565	745	63	1437	77	78	367	49	373	759	7136	154
1.23	292	405	1039	95	61	164	1983	212	83	124	634	460	605	756	69	1449	86	66	382	53	382	725	7414	201
1.24	315	454	1026	89	63	159	2001	219	79	127	599	482	642	785	57	1510	80	70	386	62	404	704	7518	230
1.25	282	399	1022	90	99	122	1960	187	100	107	577	452	657	772	59	1508	87	57	389	50	378	759	7776	268
1.26	316	441	1027	90	117	167	1976	239	87	130	575	428	645	756	74	1543	83	85	403	50	405	751	7943	312
1.27	299	400	1015	77	138	133	2010	203	90	135	577	460	696	755	71	1503	71	71	405	38	389	776	8166	350
1.28	319	380	992	105	182	162	1986	198	77	114	571	478	701	797	80	1572	93	71	364	53	379	745	8179	398
1.29	299	407	992	81	191	149	1963	187	89	130	586	396	685	768	56	1544	88	82	402	58	389	745	8382	414
1.3	321	388	988	93	238	135	2047	226	90	132	596	450	752	780	60	1580	79	65	381	50	385	755	8402	506
1.31	329	395	1029	83	249	161	2076	183	84	126	585	416	757	827	72	1522	65	87	407	44	426	731	8543	506
1.32	311	395	1028	95	281	156	1926	199	81	139	593	456	746	790	60	1477	84	70	400	57	389	771	8586	560
1.33	285	413	1061	86	289	153	2069	184	93	129	606	450	788	801	69	1452	88	64	396	54	373	691	8614	627
1.34	336	404	1001	104	295	155	2000	213	88	134	570	452	790	795	60	1420	88	95	411	52	377	727	8544	613
1.35	285	441	1064	138	268	167	1977	182	90	126	557	428	779	774	74	1294	88	76	429	51	397	756	8504	659
1.36	329	416	997	94	284	138	2056	206	90	136	585	420	759	743	63	1254	78	70	419	43	376	751	8589	705
1.37	300	382	1032	111	272	183	1983	172	104	152	574	414	719	766	76	1169	72	53	441	54	384	738	8317	634
1.38	309	428	1023	109	235	159	2070	170	110	127	588	466	716	765	70	1146	81	81	395	55	385	759	8348	684
1.39	312	405	995	113	201	162	2081	171	94	116	574	418	686	726	72	961	81	60	414	47	371	711	8226	716
1.4	316	419	1005	92	187	145	2055	209	79	118	607	410	631	775	72	975	83	62	387	54	419	735	8176	663
1.41	286	431	985	111	136	158	1946	172	79	120	639	394	590	741	69	855	82	76	423	47	406	757	8006	636
1.42	289	407	994	103	130	167	2004	203	91	123	611	380	566	775	63	817	73	87	429	50	398	761	7898	636
1.43	307	447	1005	88	87	155	1997	168	94	134	615	406	531	738	73	769	78	78	407	46	386	763	7578	559
1.44	301	428	962	90	68	173	2069	198	77	140	618	434	500	781	93	721	72	65	387	55	377	792	7514	584
1.45	320	374	997	95	50	165	2026	205	83	122	604	482	500	742	60	707	81	69	419	56	385	797	7283	521
1.46	295	441	980	97	34	156	1974	194	85	144	576	436	474	758	59	621	84	77	403	44	401	796	7173	464
1.47	300	413	990	93	21	167	2109	194	76	136	589	448	466	732	62	634	92	67	417	49	402	783	6910	418
1.48	313	426	1008	80	6	159	2062	213	73	127	627	460	425	778	72	588	87	75	411	51	348	777	6780	360
1.49	314	423	991	103	7	159	2050	188	72	109	630	402	425	790	67	536	87	65	415	56	376	752	6554	316
1.5	318	466	998	88	3	150	1998	224	70	125	633	398	436	795	72	507	96	64	379	35	430	746	6412	281
1.51	312	418	1013	118	3	172	2133	184	74	125	606	438	403	791	66	532	84	78	413	58	430	774	6209	258
1.52	288	412	1014	91	2	166	2017	201	86	145	617	420	399	802	71	529	95	62	422	54	364	786	6078	193
1.53	321	385	996	116	1	149	2066	198	91	112	593	450	374	746	67	469	79	77	424	61	368	795	5811	153
1.54	317	441	992	96	1	143	2101	221	73	103	602	396	362	717	77	491	82	64	394	49	410	783	5710	130
1.55	291	429	1022	123	1	153	2076	176	64	113	606	406	342	746	73	502	65	59	361	58	377	822	5529	87
1.56	331	406	1020	117	0	155	2102	189	73	136	591	446	311	729	62	496	62	84	404	57	392	829	5383	82
1.57	297	418	976	117	0	146	2037	203	69	126	572	446	295	780	83	519	87	62	389	49	382	835	5315	51
1.58	317	406	986	111	0	149	2069	191	69	101	606	466	287	765	65	525	69	79	429	47	406	812	5105	35
1.59	297	402	954	143	0	152	2036	210	79	116	572	434	244	718	64	512	82	77	402	62	393	807	5055	32
1.6	287	389	1015	106	0	146	2029	216	78	136	589	420	230	781	83	475	76	72	395	57	375	822	5003	23
1.61	307	405	985	117	0	147	2044	187	64	122	625	438	198	742	76	462	81	56	414	56	378	823	4909	12
1.62	310	400	996	103	0	122	2072	198	74	126	616	486	172	781	64	481	82	79	421	51	410	790	4768	9
1.63	309	415	1024	96	0	146	2045	202	84	121	633	428	176	783	65	494	67	70	401	53	394	792	4749	3
1.64	301	427	994	99	0	141	2127	205	54	125	663	488	150	811	55	487	73	66	380	56	379	735	4645	2
1.65	330	422	1055	108	0	149	2026	197	70	118	632	422	162	822	73	536	91	77	426	48	376	781	4679	1
1.66	309	396	1000	97	0	119	2046	198	69	113	614	406	170	767	67	557	107	80	406	44	388	845	4582	0
1.67	304	442	994	105	0	138	2128	199	68	108	641	412	156	769	62	598	90	69	402	42	381	794	4692	1
1.68	294	396	1049	111	0	120	2119	188	63	140	590	402	169	740	66	610	67	54	399	55	390	768	4624	0
1.69	309	424	1055	118	0	119	2092	200	76	124	618	442	159	729	71	640	91	63	371	53	409	865	4644	0
1.7	354	415	1019	92	0	117	2075	210	72	119	582	452	165	762	71	653	98	82	397	43	373	801	4627	1
1.71	330	412	1084	111	0	114	2005	199	82	112	551	502	178	772	77	662	88	70	415	38	399	807	4728	0
1.72	281	417	1021	93	0	130	2000	213	75	137	580	468	194	752	67	765	89	66	393	47	379	870	4788	1
1.73	310	392	1068	109	0	102	2004	200	66	104	611	480	181	749	68	767	69	63	406	51	389	819	4809	0
1.74	307	430	1015	110	0	111	2094	203	65	115	544	462	230	823	69	866	84	74	422	53	388	817	4951	0
1.75	289	380	1044	101	0	104	2076	203	67	120	586	446	242	797	75	893	79	59	389	56	406	820	4970	0
1.76	300	420	994	95	0	112	2068	213	72	118	595	462	256	786	72	876	82	78	388	51	375	814	5126	1
1.77	315	408	1077	100	0	110	2038	244	70	148	589	406	268	780	83	978	80	73	376	57	387	771	5231	1
1.78	321	390	971	105	0	118	2049	228	65	133	642	382	309	773	80	921	83	77	382	57	401	774	5385	3
1.79	314	413	1050	91	0	123	2002	206	61	118	658	372	334	743	79	992	78	78	368	54	421	761	5527	3
1.8	334	417	1028	113	1	100	2032	216	80	120	612	490	357	767	57	1009	90	75	403	60	375	739	5559	7
1.81	249	411	1052	102	2	113	2062	225	78	135	577	452	377	779	83	1093	89	75	387	55	383	774	5884	6
1.82	325	403	1039	98	3	126	2072	248	76	120	594	516	417	748	72	1046	85	82	408	41	408	782	5870	13
1.83	320	411	1061	95	6	139	2015	213	74	115	624	492	448	802	73	1058	82	63	377	50	379	791	6068	23
1.84	321	405	1028	103	9	143	2052	216	78	123	606	508	462	753	70	1066	77	73	403	55	380	700	6323	30
1.85	320	444	1058	102	13	141	2092	210	90	128	657	514	505	756	69	1102	85	70	402	58	388	772	6470	35
1.86	286	368	1022	99	13	158	2021	188	75	121	606	518	550	735	77	1120	93	71	430	47	402	737	6693	57
1.87	330	395	1026	108	34	155	2054	196	82	120	599	486	510	721	70	1103	67	70	403	53	382	774	6835	76
1.88	301	422	974	100	33	146	2048	215	71	120	596	476	561	723	74	1197	77	64	437	49	423	720	6915	83
1.89	300	403	990	109	52	164	1964	219	80	124	600	452	537	708	74	1131	82	83	437	40	413	732	7184	114
1.9	292	391	1016	107	62	138	2028	200	94	162	615	490	554	726	66	1175	76	79	400	58	355	705	7395	147
1.91	316	412	993	112	90	150	2033	220	89	134	592	490	514	760	65	1206	77	66	380	50	335	772	7586	175
1.92	317	415	971	118	97	147	2058	189	91	139	650	512	561	739	77	1225	102	62	372	54	403	784	7712	204
1.93	307	419	1026	105	133	149	2007	182	79	119	588	428	543	761	65	1288	83	71	403	54	440	705	7765	251
1.94	313	432	1004	92	123	174	2033	229	81	142	583	448	563	768	78	1305	100	84	398	50	371	704	8032	279
1.95	326	436	1027	89	184	154	2089	176	86	153	573	442	581	764	63	1271	90	62	414	58	365	782	7992	330
1.96	311	408	1070	92	177	142	1993	182	98	134	559	448	563	760	72	1337	72	77	406	55	407	697	8120	382
1.97	307	420	1034	92	199	148	2084	212	73	129	569	446	579	779	61	1317	86	84	379	48	387	719	8191	406
1.98	336	395	1006	91	222	166	2041	189	82	162	561	414	616	789	68	1333	84	68	422	48	415	739	8346	463
1.99	298	421	1017	87	217	157	2025	173	89	137	610	490	593	802	64	1330	83	66	413	47	401	753	8353	476
2	297	418	992	80	215	162	2035	208	103	117	631	442	617	769	52	1262	83	97	424	47	360	728	8357	527
2.01	310	364	1029	103	231	165	1995	179	89	148	581	472	609	751	83	1253	76	77	393	40	396	719	8381	575
2.02	311	421	952	101	224	160	2032	187	87	149	662	546	613	804	62	1242	76	60	393	50	402	745	8339	588
2.03	273	407	1057	88	203	162	2092	193	90	109	631	484	584	774	56	1183	94	69	442	50	392	672	8259	589
2.04	292	416	961	95	191	152	2002	202	89	138	602	518	596	748	67	1154	68	68	392	35	340	716	8345	627
2.05	317	435	986	99	193	174	2113	197	94	131	610	470	514	805	64	1166	78	78	438	40	420	685	8171	630
2.06	322	432	962	77	157	167	2024	183	88	143	592	484	562	779	72	1074	83	62	389	38	418	707	8180	640
2.07	319	420	988	97	164	149	1922	202	89	153	624	448	490	760	82	995	93	81	406	53	358	722	8054	631
2.08	306	395	1001	93	120	167	2045	205	89	131	616	484	463	763	64	948	67	71	395	55	361	741	7827	603
2.09	305	428	967	90	112	145	2032	205	92	134	598	428	498	734	65	976	98	76	405	50	396	709	7629	626
2.1	304	441	979	86	98	188	2023	186	103	143	603	424	428	815	62	888	77	76	409	70	381	748	7616	598
2.11	279	410	1002	108	61	148	2057	225	98	136	585	408	435	760	64	842	76	67	403	47	368	731	7416	566
2.12	316	440	984	89	55	161	2030	213	83	132	593	440	396	779	62	814	89	64	411	47	384	753	7351	548
2.13	309	407	1042	115	34	159	1984	204	85	137	594	458	407	797	68	751	83	65	436	61	390	750	7085	525
2.14	348	423	998	100	30	162	1990	227	80	146	604	426	371	733	67	713	92	76	414	46	365	715	6963	470
2.15	285	404	987	105	16	151	1968	200	93	133	576	460	369	790	63	707	67	65	420	49	425	705	6748	425
2.16	298	422	1030	91	12	168	1984	220	71	132	617	472	361	795	65	651	81	85	389	55	413	733	6632	406
2.17	321	402	1019	107	9	164	2038	202	76	117	636	522	364	738	70	672	83	70	380	50	351	742	6462	343
2.18	309	430	1037	89	4	152	1985	226	80	128	606	458	361	720	59	598	79	88	413	63	353	781	6290	334
2.19	284	397	1044	112	2	140	2105	211	87	130	618	458	322	765	68	573	86	65	358	49	396	728	6099	270
2.2	344	443	1041	100	0	148	2054	209	76	143	578	448	341	786	79	567	89	58	390	55	381	761	5939	256
2.21	307	387	1041	102	0	135	2014	204	78	126	604	414	323	725	63	499	84	69	404	58	418	770	5716	200
2.22	311	416	976	95	1	143	1945	213	78	129	628	412	306	773	83	562	78	62	399	53	382	745	5776	174
2.23	317	406	1063	112	0	139	2029	221	61	117	583	444	292	812	65	539	79	56	390	56	382	719	5580	142
2.24	296	442	971	104	0	153	2075	212	74	158	588	462	288	756	66	506	101	87	422	59	371	749	5378	116
2.25	293	411	991	94	0	126	2015	230	76	127	628	498	284	759	59	492	88	71	428	62	405	729	5278	92
2.26	340	414	969	81	0	149	1964	196	61	129	566	464	301	773	69	546	65	77	415	40	413	745	5188	70
2.27	295	387	982	99	0	136	2020	224	60	153	600	464	268	765	71	518	80	59	418	58	377	778	5087	59
2.28	316	436	1013	83	0	142	1950	203	73	130	593	448	296	700	66	563	99	72	409	49	400	812	5025	39
2.29	302	386	982	97	0	141	2019	208	68	146	632	460	288	737	86	581	80	67	403	48	398	788	4926	41
2.3	318	387	1002	78	0	140	2098	199	65	112	589	422	283	715	61	594	84	66	392	57	361	812	4841	26
2.31	291	436	1053	102	0	129	1990	206	77	119	571	420	292	733	74	655	78	80	393	60	394	797	4795	21
2.32	296	440	1037	86	0	137	2092	216	77	119	581	438	319	741	74	703	81	71	398	45	406	781	4876	13
2.33	336	403	1085	109	0	123	2059	203	68	121	606	428	317	767	72	712	84	73	401	53	414	786	4727	8
2.34	297	414	1042	102	0	116	2030	215	68	125	620	486	313	770	58	744	85	57	362	52	371	792	4869	3
2.35	315	400	1060	93	0	128	2034	204	75	113	569	408	351	783	62	807	84	73	394	46	376	824	4679	3
2.36	339	408	1061	114	0	130	1995	222	72	122	609	410	343	780	80	795	87	69	412	48	396	841	4808	3
2.37	323	396	1056	113	0	134	2002	220	73	136	606	464	335	802	66	844	81	73	405	48	391	748	4754	0
2.38	262	383	1037	118	0	119	2034	221	72	131	567	426	334	773	70	866	95	75	404	48	427	827	4915	0
2.39	284	403	1028	128	0	131	2070	226	60	121	616	438	355	775	72	848	89	68	414	48	414	784	4805	0
2.4	326	414	1027	100	0	126	2073	205	66	139	581	438	379	811	70	910	89	70	426	58	372	787	4979	0
2.41	316	427	1031	121	0	148	2061	212	59	140	598	434	362	796	74	891	71	66	455	39	388	774	5040	1
2.42	306	394	1016	106	0	134	2053	221	76	139	571	458	389	782	72	937	63	80	419	44	395	817	5229	0
2.43	333	407	1031	118	0	146	2089	201	65	142	558	540	414	775	78	901	78	67	376	49	394	818	5137	2
2.44	308	416	1007	106	0	118	2078	227	74	138	549	532	412	741	80	913	98	70	412	51	387	845	5234	0
2.45	298	388	1002	100	0	121	2107	216	66	127	611	498	432	755	76	922	76	68	413	45	407	808	5506	5
2.46	296	430	983	121	0	132	2057	251	89	156	636	452	450	798	58	916	74	68	383	45	388	770	5596	3
2.47	305	416	982	93	0	117	2073	219	78	134	612	462	501	754	84	894	78	70	382	43	386	808	5738	6
2.48	282	368	993	98	2	134	2003	215	69	140	631	444	484	769	68	916	79	76	406	44	390	854	5800	9
2.49	335	414	982	101	0	136	2051	220	71	124	671	436	538	769	68	940	85	70	393	47	367	765	5983	15
2.5	300	404	992	114	4	128	2027	211	71	131	609	402	472	797	66	925	73	65	383	53	408	827	6192	18
2.51	282	403	1030	102	5	121	2015	201	78	128	610	426	496	748	82	933	81	67	390	53	393	809	6375	15
2.52	323	420	966	100	10	125	2065	205	69	145	589	428	516	781	77	1005	83	57	390	58	407	775	6461	24
2.53	330	388	1042	125	19	129	2051	216	79	145	598	446	452	742	61	973	76	82	400	45	373	805	6472	36
2.54	301	418	1011	120	22	128	2110	197	81	135	608	462	474	769	65	1039	72	68	420	47	385	785	6851	49
2.55	310	386	1059	117	35	123	2074	203	78	136	589	456	476	735	61	1017	98	60	395	43	415	799	6868	55
2.56	285	415	1071	121	46	146	2057	202	84	158	586	450	442	763	48	1091	85	83	408	50	379	779	7136	68
2.57	344	406	1045	131	57	126	2168	222	82	141	575	492	474	780	69	1146	76	73	430	44	388	767	7303	110
2.58	279	409	1041	110	72	135	2043	194	78	137	610	550	472	748	73	1166	86	64	424	49	401	795	7426	135
2.59	317	392	1019	123	92	167	2028	197	89	140	613	462	484	740	68	1164	81	72	425	54	370	764	7519	158
2.6	297	408	1060	117	101	136	2062	180	87	170	565	452	451	751	77	1269	90	74	401	51	392	767	7681	180
2.61	306	407	1011	112	123	160	2127	219	87	136	533	430	503	726	67	1165	78	63	394	54	401	745	7757	227
2.62	301	423	1063	121	139	147	2149	196	95	138	564	416	449	746	68	1262	88	73	408	38	361	787	7771	254
2.63	317	435	1026	91	171	156	2039	222	109	158	548	388	497	709	71	1254	67	73	433	63	392	814	7927	334
2.64	304	426	988	110	184	143	2141	192	81	132	582	464	469	749	75	1209	87	73	414	57	388	781	8010	318
2.65	315	425	1085	114	198	149	2033	210	83	141	597	408	478	759	70	1203	74	68	419	49	372	810	8011	374
2.66	287	433	989	98	237	152	2023	214	77	139	593	366	491	770	62	1165	85	70	444	41	382	798	8089	447
2.67	294	436	993	105	226	137	2126	208	87	141	578	418	465	750	76	1183	91	70	421	48	367	761	8106	460
2.68	318	431	971	98	234	161	2075	206	93	129	620	364	485	757	71	1141	63	78	434	65	400	758	8175	490
2.69	307	418	964	88	244	162	2111	228	79	141	605	442	508	756	63	1084	87	66	429	48	399	773	8179	522
2.7	319	398	952	123	228	168	2103	218	84	144	578	460	479	764	71	1068	78	76	409	44	401	787	8114	556
2.71	321	453	960	75	232	159	2125	215	85	128	632	402	466	752	75	1070	75	78	434	46	363	759	8002	581
2.72	317	359	958	103	194	164	2046	190	84	120	612	442	473	748	65	987	95	67	393	48	363	752	7967	583
2.73	301	415	935	100	205	162	2042	207	90	159	606	484	444	721	59	967	87	76	394	58	391	715	8004	623
2.74	300	429	979	95	169	175	2148	206	103	134	614	488	493	772	71	958	76	69	402	50	395	723	7755	624
2.75	351	419	981	107	143	165	2073	205	87	149	590	478	382	740	76	889	66	69	389	40	375	731	7795	615
2.76	303	380	979	107	132	153	2056	240	93	135	576	462	452	746	74	863	78	59	376	54	389	714	7635	615
2.77	302	464	1023	75	108	156	2015	205	76	148	600	444	360	761	70	815	107	74	420	54	373	725	7563	610
2.78	305	410	1012	117	92	155	2071	201	84	148	556	454	409	722	66	786	93	64	390	43	369	746	7437	545
2.79	297	409	989	84	71	158	2082	206	84	134	525	504	345	784	70	766	99	74	397	64	395	710	7151	580
2.8	324	383	1063	93	53	135	2060	233	99	138	550	472	346	734	63	770	75	82	391	42	388	691	7131	514
2.81	292	393	1022	93	47	173	2034	203	71	136	602	462	345	801	68	709	86	73	407	50	365	744	6958	496
2.82	333	416	993	94	27	137	2028	205	80	122	567	490	306	804	75	712	81	57	371	64	411	726	6890	443
2.83	323	395	1016	77	19	138	2074	232	90	117	591	444	322	810	73	651	98	67	394	43	363	759	6644	433
2.84	283	399	1013	94	15	148	2046	173	77	135	602	498	300	778	73	657	92	82	408	58	363	683	6455	409
2.85	300	403	956	80	9	131	2099	202	77	156	622	480	290	771	77	618	76	70	427	50	395	738	6341	352
2.86	318	418	1030	99	4	141	2034	202	80	130	615	456	284	780	75	669	86	76	414	53	401	754	6200	342
2.87	314	393	971	98	4	140	2093	249	68	132	628	468	284	753	83	674	77	60	444	65	388	716	6023	301
2.88	295	414	976	70	1	139	2036	174	70	138	628	448	273	774	65	639	82	83	389	44	377	726	5943	263
2.89	324	407	1010	98	1	169	2035	222	71	134	594	454	279	843	73	668	80	55	402	46	355	724	5797	230
2.9	296	410	1009	82	0	167	2022	193	72	130	638	492	289	747	65	666	76	69	409	56	407	788	5710	213
2.91	327	418	1009	88	1	136	2031	225	72	151	621	506	267	789	54	694	73	57	386	49	382	732	5565	177
2.92	313	417	1044	94	0	143	2042	192	79	131	613	476	274	790	62	715	66	87	395	50	402	726	5447	154
2.93	301	394	1029	102	0	155	2018	202	69	113	612	484	279	720	77	740	85	85	397	54	384	705	5384	136
2.94	289	428	1066	90	0	145	2018	204	71	137	599	468	302	771	68	756	84	60	410	60	395	778	5147	125
2.95	309	423	1116	97	0	146	1934	195	74	156	613	480	286	743	57	812	78	64	395	45	388	716	5120	76
2.96	323	399	1044	104	0	126	2044	224	59	112	622	476	324	715	61	808	71	75	403	56	375	723	5164	81
2.97	304	435	1027	102	0	132	2081	215	67	132	594	490	333	761	72	815	95	67	426	61	391	695	5103	56
2.98	324	404	1091	118	0	144	2019	198	68	133	629	434	352	717	59	867	72	67	440	57	364	741	4982	64
2.99	323	430	1042	113	0	151	1993	207	71	133	639	388	378	750	75	846	101	65	420	44	362	719	5056	30
3	298	444	1062	111	0	136	2024	213	88	112	644	344	388	747	60	868	98	65	406	42	425	748	4908	34
3.01	324	419	1038	126	0	149	2024	209	72	132	616	416	405	774	84	878	75	76	396	50	397	720	4897	24
3.02	308	418	1056	114	0	142	2017	202	71	123	599	452	404	740	57	920	85	76	395	60	373	803	4877	28
3.03	303	395	1023	128	0	155	1987	206	73	137	588	528	425	731	74	901	76	61	405	63	391	697	4977	16
3.04	288	410	1015	107	0	122	1970	200	66	123	602	524	447	750	74	841	98	72	400	56	413	762	4958	9
3.05	309	423	1054	115	0	143	2042	224	72	136	592	542	459	738	80	860	87	91	385	47	386	736	5022	7
3.06	327	397	1017	114	0	145	2055	225	63	130	649	510	493	767	72	872	76	75	405	49	362	769	4998	4
3.07	312	388	1006	123	0	135	2016	226	72	132	636	506	491	760	65	843	85	71	396	61	383	741	5117	3
3.08	332	425	947	105	0	134	1995	213	56	137	604	432	530	750	67	851	86	74	371	40	419	740	5238	1
3.09	273	389	1030	105	0	139	2012	226	72	134	606	438	545	726	73	779	67	61	366	45	367	734	5203	1
3.1	333	390	965	116	0	153	2020	221	60	135	565	368	560	724	53	864	93	64	398	48	363	816	5337	2
3.11	300	433	991	107	2	116	1954	226	72	119	546	434	546	753	61	776	83	70	404	53	402	763	5515	1
3.12	327	382	989	105	0	163	2009	218	78	121	594	402	552	697	65	833	68	76	431	56	386	811	5605	1
3.13	289	376	998	87	1	128	2052	212	68	134	512	392	556	762	69	814	74	84	408	44	395	784	5613	4
3.14	297	422	999	106	3	117	2038	233	81	117	574	490	568	745	74	814	84	63	414	54	386	777	5782	4
3.15	314	437	1006	103	5	130	1923	180	69	129	588	462	504	790	61	880	92	76	421	57	401	770	5895	8
3.16	299	428	1048	100	9	128	2013	205	73	120	602	482	501	721	74	846	76	67	409	49	405	755	6080	10
3.17	285	398	1015	97	13	131	2011	191	79	127	657	480	529	793	55	853	87	70	416	51	387	748	6173	10
3.18	332	461	1045	103	18	112	1951	193	72	126	631	524	433	744	73	907	85	75	395	35	404	776	6252	14
3.19	325	418	1039	86	27	148	1998	192	73	151	649	500	469	786	72	914	80	76	378	48	393	819	6400	23
3.2	308	399	1025	95	33	120	2013	195	83	128	657	482	473	746	68	948	96	82	382	58	379	796	6657	27
3.21	285	431	1022	90	43	114	2126	191	86	147	658	480	432	801	67	974	79	60	413	38	377	812	6769	34
3.22	321	403	1030	78	65	144	1958	179	65	124	621	404	425	742	69	1033	72	70	406	56	390	785	6914	57
3.23	309	410	1047	88	64	123	1984	180	87	147	635	444	461	802	84	1064	102	71	422	39	392	777	6968	58
3.24	315	381	1029	80	82	146	2036	188	78	139	642	402	424	774	83	1141	79	69	375	53	411	811	7119	95
3.25	303	430	1033	87	99	128	2062	205	84	132	589	376	437	789	66	1090	85	75	379	52	416	801	7196	95
3.26	307	390	1011	99	112	139	1974	189	93	123	624	444	419	807	68	1078	68	68	414	47	350	801	7366	117
3.27	311	390	987	97	125	152	2043	219	88	127	544	434	422	769	73	1106	82	70	415	56	350	836	7418	146
3.28	322	369	1029	95	164	149	2006	195	91	133	560	464	425	806	63	1112	71	86	438	55	373	825	7577	177
3.29	303	388	932	93	154	137	2057	191	87	169	583	430	417	762	68	1072	76	78	409	55	405	783	7630	201
3.3	293	411	981	82	178	155	2171	186	91	122	569	478	419	758	74	1112	71	81	419	55	415	798	7643	234
3.31	330	426	1004	97	197	159	2007	188	95	154	601	478	435	776	69	1090	97	81	395	47	394	825	7869	260
3.32	316	399	954	108	187	145	2096	172	77	138	592	474	412	745	69	1046	91	72	403	37	373	836	7782	300
3.33	327	402	994	107	191	142	2030	196	93	128	599	500	421	801	68	1066	90	54	366	75	367	776	7797	324
3.34	285	398	959	86	209	148	1994	227	82	145	550	440	455	764	57	1038	86	70	332	46	399	788	7789	412
3.35	295	413	962	83	182	154	2056	202	87	124	589	478	448	761	74	988	81	71	414	51	360	789	7925	393
3.36	308	427	951	96	212	147	2092	210	89	133	592	402	434	764	72	964	92	72	399	47	386	805	7966	465
3.37	310	418	945	98	171	148	2091	217	97	150	567	404	443	802	63	966	68	64	420	49	411	804	7760	455
3.38	305	423	907	111	203	130	2019	190	92	128	586	382	435	778	72	930	103	71	422	46	359	799	7899	532
3.39	303	414	979	79	173	172	1999	201	74	144	584	434	431	795	77	938	82	81	450	49	403	835	7794	527
3.4	335	442	950	95	169	143	2049	206	90	148	568	416	419	808	74	894	84	62	404	58	362	809	7743	562
3.41	299	424	1005	103	164	164	2080	219	74	130	565	390	419	777	77	898	86	68	412	36	379	826	7644	562
3.42	315	429	1030	112	146	140	2063	212	99	142	593	424	410	736	75	907	71	61	435	49	399	769	7603	576
3.43	311	400	1057	87	135	160	2066	209	95	132	578	440	383	808	64	865	78	64	406	65	379	787	7437	608
3.44	280	445	1103	135	109	148	2077	201	82	133	564	476	401	763	58	858	86	60	401	43	395	771	7408	583
3.45	332	400	1043	119	105	160	2069	225	84	132	525	468	350	808	59	842	87	70	386	45	377	768	7373	576
3.46	321	405	1095	107	76	151	2028	214	82	128	527	460	372	776	71	841	74	79	393	49	382	693	7161	570
3.47	332	418	1081	111	70	165	2070	181	73	136	551	434	326	758	74	836	103	76	380	60	380	781	7125	573
3.48	298	371	1091	128	46	169	1993	182	86	146	644	436	348	803	73	857	86	81	424	54	406	722	6868	527
3.49	301	416	1045	117	45	143	2044	209	83	126	610	388	294	758	58	887	79	77	409	42	365	736	6889	485
3.5	314	406	1044	108	30	155	2015	196	80	130	618	396	282	757	74	843	76	59	457	46	405	729	6696	468
3.51	310	421	1083	108	21	165	2074	212	78	121	626	388	292	733	59	922	82	70	430	48	425	764	6631	456
3.52	293	402	1033	105	17	151	2071	189	70	132	644	414	304	749	89	884	93	66	424	45	343	703	6403	390
3.53	297	423	1005	96	9	164	2039	205	71	133	643	410	276	763	75	904	69	70	424	46	368	762	6321	370
3.54	291	413	1050	93	11	160	2014	189	64	138	609	422	295	715	79	932	91	72	422	43	391	761	6174	360
3.55	322	386	1017	107	3	157	2055	203	81	140	601	402	262	753	70	950	81	76	428	55	380	753	6041	309
3.56	299	409	984	89	5	147	2005	168	81	127	651	432	288	742	64	924	82	65	423	58	387	736	5986	327
3.57	322	422	1007	102	1	143	2035	224	65	146	601	452	298	753	66	932	81	79	401	56	379	712	5800	243
3.58	307	406	984	117	0	149	2063	205	88	110	637	434	306	752	63	934	88	61	409	53	395	766	5685	230
3.59	309	420	1010	104	1	137	2049	181	76	139	602	420	282	775	59	919	77	76	384	44	379	756	5665	199
3.6	327	403	992	100	0	126	1980	212	72	137	618	446	319	753	70	900	94	71	386	52	417	687	5523	196
3.61	282	389	990	110	1	140	2030	201	68	120	590	422	327	779	84	918	78	70	397	52	352	752	5407	145
3.62	296	445	989	112	0	121	1993	199	80	132	666	404	344	784	61	942	100	67	384	54	401	744	5299	133
3.63	314	376	1003	101	0	159	1998	239	82	127	634	448	350	744	66	889	73	65	389	66	419	746	5276	123
3.64	325	427	985	113	0	126	2097	194	68	122	656	492	382	800	64	868	78	77	409	62	361	724	5278	108
3.65	316	395	1023	115	0	144	2014	205	70	118	632	506	372	738	78	875	80	68	409	41	392	726	5175	100
3.66	307	418	1047	106	0	143	2018	213	70	123	608	478	388	745	66	846	72	70	432	55	403	747	5096	79
3.67	278	406	1011	100	0	124	2099	201	64	158	633	494	381	751	63	798	84	78	388	51	343	711	5106	74
3.68	338	377	993	113	0	142	1980	203	58	109	623	468	452	732	79	828	71	74	395	52	377	776	5139	58
3.69	306	452	1039	99	0	144	2008	222	53	115	635	430	436	744	72	782	74	75	369	50	386	753	5157	57
3.7	302	371	975	96	0	153	2036	210	66	150	586	462	475	724	75	787	91	68	399	39	401	724	5177	37
3.71	283	397	1044	90	0	140	2038	230	72	132	585	496	481	748	70	731	86	63	376	62	362	706	5105	33
3.72	316	410	1027	75	0	131	2009	197	63	135	636	438	511	748	71	728	77	61	440	49	403	773	5120	26
3.73	287	413	1003	77	1	143	2031	210	93	125	587	474	513	765	88	717	90	81	425	53	362	713	5347	15
3.74	286	419	1029	64	0	145	1961	200	66	153	598	460	524	814	61	671	74	67	430	52	383	702	5197	16
3.75	341	420	1039	91	1	148	2081	201	65	130	573	432	521	823	74	689	88	71	410	60	408	785	5296	11
3.76	300	433	1014	80	0	137	2048	200	83	121	558	440	507	740	59	691	60	68	452	57	391	712	5449	8
3.77	287	407	995	69	1	157	2051	200	70	139	589	468	482	739	63	678	70	75	393	41	415	698	5503	4
3.78	313	403	1030	81	0	144	2074	216	73	121	577	416	504	744	83	684	87	63	413	48	404	713	5589	1
3.79	323	403	1019	119	1	156	2038	210	64	115	581	440	465	805	66	692	96	78	390	37	343	724	5623	5
3.8	315	381	1019	87	1	120	2059	184	79	140	574	444	466	733	71	697	78	67	406	48	417	757	5804	2
3.81	305	435	992	93	4	138	2019	203	67	126	571	438	443	723	65	731	99	59	412	49	376	753	5854	4
3.82	291	430	1022	89	4	125	2058	185	82	131	612	452	457	766	80	759	78	59	409	45	419	739	6050	8
3.83	301	385	1013	109	7	117	2033	197	81	133	579	494	444	771	61	762	77	73	407	40	397	714	6002	8
3.84	347	407	1021	103	10	132	2034	193	75	141	608	464	463	735	78	797	86	73	406	58	379	707	6206	11
3.85	290	417	1022	103	17	128	2051	211	75	137	595	470	390	713	76	831	79	76	410	63	389	746	6363	20
3.86	293	395	1027	104	18	114	2069	188	78	142	582	418	453	779	78	881	106	59	399	45	378	774	6443	18
3.87	349	417	1027	89	29	131	2011	200	76	127	614	412	437	713	77	904	68	71	405	56	386	835	6607	26
3.88	293	412	1017	98	42	144	2050	214	70	147	612	434	410	735	75	924	96	75	447	48	408	724	6711	38
3.89	308	397	1030	96	47	117	2022	211	96	151	567	410	436	746	84	972	84	66	396	60	361	759	6749	38
3.9	302	407	978	105	60	136	1996	208	67	140	585	404	434	718	73	946	67	78	424	55	404	730	6833	57
3.91	313	402	1003	101	78	119	2019	173	83	118	598	434	428	724	68	992	88	81	422	49	430	718	7042	57
3.92	307	415	1003	108	90	140	2010	218	91	140	607	438	443	711	76	1073	83	60	340	54	392	793	7070	72
3.93	298	422	1028	112	107	128	2070	189	86	122	618	440	416	776	71	1006	81	78	400	51	366	761	7072	103
3.94	330	387	983	97	110	145	2117	207	94	143	627	372	442	753	63	1062	83	82	408	56	383	764	7317	117
3.95	289	411	1014	107	146	133	2008	210	88	135	598	430	442	777	64	1058	77	64	382	48	388	815	7262	138
3.96	282	380	996	114	139	141	1972	200	83	131	586	404	457	757	82	1049	82	63	424	50	403	754	7393	177
3.97	323	429	971	102	167	154	2015	222	85	146	583	428	406	755	69	1045	85	61	390	58	358	796	7379	176
3.98	311	395	1000	82	167	142	2003	217	113	117	597	416	438	790	81	1058	95	45	371	50	383	810	7474	214
3.99	304	414	990	128	168	139	2083	182	95	140		428	444	758		1062	87	70	366	48	405	782	7502	261

## Sheet: events
Event timings (s): interneurons
CELL	JB2C5.SMR	JB2C16.SMR	JB6C2.SMR	JB8C7.SMR	JB13C3.SMR	JB22C1.SMR	JB29C2.SMR	JB31C1.SMR	JB31C3.SMR	JB31C4.SMR	JB32C3.SMR	JB34C6.SMR	JB34C7.SMR	JB34C14.SMR	JB35C3.SMR	JB37C4.SMR	JB40C1.SMR	JB43C2.SMR	JB43C3.SMR	JB44C9.SMR	JB45C8.SMR	JB49C1.SMR	JB50C1.SMR	H09118-4
duration	139.916	209.736	199.977	88.8337	155.898	289.365	4755.8	399.918	208.804	272.29	1843.22	458.543	298.351	279.783	547.67	2301.16	289.901	306.769	359.725	248.398	321.539	745.837	374.925	297.657
spikes	2073	2923	4476	921	957	2009	29920	2826	1259	1823	10449	2926	3516	4567	1838	13887	1509	1444	3813	1077	3489	7555	15518	2534		mean	sd	n	sem
mean	14.816	13.9365	22.3826	10.3677	6.13863	6.94278	6.29126	7.06645	6.02957	6.69506	5.66889	6.38107	11.7848	16.3234	3.35604	6.03478	5.20523	4.70712	10.5998	4.33579	10.8509	10.1296	41.3896	8.51315		10.2478	7.99614	24	1.6322
	0.0358	110.249	0.01518	0.54795	200.657	310.349	1250.47	350.076	610.795	360.224	400.2	321.139	300.313	100.09	300.316	400.004	0.01287	300.27	20.0015	220.047	0.05735	0.01306	0.02827	370.154
	0.08989	110.286	0.03971	0.56118	200.675	310.375	1250.52	350.129	610.825	360.25	400.21	321.539	300.332	100.153	300.843	400.091	0.17878	300.772	20.1076	220.227	0.13089	0.03897	0.07341	370.169
	0.13538	110.335	0.05644	0.57089	200.692	310.431	1250.62	350.291	610.934	360.288	400.422	321.552	300.352	100.177	301.24	400.699	0.41161	300.79	20.2251	220.341	0.16889	0.30303	0.10312	370.208
	0.17686	110.43	0.17101	0.60891	200.703	310.713	1250.74	350.34	611.025	360.358	400.864	321.733	300.366	100.296	301.307	400.725	0.50241	300.928	20.4703	220.376	0.26622	0.3246	0.11014	370.221
	0.25099	110.463	0.19048	0.62539	200.714	311.246	1250.84	350.367	611.311	360.553	400.872	321.75	300.388	100.403	301.315	400.755	1.07987	301.341	20.5476	220.454	0.58166	0.43135	0.15071	370.248
	0.26889	110.517	0.23108	0.63988	200.724	311.281	1250.91	350.395	611.337	360.639	400.882	321.876	300.416	100.479	301.337	401.33	1.24474	301.632	20.6754	220.752	0.6311	0.4568	0.15597	370.265
	0.29243	110.518	0.37698	1.02111	200.736	311.443	1250.97	350.42	611.485	360.776	400.896	321.897	300.448	100.552	302.101	401.356	1.30329	302.089	20.6888	220.973	0.67286	0.61042	0.17849	370.288
	0.32239	110.534	0.43657	1.04326	200.785	311.48	1250.99	350.699	611.493	360.84	401.182	321.908	300.478	100.574	302.636	401.372	1.46788	302.44	20.7947	221	0.76811	0.61805	0.18622	370.313
	0.43067	110.557	0.50559	1.06015	201.329	311.519	1251.01	350.788	611.506	360.866	401.396	322.072	300.536	100.664	302.655	401.925	1.99019	302.486	20.8271	221.049	0.82434	0.9278	0.20332	370.88
	0.48755	110.735	0.51945	1.21517	201.347	311.555	1251.04	350.823	611.598	360.89	401.402	322.213	300.925	100.694	302.926	401.964	2.16387	302.903	21.0238	221.128	0.99871	1.36387	0.21085	370.919
	0.63027	110.753	0.53315	1.22619	201.36	311.872	1251.14	351.068	611.986	361.012	401.41	322.428	300.942	100.84	303.331	401.995	2.38531	303.177	21.0428	221.473	1.16464	1.48249	0.21563	370.932
	0.73392	110.771	0.556	1.25361	201.372	311.908	1251.33	351.323	612.068	361.073	401.423	322.876	300.963	100.857	304.095	402.068	2.58085	303.505	21.1527	221.522	1.23585	1.52244	0.22392	370.968
	0.77953	110.811	0.59512	1.28431	201.39	312.098	1251.41	351.468	612.074	361.1	401.662	323.554	300.988	100.868	304.11	402.098	2.67696	303.637	21.3581	221.746	1.27217	1.55422	0.23805	370.989
	0.91663	110.82	0.6636	1.29887	201.411	312.431	1251.56	351.512	612.172	361.339	401.666	323.913	301.014	100.88	305.066	402.695	2.78676	304	21.5654	221.814	1.314	1.57656	0.2442	371.022
	0.99373	111.042	0.71678	1.31952	201.434	312.764	1251.68	351.557	612.179	361.493	401.675	324.204	301.034	100.896	305.199	402.748	3.25384	304.415	21.5748	221.852	1.38643	1.60097	0.26352	371.559
	1.03337	111.194	0.73833	1.34458	201.99	312.794	1251.78	351.635	612.276	361.651	401.688	324.221	301.07	100.911	305.275	402.769	3.30433	304.545	21.63	221.92	1.68614	1.88579	0.27004	371.59
	1.09909	111.24	0.75806	1.80584	202.006	312.821	1251.86	351.961	612.376	361.72	401.748	324.23	301.092	100.926	305.602	403.306	3.48211	304.741	21.6416	221.964	1.83989	1.90555	0.29399	371.61
	1.14464	111.26	0.78212	1.80603	202.029	312.841	1251.91	352.069	612.398	361.748	402.214	324.381	301.556	101.369	305.71	403.337	3.74462	305.22	21.8248	222.21	1.90251	2.06184	0.30229	371.631
	1.19812	111.274	0.80678	1.81975	202.076	312.856	1252.27	352.315	612.546	361.999	402.221	325.52	301.569	101.408	306.563	403.384	3.97226	305.388	21.9155	222.326	2.05357	2.07373	0.31201	371.658
	1.2641	111.382	1.02768	1.83026	202.115	312.895	1252.39	352.422	612.881	362.14	402.231	325.744	301.583	101.51	306.602	403.398	4.08789	305.464	21.9343	222.409	2.09348	2.17576	0.32194	371.669
	1.29841	111.414	1.06099	1.83039	202.661	313.29	1252.41	352.504	612.903	362.22	402.251	325.759	301.606	101.533	306.966	403.408	4.2524	305.762	22.1505	222.437	2.13739	2.22369	0.3464	371.698
	1.34365	111.51	1.08839	1.84189	202.693	313.362	1252.42	352.559	612.99	362.35	402.95	325.828	301.628	101.576	307.096	403.418	4.48648	306.251	22.2045	222.674	2.19914	2.30331	0.36415	372.253
	1.42462	111.531	1.18904	1.87203	202.714	313.529	1252.44	352.595	613.501	362.454	402.961	326.405	301.655	101.619	307.338	403.438	4.7163	306.415	22.2433	222.942	2.51714	2.33618	0.39673	372.265
	1.44197	111.541	1.20248	2.30943	202.734	313.62	1252.54	352.654	613.608	363.184	403.083	326.701	301.693	101.639	307.639	403.75	4.87036	306.488	22.3037	223.06	2.5596	2.3865	0.40448	372.28
	1.47989	111.726	1.22786	2.30957	202.753	313.794	1252.6	352.819	613.653	363.269	403.102	326.896	301.75	101.659	307.65	403.883	4.91678	306.626	22.3507	223.105	2.61177	2.45151	0.43189	372.309
	1.54079	111.775	1.24663	2.32471	202.772	314.027	1252.66	352.874	613.697	363.429	403.342	326.909	302.189	101.676	307.739	403.921	5.07467	306.789	22.6556	223.596	2.70357	2.79523	0.449	372.322
	1.58505	111.789	1.38405	2.34189	203.996	314.055	1253.1	352.924	613.74	363.457	403.362	327.086	302.198	101.696	308.716	404.043	5.23581	306.824	22.7264	223.781	2.73955	2.80889	0.50708	372.333
	1.72897	111.801	1.41769	2.35344	204.628	314.091	1253.19	352.964	614.08	363.884	403.372	327.514	302.216	101.884	308.726	404.086	5.46608	307.132	22.8537	223.862	2.81495	3.06399	0.53634	372.357
	1.8163	112.025	1.45579	2.37104	204.644	314.128	1253.61	353.096	614.084	364.072	404.574	327.899	302.238	101.968	309.147	404.115	5.50846	307.398	22.8729	224.174	3.0414	3.21027	0.57671	372.889
	1.83549	112.074	1.48242	2.38746	204.656	314.154	1253.86	353.189	614.162	364.182	404.6	328.694	302.251	101.989	309.274	404.131	5.67048	307.48	22.965	224.35	3.09461	3.2189	0.59046	372.912
	1.86814	112.095	1.50259	2.38755	204.667	314.177	1254.37	353.31	614.198	364.311	404.68	329.014	302.281	102.078	310.031	404.588	5.99133	307.692	22.9813	224.432	3.16233	3.3295	0.6468	372.93
	1.86962	112.171	1.54959	2.40276	204.677	314.689	1254.4	353.402	614.232	364.475	404.696	329.143	302.295	102.107	310.097	404.613	6.12794	307.936	23.1804	224.673	3.23266	3.33607	0.66247	372.949
	2.02643	112.183	1.6708	2.42543	204.689	314.721	1254.45	353.503	614.259	364.537	405.308	329.306	302.313	102.141	310.339	404.648	6.23466	308.112	23.2952	224.695	3.28912	3.35589	0.78117	372.991
	2.09344	112.206	1.69298	2.83734	204.705	314.75	1254.46	353.53	614.381	365.977	405.314	329.312	302.803	102.159	310.493	404.701	6.57692	308.309	23.3748	224.727	3.41363	3.6666	0.78541	373.028
	2.12339	112.318	1.70643	2.84788	204.723	314.79	1254.49	353.707	614.46	366.14	405.77	329.641	302.818	102.187	310.583	404.727	6.70072	308.414	23.4017	225.053	3.48128	3.82086	0.7907	373.56
	2.21414	112.339	1.73705	2.85654	205.305	315.038	1254.55	353.93	614.621	366.347	405.791	330.515	302.834	102.21	310.643	404.75	7.11265	308.692	23.4405	225.127	3.59783	4.02012	0.8153	373.584
	2.27669	112.59	1.78008	2.86831	205.332	315.395	1254.67	353.97	614.772	366.447	405.794	330.524	302.856	102.23	310.714	404.789	7.3609	308.869	23.5715	225.642	3.64661	4.17933	0.82469	373.605
	2.30664	112.611	1.84278	2.89153	205.364	315.579	1254.74	354.251	614.963	366.479	405.802	330.787	302.876	102.309	312.268	405.175	7.48311	309.25	23.5953	225.706	3.70419	4.32844	0.83708	373.633
	2.3555	112.626	1.8784	2.90578	205.389	315.607	1254.85	354.304	614.969	366.558	406.188	331.097	302.904	102.513	312.599	405.192	7.64007	309.331	23.6876	225.756	4.19929	4.37083	0.85114	373.649
	2.47352	112.648	1.90704	2.92385	205.929	315.637	1254.99	354.386	615.08	367.626	406.196	331.117	302.93	102.575	312.76	405.22	7.80334	309.663	23.826	226.077	4.24963	4.46585	0.86056	373.681
	2.5043	112.851	1.94292	2.97001	205.95	315.944	1255.16	354.419	615.279	367.714	406.204	331.214	302.966	102.603	312.947	405.355	8.0643	309.932	23.8302	226.31	4.34152	4.52092	0.87589	373.694
	2.57675	112.924	1.96431	2.99272	205.965	315.98	1255.24	354.635	615.307	367.962	406.212	331.558	302.988	102.627	313.061	405.389	8.48112	310.001	23.8598	226.383	4.38783	4.55187	0.88488	373.79
	2.619	112.94	2.09439	3.30696	205.982	316.02	1255.31	354.651	615.326	368.171	406.708	331.752	303.417	102.663	313.377	405.396	8.70663	310.187	23.9728	226.706	4.45898	4.58376	0.90762	374.255
	2.70549	113.023	2.11323	3.32432	205.993	316.101	1255.42	354.714	615.358	368.244	406.734	331.763	303.434	102.699	313.873	405.404	8.93584	310.319	24.266	226.941	4.58732	4.61254	0.92546	374.264
	2.75258	113.042	2.12896	3.34382	206.006	316.128	1255.58	354.746	615.611	368.431	407.06	331.799	303.461	102.709	313.981	405.419	9.16998	310.659	24.3353	226.977	4.65196	4.62683	0.93782	374.284
	2.87194	113.102	2.14144	3.3625	206.054	316.489	1256.51	354.93	615.795	368.714	407.078	332.222	303.48	102.716	314.282	405.948	9.3941	310.754	24.4123	227.466	4.69753	4.71636	0.96567	374.319
	2.90682	113.123	2.16389	3.37735	206.62	316.525	1256.93	355.035	615.96	368.765	407.447	332.235	303.506	102.728	314.451	406.065	9.96024	311.017	24.4498	227.499	4.89493	4.8081	0.98416	374.346
	2.98014	113.147	2.33042	3.82849	206.645	316.659	1257.02	355.244	616.001	369.006	407.453	332.447	303.556	102.74	314.473	406.094	10.0825	311.158	24.5678	227.789	4.99254	4.84983	0.9973	374.376
	3.05792	113.288	2.35437	3.83865	207.243	317.115	1257.07	355.306	616.016	369.184	407.466	332.626	304.05	102.746	315.101	406.112	10.5125	311.496	24.7259	227.907	5.0264	4.95187	1.01654	374.4
	3.10265	113.42	2.36489	3.84901	207.26	317.152	1257.13	355.336	616.138	369.512	407.879	332.658	304.073	102.766	316.176	406.137	10.7403	311.73	24.7524	227.938	5.14501	5.03606	1.04999	374.927
	3.13993	113.42	2.37719	3.84914	207.277	317.246	1257.89	355.394	616.295	369.609	407.891	333.096	304.097	102.88	316.195	406.675	11.0188	311.979	24.8943	228.018	5.23607	5.05559	1.12411	374.938
	3.16871	113.457	2.39208	3.85959	207.29	317.571	1257.97	355.483	616.301	369.661	408.239	333.637	304.145	102.9	316.393	406.766	11.199	312.104	25.2301	228.176	5.33931	5.54207	1.13253	374.954
	3.2124	113.482	2.40877	3.87321	207.304	318.034	1258.05	355.603	616.336	369.694	408.577	333.648	304.221	102.991	316.429	406.785	11.3548	312.342	25.2343	228.23	5.45876	5.60383	1.13744	374.98
	3.23987	113.519	2.57289	3.88934	207.374	318.245	1258.15	355.687	616.371	369.962	408.582	333.667	304.249	103.046	316.808	406.817	11.558	312.614	25.412	228.287	5.64255	5.62132	1.15738	375.01
	3.30977	113.604	2.62358	3.90604	207.948	318.359	1258.31	355.967	616.456	370.406	408.591	333.681	304.683	103.07	316.887	406.842	12.1455	312.96	25.4232	228.742	5.67842	5.62744	1.22287	375.032
	3.34722	113.626	2.67653	3.90619	207.974	318.471	1258.5	355.996	616.906	370.712	408.608	334.471	304.702	103.146	317.162	407.347	12.815	313.032	25.4409	228.956	5.81587	5.69135	1.26201	375.052
	3.42103	113.662	2.69616	3.95972	208.59	318.689	1258.63	356.167	616.93	370.962	408.993	334.478	304.717	103.162	317.382	407.37	13.0859	313.069	25.6279	229.319	5.86166	5.90238	1.3505	375.1
	3.45072	113.676	2.73749	4.03516	211.237	318.725	1258.67	356.254	616.966	371.364	409.007	334.703	304.733	103.225	317.618	407.38	13.2926	313.516	25.7972	229.348	5.92823	5.97321	1.38598	375.609
	3.54777	113.865	2.87775	4.06782	211.258	319.255	1258.8	356.342	617.135	371.448	409.77	335.204	304.758	103.253	318.414	407.505	13.4669	313.729	25.8007	229.573	6.02395	5.98014	1.42246	375.632
	3.5492	113.91	2.89203	4.48487	211.273	319.284	1258.86	356.393	617.212	371.612	409.781	335.594	304.789	103.45	318.54	407.849	13.6966	313.787	25.9595	229.614	6.05303	6.01638	1.43803	375.666
	3.59892	114.019	2.90477	4.49817	211.287	319.392	1259.05	356.444	617.505	371.643	409.933	335.603	304.822	103.463	318.7	407.943	13.9596	313.87	25.9878	229.818	6.10852	6.04216	1.44698	375.679
	3.63159	114.058	2.92749	4.51154	211.3	319.43	1259.11	356.476	617.712	371.734	409.946	335.759	304.843	103.574	318.714	407.978	14.3609	313.912	26.1645	230.464	6.28151	6.09038	1.47437	375.748
	3.70981	114.078	3.03608	4.52541	211.316	319.473	1259.2	356.542	617.741	372.002	410.193	335.942	304.869	103.599	318.734	408.005	14.7523	314.059	26.1929	230.495	6.49885	6.12512	1.48528	376.271
	3.73773	114.101	3.0573	4.53364	211.346	319.893	1259.33	356.609	617.797	372.063	410.202	335.955	304.896	103.636	319.033	408.04	14.8854	314.294	26.3516	230.545	6.54241	6.24099	1.49705	376.288
	3.80285	114.251	3.07185	4.55385	212.523	319.913	1259.39	356.659	617.823	372.093	410.585	336.496	305.316	103.656	319.613	408.076	15.0613	314.387	26.3734	230.631	6.59245	6.283	1.51259	376.307
	3.8444	114.295	3.08862	4.8577	212.546	319.955	1259.42	356.7	617.951	372.148	410.599	336.77	305.331	103.694	319.688	408.086	15.3322	314.698	26.4023	230.786	6.67074	6.3082	1.51989	376.336
	3.96853	114.407	3.10219	4.87314	212.577	320.239	1259.55	356.961	617.979	372.322	410.79	337.12	305.36	103.754	320.498	408.547	15.5864	314.768	26.4128	231.037	6.76253	6.36173	1.5306	376.36
	4.00913	114.445	3.20617	4.89269	212.597	320.667	1259.96	357.059	618.051	372.383	410.798	337.354	305.375	103.771	321.32	408.573	15.7548	315.219	26.635	231.066	6.9607	6.39118	1.53663	376.38
	4.04316	114.558	3.22713	4.90757	212.616	320.708	1260.06	357.133	618.122	372.442	410.807	337.503	305.397	103.801	321.564	408.628	16.2938	315.26	26.6591	231.095	7.02297	6.40954	1.54888	376.419
	4.16789	114.642	3.25507	4.9209	212.653	320.752	1260.21	357.612	618.202	372.501	410.818	337.519	305.445	103.874	321.586	408.652	16.6097	315.361	26.6731	231.458	7.105	6.42635	1.55671	376.934
	4.18579	114.657	3.27518	4.95818	213.173	320.795	1260.26	357.646	618.325	372.573	411.341	337.655	305.923	103.899	321.649	408.684	16.8294	315.776	26.7341	231.754	7.15429	6.43226	1.56595	376.955
	4.22835	114.682	3.32153	4.95833	213.19	320.874	1260.38	357.728	618.345	372.641	411.349	337.775	305.941	103.979	321.85	408.709	16.945	315.835	26.9412	231.832	7.22638	6.57885	1.58101	376.981
	4.27574	114.872	3.35115	4.97904	213.217	320.944	1260.42	357.878	618.409	372.733	411.509	337.804	305.963	104.011	321.864	409.251	17.4103	316.014	26.9617	231.922	7.37267	6.71377	1.59029	376.997
	4.3061	114.927	3.39973	5.00545	213.236	321.006	1260.59	358.046	618.516	372.837	411.518	338.517	306.038	104.036	322.102	409.267	17.6503	316.357	26.9745	231.951	7.42087	6.73431	1.6345	377.012
	4.42989	114.944	3.43213	5.45843	213.254	321.383	1260.7	358.113	618.58	372.868	411.667	338.915	306.059	104.045	322.252	409.332	17.8493	316.563	26.9977	232.379	7.78335	6.90358	1.64405	377.039
	4.45558	114.955	3.53832	5.45852	213.277	321.421	1260.87	358.485	618.599	372.905	411.671	339.205	306.119	104.053	322.305	409.417	17.9921	316.869	27.2297	232.442	7.82948	7.06035	1.67618	377.047
	4.51556	115.116	3.5505	5.48643	214.464	321.697	1261.2	358.826	618.921	372.956	411.686	339.224	306.589	104.09	322.354	409.428	18.1717	317.127	27.2404	232.569	7.88478	7.36184	1.69697	377.122
	4.55375	115.232	3.56407	5.50261	214.482	321.721	1261.48	358.878	619.023	373.026	412.067	339.415	306.604	104.111	322.431	409.851	18.4517	317.352	27.2859	232.6	7.91524	7.44103	1.75155	377.617
	4.57556	115.246	3.58237	5.5027	214.497	322.193	1261.57	358.955	619.036	373.06	412.079	339.423	306.622	104.122	322.723	409.889	18.5346	317.417	27.3861	232.904	8.00126	7.46182	1.79493	377.634
	4.72883	115.265	3.59393	5.77342	214.512	322.23	1261.61	359.116	619.162	374.077	412.087	339.627	306.703	104.133	322.908	409.974	18.6198	317.551	27.4836	233.089	8.04322	7.67589	1.80754	377.648
	4.78514	115.283	3.6154	5.79978	214.526	322.261	1261.62	359.156	619.45	374.106	412.096	340.065	306.746	104.214	323.426	410.05	18.8725	317.666	27.6052	233.266	8.07992	7.8996	1.91409	377.67
	4.83281	115.305	3.77717	5.81243	215.174	322.79	1261.65	359.187	619.495	374.138	412.11	340.092	307.191	104.23	323.708	410.07	19.25	317.716	27.612	233.289	8.1452	7.92285	1.96467	377.694
	4.88654	115.341	3.79013	5.93299	215.192	322.832	1261.71	359.23	619.517	374.243	412.661	340.101	307.21	104.243	323.801	410.082	19.5946	317.965	27.6439	233.367	8.23415	7.97707	2.00086	377.731
	4.92667	115.662	3.80753	5.95987	215.241	322.937	1262.08	359.298	619.541	374.28	412.669	340.324	307.225	104.269	324.808	410.11	20.12	318.229	27.6675	233.464	8.3404	8.05299	2.04349	378.252
	4.98664	115.679	3.83266	6.1833	215.268	323.035	1262.14	359.415	619.718	374.306	412.681	340.547	307.26	104.289	325.557	410.125	20.2991	318.627	27.7975	233.704	8.37914	8.13304	2.04936	378.276
	5.02597	115.801	3.87445	6.20264	215.825	323.054	1262.15	359.459	619.749	374.331	412.921	340.846	307.286	104.414	325.801	410.653	20.3497	318.766	27.8356	233.8	8.44488	8.22984	2.05612	378.385
	5.0591	115.819	3.92837	6.22287	215.844	323.567	1262.41	359.504	619.931	374.391	412.926	341.589	307.312	104.559	325.843	410.678	20.5227	318.919	27.9673	233.915	8.48037	8.32174	2.0668	378.41
	5.1971	115.996	4.09718	6.25348	215.861	323.685	1262.47	359.587	620.12	374.433	412.94	342.127	307.824	104.706	326.159	410.699	20.7427	319.216	28.0328	233.939	8.53218	8.43014	2.07896	378.427
	5.23891	116.043	4.11063	6.51242	215.878	324.47	1262.59	360.024	620.176	374.494	413.507	342.352	307.845	104.818	326.211	410.717	21.0745	319.286	28.1109	233.978	9.01869	8.65789	2.09104	378.916
	5.27461	116.059	4.12703	6.52721	215.892	324.783	1263	360.604	620.229	374.524	413.515	342.458	307.868	104.856	326.227	410.812	21.304	319.31	28.2123	234.107	9.06106	8.73947	2.09728	378.938
	5.32166	116.106	4.14259	6.55499	216.483	324.808	1263.19	360.756	620.421	374.561	413.54	342.532	307.882	104.905	326.252	411.326	21.3552	319.769	28.6281	234.231	9.09846	8.89708	2.11631	378.956
	5.34674	116.184	4.16928	6.56942	216.502	325.067	1263.54	361.004	620.95	374.638	413.555	342.649	307.904	104.918	327.63	411.386	21.8469	320.26	28.6405	234.622	9.2027	9.11723	2.12696	378.964
	5.47107	116.342	4.29547	7.10119	216.517	325.093	1263.79	361.246	620.973	374.77	413.81	342.669	307.94	104.97	327.642	411.406	21.9803	320.32	28.7967	234.682	9.24527	9.14769	2.1397	379.014
	5.50288	116.355	4.31438	7.11319	216.538	325.609	1264.26	361.284	621.03	374.808	413.816	342.68	307.961	104.99	327.662	411.42	22.2673	320.528	29.1156	234.714	9.29124	9.16624	2.15743	379.045
	5.54293	116.367	4.39424	7.1223	216.554	325.686	1264.54	361.32	621.056	374.85	413.899	343.284	307.988	105.007	328.109	411.466	22.4417	320.621	29.1237	235.401	9.37783	9.17421	2.16958	379.077
	5.6211	116.376	4.41424	7.15223	216.57	325.724	1264.7	361.603	621.08	375.018	413.907	343.788	308.434	105.021	328.121	411.956	22.68	320.724	29.1518	235.421	9.45433	9.30093	2.19357	379.645
	5.74316	116.389	4.44341	7.432	217.147	325.807	1264.92	361.7	621.656	375.056	413.932	343.806	308.451	105.068	328.28	412.012	23.1125	320.768	29.365	235.473	9.54096	9.64607	2.20043	379.676
	5.89332	116.585	4.48108	7.4591	217.172	325.925	1264.94	362.119	621.729	375.13	413.945	343.909	308.474	105.079	329.199	412.035	23.3527	320.961	29.3788	235.906	9.66029	9.65188	2.20882	379.7
	5.95225	116.607	4.51575	7.48185	217.194	326.27	1265.03	362.178	621.759	375.217	414.262	344.305	308.506	105.091	329.709	412.053	23.5654	321.028	29.3843	236.312	9.80193	9.70697	2.22594	379.714
	6.06799	116.632	4.53333	7.50864	217.214	326.482	1265.12	362.238	621.769	375.25	414.271	344.319	308.517	105.104	329.723	412.084	23.9288	321.318	29.4043	236.416	9.88117	9.76916	2.24812	379.734
	6.1619	116.68	4.71568	7.98017	217.23	326.591	1265.21	362.264	621.79	375.392	414.588	345.042	308.535	105.111	329.737	412.155	24.1091	321.775	29.6339	236.823	10.1384	9.83115	2.25971	379.743
	6.34357	116.778	4.76025	7.9804	217.839	326.642	1265.93	362.293	622.038	375.472	414.594	345.051	308.588	105.134	330.087	412.667	24.1854	321.843	29.6518	237.05	10.1989	9.8831	2.27607	379.765
	6.38409	116.873	4.78017	7.98055	218.464	326.685	1265.95	362.585	622.18	375.561	414.607	345.173	308.678	105.563	330.752	412.69	24.4022	322.207	29.8617	237.111	10.2394	9.95534	2.28811	380.332
	6.49566	116.956	4.79716	8.07278	218.498	326.719	1266.19	362.698	623.133	375.593	414.618	346.248	309.062	105.571	330.876	412.69	24.7009	322.292	29.8924	237.359	10.3056	10.0704	2.30288	380.363
	6.55142	116.977	4.81052	8.08652	218.522	327.209	1266.62	363.191	623.764	375.622	415.071	346.827	309.073	105.579	330.986	412.722	25.013	322.425	29.9223	237.391	10.4803	10.2205	2.31899	380.378
	6.62801	117.022	4.81984	8.10767	218.543	327.242	1266.73	363.287	623.805	375.65	415.082	346.919	309.092	105.589	331.346	412.732	25.0678	322.474	30.1624	237.63	10.5385	10.4018	2.33324	380.387
	6.75474	117.049	4.83488	8.12504	218.556	327.408	1266.77	363.33	623.952	375.709	415.102	346.93	309.109	105.611	331.364	412.767	25.2349	322.993	30.177	238.032	10.578	10.4181	2.39359	380.413
	6.80753	117.103	4.88089	8.14693	218.574	327.519	1266.82	363.518	623.983	375.749	415.119	347.186	309.137	105.646	331.604	412.797	25.4494	323.568	30.2139	238.065	10.6285	10.5396	2.40396	380.437
	6.87476	117.124	4.89353	8.24178	218.608	327.561	1266.91	363.774	624.344	375.79	415.367	347.358	309.179	105.807	331.804	412.823	25.8458	323.689	30.2882	238.416	10.7394	10.5717	2.47863	380.473
	6.94479	117.13	4.96777	8.2419	219.128	327.608	1267.41	363.822	624.456	375.949	415.375	347.492	309.215	105.838	331.818	413.118	26.0433	324.051	30.3849	238.469	10.7791	10.5846	2.55384	381.016
	7.03319	117.153	5.06019	8.45016	219.155	327.932	1267.48	363.907	624.935	375.985	415.714	347.497	309.233	105.86	332.293	413.287	26.1342	324.167	30.5079	238.698	10.8644	10.5902	2.6976	381.04
	7.06024	117.299	5.07445	8.47612	219.17	328.041	1267.52	363.991	625.113	376.021	415.725	347.503	309.696	105.886	332.39	413.358	26.3089	324.264	30.5273	238.822	10.91	10.7434	2.71032	381.055
	7.0822	117.324	5.11388	8.77247	219.186	328.069	1267.63	364.107	625.15	376.116	415.998	347.877	309.71	105.904	332.739	413.399	26.508	324.878	30.5327	239.019	11.0414	10.7527	2.71856	381.085
	7.16417	117.348	5.29574	8.79049	219.196	328.552	1267.74	364.327	625.492	376.193	416.001	348.051	309.722	105.994	333.129	414.055	26.7176	325.042	30.6119	239.356	11.1117	10.8126	2.73832	381.106
	7.19235	117.381	5.32011	8.80277	219.211	328.845	1267.79	364.371	625.671	376.22	416.006	348.16	309.756	106.017	333.474	414.065	26.8958	325.183	30.7661	239.387	11.5894	10.8863	2.74373	381.159
	7.24126	117.749	5.33708	8.81272	219.231	328.896	1267.85	364.468	625.726	376.244	416.015	350.091	309.783	106.079	333.689	414.072	27.1084	325.672	30.7728	239.437	11.6818	11.0939	2.76974	381.634
	7.25643	117.785	5.36206	8.82631	219.843	329.055	1268.37	364.664	625.755	376.397	416.243	350.098	309.806	106.102	333.851	414.108	27.3674	325.776	30.8503	239.669	11.7436	11.3724	2.77492	381.692
	7.33149	117.842	5.3804	8.85917	219.91	329.383	1268.44	364.737	625.789	377.723	416.25	350.105	309.826	106.117	334.572	414.12	27.7897	326.146	31.1186	239.715	11.8203	11.4588	2.7958	381.714
	7.44065	117.857	5.49443	8.99352	220.454	329.435	1268.64	364.788	625.805	377.773	416.593	350.115	309.871	106.149	335.075	414.184	27.9601	326.325	31.1309	240.054	11.8826	11.6065	2.80556	381.727
	7.46449	118.045	5.53023	9.00985	220.478	329.461	1268.74	364.92	626.052	377.801	416.6	350.672	309.898	106.163	335.356	414.198	28.2237	326.412	31.268	240.212	11.9333	11.6459	2.81647	381.77
	7.4914	118.067	5.58457	9.02496	220.495	329.589	1268.83	364.989	626.077	377.863	416.611	350.681	310.339	106.231	335.385	414.66	28.4328	326.548	31.465	240.476	12.0491	11.7505	2.82177	382.341
	7.61458	118.098	5.79257	9.04029	220.518	329.675	1268.91	365.069	626.194	377.908	416.626	351.491	310.358	106.279	336.186	414.732	28.6116	326.978	31.4763	240.55	12.0884	11.8961	2.84753	382.347
	7.71021	118.233	5.85525	9.24736	220.53	330.175	1268.96	365.123	626.276	377.987	417.438	351.642	310.384	106.328	336.282	414.742	28.6542	327.122	31.5738	240.57	12.1325	11.9727	2.86353	382.374
	8.01467	118.266	5.87782	9.80521	220.543	330.205	1269.44	365.176	626.311	378.035	417.462	351.65	310.403	106.342	336.303	414.758	28.7382	327.409	31.6645	240.604	12.2991	12.1599	2.89579	382.414
	8.12731	118.288	5.90841	9.83431	220.558	330.556	1270.03	365.232	626.541	378.062	417.894	352.348	310.436	106.362	336.835	414.773	28.8485	327.459	31.6938	240.671	12.3432	12.1764	2.91334	382.454
	8.26919	118.307	5.92671	9.85235	221.863	330.58	1270.12	365.346	626.597	378.086	417.908	352.367	310.465	106.378	337.246	414.788	29.3175	327.576	31.7765	240.829	12.4195	12.247	2.92317	383.045
	8.31171	118.566	5.94652	9.86531	221.897	330.828	1270.37	365.581	626.69	378.125	417.915	352.441	310.535	106.467	337.286	414.814	29.6475	327.788	31.8763	240.913	12.4925	12.2846	2.94438	383.065
	8.36231	118.594	5.96912	9.90383	221.932	330.877	1270.45	365.664	626.769	378.215	418.175	352.451	310.941	106.682	337.419	415.263	29.801	328.367	31.8824	240.96	12.6593	12.3171	2.96279	383.087
	8.48968	118.658	6.10651	10.4035	222.51	330.915	1270.51	365.701	627.235	378.263	418.182	352.58	310.956	106.739	337.467	415.346	29.9198	328.383	31.9729	240.986	12.7958	12.535	2.98605	383.107
	8.5369	118.696	6.14168	10.4186	222.534	330.93	1270.53	365.752	627.268	378.303	418.189	354.262	310.982	106.803	337.734	415.389	30.316	328.46	32.0546	241.015	12.8783	12.605	2.99092	383.125
	8.58615	118.807	6.16561	10.4336	222.555	331.261	1270.69	365.876	627.578	378.358	418.199	354.273	311.007	107.063	337.747	415.42	30.4473	328.788	32.0743	241.053	13.0537	12.7175	3.0664	383.138
	8.61366	118.83	6.1792	10.4501	222.575	331.302	1270.83	366.101	627.793	378.403	418.637	354.376	311.033	107.097	337.815	415.449	30.6149	328.853	32.0782	241.32	13.0851	12.8001	3.07702	383.182
	8.67625	118.994	6.20238	10.7839	223.855	331.485	1270.85	366.449	627.86	378.758	418.644	354.637	311.071	107.198	338.793	415.519	30.6857	328.931	32.1038	241.627	13.1495	13.031	3.08322	383.193
	8.71822	119.021	6.22075	10.7942	223.886	331.75	1271.01	366.814	627.945	378.787	418.654	355.508	311.089	107.209	338.84	416.122	30.9846	329.273	32.3967	242.046	13.41	13.0687	3.12803	383.767
	8.75151	119.045	6.25545	10.8069	225.143	332.017	1271.07	366.921	627.951	378.915	418.666	355.891	311.114	107.232	338.922	416.165	31.2098	329.616	32.5353	242.3	13.4666	13.2395	3.2711	383.782
	8.80293	119.083	6.28514	10.832	225.735	332.5	1271.36	367.069	627.982	378.989	419.33	355.908	311.584	107.264	339.439	416.191	31.3426	329.805	32.7164	242.325	13.5644	13.3347	3.30073	383.805
	8.82614	119.166	6.32257	10.8426	225.749	332.57	1271.39	367.242	628.162	379.881	419.336	356.258	311.593	107.286	339.498	416.2	31.4321	330.093	32.7376	242.399	13.619	13.3404	3.39579	383.821
	8.95836	119.272	6.48827	10.8548	225.76	332.724	1271.67	367.27	628.174	379.919	419.344	356.279	311.622	107.309	339.699	416.255	31.5621	330.129	32.7938	242.424	13.9748	13.3666	3.40403	383.875
	9.08683	119.293	6.50977	11.3618	225.77	332.77	1271.79	367.453	628.189	379.962	419.352	356.286	311.643	107.327	339.707	416.635	31.7891	330.217	32.8335	242.878	14.039	13.5158	3.40788	384.406
	9.12241	119.382	6.52614	11.3619	225.779	333.095	1272.84	367.5	628.255	379.991	419.606	356.299	311.666	107.352	339.775	416.653	32.0533	330.427	32.8527	242.925	14.1403	13.8219	3.41562	384.438
	9.15019	119.449	6.54206	11.3909	225.789	333.122	1273.03	367.568	628.491	380.117	419.61	356.361	311.686	107.395	339.802	416.741	32.2051	330.921	32.868	243.005	14.2204	13.9994	3.42456	384.47
	9.1811	119.477	6.55368	11.4108	229.013	333.142	1273.48	367.614	628.528	380.141	419.62	356.368	311.708	107.41	340.35	416.752	32.3652	330.974	32.886	243.078	14.2671	14.2857	3.43624	384.496
	9.38221	119.501	6.56698	11.4221	229.029	333.371	1273.6	367.745	628.662	380.199	420.121	356.498	311.747	107.733	340.679	416.809	32.7322	331.096	33.0416	243.296	14.3743	14.2938	3.44155	384.522
	9.40007	119.53	6.59579	11.5315	229.044	333.782	1273.64	367.789	628.677	380.248	420.131	357.195	312.193	107.854	340.689	416.857	33.0451	331.459	33.1302	243.33	14.6936	14.297	3.44963	384.535
	9.46906	119.531	6.65078	11.5316	229.053	333.916	1273.8	367.815	629.176	380.287	420.141	357.505	312.212	107.981	341.045	416.872	33.1716	332.222	33.174	243.354	14.7527	14.4025	3.46441	384.56
	9.57454	119.759	6.67953	11.5656	229.067	334.023	1273.83	367.989	629.228	380.361	420.16	357.518	312.229	108.005	341.218	417.247	33.4087	332.446	33.1784	243.394	14.8192	14.438	3.4707	384.584
	9.6163	119.778	6.71012	11.9513	229.079	334.563	1274.08	368.073	629.243	380.432	420.384	357.524	312.242	108.067	341.225	417.289	33.657	333.12	33.3588	243.707	14.8743	14.534	3.48083	385.037
	9.82077	119.794	6.85143	11.979	229.091	334.586	1274.14	368.131	629.346	381.578	420.558	357.794	312.262	108.101	341.348	417.307	33.9912	333.305	33.4975	243.735	14.9496	14.7186	3.49522	385.056
	9.92511	119.82	6.94124	11.993	230.301	334.671	1274.18	368.431	629.365	381.609	420.661	357.821	312.288	108.121	341.825	417.319	34.1619	333.429	33.6741	244.139	14.9973	14.7278	3.50577	385.141
	9.9637	119.822	6.95636	12.0135	230.322	335.103	1274.34	368.447	629.382	381.728	420.95	357.926	312.323	108.159	342.033	417.374	34.5397	333.589	33.6838	244.317	15.0375	14.8618	3.52147	385.164
	10.0479	119.933	6.96722	12.0406	230.338	335.145	1274.82	368.607	629.408	382.966	421.298	358.096	312.342	108.173	342.53	417.977	34.5804	333.687	33.7153	244.454	15.0916	14.8867	3.53139	385.741
	10.1246	119.961	6.9811	12.0407	230.345	336.078	1274.93	368.839	629.812	382.991	421.304	358.254	312.812	108.42	342.546	418.163	34.8187	333.922	34.1332	244.562	15.4523	14.9129	3.55205	385.781
	10.1624	119.973	6.99695	12.0408	230.355	336.396	1274.97	369.07	629.828	383.021	421.458	358.377	312.823	108.506	342.587	418.261	35.1419	334.113	34.1397	244.587	15.5893	15.2209	3.56491	385.803
	10.2108	119.98	7.05252	12.4986	230.368	336.427	1275.06	369.112	629.909	383.104	421.635	358.418	312.851	108.521	342.732	418.812	35.3812	334.182	34.1519	244.634	15.6553	15.3731	3.57251	385.82
	10.2368	120.023	7.11981	12.5128	230.391	336.52	1275.38	369.375	629.952	383.198	421.835	359.385	312.901	108.533	342.78	418.837	35.6018	334.251	34.1634	244.696	15.7048	15.4133	3.58656	385.832
	10.259	120.038	7.15001	12.5252	230.423	336.539	1275.44	369.421	630.531	383.234	421.841	359.913	312.939	108.551	343.37	418.923	35.6864	334.663	34.1733	244.948	15.779	15.4568	3.61466	385.847
	10.3217	120.059	7.17276	12.7043	230.571	336.777	1275.5	369.45	630.556	383.492	422.185	360.835	312.964	108.64	343.414	419.017	35.8154	334.825	34.2875	245.166	15.9213	15.54	3.66684	385.867
	10.3846	120.143	7.18816	12.733	231.681	336.804	1275.52	369.516	630.682	383.581	422.288	360.855	313.003	108.659	343.456	419.497	35.8814	335.069	34.4111	245.206	16.0264	15.6234	3.67909	385.921
	10.4797	120.183	7.2069	12.7454	231.707	336.846	1275.58	369.885	631.068	383.623	422.617	361.588	313.442	108.68	343.47	419.557	36.0916	335.311	34.7746	245.378	16.0689	15.9592	3.76098	386.457
	10.5122	120.2	7.23154	12.781	231.725	336.88	1275.64	370.068	631.096	383.669	422.631	361.881	313.458	108.738	343.936	419.576	36.5297	335.712	34.7874	245.665	16.1191	16.0125	3.81106	386.471
	10.5877	120.213	7.26042	12.8877	231.74	337.258	1275.73	370.157	631.183	383.699	422.835	362.676	313.479	108.782	344.337	419.609	36.6629	335.762	35.1532	245.703	16.1918	16.0711	3.82504	386.497
	10.6355	120.316	7.35005	12.9948	231.754	337.45	1276.23	370.584	631.197	383.74	422.839	362.864	313.5	108.807	344.483	420.078	36.7698	335.961	35.391	245.738	16.2466	16.2165	3.8898	386.511
	10.6699	120.437	7.39827	13.0086	231.77	337.478	1276.45	370.634	631.247	383.859	423.278	362.888	313.519	109.01	345.015	420.155	37.2062	336.236	35.4066	246.061	16.6565	16.2739	3.99524	386.531
	10.719	120.48	7.41923	13.0403	233.689	337.576	1276.58	370.72	631.355	383.912	423.288	364.295	313.579	109.041	345.185	420.242	37.5295	336.654	35.5354	246.089	16.6809	16.3289	4.02327	387.17
	10.7556	120.497	7.48808	13.0626	233.717	337.7	1276.68	371.338	631.515	383.996	423.495	364.517	313.606	109.097	345.319	420.252	37.8526	336.735	35.5723	246.13	16.7239	16.5018	4.05453	387.193
	10.8619	120.578	7.56933	13.3444	233.739	338.187	1276.83	371.397	631.563	384.038	423.5	365.039	313.639	109.125	345.665	420.265	38.1758	336.954	35.5959	246.177	16.805	16.507	4.05928	387.217
	10.8862	120.589	7.58981	13.3633	233.753	338.244	1276.85	371.553	631.72	384.137	423.516	365.047	314.028	109.159	345.876	420.85	38.5755	337.14	35.6125	246.232	16.8773	16.7314	4.06967	387.255
	10.923	120.667	7.60331	13.3764	233.764	338.268	1276.92	371.582	631.792	384.205	423.865	365.067	314.043	109.176	346.315	420.869	38.9481	337.44	35.7519	246.689	17.1122	16.8847	4.08159	387.27
	11.0054	120.728	7.62607	13.424	233.777	338.281	1276.94	371.614	631.993	384.293	423.874	365.144	314.062	109.188	346.344	420.976	39.191	337.54	35.8297	246.732	17.2118	16.9527	4.09523	387.284
	11.0312	120.729	7.73736	13.4391	233.793	338.809	1276.99	371.793	632.537	384.331	423.886	365.149	314.078	109.206	346.421	421.596	39.6128	337.769	35.8355	246.846	17.2539	16.978	4.10519	387.837
	11.0784	120.741	7.7658	13.7274	234.309	338.87	1277.19	371.932	632.6	384.38	423.907	365.156	314.103	109.322	346.783	421.611	39.901	337.857	36.0248	246.943	17.2886	17.0207	4.11935	387.86
	11.1457	120.769	7.82415	13.7529	234.33	338.893	1277.63	372.033	632.619	385.57	424.234	365.521	314.123	109.382	346.845	421.677	40.0236	338.06	36.1434	246.957	17.3395	17.1749	4.13441	387.89
	11.2278	120.794	7.84459	13.7679	234.35	339.276	1277.83	372.118	633.22	385.604	424.24	365.924	314.152	109.58	347.397	422.177	40.2844	338.334	36.1556	247.14	17.3719	17.1897	4.15543	387.924
	11.3591	120.796	7.87719	13.7838	234.368	339.299	1278.18	372.163	633.248	385.641	424.245	366.457	314.183	109.626	347.709	422.271	40.3588	338.6	36.1704	247.251	17.4083	17.2183	4.16019	387.968
	11.41	120.849	7.9016	13.7951	234.386	339.532	1278.2	372.215	633.345	385.673	424.256	366.875	314.234	109.65	347.901	422.295	40.4992	338.958	36.2942	247.383	17.5052	17.3777	4.16695	388.502
	11.4451	120.889	7.92248	14.0745	234.404	339.566	1278.24	372.478	633.377	385.832	424.314	366.896	314.685	109.731	348.223	422.355	40.733	339.069	36.3988	247.434	17.6498	17.4748	4.17239	388.517
	11.465	120.895	7.94277	14.0902	234.98	339.69	1278.26	372.524	633.454	385.995	424.796	367.06	314.705	109.823	348.564	422.789	40.9023	339.287	36.4596	247.655	17.9171	17.549	4.1857	388.53
	11.5311	121.08	7.97297	14.1182	235.007	339.71	1278.28	372.791	633.489	386.031	424.806	367.461	314.72	109.85	348.729	422.888	41.0373	339.512	36.5392	247.747	17.9718	17.5915	4.20437	388.573
	11.5561	121.107	7.99915	14.1183	235.028	339.748	1278.41	372.83	633.67	386.072	425.211	367.939	314.745	109.877	349.124	422.917	41.1343	339.766	36.6259	247.892	18.0025	17.6672	4.21046	388.613
	11.5956	121.135	8.00857	14.1427	235.043	339.773	1278.43	372.915	633.961	386.156	425.222	368.504	314.779	110.07	349.543	422.927	41.2558	339.8	36.8235	248.071	18.1027	17.7772	4.22464	389.138
	11.596	121.249	8.02012	14.1627	235.063	340.284	1278.5	372.98	633.993	386.283	425.233	369.483	314.804	110.151	349.836	422.955	41.5012	339.821	36.8326	248.178	18.1818	17.8769	4.23514	389.164
	11.6412	121.277	8.25968	14.8215	235.102	340.312	1278.51	373.208	634.252	386.417	425.542	369.5	314.831	110.166	350.035	423.084	41.8553	340.015	36.923	248.377	18.2437	17.915	4.24477	389.178
	11.7833	121.341	8.27731	14.8398	235.722	340.611	1278.58	373.662	634.257	386.519	426.019	369.514	314.861	110.473	350.073	423.59	41.9774	340.204	36.976	248.415	18.3115	18.0138	4.25087	389.186
	11.7849	121.352	8.31333	14.8576	237.649	340.788	1278.59	373.708	634.464	386.556	426.041	369.639	315.282	110.535	350.521	423.653	42.2291	340.3	37.0078	248.576	18.3761	18.132	4.29175	389.207
	11.8296	121.376	8.33802	14.8708	237.666	340.821	1279.73	374.003	634.472	386.593	426.276	369.725	315.294	110.558	351.11	423.665	42.6394	340.354	37.0792	248.601	18.4211	18.1599	4.32375	389.217
	11.8771	121.409	8.36312	14.8883	237.678	340.893	1280.22	374.024	634.649	386.728	426.289	370.104	315.331	110.584	351.468	423.678	42.7968	340.773	37.0936	248.768	18.507	18.2867	4.36397	389.231
	11.9239	121.492	8.37703	15.0295	237.689	340.972	1280.49	374.292	634.674	386.875	426.331	370.116	315.348	110.652	351.713	424.251	42.9945	341.144	37.2476	248.847	18.589	18.5424	4.39624	389.26
	11.9447	121.724	8.39393	15.3731	237.7	341.025	1280.51	374.597	634.835	386.912	426.618	370.134	315.368	110.694	351.748	424.264	43.2715	341.287	37.4421	248.933	18.647	18.6091	4.48007	389.32
	11.9662	121.942	8.48516	15.387	237.711	341.669	1280.56	374.817	634.845	388.106	426.833	370.279	315.387	110.748	351.902	424.291	43.5928	341.617	37.5324	249.167	18.7561	18.7393	4.51478	389.843
	12.0382	121.942	8.50324	15.4046	237.728	341.699	1280.69	374.901	634.938	388.165	426.84	370.381	315.417	110.929	352.268	424.327	43.7055	341.685	37.5732	249.288	18.8187	18.7879	4.54958	389.863
	12.0606	121.947	8.51846	15.4195	238.321	341.744	1280.73	374.944	635.326	388.198	426.85	370.4	315.46	111.056	352.49	424.366	43.8484	341.793	37.8095	249.35	19.2117	18.8391	4.66503	389.894
	12.122	121.971	8.67932	15.4752	238.364	342.024	1280.86	374.981	635.339	388.239	426.862	370.772	315.909	111.117	352.517	424.416	44.16	342.073	37.932	249.583	19.2578	19.1193	4.67613	389.907
	12.1246	122.002	8.70077	15.9029	238.386	342.127	1280.98	375.273	635.407	388.339	427.117	370.783	315.927	111.131	352.554	424.947	44.2296	342.209	38.0531	249.67	19.3237	19.1448	4.71929	389.941
	12.1537	122.043	8.71539	15.9143	238.412	342.37	1282.13	375.546	635.431	388.514	427.145	371.547	315.943	111.157	352.565	424.984	44.4361	342.413	38.1195	249.705	19.5065	19.193	4.74179	389.961
	12.1767	122.084	8.77831	15.9277	238.447	342.407	1282.25	375.619	635.456	388.559	427.425	371.56	315.978	111.18	352.72	425	44.6934	342.553	38.1366	249.869	19.5703	19.2087	4.74594	389.969
	12.2287	122.084	8.80096	15.9389	239.646	343.154	1282.45	375.676	635.772	388.595	427.687	371.783	315.997	111.202	352.724	425.015	45.1733	342.8	38.2573	250.268	19.7266	19.479	4.76097	390.027
	12.3025	122.096	8.81943	15.974	239.665	343.235	1282.5	375.865	635.8	388.661	427.7	372.573	316.03	111.232	352.815	425.04	45.3675	342.95	38.4382	250.54	19.7706	19.4993	4.76596	390.606
	12.3044	122.132	8.83588	15.9846	239.681	343.436	1282.52	375.917	636.098	388.696	427.727	372.587	316.059	111.252	352.983	425.057	45.4471	343.087	38.4471	250.571	19.821	19.6186	4.77868	390.656
	12.3481	122.145	8.85892	16.3939	239.694	343.457	1282.55	376.147	636.495	388.72	428.254	372.601	316.104	111.262	353.379	425.072	45.897	343.365	38.5853	250.711	19.9225	19.654	4.78776	390.697
	12.376	122.158	9.07041	16.4115	239.708	343.766	1282.59	376.205	636.522	388.784	428.264	372.608	316.532	111.279	353.437	425.084	46.1597	343.524	38.6021	251.041	19.9646	19.7627	4.79824	390.734
	12.4274	122.326	9.08552	16.4313	239.719	343.783	1282.65	376.293	636.703	388.814	428.277	372.704	316.549	111.3	354.242	425.416	46.2725	343.873	38.7317	251.102	20.031	19.9295	4.80567	391.312
	12.4692	122.344	9.10004	16.4513	239.742	344	1282.69	376.394	636.761	388.892	428.289	372.757	316.572	111.309	354.343	425.578	46.4588	344.113	39.1	251.386	20.0949	19.9464	4.8145	391.345
	12.5084	122.357	9.11343	16.7332	240.357	344.047	1282.81	376.437	636.789	388.919	429.081	372.781	316.591	111.323	354.549	425.676	46.6366	344.527	39.1211	251.435	20.1351	20.0509	4.82111	391.368
	12.5395	122.394	9.21006	16.7477	240.972	344.557	1282.88	376.978	636.797	388.945	429.341	373.62	316.613	111.377	354.892	425.697	46.7675	345.09	39.2621	251.842	20.1717	20.0663	4.8286	391.396
	12.6641	122.493	9.23085	16.7576	241.001	344.585	1283.06	377.543	636.828	388.987	429.348	374.368	316.649	111.411	355.023	425.722	46.9591	345.427	39.2628	251.872	20.2429	20.0983	4.86132	391.415
	12.7251	122.507	9.24251	16.9012	241.019	344.615	1283.17	377.598	637.111	389.021	429.355	374.498	316.678	111.586	355.257	425.765	47.1385	345.526	39.2745	252.063	20.3044	20.1826	4.87465	391.464
	12.7842	122.574	9.25326	16.9014	241.038	344.63	1283.78	377.653	637.16	389.074	429.36	374.523	316.748	111.601	355.437	426.281	47.2988	345.684	39.3992	252.107	20.5735	20.6986	4.88446	391.963
	12.8508	122.6	9.26403	16.9263	241.058	344.654	1283.91	377.694	637.264	389.138	429.373	375.183	317.168	111.779	355.769	426.311	47.4118	345.799	39.418	252.274	20.6185	20.8537	4.88978	391.981
	12.9584	122.65	9.27775	16.9468	241.076	344.795	1283.94	377.731	637.872	389.313	429.876	375.202	317.181	111.809	356.298	426.405	47.5615	346.077	39.4235	252.321	20.6981	21.0541	4.92811	392.006
	12.9818	122.682	9.30406	16.9469	241.106	344.827	1284	377.966	637.894	389.352	429.892	375.472	317.205	111.9	356.552	426.737	47.7268	346.316	39.4952	252.458	20.8267	21.1398	4.95762	392.047
	13.0024	122.682	9.33661	16.9634	241.613	345.328	1284.06	378.099	637.936	389.389	429.923	375.995	317.224	111.918	356.639	426.967	47.9481	346.409	39.6691	252.645	21.1487	21.1553	4.98876	392.062
	13.0042	122.693	9.47014	17.425	241.672	345.36	1284.11	378.159	638.129	389.455	429.931	376.012	317.249	111.962	356.685	427.003	48.0488	347.051	39.7528	252.689	21.1921	21.1586	5.00063	392.091
	13.0507	122.753	9.49401	17.4431	242.912	345.378	1284.13	378.188	638.142	389.538	430.257	376.303	317.275	112.027	356.883	427.058	48.5906	347.444	39.7736	252.785	21.2771	21.2565	5.00641	392.567
	13.1068	122.765	9.50741	17.4928	242.93	345.42	1284.15	378.23	638.664	389.569	430.684	377.071	317.302	112.035	357.09	427.663	48.6556	347.516	40.1854	252.805	21.3386	21.3251	5.05105	392.584
	13.1549	122.775	9.5427	17.5599	242.943	345.441	1284.18	378.303	638.841	389.668	430.697	377.142	317.326	112.052	357.57	427.704	48.9366	347.585	40.1964	252.824	21.4338	21.4029	5.10704	392.62
	13.2139	122.791	9.60484	17.5764	242.955	345.473	1284.28	378.358	638.87	389.706	430.796	377.161	317.778	112.095	357.584	427.741	49.1127	348.02	40.2208	253.205	21.5029	21.4118	5.13551	392.653
	13.2762	122.845	9.62141	17.5927	242.964	346.041	1284.4	378.379	639.265	390.156	431.305	377.166	317.794	112.135	357.596	427.766	49.3436	348.183	40.511	253.232	21.6107	21.4794	5.26482	392.68
	13.3007	122.937	9.62972	18.0716	242.975	346.079	1284.51	379.221	639.398	390.205	431.472	377.279	317.809	112.156	358.195	427.823	49.5016	348.574	40.6496	253.325	21.6945	21.5143	5.29347	392.706
	13.4521	123.007	9.63782	18.1257	242.99	346.489	1284.56	379.319	639.429	390.24	432.075	377.81	317.823	112.198	358.246	428.261	49.7308	348.782	40.6532	253.599	21.7888	21.9607	5.32875	392.726
	13.484	123.077	9.65952	18.1397	244.299	346.62	1284.63	379.412	639.582	390.266	432.084	377.822	317.898	112.216	358.424	428.308	49.9153	349.068	40.7196	253.619	21.9018	21.9884	5.34313	393.294
	13.6165	123.092	9.86497	18.1505	244.315	346.659	1284.66	380.454	639.593	390.29	432.092	377.857	317.931	112.301	358.45	428.338	50.0846	349.305	40.7328	253.646	21.9961	22.0115	5.35623	393.337
	13.6349	123.111	9.88268	18.175	244.332	346.694	1284.87	380.594	639.621	390.321	432.1	378.061	317.97	112.378	358.594	428.354	50.49	349.781	40.7419	253.937	22.0863	22.0517	5.3749	393.367
	13.6761	123.134	9.9024	18.3102	244.348	347.216	1285.16	380.75	639.778	390.36	432.104	378.084	318.413	112.387	358.639	428.373	50.6058	349.961	40.8235	254.172	22.1254	22.1264	5.38355	393.381
	13.7205	123.293	9.91902	18.3109	244.363	347.269	1285.18	380.781	639.854	390.549	432.111	379.51	318.432	112.4	359.233	428.412	50.7283	349.994	40.8454	254.477	22.1632	22.3906	5.38945	393.404
	13.867	123.382	9.93925	18.4789	244.386	347.536	1285.53	380.828	640.051	390.586	432.586	379.805	318.471	112.414	359.74	428.431	50.8798	350.216	41.0966	254.513	22.379	22.3982	5.40706	393.453
	13.9014	123.399	10.0706	18.479	244.929	347.551	1285.65	381.068	640.148	390.622	432.851	380.019	318.495	112.473	359.921	428.461	51.5364	350.591	41.1089	254.618	22.448	22.4502	5.41736	393.995
	14.0869	123.445	10.0837	18.7815	244.948	347.687	1285.93	381.121	640.217	390.653	433.419	380.062	318.545	112.526	359.995	428.53	51.7633	351.15	41.5468	254.712	22.5417	22.7621	5.42948	394.04
	14.1103	123.554	10.0967	18.8915	244.962	348.197	1286.52	381.164	640.32	390.736	433.427	380.073	318.562	112.538	360.177	428.995	51.8751	351.319	41.5562	255.011	22.8403	22.9407	5.456	394.063
	14.138	123.57	10.109	18.9893	244.975	348.22	1286.7	381.913	640.369	390.772	433.456	380.08	318.595	112.554	360.386	429.017	51.9137	351.383	41.6633	255.218	22.8945	22.9545	5.46627	394.082
	14.179	123.583	10.1349	18.9896	244.99	348.26	1286.84	382.026	640.77	390.8	433.541	380.086	318.65	112.569	360.418	429.043	52.2608	351.434	41.6742	255.464	22.9637	23.2545	5.48315	394.105
	14.2232	123.593	10.1598	19.1744	245.007	348.519	1287.26	382.374	640.776	390.825	433.565	380.127	319.047	112.764	360.779	429.069	52.3153	351.591	41.699	255.508	23.0063	23.2995	5.4905	394.122
	14.2718	123.593	10.2194	19.1746	245.022	348.602	1287.33	382.681	640.8	390.933	433.899	380.132	319.067	112.778	361.182	429.099	52.5262	351.718	41.7722	255.852	23.0751	23.3169	5.49787	394.694
	14.3116	123.594	10.251	19.1866	245.618	348.814	1287.43	382.862	640.892	390.978	433.911	380.138	319.087	112.825	361.209	429.146	52.8239	351.84	41.8113	256.169	23.169	23.3383	5.52248	394.714
	14.3595	123.598	10.4037	19.1967	245.662	348.917	1288.02	382.958	641.126	391.017	433.921	380.146	319.112	112.886	361.316	429.458	52.8723	352.033	41.835	256.294	23.2151	23.4278	5.55086	394.738
	14.3968	123.644	10.4288	19.2257	246.308	348.944	1288.17	383.016	641.146	391.047	434.208	380.153	319.133	112.964	361.343	429.694	53.2374	352.256	42.0833	256.574	23.2862	23.6577	5.56597	394.757
	14.4347	123.695	10.4439	19.3029	247.571	349.481	1288.76	383.094	641.411	391.1	434.214	380.284	319.177	112.993	361.907	429.736	53.2822	352.331	42.1047	256.615	23.3314	23.7094	5.60688	394.787
	14.5938	123.736	10.4646	19.7323	247.586	349.512	1288.93	383.227	641.538	391.16	434.435	380.761	319.213	113.002	362.382	429.759	53.4829	352.733	42.1891	256.917	23.3873	23.7936	5.62373	394.861
	14.6148	123.743	10.4872	19.752	247.597	349.68	1289.01	383.269	641.671	391.237	435.068	381.236	319.675	113.034	362.624	430.178	53.725	352.776	42.1959	257.166	23.4405	23.8547	5.70059	394.867
	14.6739	123.744	10.5493	19.7657	247.607	349.779	1289.07	383.382	642.008	391.278	435.075	381.255	319.69	113.227	362.637	430.392	53.7724	353.012	42.3272	257.218	23.8265	23.9111	5.78541	395.406
	14.8037	123.767	10.5689	19.9246	247.618	349.799	1289.11	383.543	642.246	391.372	435.135	381.492	319.702	113.31	362.678	430.416	53.9656	353.13	42.4726	257.517	23.862	24.0779	5.80494	395.434
	14.8391	123.842	10.5839	19.9406	247.629	349.852	1289.2	383.658	642.526	391.398	435.162	381.537	319.721	113.321	362.948	430.453	54.012	353.263	42.5569	257.592	23.9419	24.221	5.82847	395.461
	14.8767	123.895	10.5983	19.9621	247.714	349.892	1289.23	384.232	642.799	391.492	435.288	381.545	319.738	113.336	363.147	430.466	54.1127	353.321	42.569	257.622	24.0048	24.2382	5.90671	395.479
	14.9841	124.036	10.6541	19.9779	247.731	350.249	1289.26	384.775	642.929	391.52	435.319	381.581	319.762	113.461	363.274	430.489	54.2906	353.601	43.0261	257.657	24.0616	24.5466	5.93066	395.503
	14.9859	124.037	10.6882	19.9887	248.282	350.481	1289.36	384.879	642.953	391.55	435.845	381.738	319.795	113.473	363.287	430.911	54.5654	353.679	43.2522	257.871	24.3823	24.5683	5.9496	395.52
	15.0107	124.124	10.7459	20.0022	248.303	350.528	1289.46	385.235	643.151	391.599	435.856	381.773	319.816	113.514	363.41	430.978	54.9094	353.806	43.266	257.905	24.4283	24.6946	6.02285	395.546
	15.04	124.151	10.7795	20.0169	248.323	351.008	1289.53	385.291	643.252	391.689	435.863	381.95	319.847	113.539	363.75	431.055	55.1589	353.861	43.277	258.429	24.5121	24.7382	6.02666	395.576
	15.1511	124.195	10.7929	20.0471	248.344	351.226	1289.58	385.392	643.549	392.751	436.032	381.962	320.311	113.567	364.464	431.139	55.2699	354.159	43.4141	258.461	24.5744	24.8258	6.0641	396.108
	15.221	124.196	10.8099	20.5432	248.359	351.299	1289.61	385.462	643.614	392.777	436.377	382.112	320.331	113.582	364.65	431.181	55.5164	354.225	43.5407	258.49	24.7249	24.8332	6.07554	396.125
	15.2545	124.197	10.8249	20.5433	248.375	351.329	1289.69	385.557	643.776	392.857	436.385	382.463	320.349	113.634	364.694	431.492	55.6506	354.378	43.5874	258.727	24.7609	25.1196	6.0808	396.143
	15.3056	124.223	10.8454	20.5527	248.919	351.369	1290.03	385.631	643.786	392.951	436.399	382.488	320.38	113.718	365.063	431.75	55.9753	354.563	43.6013	258.876	24.8317	25.147	6.08557	396.162
	15.3382	124.252	11.0307	20.5659	248.936	351.809	1290.08	385.673	643.879	393.015	436.744	382.782	320.41	113.737	365.077	431.762	56.029	354.832	43.6172	259.035	24.9426	25.1937	6.09808	396.174
	15.3882	124.321	11.0492	20.5748	248.963	351.903	1290.2	385.78	643.971	393.063	436.908	382.8	320.437	113.8	365.22	431.781	56.286	354.914	43.7092	259.076	25.0076	25.3997	6.11283	396.222
	15.4149	124.495	11.0721	20.5826	248.984	352.234	1290.83	385.935	644.067	393.128	436.915	383.375	320.481	113.821	365.254	431.803	56.4672	355.072	44.0456	259.322	25.043	25.414	6.13809	396.7
	15.4671	124.495	11.1178	20.6019	248.998	352.383	1291.31	385.995	644.141	393.178	436.939	384.17	320.896	113.986	365.453	431.813	56.7146	355.3	44.0525	259.456	25.102	25.4278	6.14335	396.719
	15.5288	124.496	11.1433	20.6144	249.014	352.406	1291.42	386.101	644.246	393.246	436.958	384.691	320.914	114.007	365.897	431.843	56.9298	355.677	44.0953	259.487	25.1738	25.4621	6.15971	396.753
	15.5751	124.535	11.187	20.7659	250.891	352.425	1291.45	386.147	644.44	393.289	437.192	384.7	320.934	114.022	366.06	432.223	57.0896	355.707	44.2598	259.525	25.6586	25.5989	6.18253	396.78
	15.6088	124.611	11.213	20.7793	250.903	352.961	1291.47	386.263	644.476	393.316	437.208	384.764	320.952	114.032	366.341	432.409	57.3044	355.916	44.5031	259.607	25.7189	25.8143	6.18918	396.802
	15.806	124.678	11.3037	20.8056	250.913	352.986	1291.53	386.385	644.541	393.346	437.321	384.775	320.969	114.066	366.425	432.428	57.3942	356.056	44.5185	259.974	25.7625	25.8928	6.20861	396.881
	15.8551	124.693	11.3195	20.8244	250.922	353.199	1291.54	387.164	644.565	393.435	437.338	385.361	320.993	114.081	366.481	432.461	57.6868	356.128	44.5382	259.994	25.8119	25.9423	6.2247	397.408
	15.9561	124.716	11.3363	21.3539	250.931	353.234	1291.6	387.289	644.761	393.509	437.533	385.374	321.045	114.111	366.524	432.479	57.7284	356.387	44.5431	260.043	25.8821	25.9484	6.22896	397.426
	15.9834	124.739	11.4245	21.3707	250.948	353.262	1291.69	387.328	644.786	393.539	437.541	385.39	321.078	114.201	366.825	432.494	57.94	356.484	44.6214	260.339	25.9162	26.1351	6.26404	397.449
	16.062	124.798	11.4409	21.3905	252.235	353.598	1291.74	387.409	644.863	393.576	438.069	385.396	321.528	114.329	367.017	432.959	58.1262	357.146	44.6286	260.389	25.9594	26.1861	6.3861	397.468
	16.1344	124.832	11.4562	21.6645	252.247	353.763	1291.82	387.48	644.885	393.906	438.096	385.698	321.543	114.34	367.164	433.047	58.4156	357.243	44.74	260.454	26.0084	26.3918	6.44224	397.504
	16.1846	125.074	11.4715	21.6777	252.259	353.776	1291.84	387.6	644.985	393.932	438.234	385.945	321.557	114.356	367.224	433.066	58.668	357.298	44.7561	260.679	26.0931	26.5684	6.45585	397.533
	16.2763	125.088	11.5798	21.6902	252.269	353.798	1291.92	387.865	645.079	393.969	438.336	386.324	321.571	114.369	367.752	433.096	58.7057	357.693	44.8136	260.757	26.1742	26.7369	6.46279	397.546
	16.3842	125.109	11.5971	21.7211	252.286	354.196	1291.95	387.928	645.618	393.998	438.354	386.594	321.6	114.387	367.77	433.165	58.8805	357.861	45.0076	261.052	26.2	26.8623	6.62282	397.564
	16.4154	125.244	11.6187	21.7213	252.3	354.223	1292.01	387.96	645.736	394.066	438.691	386.603	321.616	114.505	367.974	433.183	59.1304	358.065	45.1316	261.259	26.2493	26.8969	6.63715	398.084
	16.466	125.248	11.672	21.7366	252.317	354.34	1292.05	388.289	645.882	394.164	438.859	386.608	321.642	114.528	367.983	433.734	59.2074	358.268	45.2255	261.541	26.3084	26.9549	6.64166	398.135
	16.625	125.29	11.7049	21.7436	252.935	354.671	1292.1	388.524	645.902	394.234	438.875	386.613	321.687	114.542	368.212	433.806	59.3927	358.655	45.2546	261.601	26.3779	27.019	6.66062	398.148
	16.6554	125.317	11.745	21.9605	253.021	354.711	1292.3	388.585	646.169	394.29	438.972	386.621	321.719	114.569	368.32	433.819	59.6454	358.691	45.2767	261.635	26.7576	27.1785	6.68536	398.176
	16.7119	125.342	11.7849	21.9849	253.596	354.735	1292.63	388.684	646.295	394.419	439.146	387.08	321.735	114.586	368.458	433.832	59.7585	358.881	45.3845	261.837	26.8055	27.4404	6.70309	398.196
	16.7991	125.367	11.8082	22.1177	253.614	355.239	1292.85	388.845	646.351	395.527	439.368	387.091	322.152	114.636	368.496	434.48	59.9177	358.992	45.4721	261.918	26.847	27.4483	6.71325	398.224
	16.8428	125.4	11.8329	22.1294	253.631	355.265	1293.27	389.033	646.56	395.593	439.379	387.231	322.17	114.694	368.634	434.554	60.3291	359.242	45.479	262.207	26.955	27.5134	6.7255	398.271
	16.8672	125.438	11.8497	22.144	253.643	355.298	1293.41	389.11	646.972	395.625	439.681	387.697	322.19	114.729	368.986	434.572	60.5064	359.54	45.4797	262.299	26.9955	27.5997	6.73355	398.792
	16.922	125.463	11.8738	22.1609	253.655	355.325	1293.43	389.15	646.982	395.65	439.694	387.779	322.201	114.757	369.014	434.601	60.7977	359.795	45.6136	262.465	27.0726	27.7498	6.75092	398.822
	17.0902	125.514	11.8902	22.1845	253.672	355.358	1293.5	389.194	646.989	395.692	440.209	388.198	322.224	114.779	369.117	434.746	60.8727	360.064	45.6369	262.651	27.1268	27.8526	6.77145	398.846
	17.1347	125.541	11.9063	22.6661	253.696	355.743	1293.52	389.517	647.702	395.723	440.234	388.204	322.271	114.806	369.382	435.146	60.958	360.278	45.653	262.742	27.2322	27.8983	6.77876	398.865
	17.1698	125.549	11.9243	22.6759	254.26	355.793	1293.82	389.564	647.708	395.768	440.342	388.22	322.308	114.995	369.43	435.202	61.0958	360.334	45.719	262.983	27.3035	27.9261	6.80409	398.879
	17.3787	125.551	11.9539	22.688	254.292	356.133	1294.29	389.65	647.712	395.808	440.348	388.701	322.351	115.211	369.453	435.216	61.5186	360.429	45.8724	263.325	27.3939	27.9797	6.80905	399.376
	17.4224	125.551	12.0043	22.7008	254.314	356.2	1294.52	389.793	647.732	395.921	440.374	388.709	322.768	115.235	369.699	435.233	61.7725	360.638	45.8963	263.377	27.4674	27.9933	6.83883	399.401
	17.483	125.552	12.036	22.7086	254.335	356.253	1294.74	389.84	647.806	395.963	440.703	389.132	322.784	115.248	369.773	435.261	61.947	360.721	46.0808	263.478	27.5113	28.0932	6.85388	399.412
	17.5137	125.689	12.2087	22.7239	254.357	356.611	1294.92	389.911	648.079	396.001	440.711	389.328	322.805	115.281	369.931	435.274	62.1722	361.086	46.1523	263.508	27.5634	28.1821	6.86161	399.449
	17.6242	125.7	12.2469	22.7455	254.95	356.802	1295.25	389.949	648.084	396.039	440.726	389.348	322.819	115.295	370.194	435.774	62.2946	361.259	46.1612	263.739	27.6197	28.3506	6.87135	399.479
	17.6696	125.7	12.26	23.1144	254.982	356.842	1295.39	390.082	648.297	396.087	441.005	389.353	322.86	115.334	370.284	435.806	62.4949	361.416	46.2718	263.82	27.6724	28.492	6.92086	399.512
	17.7624	125.775	12.2729	23.1276	255.602	357.121	1295.76	390.113	648.366	396.116	441.243	389.387	322.897	115.364	370.36	435.842	62.6484	362.044	46.2783	263.934	27.7386	28.4956	6.93713	399.547
	17.8319	125.839	12.2828	23.1432	255.621	357.428	1296.09	390.358	649.04	396.147	441.252	389.518	322.924	115.376	370.645	435.903	62.8401	362.285	46.2961	263.971	28.1022	28.5491	6.97042	400.107
	17.881	125.85	12.3035	23.1587	255.635	357.446	1296.22	390.399	649.097	396.178	441.735	389.534	323.387	115.436	370.712	435.916	62.9507	362.59	46.3207	264.333	28.1494	28.5849	6.98871	400.132
	17.948	125.867	12.4639	23.1682	255.649	357.48	1296.27	390.606	649.208	396.214	441.745	389.542	323.403	115.451	370.846	435.944	63.069	362.848	46.4537	264.369	28.2117	28.6871	7.04942	400.154
	17.9824	126.007	12.4764	23.1818	255.671	357.685	1296.49	390.982	649.239	396.243	441.76	390.131	323.417	115.569	371.271	436.44	63.1912	362.905	46.472	264.632	28.2613	28.7785	7.09892	400.168
	18.0395	126.111	12.4875	23.1949	255.684	357.715	1296.55	391.299	649.332	396.27	441.77	390.358	323.473	115.592	371.331	436.549	63.6519	363.27	46.5171	264.673	28.3099	28.813	7.14708	400.191
	18.0652	126.136	12.5022	23.2014	255.722	357.792	1296.73	391.346	649.605	396.345	442.306	390.753	323.495	115.614	371.66	436.579	64.0212	363.297	46.7608	264.88	28.4055	28.843	7.22679	400.244
	18.174	126.27	12.512	23.3417	256.266	358.293	1297.71	391.371	649.704	396.413	442.569	390.794	323.509	115.644	371.742	436.663	64.2173	363.633	46.8287	264.931	28.463	29.2198	7.23906	400.266
	18.209	126.308	12.5545	23.6708	256.303	358.355	1297.76	391.688	649.724	396.451	442.576	391.58	323.545	115.681	371.908	436.722	64.4128	363.813	46.947	265.174	28.5059	29.2608	7.24992	400.294
	18.2734	126.311	12.6222	23.6837	256.324	358.388	1297.78	392.455	649.906	396.547	442.588	392.2	323.57	115.711	372.383	436.736	64.4961	364.532	47.0348	265.263	28.5576	29.2827	7.30134	400.781
	18.3579	126.348	12.6455	23.6989	256.342	358.628	1297.86	392.547	649.913	396.607	443.173	392.28	324.018	115.726	372.403	437.3	64.6873	364.598	47.1261	265.312	28.5985	29.4219	7.30711	400.811
	18.4868	126.456	12.6712	23.7148	256.918	358.677	1297.89	392.832	649.933	396.676	443.181	392.311	324.041	115.768	372.808	437.374	64.9399	364.815	47.136	265.58	28.6629	29.5094	7.31242	400.847
	18.6126	126.546	12.7146	23.7322	256.939	359.039	1297.92	393.7	650.243	396.795	443.191	392.742	324.057	115.783	372.916	437.588	65.0435	364.952	47.2148	265.723	28.8823	29.5391	7.3197	400.873
	18.7231	126.562	12.8794	23.7447	256.953	359.076	1298	394.064	650.307	396.826	443.438	393.661	324.099	115.812	373.197	437.744	65.3552	365.577	47.223	266.123	28.9727	29.7495	7.33113	400.892
	18.7905	126.606	12.8971	23.7598	256.967	359.103	1298.08	394.117	650.337	396.856	443.739	393.833	324.148	115.836	373.426	437.774	65.5758	365.708	47.2826	266.215	29.0045	29.7691	7.34824	400.94
	18.8434	126.642	12.9081	23.7849	256.981	359.327	1298.29	394.152	650.366	396.917	443.817	393.91	324.175	115.884	373.839	438.17	65.8891	366.474	47.5179	266.416	29.0596	29.8091	7.37689	400.958
	19.0084	126.781	12.9232	24.2567	256.998	359.346	1298.73	394.473	650.533	396.947	443.828	393.917	324.215	115.91	373.997	438.207	65.9756	366.66	47.6692	266.652	29.1377	29.9169	7.39099	401.497
	19.0359	126.793	12.9371	24.3792	257.018	359.802	1299.08	394.752	650.83	397.031	443.848	393.938	324.239	115.956	374.336	438.229	66.217	366.934	47.6912	266.762	29.1744	29.9862	7.40481	401.532
	19.1312	126.805	12.9805	24.3926	257.556	359.833	1299.32	394.814	650.858	397.062	443.976	393.975	324.636	116.014	374.352	438.239	66.7716	367.035	47.7174	266.851	29.216	30.1339	7.4116	401.552
	19.3083	126.835	13.0652	24.4048	257.57	360.265	1299.92	394.942	650.902	397.092	443.993	395.032	324.656	116.048	374.542	438.271	66.8784	367.316	47.7904	266.903	29.2654	30.1472	7.4279	401.572
	19.3442	126.886	13.0793	24.4192	257.586	360.387	1299.95	395.049	650.918	397.145	444.595	395.037	324.676	116.059	374.545	438.829	67.2204	367.684	47.8063	266.94	29.337	30.1684	7.4356	401.588
	19.3752	127.14	13.0941	24.4823	257.598	360.417	1300.03	395.104	651.183	397.789	444.599	395.042	324.687	116.076	374.592	438.862	67.2562	367.808	48.1627	266.964	29.6116	30.3021	7.45052	402.11
	19.3952	127.169	13.1097	24.4955	257.611	360.465	1300.24	395.16	651.199	397.868	444.608	395.047	324.709	116.295	374.678	438.862	67.3651	368.109	48.1677	267.001	29.6659	30.5429	7.46621	402.124
	19.499	127.243	13.1339	24.5105	257.625	360.592	1300.36	395.202	651.299	397.919	444.621	395.051	324.736	116.332	374.705	438.912	67.6099	368.241	48.2614	267.217	29.7827	30.978	7.48726	402.142
	19.5969	127.267	13.2979	24.5304	258.244	360.921	1300.41	395.242	651.668	398.024	444.784	395.055	324.763	116.352	374.961	439.246	67.8028	368.45	48.3484	267.39	29.8585	30.982	7.5203	402.152
	19.6414	127.319	13.312	24.547	258.263	361.147	1300.48	395.316	651.673	398.053	445.44	395.06	324.814	116.383	375.053	439.478	67.8805	368.633	48.375	267.454	29.9084	31.0146	7.56829	402.169
	19.7322	127.343	13.3312	24.7348	258.282	361.223	1300.53	395.357	651.8	398.087	445.464	395.066	324.865	116.391	375.061	439.52	67.9584	368.731	48.3812	267.599	29.952	31.0195	7.60375	402.209
	19.7869	127.366	13.35	25.0684	258.302	361.371	1300.55	395.722	651.952	398.114	445.594	395.229	325.252	116.405	375.257	439.56	68.2492	368.912	48.5334	267.652	30.001	31.1228	7.62226	402.787
	19.8195	127.39	13.3871	25.0829	258.323	361.439	1300.65	395.782	651.969	398.187	445.599	395.238	325.267	116.422	375.582	440.085	68.486	369.159	48.5966	267.977	30.1034	31.2189	7.64895	402.812
	20.0635	127.487	13.4137	25.0969	258.882	362.027	1300.7	395.895	652.835	398.242	445.615	395.359	325.284	116.436	375.916	440.104	68.6913	369.333	48.6041	268.023	30.1802	31.2352	7.76216	402.843
	20.118	127.514	13.5831	25.1073	258.906	362.096	1300.85	395.943	652.852	398.294	445.901	395.437	325.306	116.457	376.243	440.121	68.9271	369.395	48.6616	268.055	30.2105	31.3592	7.7677	402.871
	20.206	127.688	13.6142	25.1186	258.921	362.391	1300.97	396.045	652.978	398.358	445.907	395.562	325.333	116.566	376.368	440.147	69.0614	369.703	48.7243	268.484	30.2469	31.4752	7.85616	402.889
	20.2642	127.703	13.6421	25.1458	258.933	362.691	1301.03	396.538	653.022	398.386	445.919	395.641	325.363	116.582	376.457	440.161	69.3524	369.802	48.831	268.519	30.305	31.6836	7.86096	402.924
	20.2916	127.754	13.6575	25.5661	258.948	362.722	1301.08	396.578	653.046	398.448	445.946	396.04	325.398	116.631	376.477	440.242	69.7462	369.897	48.9413	268.563	30.4929	31.7216	7.9079	402.959
	20.326	127.789	13.6684	25.5784	258.962	362.744	1301.12	396.864	653.17	398.621	446.42	396.051	325.432	116.648	376.984	440.702	70.1578	370.352	49.015	268.782	30.6374	31.7492	7.92503	403.492
	20.4476	127.809	13.6781	25.5903	258.992	363.129	1301.18	397.055	653.343	398.68	446.424	396.153	325.452	116.655	377.193	440.76	70.2622	370.505	49.1437	268.981	30.6811	31.7623	7.95156	403.549
	20.4958	127.82	13.6863	25.6031	259.55	363.167	1301.31	397.189	653.349	398.727	446.549	396.338	325.893	116.672	377.337	440.774	70.3346	370.631	49.1631	269.197	30.7205	32.0232	7.96437	403.576
	20.5206	127.862	13.7954	25.6202	259.571	363.349	1301.38	397.32	653.469	398.825	446.56	396.775	325.91	116.701	377.538	440.832	70.6033	370.932	49.3311	269.217	30.7698	32.0314	7.97317	403.598
	20.5571	128.059	13.8893	25.6346	259.586	363.369	1301.76	397.459	653.526	398.851	447.165	396.824	325.929	116.711	377.581	441.35	70.7613	370.975	49.3792	269.258	31.1067	32.5453	7.98991	403.662
	20.586	128.085	13.9104	26.1496	259.599	363.393	1302.51	397.499	653.671	398.878	447.177	396.855	325.968	116.762	377.665	441.375	70.8539	371.136	49.3857	269.395	31.1562	32.6401	8.02966	404.196
	20.6273	128.205	13.9284	26.1657	259.616	363.419	1302.6	397.547	653.696	398.908	447.338	396.861	325.993	116.814	378.102	441.405	70.9732	371.283	49.4243	269.44	31.2306	32.6594	8.03663	404.235
	20.6991	128.26	13.9463	26.1804	259.632	363.503	1302.71	397.575	653.746	398.933	447.343	396.866	326.024	116.826	378.245	441.451	71.1613	371.36	49.5373	269.578	31.2774	32.7721	8.05894	404.258
	20.8571	128.278	13.9841	26.2137	259.65	363.521	1303	397.599	653.817	399.004	447.349	397.093	326.051	116.844	378.283	441.487	71.3959	371.428	49.5439	269.621	31.3671	33.0831	8.0682	404.295
	20.9297	128.336	14.0428	26.2293	260.161	364.044	1303.15	397.819	653.921	399.24	447.384	397.1	326.101	117.222	378.565	442.019	71.7968	371.475	49.8215	269.683	31.4225	33.1026	8.07734	404.328
	20.9494	128.393	14.082	26.2447	260.173	364.115	1303.2	398.353	654.352	399.298	447.78	397.173	326.505	117.341	378.776	442.061	72.2253	371.836	49.8293	269.724	31.4793	33.3025	8.0986	404.807
	21.0039	128.567	14.1056	26.2676	260.184	364.14	1303.33	398.416	654.472	399.333	447.786	397.621	326.517	117.441	378.916	442.107	72.4688	371.971	49.8434	269.821	31.5212	33.3302	8.10202	404.832
	21.0467	128.613	14.127	26.7038	260.195	364.363	1303.62	398.476	654.532	399.363	447.797	397.635	326.539	117.541	379.095	442.133	72.5312	372.082	49.8499	269.856	31.5878	33.4716	8.11267	404.869
	21.0983	128.673	14.3191	26.7244	260.207	364.722	1303.81	398.519	654.758	399.485	447.807	397.64	326.578	117.606	379.121	442.683	72.6779	372.194	49.8682	270.13	31.6665	33.5662	8.12006	404.899
	21.1441	128.698	14.3402	26.744	260.223	364.746	1303.94	399.053	654.783	399.56	448.134	397.792	326.599	117.648	379.335	442.705	73.0333	372.374	49.9752	270.161	31.7177	33.6513	8.12841	404.939
	21.1675	128.849	14.3568	26.7605	260.254	364.782	1304.04	399.091	654.941	399.693	448.352	397.797	326.626	117.682	379.453	442.75	73.1957	372.537	50.1356	270.638	32.1249	33.6667	8.13251	405.551
	21.2118	128.995	14.3667	26.7985	260.342	364.838	1304.14	399.177	654.967	399.718	448.368	397.803	326.659	117.701	379.571	442.761	73.6	372.715	50.142	270.665	32.1496	33.6853	8.16998	405.563
	21.2611	129.017	14.3836	26.8158	260.875	365.47	1304.26	399.317	655.048	399.745	448.378	397.913	327.138	117.709	379.772	442.796	73.6352	372.903	50.2311	270.821	32.2294	33.7188	8.23599	405.592
	21.3639	129.315	14.3993	27.0486	260.888	365.599	1304.55	399.393	655.242	399.905	448.574	398.111	327.147	117.721	379.897	443.301	73.6923	373.438	50.2378	270.846	32.2904	33.8608	8.24659	405.62
	21.415	129.362	14.52	27.2423	260.906	365.631	1304.56	399.417	655.296	400.008	448.577	398.543	327.192	117.728	380.008	443.438	73.7825	373.509	50.3843	270.993	32.3234	33.8873	8.29123	406.193
	21.4749	129.394	14.5371	27.2656	260.918	365.663	1305.04	399.594	655.666	400.039	448.586	398.732	327.216	117.753	380.021	443.476	73.9954	373.945	50.3928	271.15	32.3498	34.1719	8.31128	406.205
	21.4968	129.467	14.5474	27.2919	260.933	365.91	1305.06	399.678	655.982	400.067	448.599	398.895	327.266	117.847	380.318	443.799	74.1924	374.074	50.4024	271.358	32.4394	34.3138	8.48786	406.266
	21.5355	129.755	14.5647	27.3088	260.948	366.175	1305.62	399.74	656.068	400.095	448.818	398.909	327.29	117.861	380.34	443.978	74.389	374.119	50.4224	271.396	32.5413	34.5076	8.52435	406.283
	21.6346	129.775	14.5867	27.3276	260.97	366.2	1305.68	399.784	656.168	400.156	448.825	399.398	327.342	117.876	380.729	444.007	74.6739	374.267	50.4407	271.426	32.6406	34.5839	8.54474	406.303
	21.6592	129.8	14.6212	27.3439	261.531	366.399	1305.72	399.926	656.286	400.184	448.829	399.641	327.757	117.892	380.8	444.034	74.787	374.644	50.6501	271.821	32.7524	34.8827	8.55537	406.328
	21.6852	129.828	14.6417	27.4298	261.544	366.695	1305.74	400.269	656.295	400.216	448.834	399.869	327.776	117.905	381.744	444.068	75.0774	374.771	50.7743	271.842	32.8021	35.0234	8.56444	406.355
	21.7608	129.958	14.7299	28.2688	261.558	366.917	1305.77	400.334	656.346	400.249	449.13	399.984	327.795	117.947	382.005	444.079	75.3145	374.826	50.9324	272.071	32.8965	35.0384	8.5889	406.912
	21.7956	130.016	14.7482	28.2841	261.57	366.95	1305.9	400.378	656.464	400.293	449.137	400.924	327.82	117.989	382.126	444.669	75.4372	375.412	50.9524	272.107	32.9661	35.2241	8.60433	406.954
	21.9246	130.055	14.7728	28.324	261.586	367.232	1306.5	400.469	656.549	400.329	449.159	400.934	327.846	118.014	382.228	444.695	75.5509	375.693	50.9829	272.266	33.044	35.2606	8.6108	406.965
	21.9475	130.121	14.9185	28.4877	261.607	367.493	1306.54	400.567	656.821	400.446	449.197	401.06	327.875	118.026	382.314	444.723	75.6861	375.77	51.0076	272.593	33.0707	35.2719	8.62703	406.985
	21.9976	130.147	14.9344	28.4984	261.628	367.757	1306.72	400.617	657.05	400.555	449.348	401.321	327.907	118.043	382.399	444.758	75.9116	375.935	51.1521	272.619	33.1245	35.349	8.63801	407.015
	22.1511	130.483	14.9511	28.5297	262.255	368.061	1306.79	400.65	657.105	400.601	449.357	401.628	327.946	118.065	382.588	444.786	76.0373	376.015	51.1638	272.769	33.2382	35.463	8.64953	407.038
	22.1739	130.511	14.9656	28.5484	262.268	368.09	1307.23	400.921	657.112	400.641	449.363	402.064	328.371	118.095	382.727	444.821	76.1667	376.11	51.1771	272.884	33.442	35.478	8.65697	407.051
	22.3101	130.534	14.9849	29.0741	262.28	368.156	1307.26	400.967	657.232	400.741	450.05	402.713	328.402	118.573	382.739	445.219	76.489	376.43	51.4464	273.175	33.4971	35.6309	8.66707	407.613
	22.4327	130.713	15.0082	29.0907	262.294	368.316	1307.42	401.026	657.332	400.773	450.074	402.735	328.428	118.599	383.174	445.324	76.5794	376.752	51.4554	273.253	33.5395	35.6636	8.67358	407.638
	22.4508	130.74	15.0283	29.1053	262.312	368.412	1307.46	401.09	657.345	400.806	450.641	402.74	328.457	118.627	384.042	445.397	76.9011	376.804	51.4747	273.337	33.6217	35.9315	8.69487	407.677
	22.4876	130.769	15.2567	29.1308	262.332	368.469	1307.75	401.219	657.439	400.833	450.648	402.894	328.493	118.733	384.28	445.449	77.0364	377.04	51.6348	273.575	33.8693	35.9556	8.70979	407.688
	22.5194	130.877	15.2742	29.2785	262.886	368.486	1308.49	401.294	657.517	400.861	450.661	402.902	328.514	118.762	384.308	445.942	77.2395	377.093	51.7187	273.676	33.9599	36.0309	8.72988	407.711
	22.6939	130.917	15.2835	29.2845	262.902	369.043	1309.08	401.347	657.566	400.929	450.697	402.91	328.543	118.785	384.509	446.043	77.5744	377.204	51.7668	273.972	34.0207	36.1848	8.74539	407.727
	22.7266	130.943	15.3027	29.295	262.918	369.07	1309.27	401.566	657.604	400.984	450.877	402.944	328.568	118.833	384.625	446.065	77.8139	377.238	51.9798	274.01	34.1038	36.5915	8.77003	407.747
	22.8229	130.957	15.3159	29.3056	262.935	369.109	1309.28	401.875	657.716	401.082	450.886	402.949	328.598	118.949	385.327	446.074	77.8646	377.632	51.9873	274.552	34.1421	36.596	8.80529	408.325
	22.8589	130.976	15.3327	29.6454	262.948	369.395	1309.32	402.12	657.775	401.625	451.292	402.954	328.995	119.031	385.402	446.115	78.0382	377.908	52.0225	274.58	34.1961	36.6055	8.82536	408.384
	22.9299	131.033	15.3562	29.6604	262.973	369.874	1309.97	402.222	657.878	401.69	451.299	403.002	329.017	119.126	385.424	446.583	78.3087	378.419	52.0842	274.67	34.2487	36.6188	8.87736	408.406
	22.9934	131.238	15.3788	29.7995	263.566	369.892	1310.03	402.479	657.978	401.729	451.308	403.169	329.069	119.181	385.791	446.685	78.4117	379.059	52.1248	274.698	34.3428	36.6237	8.90709	408.419
	23.0359	131.299	15.4884	29.8344	263.588	370.267	1310.12	402.508	658.003	401.761	451.318	403.175	329.088	119.195	386.116	446.724	78.796	379.098	52.1658	274.726	34.5536	36.791	8.93636	408.43
	23.0634	131.32	15.5005	29.8469	263.61	370.314	1310.16	402.559	658.015	401.796	451.332	403.181	329.12	119.21	386.128	446.755	79.117	379.173	52.1766	275.036	34.6426	36.8578	9.03324	408.936
	23.1517	131.357	15.5197	29.8712	263.63	370.335	1310.24	402.848	658.428	401.935	451.621	404.014	329.148	119.236	386.139	446.769	79.2705	379.569	52.204	275.07	34.6841	37.04	9.08162	408.967
	23.1989	131.509	15.5323	29.889	263.652	370.358	1310.31	403.008	658.726	401.967	451.88	404.032	329.178	119.272	386.28	446.782	79.4807	379.72	52.4672	275.126	34.7829	37.1458	9.10133	408.989
	23.2926	131.589	15.5451	29.9037	264.204	370.767	1310.59	403.277	658.803	402.087	451.89	404.33	329.605	119.288	386.328	447.094	79.5314	380.126	52.5549	275.58	34.8306	37.2113	9.16492	409.018
	23.3294	131.617	15.5965	30.4196	264.221	371.283	1310.63	403.34	659.123	402.205	451.903	404.349	329.618	119.313	386.45	447.39	79.8139	380.218	52.5739	275.597	35.0952	37.3995	9.17301	409.038
	23.3866	131.638	15.7451	30.4458	264.233	371.333	1310.69	403.477	659.147	402.266	452.135	404.538	329.634	119.402	386.924	447.415	80.1341	380.243	52.6157	275.629	35.1242	37.4749	9.19652	409.061
	23.4655	131.663	15.7633	30.4686	264.248	371.357	1310.74	403.709	659.733	402.298	452.141	405.132	329.659	119.413	386.968	447.471	80.3435	380.813	52.8731	275.933	35.1806	37.556	9.24679	409.094
	23.5466	131.768	15.7796	30.5057	264.265	371.426	1310.79	403.957	659.807	402.333	452.155	405.277	329.716	119.448	387.205	447.49	80.8761	381.536	52.9777	276.069	35.4612	37.5735	9.25966	409.112
	23.643	131.803	15.8113	30.8874	264.279	371.689	1310.82	404.164	659.861	402.448	452.162	405.341	329.754	119.713	387.407	447.514	81.1471	381.573	53.0537	276.105	35.5033	37.5856	9.26675	409.606
	23.7189	131.832	15.83	30.8875	264.295	371.733	1310.93	404.35	659.883	402.57	452.171	405.746	329.774	119.728	387.412	448.042	81.3933	381.61	53.062	276.197	35.6589	37.7251	9.27958	409.632
	23.7631	131.862	15.8744	30.8875	265.549	372.187	1311.02	404.541	660.321	402.69	453.022	405.948	329.803	119.793	387.739	448.078	81.9016	381.813	53.1224	276.222	35.7167	37.7454	9.2882	409.655
	23.8265	131.966	15.9647	30.9013	265.566	372.284	1311.24	404.817	660.366	402.744	453.027	406.403	330.262	119.844	387.826	448.094	82.2023	382.078	53.3046	276.61	35.7693	37.8953	9.29899	409.684
	23.9091	131.984	15.9761	30.9167	265.582	372.666	1311.82	404.861	660.373	402.783	453.037	406.706	330.281	119.867	388.02	448.129	82.4802	382.167	53.4564	276.631	36.0871	38.0087	9.31067	409.696
	23.9327	132.202	15.9978	30.9317	265.594	372.71	1312.06	404.898	660.502	402.903	453.575	406.732	330.303	120.067	388.054	448.666	82.6883	382.388	53.5888	276.805	36.1301	38.0471	9.32351	409.715
	23.979	132.221	16.0145	31.102	265.607	372.742	1312.11	405.223	660.52	402.985	453.588	406.969	330.326	120.08	388.507	448.678	82.7903	382.601	53.6314	277.052	36.187	38.1449	9.33382	409.735
	24.0232	132.391	16.0345	31.1217	265.618	372.81	1312.14	405.354	660.537	403.064	453.797	406.981	330.35	120.098	388.753	448.692	82.9816	383.449	53.7022	277.123	36.2615	38.167	9.34083	410.381
	24.1709	132.424	16.0529	31.1331	265.632	372.826	1312.2	405.616	660.621	403.103	453.81	407.158	330.38	120.464	388.761	448.723	83.0766	383.605	53.9467	277.265	36.2919	38.2064	9.35098	410.398
	24.2022	132.539	16.0747	31.199	266.247	373.181	1312.27	405.754	660.971	403.214	454.12	407.572	330.471	120.533	388.986	448.741	83.1555	383.718	53.9603	277.583	36.3175	38.2161	9.37683	410.418
	24.2323	132.565	16.244	31.5656	266.267	373.207	1312.35	405.813	661.001	403.252	454.367	407.751	330.894	120.543	389.125	449.107	83.4034	384.128	53.9736	277.835	36.3569	38.4679	9.38765	410.433
	24.2915	132.622	16.2598	31.579	266.289	373.286	1312.46	405.963	661.033	403.287	454.645	407.767	330.913	120.565	389.584	449.13	83.5549	384.474	54.0229	277.871	36.4263	38.57	9.40879	411.018
	24.3751	132.753	16.2748	31.595	266.305	373.323	1313.47	406.138	661.085	403.371	454.652	407.996	330.924	120.597	389.658	449.294	83.6987	384.739	54.1785	277.945	36.5409	38.5749	9.41438	411.042
	24.4107	132.765	16.2981	31.609	266.32	373.421	1313.53	406.206	661.115	403.438	454.659	408.17	330.968	120.609	389.859	449.311	83.8488	384.919	54.3299	278.126	36.6087	38.8147	9.43659	411.073
	24.4957	132.916	16.3168	31.723	268.199	373.439	1313.61	406.338	661.345	403.532	454.669	408.187	330.991	120.642	389.877	449.325	84.1332	385.069	54.4773	278.146	36.7476	38.8225	9.44357	411.084
	24.5855	132.985	16.3288	31.7382	268.224	373.649	1313.68	406.451	661.35	403.565	454.681	408.211	331.015	120.675	389.924	449.344	84.4357	385.301	54.5391	278.175	37.0452	38.842	9.49125	411.124
	24.6676	133.021	16.3401	31.7504	268.237	373.777	1313.72	406.504	661.637	403.637	454.981	408.519	331.529	120.691	390.607	449.354	84.8855	385.424	54.5809	278.382	37.0956	39.0646	9.51367	411.609
	24.7737	133.042	16.5116	31.7505	268.25	374.233	1313.77	406.546	661.644	403.712	455.215	409.36	331.559	120.707	390.644	449.81	85.0942	385.424	54.6125	278.57	37.1334	39.1432	9.60162	411.65
	24.8265	133.062	16.5315	31.7629	268.26	374.351	1313.82	406.586	661.892	403.863	455.229	409.773	331.581	120.781	391.148	449.957	85.2378	385.483	54.7181	278.904	37.167	39.2574	9.70431	411.68
	24.8877	133.189	16.5423	31.7963	268.271	374.428	1313.98	406.791	662.07	403.903	455.239	410.256	331.596	120.794	391.55	450.005	85.3833	385.725	54.7318	278.933	37.2819	39.2685	9.77134	411.709
	24.9235	133.272	16.5555	31.8137	268.292	374.483	1314.16	406.975	662.427	404.038	455.556	410.267	331.63	120.804	392.007	450.017	85.6199	385.835	54.9585	279.001	37.338	39.3095	9.79825	411.738
	24.9918	133.294	16.5675	31.9817	268.81	374.857	1314.24	407.046	662.433	404.149	455.562	410.32	331.661	120.965	392.066	450.03	86.2028	385.929	55.1277	279.219	37.3852	39.3926	9.82812	412.312
	25.0793	133.362	16.6912	31.9817	268.825	374.886	1314.46	407.167	662.642	404.198	455.576	410.724	331.702	121.133	392.383	450.078	86.3107	386.227	55.2735	279.241	37.4521	39.6057	9.83112	412.34
	25.1248	133.564	16.7114	31.982	268.836	374.934	1314.52	407.347	662.727	404.229	455.749	410.736	332.143	121.222	392.636	450.553	86.4828	386.526	55.3634	279.27	37.7105	39.7319	9.85639	412.357
	25.1715	133.592	16.7272	32.2619	268.845	375.523	1314.86	407.767	662.841	404.264	455.76	410.961	332.163	121.258	392.72	450.616	86.6979	386.67	55.4569	279.692	37.7608	39.7654	9.87015	412.372
	25.2786	133.806	16.7456	32.2753	268.855	375.591	1314.94	408.136	663.011	404.293	455.778	411.018	332.198	121.285	393.089	450.633	86.8747	386.719	55.4638	279.739	37.8323	39.8775	9.88144	412.424
	25.3441	133.841	16.7942	32.2881	268.867	375.613	1314.98	408.188	663.044	404.351	456.498	411.223	332.222	121.306	393.166	450.65	87.0858	386.797	55.5504	279.777	37.9258	39.9076	9.91879	412.456
	25.3987	134.114	16.8887	32.3005	268.882	375.762	1315.07	408.239	663.076	404.387	456.502	411.476	332.244	121.327	393.376	451.198	87.3123	387.051	55.6031	280.04	37.974	39.9397	9.92503	413.011
	25.5116	134.163	16.9239	32.3125	269.553	376.358	1315.09	408.367	663.131	405.639	456.523	411.533	332.293	121.353	394.022	451.229	87.3652	387.229	55.8428	280.081	38.0279	40.0348	9.94518	413.031
	25.5521	134.187	16.9341	32.3213	269.573	376.428	1315.55	408.427	663.161	405.762	456.552	411.719	332.325	121.372	394.033	451.25	87.6162	387.407	55.8797	280.34	38.0784	40.5484	9.95075	413.057
	25.6276	134.325	16.945	32.3408	269.601	376.541	1316.08	408.474	663.677	405.92	456.576	411.89	332.742	121.414	394.049	451.278	87.8351	387.535	55.9051	280.443	38.1497	40.5624	9.96336	413.067
	25.6624	134.353	16.9551	32.7674	269.636	376.98	1316.1	408.586	663.754	405.975	456.761	412.294	332.756	121.436	394.969	451.335	88.0271	387.775	55.9254	281	38.197	40.5965	9.97912	413.086
	25.7504	134.381	17.1327	32.7824	270.175	377.012	1316.24	408.661	663.837	406.01	456.767	412.456	332.772	121.477	395.011	451.835	88.2812	388.021	56.0233	281.189	38.3308	40.6321	9.99385	413.119
	25.8213	134.678	17.152	32.8055	270.19	377.082	1316.25	408.713	663.859	406.096	456.782	412.772	332.82	121.514	395.146	451.862	88.4532	388.583	56.1403	281.304	38.5297	40.664	10.0213	413.141
	25.869	134.724	17.1702	32.8256	270.202	377.173	1316.31	408.754	663.889	406.13	456.793	412.858	332.861	121.577	395.171	451.888	88.7122	388.674	56.2063	281.467	38.6494	40.6834	10.0296	413.15
	25.947	134.757	17.1882	32.8259	270.215	377.201	1316.41	408.946	664.143	406.174	457.265	413.045	332.891	121.589	395.626	451.911	88.8647	388.893	56.2301	281.762	38.6904	40.7292	10.0381	413.624
	26.0051	134.778	17.2007	32.8798	270.226	377.294	1316.46	409.014	664.228	406.217	457.271	413.175	332.917	121.656	396.016	452.245	88.9299	389.007	56.4373	281.923	38.7386	40.8021	10.058	413.661
	26.0233	134.821	17.2154	32.904	270.238	377.549	1316.88	409.229	664.356	406.293	457.28	413.398	333.369	121.707	396.748	452.434	89.0776	389.428	56.6668	282.147	38.8681	41.0846	10.0771	413.677
	26.1555	134.911	17.2446	33.2162	270.297	377.586	1317.01	409.274	664.531	406.334	457.299	413.581	333.385	121.726	396.754	452.499	89.3762	389.598	56.6792	282.337	38.9109	41.0932	10.0829	413.712
	26.1938	134.963	17.3424	33.2322	270.882	377.622	1317.57	409.309	664.927	406.622	457.548	414.572	333.402	121.738	397.04	452.517	89.6696	389.76	56.7835	282.375	38.9796	41.2769	10.1089	413.762
	26.2343	134.986	17.3682	33.2523	270.901	377.919	1317.63	409.543	665.053	406.669	458.11	414.75	333.449	121.754	397.483	452.527	90.0846	390.072	56.8626	282.671	39.3883	41.2835	10.1204	413.781
	26.2723	135.302	17.4505	33.2675	270.921	378.103	1317.75	409.715	665.064	406.778	458.118	415.262	333.472	121.966	397.493	452.536	90.122	390.1	56.9869	282.761	39.4253	41.2967	10.1283	414.305
	26.3232	135.319	17.4736	33.2881	270.934	378.538	1317.86	410.216	665.088	406.815	458.132	415.498	333.512	121.98	397.862	452.547	90.2033	390.215	57.0525	282.982	39.5052	41.4445	10.1457	414.331
	26.3745	135.476	17.4884	33.3343	270.948	378.571	1318.2	410.335	665.203	406.906	458.145	415.518	334.019	121.995	398.037	452.558	90.286	390.566	57.1361	283.028	39.5454	41.4785	10.1999	414.354
	26.491	135.499	17.5056	33.3345	270.961	378.638	1318.29	410.422	665.219	406.972	458.225	415.525	334.037	122.038	398.552	453.163	90.6787	390.699	57.2652	283.375	39.5968	41.5289	10.251	414.389
	26.5186	135.537	17.5664	33.3346	271.513	378.701	1318.41	410.716	665.433	407.005	458.45	415.734	334.068	122.098	398.682	453.182	90.819	390.891	57.2756	283.59	39.6878	41.6201	10.3351	414.433
	26.6257	135.599	17.6013	33.3348	271.529	379.257	1318.43	410.827	665.787	407.138	458.455	415.742	334.088	122.131	399.006	453.237	91.08	391.052	57.3153	283.618	39.7864	41.6329	10.3611	414.457
	26.674	135.648	17.6276	33.6378	271.545	379.307	1318.67	410.884	665.807	407.305	458.475	416.085	334.108	122.156	399.112	453.274	91.2548	391.242	57.3325	283.995	39.9198	41.9782	10.4193	414.479
	26.7405	135.661	17.6617	33.6379	271.557	379.422	1319.16	410.917	665.99	407.365	458.482	416.473	334.123	122.183	399.24	453.286	91.4412	391.387	57.4169	284.126	39.9636	42.2225	10.4851	414.49
	26.8047	135.939	17.7504	33.6453	271.57	379.459	1319.2	410.973	666.027	407.447	458.746	416.66	334.62	122.273	399.346	453.593	91.4731	392.054	57.5327	284.245	40.049	42.258	10.5069	415.024
	26.8674	136.004	17.7766	33.668	271.587	379.737	1319.31	411.052	666.068	407.52	458.753	416.675	334.637	122.32	399.871	453.802	91.9044	392.118	57.7002	284.674	40.2907	42.3283	10.5343	415.045
	26.9253	136.058	17.8032	33.6681	271.602	379.922	1319.49	411.117	666.08	407.547	458.758	416.686	334.652	122.33	399.889	453.835	92.0299	392.522	57.7103	284.745	40.4194	42.5024	10.5429	415.074
	26.9611	136.286	17.8248	33.6732	272.197	379.982	1319.53	411.263	666.326	407.605	458.765	416.694	334.676	122.336	399.907	453.872	92.2698	392.675	57.8685	284.971	40.466	42.6169	10.5469	415.103
	27.0024	136.299	17.8704	33.6733	272.215	380.015	1319.67	411.434	666.469	407.635	458.983	416.7	334.691	122.352	400.841	453.896	92.3396	392.966	57.9005	285.151	40.4919	42.6592	10.5514	415.124
	27.0408	136.414	17.886	33.682	272.227	380.036	1319.73	411.585	666.493	407.7	458.99	416.71	334.727	122.367	400.875	453.928	92.4693	393.034	58.1716	285.354	40.5256	42.7567	10.5577	415.137
	27.0621	136.427	17.8944	33.7127	272.24	380.061	1319.8	412.333	666.675	407.767	459.308	416.955	334.753	122.527	401.299	454.464	92.603	393.915	58.2239	285.397	40.5865	42.9313	10.5792	415.722
	27.1047	136.441	17.9047	33.7359	272.254	380.47	1319.82	412.426	667.038	409.759	459.651	417.226	334.769	122.591	401.733	454.479	92.9519	393.939	58.3783	285.807	40.6861	42.98	10.5884	415.752
	27.1623	136.634	17.9166	34.2036	272.266	380.769	1320.01	412.546	667.089	409.788	459.66	417.259	335.237	122.67	402.084	454.495	93.1783	394.013	58.4856	286.124	40.7508	43.0594	10.5941	415.77
	27.2545	136.653	18.1672	34.2198	272.28	381.263	1320.32	412.606	667.12	409.817	459.937	417.434	335.25	122.711	403.279	454.533	93.4803	394.238	58.671	286.716	40.8014	43.1037	10.6147	415.794
	27.29	136.689	18.1816	34.2609	272.846	381.298	1320.39	412.654	667.456	409.872	460.025	417.456	335.286	122.742	403.67	454.573	93.579	394.315	58.7339	286.87	40.9586	43.1389	10.6313	415.82
	27.3492	136.707	18.1934	34.2811	272.865	381.352	1321.07	412.77	667.641	410.048	460.212	418.107	335.31	122.773	403.794	455.119	93.7857	394.579	58.7562	286.935	41.0057	43.2212	10.6356	415.833
	27.4655	136.894	18.2064	34.5166	272.882	382.027	1321.77	412.862	667.664	410.082	460.285	418.132	335.354	123.019	404.091	455.138	93.8332	394.618	59.0016	287.229	41.1672	43.3136	10.6628	415.858
	27.4941	136.908	18.2227	34.5168	272.896	382.099	1321.87	412.967	667.954	410.124	460.288	418.263	335.378	123.038	404.696	455.17	94.0649	394.726	59.0187	287.254	41.2112	43.6204	10.6744	416.437
	27.5344	136.982	18.2709	34.517	272.914	382.124	1322.4	413.032	667.99	410.201	460.295	418.41	335.393	123.064	405.453	455.203	94.1308	394.86	59.2123	287.496	41.2449	43.6461	10.6859	416.472
	27.5722	136.995	18.2895	34.5562	272.947	382.323	1322.43	413.192	668.01	410.23	460.312	418.425	335.469	123.098	405.641	455.726	94.262	394.975	59.3511	287.532	41.3012	43.9306	10.7151	416.49
	27.6239	137.007	18.3103	34.5715	272.977	382.443	1322.44	413.252	668.332	410.259	460.664	418.434	335.874	123.118	406.355	455.747	94.5741	395.209	59.3602	287.629	41.3711	43.954	10.7331	416.517
	27.6788	137.172	18.33	34.5903	273.584	382.782	1322.45	413.316	668.455	410.301	460.669	418.44	335.893	123.135	406.463	455.786	94.6779	395.333	59.5845	288.308	41.6319	43.9703	10.7392	417.051
	27.7378	137.319	18.5041	34.6053	273.608	382.879	1322.47	413.363	668.633	410.367	461.045	418.459	335.909	123.163	406.997	456.409	94.7571	395.51	59.5911	288.704	41.6822	43.9921	10.7656	417.104
	27.7714	137.394	18.5236	34.6243	273.624	383.042	1322.49	413.4	668.782	410.407	461.062	419.991	335.94	123.189	407.103	456.442	95.0065	395.594	59.5983	289.104	41.7304	44.1307	10.8366	417.117
	27.8193	137.425	18.5358	34.6412	273.649	383.075	1322.55	413.491	668.857	410.436	461.249	420.016	335.959	123.197	407.257	456.461	95.2431	395.671	59.7219	289.16	41.8036	44.2305	10.8621	417.137
	27.9757	137.509	18.555	34.6849	274.187	383.106	1322.62	413.606	668.984	410.468	461.265	420.03	335.987	123.212	407.556	456.471	95.5936	396.045	59.7499	289.434	42.1647	44.541	10.933	417.71
	28.0074	137.539	18.6183	34.685	274.209	383.514	1322.78	413.817	668.991	410.605	461.664	420.137	336.005	123.223	407.668	456.483	95.7269	396.082	59.9718	289.513	42.2273	44.6321	10.9505	417.731
	28.0727	137.707	18.66	34.6851	274.238	383.677	1322.83	413.886	669.164	410.644	461.681	420.149	336.506	123.247	407.741	457.045	96.0245	396.549	60.0064	289.868	42.2715	44.6562	10.9926	417.769
	28.145	137.725	18.7289	34.6852	274.253	384.039	1322.9	413.935	669.278	410.789	461.84	420.155	336.518	123.261	408.136	457.067	96.2016	396.766	60.1231	290.011	42.3018	44.8456	11.0941	417.797
	28.1772	137.739	18.7517	34.6853	274.273	384.165	1322.94	414.063	669.702	410.876	461.845	420.454	336.533	123.28	408.191	457.077	96.4144	397.075	60.133	290.189	42.3764	44.8642	11.1805	417.806
	28.2127	137.892	18.7696	34.6854	274.289	384.208	1323.18	414.235	669.714	410.996	461.858	420.474	336.547	123.534	408.792	457.088	96.5343	397.125	60.1404	290.237	42.4352	44.8923	11.1874	417.829
	28.2467	137.926	18.787	35.0226	274.311	384.511	1323.34	414.255	669.836	411.023	461.871	420.614	336.581	123.555	409.228	457.104	96.8447	397.307	60.208	290.646	42.4737	44.904	11.2029	417.873
	28.3274	137.999	18.7972	35.0227	274.874	384.762	1323.39	414.549	669.921	411.051	462.025	421.426	336.604	123.567	409.647	457.129	96.9589	397.442	60.2289	290.801	42.548	45.053	11.2211	417.901
	28.4134	138.113	18.8057	35.023	274.893	385.02	1323.75	414.681	670.06	411.106	462.343	421.594	336.641	123.587	409.928	457.151	97.0579	397.914	60.3631	290.821	42.6038	45.1651	11.2266	418.444
	28.4592	138.139	18.8256	35.1246	274.91	385.138	1324.01	414.916	670.29	411.171	462.349	421.609	336.707	123.617	409.965	457.166	97.5868	398.142	60.3751	290.957	42.7787	45.1701	11.2338	418.485
	28.5331	138.154	18.9562	35.1391	274.93	385.163	1324.44	414.941	670.298	411.942	462.36	421.614	337.127	123.82	409.986	457.7	97.7971	398.261	60.5899	291.121	42.8132	45.62	11.2498	418.506
	28.5724	138.221	18.9696	35.1393	274.953	385.212	1324.99	415.133	670.412	411.97	462.374	421.625	337.151	123.84	410.193	457.721	97.8916	398.513	60.6141	291.261	42.9072	45.6367	11.257	418.523
	28.6125	138.237	18.9958	35.1517	275.539	385.606	1325.31	415.185	670.428	412.059	462.397	422.077	337.191	124.017	410.66	457.746	98.1967	398.949	60.7357	291.747	42.9939	45.696	11.2728	418.563
	28.6777	138.259	19.0178	35.1656	275.567	385.67	1325.48	415.222	670.462	412.224	462.856	422.189	337.214	124.031	411.033	457.763	98.5874	399.092	60.9986	291.791	43.0306	45.7251	11.2774	419.156
	28.8338	138.494	19.0901	35.18	275.586	385.848	1325.53	415.257	670.484	412.344	463.246	422.219	337.251	124.099	411.092	457.775	98.8582	399.292	61.0185	292.089	43.0588	45.8025	11.2979	419.174
	28.9106	138.807	19.1022	35.2201	275.614	385.874	1325.7	415.416	670.632	412.378	463.253	422.266	337.303	124.113	411.104	457.815	99.0864	399.404	61.0404	292.27	43.1147	45.9219	11.3028	419.195
	28.9432	138.825	19.319	35.2543	276.13	386.237	1325.74	415.675	671.002	412.5	463.267	422.84	337.739	124.156	411.346	457.835	99.3457	399.542	61.1496	292.353	43.4928	45.9591	11.3086	419.219
	28.9773	138.841	19.338	35.7949	276.15	386.401	1325.87	415.785	671.011	412.573	463.273	422.846	337.764	124.171	411.752	458.359	99.41	399.717	61.2313	292.665	43.5457	46.2606	11.3265	419.237
	29.0687	138.888	19.3537	35.8124	276.165	386.569	1325.92	415.857	671.084	412.658	463.278	423.515	337.778	124.197	411.763	458.384	99.6405	399.845	61.2422	292.705	43.5812	46.3629	11.3377	419.757
	29.1351	139.022	19.3643	35.8344	276.18	386.841	1325.93	415.99	671.236	412.734	463.584	423.732	337.795	124.294	411.785	458.399	99.8613	400.261	61.3801	292.749	43.6565	46.3787	11.3664	419.776
	29.2259	139.082	19.3787	35.8512	276.191	387.223	1326.04	416.05	671.247	412.867	463.597	424.035	337.826	124.416	412.221	458.46	99.9043	400.561	61.545	292.97	43.7192	46.4134	11.3757	419.819
	29.2435	139.146	19.3879	35.8714	276.204	387.249	1326.13	416.149	671.433	413.09	463.729	424.214	337.849	124.517	412.355	458.999	100.216	400.646	61.5515	293.115	43.9802	46.5416	11.404	419.84
	29.2727	139.172	19.4089	35.8919	276.237	387.268	1327.06	416.171	671.816	413.117	463.851	424.225	337.877	124.526	412.711	459.038	100.667	400.859	61.5704	293.308	44.0109	46.6876	11.4187	419.87
	29.377	139.192	19.4751	35.9214	276.849	387.301	1327.25	416.262	672.006	413.172	463.988	424.752	337.92	124.539	412.813	459.062	100.923	401.025	61.5908	293.349	44.0577	47.1508	11.4519	419.908
	29.4066	139.242	19.5264	35.977	276.866	387.324	1327.39	416.476	672.372	413.213	464.086	424.77	338.376	124.603	413.256	459.076	100.969	401.159	61.6247	293.878	44.1189	47.1886	11.4981	420.453
	29.4636	139.333	19.5461	35.9915	276.883	388.062	1327.49	416.528	672.39	414.618	464.101	424.869	338.392	124.691	413.351	459.098	101.37	401.193	61.7318	293.91	44.1535	47.3359	11.5998	420.479
	29.5234	139.385	19.5813	36.0096	276.902	388.834	1328.03	416.564	672.473	414.724	464.115	424.882	338.416	124.821	413.372	459.128	101.477	401.479	61.7876	293.949	44.2402	47.5106	11.6924	420.492
	29.7066	139.401	19.5974	36.3417	276.924	388.868	1328.11	416.923	672.687	414.764	464.141	424.889	338.443	124.876	413.435	459.144	101.739	401.834	62.0029	294.177	44.5314	47.8708	11.7694	420.516
	29.7812	139.426	19.6111	36.3646	276.941	388.96	1328.15	417.03	672.776	414.888	464.25	425.024	338.465	124.9	414.121	459.826	101.916	401.913	62.0132	294.531	44.5834	47.8789	11.8026	420.539
	29.8233	139.472	19.6263	36.379	276.971	388.991	1328.23	417.132	672.999	414.924	464.253	425.847	338.491	124.92	414.284	459.903	102.112	402.366	62.3698	294.667	44.6395	47.9957	11.8317	420.572
	29.8588	139.502	19.695	36.3985	277.54	389.25	1328.28	417.257	673.336	415.05	464.261	425.904	338.523	124.932	414.362	460.225	102.295	402.655	62.4353	295.354	44.7089	48.0323	11.8364	420.598
	29.9201	139.797	19.7286	36.4166	277.566	389.336	1328.42	417.371	673.347	415.084	464.577	426.03	338.545	124.95	415.061	460.38	102.534	402.704	62.544	295.389	44.7826	48.0765	11.8684	421.144
	29.9846	139.852	19.7629	36.4353	277.591	389.399	1328.51	417.517	673.499	415.164	464.587	426.055	338.992	124.983	415.079	460.411	102.872	403.14	63.2429	295.431	44.8591	48.2306	11.8765	421.186
	30.0645	140.016	19.8909	36.4486	278.263	389.934	1328.54	417.668	673.613	415.423	464.595	426.691	339.005	125.001	415.098	460.449	102.966	403.175	63.6513	295.687	44.9039	48.3735	11.8957	421.861
	30.0826	140.035	19.915	36.7107	278.803	389.997	1328.56	417.722	673.742	415.478	465.01	426.713	339.025	125.015	415.117	460.52	103.136	403.442	63.7683	295.914	44.9434	48.4868	11.9056	421.902
	30.1747	140.056	19.9687	36.736	278.817	390.039	1328.74	417.934	673.778	415.599	465.017	426.792	339.052	125.144	415.431	460.778	103.21	403.73	63.7728	296.684	45.0944	48.4974	11.9314	421.934
	30.2986	140.08	19.9821	37.1235	278.83	390.064	1328.77	417.998	674.395	415.651	465.025	427.249	339.085	125.157	416.066	461.051	103.464	404.079	63.785	296.819	45.1921	48.549	11.9377	421.955
	30.3374	140.109	19.9953	37.1365	278.843	390.189	1328.86	418.054	674.447	415.676	465.228	427.259	339.115	125.176	416.573	461.064	103.599	404.143	63.7926	297.223	45.6495	48.5964	11.9483	421.985
	30.4233	140.157	20.0181	37.1586	278.855	390.429	1329.06	418.345	674.562	415.718	465.236	427.392	339.129	125.187	416.752	461.149	103.842	404.537	63.8838	297.348	45.7098	48.7967	11.9568	422.618
	30.4496	140.305	20.141	37.1789	278.867	390.471	1330	418.387	674.619	415.753	465.567	427.4	339.16	125.241	416.777	461.534	104.304	404.798	64.0222	297.793	45.7498	48.8018	11.9724	422.649
	30.5432	140.359	20.1704	37.1938	278.886	390.503	1330.05	418.421	674.981	415.792	465.573	427.525	339.255	125.256	416.836	461.71	104.579	404.962	64.0398	297.832	45.8489	48.8926	11.9847	423.186
	30.5714	140.387	20.1846	37.2643	279.547	390.683	1330.1	418.615	675.003	415.863	465.742	427.853	339.599	125.375	416.991	461.74	104.834	405.319	64.2643	298.151	45.8966	48.9463	11.9928	423.204
	30.6168	140.578	20.207	37.2808	280.192	390.702	1330.12	418.65	675.077	416.41	465.753	427.873	339.618	125.575	417.132	461.765	105.125	405.428	64.2767	298.408	45.934	49.0228	12.002	423.221
	30.71	140.628	20.2225	37.6833	280.219	390.721	1330.17	418.922	675.702	416.449	466.474	428.019	339.64	125.623	417.175	461.784	105.276	405.581	64.2863	298.429	45.9621	49.1548	12.0093	423.262
	30.753	140.729	20.24	37.6967	280.238	391.043	1330.21	419.01	675.71	416.485	466.488	428.566	339.669	125.65	417.46	461.799	105.743	406.277	64.3134	298.614	45.9919	49.2639	12.0374	423.275
	30.8703	140.912	20.4064	37.7105	280.252	391.075	1330.37	419.443	675.717	416.579	466.504	428.677	339.699	125.673	417.728	462.28	105.914	406.462	64.4667	298.912	46.0551	49.5277	12.0498	423.317
	30.9563	140.986	20.4302	37.7278	280.266	391.101	1330.56	419.523	675.788	416.613	466.518	429.305	339.72	125.747	417.832	462.338	106.208	406.535	64.5055	299.042	46.1657	49.7893	12.0606	423.841
	30.9977	141.039	20.4562	37.747	280.281	391.147	1330.75	419.598	676.462	416.693	466.701	429.314	339.743	125.761	417.927	462.367	106.256	406.739	64.6239	299.079	46.4527	49.8318	12.0758	423.868
	31.0199	141.491	20.4683	37.7614	280.87	391.561	1330.84	419.694	677.041	416.809	467.005	429.325	339.775	125.781	418.185	462.38	106.395	407.049	64.867	299.303	46.5047	49.9206	12.1254	423.891
	31.0657	141.63	20.4772	37.777	280.904	391.576	1331.11	419.728	677.175	416.874	467.512	429.33	340.217	125.81	418.204	462.393	106.54	407.21	64.8766	299.751	46.588	50.3619	12.1584	423.944
	31.1013	141.656	20.4867	37.7902	280.935	391.657	1331.3	419.848	677.665	416.908	467.535	429.335	340.229	125.978	418.251	462.411	107.078	407.334	64.8949	299.898	46.6321	50.4086	12.2451	423.951
	31.1515	141.763	20.4967	37.7905	281.483	391.962	1331.33	419.931	677.842	416.996	467.836	429.749	340.253	126.008	418.605	462.437	107.315	407.453	64.9051	300.027	46.6693	50.4129	12.3072	424.546
	31.1952	141.799	20.6293	38.114	281.499	392.018	1331.36	419.985	678.337	417.031	467.846	429.77	340.276	126.108	418.964	462.456	107.681	407.528	64.9362	300.061	46.7858	50.4394	12.3196	424.614
	31.2439	141.849	20.649	38.1255	281.508	392.076	1331.84	420.031	678.379	417.065	467.937	430.234	340.301	126.149	419.238	462.978	107.818	407.74	65.0445	300.501	47.1444	50.5061	12.407	424.63
	31.3303	141.864	20.6699	38.1508	281.519	392.436	1331.91	420.076	678.463	417.179	467.953	430.281	340.325	126.162	419.468	462.989	107.968	408.095	65.0552	300.656	47.1828	50.5443	12.4693	425.228
	31.3858	142.016	20.6908	38.1698	281.532	392.474	1332.02	420.261	678.578	417.214	467.97	430.289	340.364	126.173	419.632	463.029	108.093	408.28	65.0918	300.832	47.2654	50.5778	12.49	425.249
	31.4117	142.044	20.7004	38.1828	281.543	392.883	1332.09	420.301	679.022	417.289	468.269	430.294	340.419	126.236	419.663	463.645	108.507	408.38	65.6371	301.286	47.3254	50.7265	12.5071	425.28
	31.4751	142.195	20.7092	38.2022	281.574	392.939	1332.52	420.535	679.031	417.326	468.479	430.299	340.834	126.25	420.122	463.686	108.614	408.587	65.6438	301.392	47.3622	50.7841	12.525	425.305
	31.583	142.225	20.7294	38.3725	282.19	392.963	1332.68	420.764	679.067	418.638	468.688	430.304	340.855	126.271	420.369	463.71	108.734	408.816	65.6525	301.841	47.4185	50.8821	12.5377	425.327
	31.6032	142.267	21.0094	38.3913	282.211	393.569	1332.8	421.01	679.076	418.714	468.817	430.461	340.874	126.286	420.524	463.787	108.987	409.096	65.6883	301.898	47.4624	51.074	12.5675	425.339
	31.6993	142.292	21.0397	38.4063	282.229	393.613	1333.11	421.113	679.256	418.794	469.044	430.468	340.911	126.311	421.118	464.144	109.153	409.151	65.8651	301.985	47.8219	51.0794	12.5749	425.86
	31.7252	142.587	21.0576	38.4776	282.25	393.698	1333.27	421.179	679.603	418.905	469.196	430.53	340.934	126.43	421.151	464.236	109.835	409.225	65.882	302.166	47.8958	51.3802	12.5821	425.889
	31.7709	142.712	21.0662	38.9482	282.818	393.742	1333.34	421.249	679.621	419.047	469.412	430.542	340.976	126.457	421.372	464.303	110.081	409.663	65.9096	302.196	47.9469	51.4382	12.5926	425.927
	31.8011	142.76	21.0753	38.9733	282.832	394.142	1333.46	421.295	679.642	419.079	469.422	431.373	341.056	126.471	421.4	464.325	110.223	409.806	66.0142	302.252	47.9935	51.443	12.6065	425.945
	31.8708	142.79	21.0983	38.9917	282.847	394.166	1333.52	421.381	679.652	419.163	469.972	431.825	341.46	126.479	421.929	464.356	110.483	410.205	66.0211	302.283	48.0391	51.4468	12.641	425.957
	31.925	142.903	21.128	39.0054	282.859	394.479	1333.65	421.43	679.66	419.235	469.976	431.85	341.477	126.496	421.944	464.391	110.792	410.337	66.2209	302.582	48.0802	51.651	12.6633	426.001
	32.0097	142.933	21.2223	39.0224	282.87	394.528	1333.71	421.553	679.701	419.267	469.983	432.123	341.495	126.663	422.083	464.808	111.02	410.477	66.2274	302.689	48.1537	51.6979	12.6688	426.564
	32.07	142.997	21.2473	39.3359	282.888	394.557	1333.76	421.603	679.966	419.625	469.993	432.425	341.515	126.685	422.133	464.939	111.329	410.511	66.2719	302.831	48.3191	51.7936	12.6779	426.634
	32.1362	143.244	21.2572	39.3484	282.935	394.894	1333.86	421.679	680.027	419.656	470.004	432.474	341.551	126.858	422.327	464.957	111.574	410.554	66.4148	302.86	48.3925	51.8516	12.6847	426.653
	32.2144	143.341	21.2682	39.3638	284.166	394.978	1333.92	421.751	680.335	419.731	470.169	432.646	341.573	126.877	422.735	464.968	111.836	410.885	66.4636	302.907	48.4425	51.8593	12.7156	426.688
	32.2568	143.408	21.356	39.377	284.184	395.036	1334.15	422.032	680.461	419.77	470.191	432.741	341.613	126.903	422.95	465.041	112.083	410.984	66.4775	302.929	48.4927	51.8874	12.7325	426.728
	32.3266	143.433	21.4598	39.4011	284.195	395.115	1334.17	422.079	680.629	419.935	470.503	432.758	341.638	126.919	422.955	465.425	112.559	411.122	66.7195	303.294	48.5596	51.9194	12.7508	426.753
	32.4598	143.572	21.48	39.9118	284.207	395.138	1334.33	422.115	681.063	420.108	470.511	432.768	342.096	126.955	422.973	465.439	112.783	411.34	66.7287	303.935	48.599	52.0147	12.7952	427.29
	32.5911	143.669	21.5395	39.9256	284.218	395.331	1334.77	422.379	681.167	420.149	470.521	433.114	342.111	127.001	423.276	465.636	112.849	411.827	66.7409	303.967	48.7311	52.0725	12.8143	427.348
	32.6849	143.813	21.5539	39.9428	284.233	395.679	1334.85	422.44	681.193	420.204	470.753	433.288	342.127	127.025	423.297	465.663	113.111	412.115	66.7696	304.689	48.7925	52.1031	12.8496	427.357
	32.7582	143.872	21.5651	39.958	284.294	395.798	1334.95	422.687	681.72	420.259	470.775	433.347	342.167	127.045	423.609	465.681	113.734	412.24	66.7885	305.095	48.861	52.2254	12.9142	427.379
	32.7995	143.91	21.5784	39.975	284.942	396.379	1335.13	422.996	681.811	420.378	471.272	434.99	342.19	127.057	423.664	465.708	114.103	412.649	66.7959	305.146	48.9012	52.2313	12.9848	427.403
	32.8672	143.963	21.5988	39.9753	285.554	396.408	1335.15	423.076	681.831	420.41	471.507	435.086	342.218	127.063	423.773	466.235	114.156	412.708	66.9208	305.529	48.9684	52.2611	13.0492	427.994
	32.9302	144.148	21.7166	39.9908	285.571	396.642	1335.17	423.288	681.873	420.504	471.514	435.107	342.259	127.083	424.707	466.273	114.291	412.95	67.0856	305.768	49.0999	52.2827	13.0869	428.02
	33.0391	144.172	21.7323	40.0059	285.586	396.662	1335.31	423.328	681.888	420.535	471.535	435.116	342.713	127.171	429.886	466.314	114.468	413.306	67.3993	305.816	49.1349	52.3188	13.1105	428.081
	33.1307	144.237	21.7595	40.0236	285.596	396.724	1335.58	423.445	682.412	420.575	471.871	435.123	342.739	127.209	430.099	466.329	114.627	413.357	67.406	306.154	49.1766	52.5923	13.1323	428.094
	33.2736	144.264	21.8107	40.0387	285.608	397.087	1335.61	423.565	682.444	420.721	471.878	435.552	342.761	127.236	430.759	466.381	115.09	413.603	67.441	306.324	49.224	52.7602	13.1363	428.119
	33.365	144.367	21.9011	40.057	285.62	397.114	1335.68	423.634	682.527	420.918	471.998	435.564	342.776	127.257	431.081	466.969	115.339	413.677	67.6081	306.566	49.337	52.7802	13.1465	428.161
	33.4338	144.388	21.9218	40.4978	285.633	397.137	1336.07	423.68	682.629	421.036	472.014	435.875	342.814	127.27	432.497	467.026	115.421	413.77	67.6718	306.882	49.4794	52.9596	13.1785	428.674
	33.5184	144.459	21.9522	40.5094	286.272	397.201	1336.1	423.726	682.709	421.108	472.023	435.954	342.828	127.287	432.788	467.175	115.61	414.039	67.6852	307.014	49.702	52.9645	13.1972	428.707
	33.5982	144.478	21.9806	40.525	286.292	397.354	1336.17	423.761	683.028	421.149	472.064	436.592	342.864	127.306	433.167	467.547	115.82	414.253	67.7594	307.076	49.7727	53.1403	13.2048	428.743
	33.6474	144.496	22.0369	40.5489	286.308	397.406	1336.19	423.883	683.105	421.18	472.689	436.86	342.905	127.384	433.172	467.666	116.012	414.481	67.8089	307.333	49.8322	53.2258	13.2202	428.761
	33.7462	144.696	22.0583	40.5643	286.326	397.706	1336.25	423.929	683.145	421.244	472.701	437.364	343.328	127.4	434.295	467.713	116.139	414.543	67.8603	307.784	49.8792	53.3137	13.231	428.768
	33.7724	144.711	22.0759	40.5644	286.342	397.732	1336.26	424.049	683.661	422.182	472.713	437.392	343.344	127.414	434.449	467.764	116.214	414.715	68.1029	307.995	50.052	53.5083	13.2405	428.802
	33.8434	144.723	22.0851	40.5804	286.36	397.789	1336.35	424.086	683.666	422.28	472.722	437.55	343.369	127.437	434.935	468.154	116.328	415.112	68.1715	308.127	50.1174	53.6401	13.2609	428.832
	33.8811	145.007	22.0976	41.1736	286.935	397.825	1336.41	424.75	683.919	422.306	473.059	437.566	343.407	127.525	434.975	468.265	116.56	415.441	68.2656	308.395	50.1684	53.889	13.2782	428.877
	33.9144	145.06	22.11	41.1866	286.954	398.164	1336.81	424.781	684.213	422.37	473.064	437.57	343.432	127.653	434.98	468.295	116.685	415.5	68.3226	308.549	50.2402	53.9707	13.2944	429.41
	34.0041	145.168	22.1317	41.2008	286.975	398.2	1336.9	425.221	684.552	422.442	473.071	437.575	343.502	127.671	435.026	468.34	116.903	415.77	68.4374	308.587	50.2853	54.0895	13.3171	429.428
	34.0708	145.206	22.3458	41.213	286.993	398.406	1336.93	425.291	684.738	422.521	473.079	437.58	343.503	127.694	435.172	468.36	116.955	415.935	68.4554	308.759	50.3809	54.1265	13.3285	429.452
	34.1591	145.243	22.3564	41.2309	287.011	398.433	1336.97	425.336	685.049	422.55	473.29	437.584	343.55	127.734	435.39	468.38	117.179	416.013	68.4786	308.823	50.4198	54.2223	13.3373	429.485
	34.195	145.338	22.3673	41.9617	287.032	398.772	1337.02	425.903	685.062	422.614	473.297	437.59	343.95	127.762	435.823	468.428	117.493	416.376	68.4895	309.188	50.6915	54.3329	13.3491	429.502
	34.2976	145.383	22.3821	41.9747	287.082	398.805	1337.16	425.985	685.663	422.731	473.308	437.602	343.973	127.78	436.317	468.911	117.772	416.421	68.6592	309.534	50.863	54.3418	13.371	429.522
	34.3311	145.59	22.4036	41.9926	287.596	398.872	1337.23	426.127	685.674	422.761	473.315	437.848	343.987	127.787	436.785	468.939	118.039	416.692	68.6726	309.578	50.9295	54.5419	13.3934	429.569
	34.4167	145.725	22.4633	42.0107	287.615	399.43	1337.41	426.186	685.77	423.012	473.632	437.857	344.028	127.791	437.612	468.98	118.266	416.883	68.7644	309.662	50.9973	54.6695	13.4102	429.602
	34.4929	145.877	22.4932	42.0233	287.634	399.467	1337.52	426.441	686.034	423.162	473.781	437.868	344.059	127.796	437.983	468.994	118.43	416.929	68.803	310.308	51.0994	54.8706	13.4534	430.091
	34.5275	145.985	22.5368	42.035	287.648	399.862	1337.57	426.537	686.081	423.399	474.377	437.881	344.085	127.809	438.128	469.019	118.526	417.158	68.8394	310.353	51.1636	54.9665	13.4703	430.111
	34.5931	146.097	22.5506	42.053	287.663	400.035	1337.85	426.653	686.115	423.625	474.501	438.166	344.105	127.825	438.423	469.055	118.704	417.395	69.2049	310.385	51.4156	55.0635	13.5045	430.136
	34.6714	146.125	22.5607	42.4296	287.679	400.067	1338.1	426.758	686.323	423.664	474.835	438.18	344.136	127.899	438.47	469.602	118.991	417.546	69.2206	310.639	51.4993	55.2373	13.5516	430.168
	34.7483	146.322	22.5706	42.4373	287.729	400.093	1338.31	427.227	686.334	423.698	474.905	438.57	344.58	127.913	438.712	469.66	119.203	417.609	69.2311	310.699	51.5482	55.4025	13.616	430.189
	34.7811	146.398	22.5813	42.4374	288.266	400.12	1338.88	427.307	686.355	423.725	474.93	438.769	344.601	127.923	438.981	469.726	119.291	417.733	69.2436	311.031	51.5995	55.455	13.6658	430.207
	34.9	146.433	22.7317	42.4523	288.287	400.391	1338.92	427.418	686.552	423.754	475.212	438.847	344.623	127.932	440.211	470.313	119.387	418.04	69.5182	311.093	51.6477	55.4773	13.7302	430.224
	34.963	146.458	22.7488	42.4708	288.308	400.416	1339.2	427.762	686.58	423.779	475.567	439	344.663	127.948	440.64	470.328	119.504	418.213	69.5225	311.131	51.866	55.4943	13.7442	430.709
	35.0606	146.48	22.7567	42.6053	288.324	400.434	1339.42	427.803	686.712	423.842	475.577	439.059	344.685	128.249	440.681	470.386	119.566	418.323	69.7638	311.392	51.9245	55.553	13.7678	430.726
	35.1108	146.511	22.7663	42.7857	288.987	400.976	1339.5	427.959	686.969	423.993	475.614	439.257	344.7	128.292	440.81	470.954	119.623	418.723	69.7698	311.516	52.1276	55.7397	13.793	430.752
	35.2418	146.543	22.7832	42.8048	289.003	401.003	1340.43	428.495	687.379	424.097	475.942	439.44	344.733	128.313	441.498	470.973	120.062	418.824	69.856	311.759	52.1712	55.7881	13.836	430.777
	35.2945	146.556	22.9781	42.8211	289.018	401.019	1340.51	428.724	687.603	424.218	475.95	439.977	345.163	128.458	441.784	471.006	120.512	419.221	69.8627	312.199	52.2081	55.928	13.8428	430.802
	35.3344	146.888	22.9941	42.8436	289.029	401.045	1340.8	428.789	687.65	424.432	475.968	439.985	345.201	128.471	442.039	471.019	120.597	419.506	69.9559	312.58	52.2688	55.9435	13.8589	430.825
	35.3603	147.104	23.0083	43.089	289.047	401.479	1340.91	428.867	687.769	424.479	475.989	439.99	345.218	128.483	442.745	471.03	120.887	419.593	69.9817	312.617	52.3806	56.0093	13.8691	430.832
	35.4257	147.143	23.018	43.0996	290.264	401.564	1340.95	429	687.813	424.509	476.387	439.994	345.242	128.494	442.797	471.603	121.037	420.176	70.1594	313.248	52.5336	56.1944	13.8783	430.853
	35.5771	147.161	23.0421	43.1124	290.278	401.712	1341.03	429.257	687.917	424.537	476.397	440.001	345.259	128.52	443.837	471.651	121.299	420.249	70.164	313.487	52.6613	56.2211	13.8885	431.442
	35.6027	147.436	23.0754	43.1242	290.292	401.731	1341.08	429.308	687.956	424.58	476.527	440.007	345.294	128.535	443.867	471.694	121.512	420.282	70.1814	313.645	52.6957	56.4514	13.9075	431.464
	35.7142	147.466	23.0906	43.1422	290.303	401.753	1341.21	429.349	688.057	424.646	476.642	440.014	345.395	128.563	444.245	472.269	121.588	420.483	70.4389	313.94	52.8217	56.8251	13.9195	431.49
	35.8021	147.483	23.1171	43.5547	290.312	401.774	1341.28	429.497	688.474	424.676	476.674	440.402	345.806	128.576	444.566	472.313	121.763	420.727	70.7913	313.977	52.8496	56.9064	13.9362	431.518
	35.8498	147.638	23.1338	43.5734	290.325	402.107	1341.51	429.545	688.52	424.923	476.679	440.411	345.842	128.701	444.827	472.339	121.824	420.972	70.7969	314.313	52.9142	56.9808	13.9492	431.611
	35.9141	147.65	23.1511	43.5878	290.341	402.132	1341.54	430.142	688.906	424.98	477.181	440.428	345.866	128.781	445.02	472.374	121.911	421.072	70.8224	314.549	53.3743	57.1531	13.9607	432.1
	35.9838	147.677	23.2123	43.6033	290.38	402.291	1341.69	430.235	688.913	425.03	477.341	441.267	345.899	128.799	445.323	472.383	122.023	421.128	70.8298	314.83	53.4259	57.3534	13.9989	432.132
	36.0156	147.701	23.2377	43.6177	293.051	402.316	1341.82	430.535	689.123	425.058	477.344	441.426	345.916	128.827	445.379	472.923	122.724	421.222	70.9188	314.911	53.472	57.4948	14.0053	432.163
	36.0708	147.728	23.2579	43.6194	293.068	402.355	1341.9	430.598	689.129	425.14	477.351	441.457	345.93	128.846	445.486	472.953	123.21	421.519	70.9499	315.284	53.5485	57.5176	14.0122	432.182
	36.0914	147.985	23.453	43.6195	293.083	402.38	1341.97	430.715	689.154	425.173	477.361	441.497	345.958	128.858	445.547	472.964	123.691	421.757	70.9738	315.398	53.588	57.6834	14.1048	432.216
	36.1191	148.024	23.4676	43.6196	293.098	403	1342.04	430.83	689.172	425.195	477.365	441.955	345.981	128.882	445.7	472.979	123.779	421.785	71.1478	315.738	53.6266	57.7271	14.1498	432.233
	36.1867	148.311	23.481	43.8755	293.695	403.047	1342.1	430.887	689.254	425.221	478.026	442.079	346.425	129.333	446.356	473.034	124.115	421.88	71.1571	315.955	53.6754	57.8777	14.2264	432.249
	36.2431	148.327	23.4944	43.8874	293.715	403.089	1342.19	430.975	689.309	425.308	478.036	442.096	346.445	129.365	446.666	473.582	124.488	422.168	71.1893	316.061	53.7291	57.9731	14.3136	432.76
	36.2808	148.354	23.507	43.9006	293.739	403.155	1342.28	431.067	689.727	425.377	478.077	442.532	346.485	129.418	446.709	473.615	124.713	422.257	71.2735	316.123	53.7975	58.0568	14.3648	432.81
	36.3562	148.374	23.5373	43.9145	294.446	403.428	1342.32	431.141	689.926	425.478	478.392	442.695	346.516	129.452	446.757	473.624	124.756	422.432	71.352	316.405	53.8504	58.1311	14.3904	432.828
	36.4607	148.479	23.6622	43.9315	295.055	403.642	1342.4	431.181	690.095	425.651	478.402	442.95	346.541	129.542	446.913	473.672	124.811	422.905	71.4413	316.463	53.8991	58.149	14.3942	432.855
	36.5357	148.493	23.6976	43.951	295.071	403.658	1342.43	431.591	690.111	425.693	478.47	444.011	346.558	129.639	447.084	474.149	124.989	422.974	71.5506	316.514	54.0477	58.1927	14.4148	432.873
	36.6057	148.745	23.7185	43.9513	295.089	404.162	1342.46	431.668	690.417	425.75	478.495	444.229	346.581	129.706	447.349	474.256	125.333	423.164	71.5774	316.89	54.1039	58.2101	14.4398	432.908
	36.7344	148.772	23.7401	44.6311	295.105	404.197	1342.5	433.03	690.567	425.827	478.503	444.247	346.6	129.731	447.627	474.265	125.638	423.358	71.8013	317.003	54.522	58.2145	14.4434	432.973
	36.7962	149.011	23.761	44.6499	295.119	404.463	1342.51	433.313	690.595	425.853	479.395	444.254	347.069	129.748	447.883	474.286	126.306	423.552	71.81	317.083	54.5583	58.53	14.4565	433.459
	36.8235	149.032	23.7899	44.6678	295.135	404.538	1342.56	433.371	691.039	425.887	479.402	444.262	347.09	129.775	447.914	474.322	126.499	423.849	71.9632	317.259	54.6255	58.5889	14.4865	433.468
	36.8495	149.055	23.9018	44.6852	295.68	405.051	1342.57	433.414	691.052	425.98	479.413	444.268	347.112	129.794	448.563	474.768	126.776	423.932	71.9984	317.3	54.6571	58.664	14.4916	433.495
	37.0273	149.118	23.9159	44.706	295.701	405.087	1342.6	433.547	691.231	426.05	480.07	444.274	347.139	129.816	448.791	474.885	126.807	424.056	72.0794	317.646	54.6935	59.1123	14.5068	433.514
	37.0504	149.157	23.9322	44.7242	295.714	405.269	1342.61	433.611	691.358	426.201	480.081	444.28	347.176	129.847	448.851	474.926	127.157	424.433	72.1464	318.02	54.7322	59.1535	14.5115	433.55
	37.2097	149.171	23.9473	45.1151	295.724	405.29	1342.63	433.653	691.424	426.437	480.895	444.289	347.189	130	449.154	474.944	127.485	424.595	72.3769	318.234	54.797	59.183	14.5372	433.596
	37.2594	149.204	24.0529	45.135	295.736	405.604	1342.67	433.84	691.451	426.499	480.906	444.677	347.212	130.018	449.173	474.98	127.705	424.757	72.5205	318.491	54.8754	59.3528	14.5424	434.117
	37.3274	149.236	24.0715	45.1686	295.75	406.326	1342.8	434.002	691.467	426.553	480.926	444.691	347.278	130.056	449.211	475.001	127.782	424.981	72.5266	318.856	54.9288	59.396	14.5721	434.14
	37.4792	149.248	24.0823	45.1837	295.767	406.364	1342.88	434.051	691.491	426.685	481.219	444.699	347.678	130.065	449.406	475.009	127.832	425.063	72.5385	319.092	55.0116	59.4083	14.5835	434.182
	37.5083	149.447	24.097	45.2126	296.429	406.439	1343.05	434.091	691.717	426.737	481.229	444.833	347.699	130.072	449.872	475.569	127.884	425.637	72.556	319.256	55.0872	59.4223	14.5935	434.211
	37.5604	149.479	24.285	45.3332	296.451	406.467	1343.16	434.195	691.854	426.824	481.244	444.954	347.719	130.079	449.89	475.605	127.961	425.996	72.753	319.604	55.1474	59.4673	14.6356	434.683
	37.6536	149.504	24.2966	45.3489	297.075	406.638	1343.19	434.232	692.103	426.89	481.262	445.032	347.739	130.129	449.965	475.658	128.187	426.065	72.7702	319.816	55.1996	59.6931	14.6583	434.703
	37.8685	149.573	24.3093	45.3621	297.105	407.126	1343.26	434.264	692.292	427.036	481.717	445.138	347.764	130.143	450.29	475.673	128.607	426.23	72.7957	320.128	55.243	59.714	14.667	434.739
	37.8898	149.724	24.321	45.423	297.118	407.154	1343.39	434.676	692.744	427.107	481.723	445.155	347.787	130.405	450.573	476.01	128.688	426.39	72.8175	320.162	55.3032	59.8788	14.6802	434.761
	37.9835	149.757	24.3592	45.938	297.129	407.175	1343.57	434.868	692.944	427.266	481.735	445.174	347.814	130.497	450.608	476.238	128.779	426.907	72.8721	320.227	55.3504	60.071	14.7033	434.782
	38.0329	149.796	24.3809	45.9538	297.143	407.2	1343.62	435.162	692.972	427.769	482.04	445.3	348.292	130.523	450.723	476.254	129.141	427.098	72.8896	320.658	55.403	60.091	14.7359	434.797
	38.1522	149.816	24.3941	45.97	297.157	407.518	1343.75	435.264	693.021	427.846	482.063	445.326	348.308	130.544	450.736	476.882	129.317	427.24	72.9769	320.928	55.4379	60.1562	14.7598	434.806
	38.2196	149.924	24.4145	45.99	297.787	407.541	1343.81	435.834	693.052	427.881	482.572	445.528	348.33	130.645	450.887	476.891	129.456	427.493	73.0685	321.127	55.5131	60.3178	14.9916	435.385
	38.3368	149.96	24.4321	46.0663	297.829	407.564	1343.83	435.97	693.424	427.914	482.845	445.668	348.348	130.661	451.132	476.904	129.632	427.717	73.0756	321.181	55.5798	60.3323	15.0115	435.405
	38.3585	150.04	24.4468	46.0814	298.417	407.686	1343.86	436.062	693.432	427.974	482.85	445.691	348.379	130.718	451.472	476.952	129.673	428.254	73.0906	321.426	55.8449	60.4254	15.0279	435.428
	38.5226	150.063	24.4942	46.1016	298.449	407.926	1343.97	436.251	693.526	428.009	482.858	445.868	348.403	130.736	451.957	476.974	129.916	428.351	73.0992	321.452	55.8847	60.5655	15.0524	435.463
	38.5786	150.076	24.5085	46.1235	298.47	407.96	1344.22	436.387	693.564	428.042	482.866	446.976	348.422	130.743	451.969	477.542	130.025	428.521	73.2307	321.916	55.9386	60.8524	15.0713	435.48
	38.6202	150.106	24.5348	46.1461	298.485	408.083	1344.25	436.437	693.671	428.279	482.985	446.984	348.471	130.814	452.165	477.563	130.201	428.635	73.3859	322.564	55.9935	60.8783	15.0792	435.521
	38.8107	150.38	24.73	46.1666	298.5	408.306	1344.31	436.508	693.714	428.316	483.221	447.01	348.929	130.954	452.181	477.577	130.478	428.7	73.3956	322.68	56.0262	60.9239	15.0853	435.544
	38.8505	150.42	24.7659	46.4209	298.518	408.335	1344.42	436.64	694.023	428.355	483.839	447.049	348.946	130.966	452.911	477.61	130.555	428.947	73.5489	322.738	56.0643	61.0975	15.1091	435.571
	38.875	150.459	24.7897	46.4364	299.795	408.641	1344.47	436.731	694.123	428.399	483.858	447.071	348.975	130.996	453.03	477.625	130.674	429.073	73.6329	323.01	56.1371	61.1178	15.1206	436.053
	39.0191	150.482	24.8076	46.4485	299.808	408.704	1344.54	437.004	694.444	428.429	484.264	447.13	348.997	131.118	453.1	477.643	130.884	429.261	73.7967	323.039	56.6544	61.1381	15.1291	436.078
	39.0662	150.518	24.8159	46.4636	299.819	408.726	1344.57	437.091	694.476	428.455	484.419	447.511	349.022	131.179	453.212	477.658	130.968	429.295	73.9116	323.623	56.6843	61.2995	15.139	436.135
	39.1425	150.537	24.8281	46.8801	299.832	408.83	1344.64	437.192	694.49	428.573	484.422	447.52	349.056	131.193	453.683	478.226	131.134	429.47	74.1651	323.723	56.7562	61.3486	15.1609	436.17
	39.1875	150.589	24.8399	46.8945	299.844	409.06	1344.72	437.244	694.506	428.66	484.432	447.533	349.085	131.204	454.11	478.252	131.404	429.531	74.1697	323.849	56.8805	61.489	15.178	436.195
	39.2367	150.852	24.8666	46.9122	299.864	409.081	1344.96	437.879	694.735	428.725	484.44	447.616	349.53	131.215	454.143	478.266	131.461	429.74	74.3193	323.922	56.9434	61.8143	15.2225	436.214
	39.5611	151.008	24.9803	46.9311	300.501	409.456	1345.06	437.953	695.072	429.177	484.465	447.654	349.549	131.23	454.194	478.284	131.614	429.996	74.3262	324.307	56.9802	61.854	15.2296	436.79
	39.646	151.107	24.9968	46.9432	300.528	409.489	1345.09	438.108	695.094	429.25	485.073	447.673	349.563	131.293	454.353	478.308	131.75	430.129	74.5825	324.476	57.0144	61.9603	15.2428	436.851
	39.6807	151.126	25.0125	46.9433	301.193	410.104	1345.32	438.221	695.254	429.371	485.292	447.717	349.594	131.315	454.369	478.762	131.804	430.379	74.5902	324.554	57.1056	62.0095	15.2629	436.874
	39.7367	151.193	25.0222	46.9565	301.21	410.147	1345.43	438.309	695.452	429.447	485.806	447.724	349.622	131.444	454.73	478.867	132.001	430.418	74.8493	324.645	57.1621	62.1781	15.2858	436.896
	39.7784	151.221	25.0512	47.581	301.222	410.181	1345.44	438.362	695.513	429.691	485.827	447.731	349.65	131.455	454.82	478.882	132.153	430.537	74.9565	325.171	57.2906	62.1915	15.31	436.952
	39.8583	151.242	25.0691	47.5961	301.236	410.226	1345.46	439.029	695.63	429.75	486.114	447.736	349.77	131.504	455.103	478.896	132.366	430.775	75.1035	325.25	57.3508	62.2	15.3157	437.443
	39.9239	151.282	25.2389	47.5963	301.263	410.249	1345.53	439.432	695.715	429.786	486.122	447.741	350.169	131.523	455.467	478.921	132.487	431.066	75.306	325.563	57.3799	62.2044	15.3275	437.508
	39.9818	151.306	25.2571	47.6193	301.287	410.315	1345.69	439.496	696.191	429.879	486.132	447.75	350.187	131.628	455.683	478.93	132.676	431.263	75.3469	325.68	57.4373	62.2152	15.3492	437.523
	40.017	151.485	25.2658	47.6343	301.886	410.57	1345.77	439.59	696.241	429.961	486.562	448.858	350.211	131.662	455.691	478.944	132.914	431.337	75.4672	325.779	57.6837	62.4064	15.3853	437.537
	40.063	151.531	25.2741	47.9466	302.581	410.642	1345.83	439.696	696.396	430.052	486.567	448.97	350.247	131.678	455.724	479.5	133.093	431.696	75.6849	325.808	57.732	62.4547	15.4311	437.574
	40.107	151.652	25.2833	47.9598	302.594	410.697	1345.96	439.764	696.459	430.101	486.59	449.018	350.265	131.718	455.813	479.526	133.262	431.806	75.7629	325.962	57.879	62.7116	15.5637	437.6
	40.1571	151.674	25.2908	47.9816	302.609	410.855	1346.37	439.844	696.588	430.189	486.712	449.506	350.28	131.739	456.017	479.543	133.523	432	75.7763	326.238	57.9397	62.7291	15.6672	438.141
	40.209	151.699	25.2984	48.0012	302.622	410.89	1346.4	439.901	696.892	430.643	486.726	449.562	350.776	132.049	456.551	479.623	133.59	432.208	75.8384	326.524	58.0724	62.85	15.6854	438.197
	40.2303	151.715	25.3244	48.0181	302.636	410.929	1346.45	439.939	696.947	430.7	486.734	449.575	350.792	132.094	456.585	480.282	133.705	432.581	75.9261	326.603	58.1343	62.9892	15.7012	438.21
	40.26	151.921	25.5002	48.5882	302.652	410.971	1346.61	439.964	697.081	430.795	486.775	449.704	350.812	132.132	457.001	480.302	133.803	432.79	75.9435	326.968	58.2037	63.1542	15.7065	438.238
	40.3335	151.995	25.5232	48.5966	303.261	411.403	1346.74	440.019	697.398	430.936	486.805	449.909	350.85	132.157	457.21	480.314	133.906	432.92	75.9523	327.378	58.264	63.1875	15.7189	438.256
	40.4235	152.018	25.5427	48.6114	303.933	411.515	1346.84	440.223	697.547	431.016	487.214	450.111	350.871	132.254	457.305	480.332	134.197	433.235	76.1054	327.62	58.2965	63.3112	15.7241	438.269
	40.4605	152.155	25.5564	48.627	303.959	411.763	1346.98	440.733	697.871	431.097	487.222	450.386	350.909	132.263	457.875	480.358	134.293	433.44	76.2608	327.845	58.364	63.3906	15.7432	438.305
	40.5277	152.223	25.6024	48.6421	303.977	412.211	1347.03	440.793	697.896	431.213	487.23	450.441	350.929	132.298	458.147	480.87	134.398	433.447	76.406	327.884	58.63	63.4308	15.7665	438.813
	40.576	152.237	25.6151	48.6546	303.991	412.33	1347.18	440.845	697.995	431.278	487.714	450.446	350.947	132.401	458.436	480.9	134.433	433.861	76.4998	327.928	58.6942	63.547	15.7744	438.856
	40.5972	152.511	25.6462	48.6985	304.003	412.347	1347.42	440.969	698.18	431.502	487.717	450.451	351.401	132.703	458.731	480.938	134.506	434.443	76.6285	328.069	58.737	63.6863	15.7855	438.877
	40.6288	152.534	25.8229	48.7231	304.018	412.382	1347.54	441.045	698.295	431.572	487.723	450.471	351.412	132.732	458.792	480.969	134.606	434.535	76.7056	328.224	58.8116	63.6991	15.8046	438.894
	40.6864	152.549	25.8455	48.7232	304.566	412.937	1347.93	441.434	698.382	431.654	487.742	450.552	351.436	132.934	459.07	481.002	134.652	434.633	76.7175	328.28	58.8524	64.0052	15.8129	438.924
	40.7238	152.568	25.8631	48.964	304.588	412.961	1348.03	441.565	698.459	431.742	487.92	450.567	351.476	132.981	459.111	481.596	134.882	434.815	76.7251	328.747	58.8936	64.1329	15.8228	438.936
	40.7884	152.754	25.8733	48.9835	304.604	412.998	1348.04	441.604	698.639	431.836	487.931	450.572	351.514	133.025	459.305	481.634	135.07	434.868	76.8372	328.797	59.1555	64.1846	15.8378	438.973
	40.8186	152.781	25.8827	49.0061	304.621	413.04	1348.28	441.721	698.675	431.936	487.942	450.577	351.552	133.035	459.317	481.66	135.167	434.954	76.88	329.13	59.1811	64.2617	15.8442	439.536
	40.9129	152.794	25.8958	49.0232	304.637	413.138	1348.44	441.762	699.065	432.011	488.266	450.582	352.038	133.064	459.329	482.217	135.237	435.287	76.9944	329.168	59.2212	64.4356	15.8487	439.566
	40.9481	152.813	25.9061	49.5244	304.653	413.651	1348.47	441.793	699.451	432.141	488.271	450.588	352.063	133.092	459.588	482.265	135.361	435.488	77.0606	329.259	59.2652	64.5452	15.8609	439.588
	40.9762	152.839	25.9276	49.5374	305.211	413.697	1348.5	441.887	699.657	432.214	488.287	450.601	352.084	133.139	459.719	482.291	135.542	435.608	77.233	329.622	59.3286	64.5835	15.877	439.606
	41.0152	152.872	26.0778	49.5375	305.229	413.742	1348.53	442.011	699.673	432.249	488.727	450.891	352.119	133.152	459.763	482.306	135.644	435.767	77.3222	329.754	59.3616	64.6187	15.8869	439.651
	41.0788	153.019	26.0933	49.5526	305.243	414.337	1348.6	442.066	699.886	432.304	488.73	451.585	352.14	133.171	459.782	482.316	135.814	435.772	77.3368	329.818	59.456	64.6245	15.8961	440.222
	41.1398	153.055	26.1061	49.578	305.263	414.359	1348.84	442.915	699.916	432.327	488.737	451.756	352.163	133.202	459.833	482.342	136.075	436.25	77.4169	329.869	59.5048	64.6505	15.9091	440.249
	41.2073	153.088	26.1161	49.5977	305.278	414.641	1348.94	442.935	700.076	432.351	488.749	451.774	352.199	133.216	459.958	482.843	136.299	436.492	77.4582	330.055	59.6238	64.9873	15.9966	440.282
	41.2489	153.11	26.1258	50.0536	305.29	415.074	1349.21	443.234	700.228	432.482	488.891	451.78	352.637	133.231	459.975	482.957	136.475	436.612	77.467	330.241	59.6581	65.006	16.0563	440.319
	41.2921	153.171	26.1337	50.0754	305.311	415.176	1349.26	443.286	700.706	432.522	488.895	452.044	352.659	133.24	460.179	482.984	136.777	437.049	77.5996	330.967	59.7186	65.0198	16.0702	440.34
	41.332	153.306	26.1488	50.0992	305.91	415.244	1349.36	443.354	700.891	432.573	489.338	452.35	352.679	133.248	460.282	483.012	137.109	437.378	77.6325	331.045	59.8445	65.071	16.1274	440.363
	41.4041	153.342	26.167	50.3815	305.932	415.285	1349.4	443.419	700.914	432.613	489.344	452.367	352.705	133.283	460.456	483.617	137.272	437.706	77.6967	331.402	59.8767	65.1029	16.1914	440.941
	41.4365	153.661	26.4207	50.3987	305.954	415.414	1349.54	443.495	701.019	432.648	489.549	452.508	352.734	133.3	460.58	483.652	137.358	437.758	77.7195	331.446	59.9093	65.1179	16.3071	440.962
	41.5148	153.689	26.4369	50.399	305.971	415.939	1349.61	443.546	701.05	432.718	489.56	452.859	352.763	133.332	460.664	483.662	137.409	438.015	77.8363	331.945	59.9988	65.392	16.3115	440.988
	41.6869	153.753	26.447	50.4267	305.993	416.117	1349.66	443.823	701.123	432.743	489.824	452.902	352.801	133.562	460.699	484.234	137.512	438.217	78.0028	332.277	60.0829	65.4417	16.3239	441.007
	41.7355	153.773	26.459	50.4443	306.023	416.359	1349.73	444.063	701.535	432.798	489.829	453.06	352.841	133.577	460.716	484.254	137.843	438.408	78.0081	332.897	60.1862	65.4959	16.3312	441.013
	41.8152	153.951	26.468	50.4605	306.567	416.591	1349.81	444.229	701.564	433.014	490.135	453.142	352.883	133.597	461.568	484.277	137.988	438.547	78.0208	333.186	60.2678	65.6475	16.364	441.06
	41.8417	153.969	26.4841	50.9034	306.588	416.632	1350.11	444.436	701.609	433.046	490.309	453.703	353.269	133.606	461.593	484.289	138.033	438.718	78.0629	333.386	60.6017	65.658	16.3747	441.525
	41.9118	154.116	26.4932	51.0222	306.607	416.743	1350.24	444.593	701.652	433.183	490.331	453.777	353.291	133.646	462.121	484.311	138.247	439.528	78.1389	333.613	60.6773	65.7508	16.3787	441.544
	41.9403	154.142	26.5067	51.0372	306.623	417.388	1350.4	445.094	701.77	433.249	490.693	454.012	353.317	133.683	462.445	484.339	138.513	439.65	78.1837	334.074	60.7621	65.7822	16.3835	441.639
	41.9748	154.168	26.5199	51.0375	306.636	417.553	1350.57	445.142	701.811	433.311	490.745	454.122	353.344	133.73	462.91	484.382	138.664	439.69	78.2057	334.548	60.868	65.9047	16.405	441.646
	42.0596	154.336	26.6999	51.0544	306.649	417.938	1350.85	445.214	701.976	433.4	491.089	454.312	353.366	133.741	462.92	484.821	138.754	440.089	78.2139	334.793	61.086	66.0722	16.4195	441.669
	42.106	154.38	26.7183	51.0765	306.671	417.965	1351.02	445.685	702.319	433.672	491.098	454.318	353.421	133.754	463.161	484.848	138.8	440.19	78.6525	335.229	61.122	66.1079	16.4316	441.694
	42.1604	154.405	26.7347	51.0955	307.306	418.021	1351.04	445.753	702.335	433.708	491.116	454.331	353.455	133.877	463.204	484.92	138.872	440.322	78.7185	335.429	61.1653	66.1792	16.4382	441.709
	42.2071	154.439	26.8176	51.119	307.335	418.308	1351.07	445.812	702.369	433.732	491.377	454.336	353.895	133.942	463.39	484.953	139.033	440.4	78.7839	335.459	61.2163	66.2109	16.4492	441.73
	42.2603	154.523	26.844	51.1343	307.384	418.884	1351.09	445.862	702.818	433.893	491.819	454.359	353.92	133.964	463.425	485.438	139.188	440.784	78.8534	335.682	61.3231	66.311	16.458	442.265
	42.3129	154.705	26.9627	51.1484	308.686	418.915	1351.2	445.938	702.894	433.936	491.826	454.367	353.941	133.99	463.526	485.566	139.289	440.97	78.8959	335.925	61.3574	66.5584	16.4815	442.295
	42.3604	154.75	26.9793	51.1667	308.707	419.385	1351.29	446.006	702.92	433.994	491.843	454.528	353.969	134.004	463.706	485.593	139.609	441.109	78.9989	336.437	61.3996	66.7457	16.4963	442.314
	42.443	154.771	26.9987	51.6853	308.737	419.411	1351.33	446.032	703.013	434.032	492.501	454.542	353.982	134.013	463.803	485.612	139.648	441.269	79.0077	336.651	61.4278	66.7789	16.5125	442.333
	42.4782	154.855	27.0107	51.7113	308.757	419.449	1351.44	446.057	703.167	434.408	492.512	454.548	354.027	134.03	463.942	485.642	139.963	441.605	79.2321	337.006	61.4988	66.7969	16.5237	442.37
	42.5383	154.969	27.0258	51.7249	309.285	419.467	1351.45	446.086	703.378	434.434	492.524	454.659	354.055	134.04	463.954	486.167	140.236	441.693	79.2497	337.14	61.5099	66.817	16.5463	442.933
	42.6013	155	27.1656	51.7428	309.305	419.795	1351.5	446.118	703.445	434.53	492.548	454.702	354.073	134.552	464.334	486.195	140.491	441.953	79.274	337.614	61.6956	67.0909	16.5566	442.986
	42.6231	155.025	27.188	51.7697	309.324	419.844	1351.82	446.195	703.473	434.696	492.809	454.921	354.511	134.602	464.406	486.227	140.574	442.023	79.4555	337.813	61.7821	67.1008	16.5772	443.012
	42.8598	155.228	27.1967	52.2713	309.336	420.108	1351.89	446.267	703.528	434.752	492.835	455.094	354.527	134.641	464.828	486.239	140.766	442.225	79.4707	338.202	61.8427	67.106	16.6009	443.042
	42.8959	155.244	27.2054	52.2897	309.348	420.124	1351.94	446.352	703.6	434.793	493.047	455.351	354.544	134.66	464.85	486.757	140.848	442.317	79.6498	338.247	61.9118	67.1295	16.6766	443.617
	42.9208	155.328	27.2162	52.3065	309.36	420.148	1351.96	446.383	703.645	434.82	493.056	455.371	354.555	134.663	464.866	486.8	140.902	442.735	79.682	338.536	62.0749	67.3229	16.721	443.629
	42.9731	155.422	27.2259	52.3237	309.378	420.232	1352.09	446.627	703.908	434.936	493.186	455.816	354.603	134.682	465.522	486.879	141.078	442.96	79.6885	338.823	62.1248	67.3937	16.8411	443.653
	43.0374	155.455	27.2502	52.338	309.985	420.363	1352.1	446.823	703.988	435.326	493.417	455.824	354.639	134.7	465.538	486.897	141.251	443.213	79.6951	338.956	62.1894	67.4227	16.8934	443.692
	43.0548	155.736	27.4459	52.3616	310.01	420.391	1352.2	447.064	704.376	435.481	493.439	455.832	355.144	134.71	465.597	486.906	141.299	443.324	80.1226	339.287	62.2302	67.4597	16.8991	443.724
	43.1277	155.798	27.4712	53.2358	310.026	420.475	1352.25	447.299	704.457	435.511	493.446	455.837	355.165	134.835	465.753	487.42	141.509	443.726	80.1742	339.44	62.3089	67.4728	16.9262	443.755
	43.1674	155.847	27.4829	53.2543	310.041	420.73	1352.33	447.426	704.574	435.55	493.466	455.93	355.179	134.897	465.936	487.461	141.592	444.107	80.1779	339.751	62.6183	67.4846	16.9983	444.221
	43.2253	155.953	27.5246	53.4316	310.061	420.902	1352.44	447.519	705.128	435.622	493.769	455.947	355.202	134.919	465.993	487.475	141.917	444.241	80.2996	339.793	62.7385	67.6444	17.0125	444.257
	43.3186	155.977	27.5398	53.4505	310.643	420.921	1352.49	447.634	705.144	437.579	493.772	456.018	355.219	134.948	466.177	487.518	142.108	444.332	80.3079	339.918	62.8215	67.9023	17.0279	444.28
	43.384	156.246	27.5496	53.4743	310.66	420.973	1352.53	447.699	705.328	437.696	493.779	456.374	355.255	135.159	466.291	487.537	142.142	444.665	80.4955	340.163	62.9359	67.9315	17.0442	444.299
	43.441	156.277	27.5626	53.843	310.677	421.504	1352.86	447.753	705.616	437.735	493.796	456.719	355.306	135.174	466.825	488.153	142.384	445.005	80.5059	340.566	62.9802	68.1164	17.0559	444.327
	43.5081	156.349	27.5839	53.8571	310.689	421.625	1352.88	447.808	705.624	437.907	493.815	456.734	355.338	135.214	467.019	488.178	142.572	445.214	80.6137	340.691	63.0867	68.3645	17.0653	444.338
	43.5418	156.368	27.72	53.8692	310.701	421.664	1352.94	448.198	705.644	437.987	493.962	456.747	355.745	135.25	467.131	488.198	142.67	445.481	80.702	341.031	63.1507	68.3699	17.0942	444.367
	43.6079	156.391	27.7344	53.8847	310.717	422.169	1353.01	448.297	705.795	438.133	493.975	456.753	355.761	135.282	467.293	488.861	142.792	446.093	80.8144	341.464	63.3227	68.3953	17.0976	444.394
	43.6251	156.495	27.7506	53.9042	311.428	422.491	1353.04	448.81	705.807	440.161	493.986	456.897	355.776	135.305	467.352	488.915	142.821	446.226	80.8206	341.508	63.3688	68.4007	17.1252	444.432
	43.6624	156.529	27.7624	54.3348	312.001	422.86	1353.13	448.886	705.856	440.192	494.355	457.1	355.811	135.341	467.594	489.49	142.929	446.415	80.8779	341.603	63.4581	68.4108	17.1301	444.944
	43.7042	156.595	27.7756	54.352	312.015	422.899	1353.24	448.934	706.419	440.225	494.364	457.125	355.839	135.376	467.807	489.509	142.966	446.532	80.986	342.257	63.5061	68.6606	17.1413	444.972
	43.7891	156.682	27.8361	54.3769	312.03	423.036	1353.34	449.054	706.497	440.265	494.775	457.159	355.855	135.676	467.913	489.529	143.015	446.671	81.0041	342.672	63.5381	68.6739	17.1481	445.061
	43.8195	156.706	27.9074	54.3979	312.041	423.103	1353.4	449.435	706.531	440.39	495.28	457.282	355.883	135.738	468.152	490.136	143.258	446.788	81.0585	342.712	63.6916	68.9135	17.1553	445.099
	43.889	156.737	28.0103	54.7031	312.054	423.153	1353.43	449.501	706.567	440.489	495.29	457.301	355.957	135.894	468.237	490.15	143.308	447.489	81.1076	342.999	63.9204	68.9303	17.1625	445.647
	44.017	156.907	28.0601	54.7237	312.068	423.179	1353.46	449.542	706.767	440.595	495.325	457.309	356.37	135.909	468.287	490.164	143.647	447.706	81.1151	343.25	63.9528	68.9345	17.1793	445.672
	44.0706	156.944	28.0872	54.737	312.098	423.721	1353.47	449.728	706.904	440.631	495.847	457.937	356.389	136.045	468.531	490.177	143.877	447.753	81.3695	343.545	64.0229	69.0622	17.1968	445.698
	44.1814	156.981	28.1373	54.7501	312.715	423.83	1353.88	449.982	707.03	440.696	496.126	458.093	356.414	136.094	468.641	490.799	144.12	447.981	81.3851	344.097	64.0632	69.201	17.2116	445.718
	44.2077	157.128	28.1608	54.7872	312.732	424.265	1353.89	450.122	707.052	440.772	496.144	458.66	356.448	136.128	468.748	490.84	144.39	448.129	81.4437	344.323	64.0976	69.2164	17.2226	445.742
	44.2709	157.186	28.1985	54.8046	312.746	424.294	1353.91	450.162	707.226	440.813	496.215	458.667	356.468	136.143	468.826	490.901	144.636	448.402	81.5625	344.51	64.1355	69.2217	17.2548	445.758
	44.3137	157.227	28.2205	55.693	312.762	424.323	1353.92	450.241	707.255	441.145	496.229	458.671	356.959	136.156	469.015	490.919	144.714	448.667	81.9612	344.9	64.2074	69.2268	17.294	445.791
	44.3558	157.293	28.2539	55.7095	312.778	424.348	1354.02	450.287	707.492	441.469	496.56	458.675	356.979	136.169	469.155	490.948	144.829	449.091	82.1332	345.023	64.2645	69.3188	17.3042	446.378
	44.4069	157.31	28.3004	55.7244	313.326	424.378	1354.04	450.328	707.496	441.591	496.569	458.682	356.993	136.181	469.734	491.493	144.952	449.23	82.1416	345.211	64.703	69.3692	17.3289	446.399
	44.4734	157.353	28.3266	55.739	313.341	424.516	1354.14	450.46	707.654	441.615	496.595	458.988	357.015	136.199	470.018	491.504	145.078	449.301	82.1508	345.338	64.7399	69.9227	17.3564	446.42
	44.6075	157.43	28.3446	55.76	313.353	424.545	1354.18	450.535	707.894	441.705	496.65	458.997	357.036	136.212	470.112	491.522	145.113	449.69	82.1619	345.973	64.8241	69.9469	17.4035	446.457
	44.6909	157.443	28.3568	55.7813	313.365	424.815	1354.26	450.719	708.16	442.742	497.316	459.001	357.089	136.249	470.152	491.537	145.158	449.724	82.1734	346.272	64.9628	69.9811	17.4244	446.481
	44.8381	157.475	28.3709	55.7977	313.377	425.093	1354.34	450.778	708.165	442.79	497.32	459.005	357.119	136.262	470.653	491.554	145.38	449.831	82.2243	346.668	65.0139	70.1527	17.4514	447.006
	44.8927	157.759	28.379	56.205	313.418	425.118	1354.42	450.856	708.277	442.826	497.33	459.009	357.14	136.291	470.69	491.577	145.641	450.226	82.2501	346.979	65.0844	70.1882	17.5538	447.067
	44.972	157.839	28.4337	56.2165	313.436	425.146	1354.55	450.936	708.294	442.969	497.616	459.013	357.207	136.352	470.948	491.976	145.899	450.295	82.4385	347.071	65.2481	70.2278	17.5926	447.088
	45.0358	157.865	28.4441	56.2308	313.455	425.567	1354.77	451.068	708.346	443.085	497.625	459.017	357.583	136.381	471.037	492.201	146.001	450.804	82.7542	347.294	65.3273	70.3919	17.5957	447.104
	45.097	158.022	28.4502	56.2435	314.038	425.66	1354.81	451.206	708.383	443.216	497.645	459.021	357.6	136.406	471.224	492.232	146.06	451.251	82.8179	347.996	65.3672	70.5841	17.6092	447.117
	45.169	158.248	28.4557	56.2595	314.058	425.722	1354.95	451.358	708.55	443.249	497.981	459.025	357.623	136.421	471.807	492.244	146.121	451.449	82.92	348.078	65.4146	70.6189	17.6513	447.653
	45.2405	158.29	28.46	56.2807	314.08	425.775	1355.01	451.43	708.645	443.337	497.987	459.031	357.642	136.638	471.851	492.265	146.299	451.578	82.9484	348.776	65.4667	70.8239	17.67	447.674
	45.2922	158.377	28.4646	56.3006	314.095	426.062	1355.54	451.472	709.012	443.371	498.005	459.17	357.678	136.724	472.011	492.288	146.36	451.653	83.0877	348.799	65.5624	70.8364	17.6804	447.688
	45.3177	158.427	28.4692	56.3195	314.11	426.129	1355.58	451.503	709.6	443.562	498.009	459.196	357.693	136.74	472.395	492.305	146.482	451.8	83.0964	349.306	65.6206	71.2063	17.6886	447.71
	45.3735	158.464	28.4738	56.8509	314.144	426.203	1355.6	451.523	709.632	443.615	498.19	459.322	357.713	136.753	473.03	492.319	146.815	452.091	83.1646	349.6	65.6492	71.2984	17.6943	447.732
	45.4969	158.486	28.4798	56.8634	314.691	426.505	1355.73	451.584	709.882	444.006	498.196	459.691	357.773	136.799	473.454	492.874	146.862	452.197	83.3117	350.204	65.8438	71.3806	17.7142	447.812
	45.5276	158.52	28.4857	56.8847	314.704	426.576	1355.82	451.688	710.085	444.067	498.533	459.789	358.192	136.825	473.642	492.899	146.906	452.346	83.4345	350.311	65.8829	71.5041	17.7206	447.819
	45.5775	158.793	28.4914	56.9125	314.722	426.63	1355.88	451.787	710.193	444.22	498.54	459.95	358.214	136.841	473.65	492.943	147.042	452.405	83.649	350.445	65.9241	71.5144	17.7413	447.837
	45.7164	158.83	28.8108	56.9432	314.738	426.661	1356.04	451.931	710.227	444.22	498.764	460.068	358.225	136.857	473.824	492.954	147.233	452.592	83.6613	350.516	65.9919	71.6006	17.7537	448.353
	45.8055	158.905	28.855	57.3488	314.761	426.684	1356.07	451.971	710.298	448.575	498.885	460.143	358.256	137.113	473.948	493.002	147.269	452.769	83.6705	350.577	66.0334	71.669	17.7658	448.385
	45.8723	158.922	28.8692	57.3667	314.785	426.734	1356.11	452.015	710.456	448.619	498.891	460.154	358.282	137.229	473.986	493.002	147.349	452.864	83.6862	350.808	66.0911	71.7689	17.7811	448.402
	45.923	159.051	28.8789	57.3668	315.401	427.228	1356.26	452.056	710.773	448.651	499.222	460.175	358.343	137.322	474.09	493.556	147.774	453.073	83.8125	350.901	66.1462	71.7915	17.788	448.442
	45.9682	159.111	28.8853	57.3885	315.413	427.262	1356.4	452.088	710.779	448.777	499.617	460.181	358.375	137.474	474.407	493.594	147.821	453.248	83.9612	351.264	66.19	71.8945	17.8036	448.463
	46.0001	159.129	28.8954	57.7136	315.434	427.292	1356.66	452.104	710.837	448.818	499.778	460.398	358.814	137.498	474.568	493.608	147.951	454.031	84.0521	351.948	66.4302	71.9383	17.838	448.471
	46.0496	159.151	28.9305	57.7366	315.454	427.451	1356.73	452.329	710.857	448.866	499.941	460.843	358.833	137.539	474.612	493.621	148.136	454.38	84.073	352.046	66.5156	72.0827	17.8475	449.078
	46.1575	159.37	29.0799	57.7513	315.469	427.917	1356.87	452.444	711.358	448.903	499.95	460.863	358.862	137.653	474.635	493.63	148.411	454.732	84.3394	352.162	66.5562	72.2583	17.8723	449.091
	46.1834	159.393	29.1019	57.7822	315.487	427.983	1356.94	452.511	711.459	448.956	499.961	460.891	358.892	137.671	474.709	494.235	148.536	454.878	84.3899	352.273	66.78	72.2773	17.9462	449.11
	46.2353	159.428	29.1208	58.0155	316.018	428.099	1356.97	452.552	711.525	449.106	499.969	460.9	358.924	137.692	474.955	494.258	148.748	454.953	84.4842	352.822	66.8381	72.4191	17.9658	449.192
	46.3258	159.451	29.1308	58.551	316.032	428.147	1357.01	452.984	711.557	449.146	500.243	461.003	358.96	137.784	475.039	494.303	148.858	455.286	84.5174	353.074	66.8691	72.4692	17.9953	449.204
	46.3562	159.483	29.2218	58.5685	316.043	428.524	1357.46	453.193	712.078	450.393	500.248	461.032	359.06	137.809	475.382	494.315	148.94	455.784	84.6531	353.46	66.9273	72.504	18.087	449.232
	46.3847	159.573	29.2369	58.5917	316.05	428.543	1357.55	453.259	712.18	450.434	500.549	461.197	359.099	137.878	475.519	494.326	149.215	456.039	84.706	353.664	67.0047	72.5086	18.1406	449.774
	46.4151	159.712	29.2652	58.6168	316.061	428.581	1357.6	453.346	712.238	450.462	500.614	461.22	359.452	137.917	475.742	494.365	149.445	456.345	84.8217	353.783	67.4091	72.5143	18.21	449.798
	46.4602	159.754	29.3064	58.6494	316.077	428.865	1357.64	453.397	712.293	450.54	500.629	461.583	359.473	138.099	475.78	494.949	149.514	456.799	84.8541	353.986	67.4631	72.6707	18.2282	449.831
	46.5046	159.902	29.3279	58.7109	316.1	428.922	1357.71	453.672	712.346	450.676	500.82	461.606	359.495	138.135	476.397	494.998	150.268	456.912	84.8882	354.139	67.5155	73.1281	18.2447	449.851
	46.6321	159.932	29.3397	58.728	316.75	429.407	1357.81	453.774	712.496	450.884	500.825	461.709	359.512	138.289	476.535	495.026	150.513	457.217	85.0035	354.178	67.5789	73.1914	18.2758	449.87
	46.6578	159.964	29.3535	58.7473	316.766	429.442	1357.89	453.819	712.8	451.045	501.46	462.021	359.545	138.392	476.563	495.047	150.545	457.458	85.008	354.826	67.6389	73.2948	18.2974	450.311
	46.6858	159.99	29.3717	58.764	316.784	429.487	1357.92	453.996	712.822	451.173	501.699	462.089	359.596	138.417	476.668	495.07	150.857	457.669	85.0288	355.223	67.6926	73.3547	18.303	450.329
	46.8135	160.028	29.3936	58.7802	316.799	429.523	1358.08	454.045	712.845	451.301	501.706	462.119	360.071	138.448	476.889	495.613	151.139	458.005	85.1752	355.597	67.7198	73.3668	18.3151	450.34
	46.8483	160.151	29.4032	59.9392	316.816	429.931	1358.25	454.07	713.028	451.394	501.715	462.308	360.089	138.575	476.97	495.639	151.257	458.077	85.3577	355.755	67.7759	73.4697	18.3494	450.36
	46.8972	160.204	29.5133	59.9613	316.87	429.987	1358.35	454.345	713.339	451.425	501.726	462.672	360.118	138.633	477.293	495.68	151.382	458.22	85.3868	356.111	67.809	73.514	18.3537	450.385
	46.9306	160.463	29.5276	59.9776	317.384	430.133	1358.51	454.41	713.529	451.68	501.994	462.782	360.153	138.658	477.568	495.697	151.548	458.337	85.3915	356.159	67.9266	73.5869	18.3768	450.413
	47.0687	160.571	29.5408	59.9953	317.402	430.165	1358.54	454.462	713.545	451.845	502.008	463.217	360.191	138.767	477.578	495.709	151.576	458.461	85.4155	356.467	67.9642	73.6003	18.4024	450.424
	47.1141	160.612	29.5509	60.0089	317.422	430.231	1358.56	454.55	713.588	451.874	502.621	463.395	360.236	138.833	477.692	495.73	151.728	458.694	85.4956	356.629	68.0711	73.7233	18.4105	450.445
	47.2924	160.661	29.7456	60.4714	317.438	430.271	1358.8	454.61	714.241	451.945	502.627	463.405	360.28	138.848	477.763	495.741	151.763	458.737	85.6041	356.75	68.1305	74.1308	18.4204	451.018
	47.5446	160.697	29.7596	60.4961	317.463	430.384	1358.9	454.631	714.314	452.109	502.638	463.491	360.721	138.861	477.821	496.248	151.888	458.959	85.6812	357.056	68.2261	74.2154	18.4265	451.033
	47.5677	160.73	29.7724	60.512	317.48	430.417	1358.91	456.093	714.719	452.505	502.661	463.509	360.737	138.994	477.843	496.306	152.527	459.225	85.7028	357.227	68.3298	74.2797	18.4524	451.041
	47.6294	160.751	29.7854	60.5308	318.123	430.8	1358.96	456.274	714.857	452.54	503.012	463.587	360.764	139.008	477.967	496.332	152.72	459.319	85.8732	358.062	68.5569	74.3066	18.4586	451.065
	47.6752	160.811	29.7966	60.5439	318.148	430.831	1359.03	456.319	714.942	452.608	503.021	463.597	360.788	139.06	478.207	496.349	152.786	459.372	86.0397	358.244	68.6069	74.4252	18.4848	451.08
	47.7578	160.928	29.8108	60.5647	318.726	430.854	1359.06	456.416	714.968	452.671	503.439	463.603	360.814	139.189	478.428	496.387	152.952	459.464	86.1234	358.33	68.6728	74.6321	18.4907	451.101
	47.8671	161.045	29.8287	61.0135	318.739	431.456	1359.12	456.464	715.566	452.777	503.447	463.67	360.84	139.307	478.63	497	153.048	459.899	86.1281	359.89	68.7356	74.8091	18.5477	451.122
	47.9503	161.128	29.9855	61.0309	318.749	431.54	1359.16	456.815	715.604	452.848	503.455	463.677	360.873	139.319	478.727	497.028	153.276	460.062	86.2966	360.1	68.7935	74.8598	18.5542	451.149
	48.0209	161.18	30.0076	61.0445	318.758	431.559	1359.51	456.917	715.682	452.96	503.574	463.762	360.896	139.333	478.816	497.091	153.329	460.125	86.619	360.427	68.8347	74.9129	18.6235	451.693
	48.0574	161.237	30.0606	61.0784	318.768	431.683	1359.53	456.964	715.836	452.998	503.962	464.224	361.333	139.348	478.967	497.59	153.631	460.214	86.663	360.925	68.8917	74.9824	18.668	451.712
	48.16	161.264	30.0832	61.0971	318.778	431.711	1359.57	457.003	715.863	453.305	504.207	464.327	361.35	139.382	479.356	497.673	153.976	460.374	86.671	361.098	68.9591	74.99	18.7868	451.755
	48.2221	161.29	30.0989	61.11	318.792	432.12	1359.64	457.049	715.987	453.564	504.215	464.841	361.368	139.424	479.47	497.78	154.242	460.608	86.8333	361.173	69.4336	75.0651	18.832	451.809
	48.2963	161.403	30.1287	61.1215	319.449	432.207	1359.68	457.1	716.325	453.635	504.231	464.855	361.392	139.53	479.482	498.341	154.439	460.795	87.0187	361.4	69.5101	75.2275	18.8441	451.835
	48.4054	161.428	30.149	61.142	319.462	432.514	1359.77	457.501	716.763	453.682	504.583	465.457	361.421	139.552	479.742	498.349	154.568	461.171	87.1344	361.453	69.6122	75.2488	18.878	452.335
	48.567	161.453	30.3171	61.1598	319.481	433.031	1359.81	457.549	716.773	453.775	504.59	465.465	361.443	139.567	479.751	498.386	154.811	461.229	87.2787	361.758	69.673	75.5472	18.9142	452.346
	48.6182	161.48	30.3271	61.6383	319.496	433.067	1359.83	457.7	716.799	454.115	504.867	465.619	361.467	139.691	479.997	498.992	154.931	461.489	87.3049	361.972	69.701	75.6455	18.9312	452.371
	48.6377	161.595	30.3361	61.6521	319.511	433.1	1360.06	457.961	716.825	454.186	504.897	465.659	361.545	139.834	480.184	499.011	155.027	461.561	87.3605	362.302	69.7406	75.7365	18.9438	452.415
	48.6779	161.612	30.3504	61.6665	319.532	433.421	1360.2	458.065	716.878	455.153	504.908	466.028	361.974	139.889	480.333	499.031	155.229	462.148	87.6035	362.666	69.7801	75.7448	18.9503	452.424
	48.805	161.65	30.3649	61.686	320.072	433.512	1360.21	458.135	717.255	455.242	505.302	466.373	361.991	139.908	480.64	499.058	155.518	462.19	87.6392	363.165	69.8674	75.7486	18.9738	452.449
	48.8669	161.833	30.3857	61.9258	320.085	433.546	1360.24	458.577	717.495	455.452	505.315	466.392	362.009	139.957	480.659	499.085	155.723	462.457	87.6932	363.658	69.8979	75.9198	18.9866	452.485
	48.9823	161.845	30.5658	61.9391	320.097	433.714	1360.32	458.928	717.668	455.552	505.485	466.504	362.033	139.975	480.785	499.605	155.939	462.631	87.9819	363.997	69.9488	76.1319	19.0004	453.041
	49.039	161.912	30.5872	61.9746	320.11	433.745	1360.35	459.169	717.704	455.581	505.498	466.521	362.087	140.089	480.806	499.643	156.429	462.742	87.9903	364.393	70.3405	76.1404	19.0087	453.055
	49.2139	162.051	30.6058	62.5054	320.123	433.799	1360.44	459.302	718.14	455.622	505.684	466.7	362.118	140.618	481.061	499.658	157.001	463.088	88.0014	364.454	70.4257	76.1714	19.0229	453.077
	49.2412	162.068	30.6292	62.5257	320.136	434.19	1360.48	459.338	718.211	455.668	505.689	466.793	362.144	140.726	481.244	499.67	157.229	463.278	88.0714	364.852	70.4813	76.3898	19.0287	453.085
	49.2783	162.196	30.6779	62.5478	320.181	434.335	1360.53	459.875	718.322	455.708	505.722	467.198	362.159	140.741	481.676	499.684	157.824	463.498	88.0795	365.173	70.5753	76.4138	19.0486	453.11
	49.3763	162.38	30.7436	62.5669	320.765	434.836	1360.71	459.974	718.835	455.768	505.939	467.205	362.586	140.766	481.967	499.696	157.858	464.003	88.1281	365.69	70.6521	76.4189	19.0746	453.137
	49.4394	162.443	30.7611	62.5898	320.785	434.879	1360.98	460.009	718.841	455.852	505.946	467.224	362.601	140.827	482.009	499.733	158.868	464.164	88.4643	365.773	70.6639	76.6095	19.0881	453.152
	49.5209	162.519	30.7744	62.9224	320.799	435.071	1361.04	460.103	718.865	455.88	506.096	467.232	362.621	140.993	482.237	500.37	159.048	464.373	88.4789	365.998	70.7081	76.8046	19.101	453.68
	49.562	162.54	30.7927	62.9518	320.815	435.195	1361.17	460.343	719.103	455.972	506.755	467.236	362.646	141.011	482.307	500.386	159.398	464.49	88.4943	366.364	70.7485	76.9132	19.1268	453.702
	49.6347	162.554	30.8076	62.9756	320.835	435.237	1361.21	460.366	719.559	456.017	506.771	467.242	362.682	141.034	482.526	500.404	159.522	464.863	88.6183	366.613	70.8287	77.0384	19.1428	453.755
	49.7277	162.601	30.9268	63.7716	321.43	435.299	1361.32	460.486	719.575	456.207	506.928	467.259	362.704	141.047	482.611	500.424	159.539	465.106	88.712	366.635	70.925	77.1241	19.1686	453.789
	49.8658	162.757	30.9571	63.7882	321.447	435.741	1361.54	460.604	719.625	456.435	507.081	467.423	362.755	141.066	482.944	500.447	159.71	465.483	88.7919	366.668	71.0021	77.1317	19.1722	453.82
	49.8972	162.789	31.0346	63.8042	321.458	435.779	1361.57	460.63	719.663	456.984	507.089	467.63	362.771	141.115	483.07	500.97	159.947	465.592	88.8718	367.306	71.0786	77.1799	19.1971	454.287
	49.951	162.816	31.0464	63.8194	321.471	435.82	1361.62	460.662	720.132	457.018	507.184	467.933	363.2	141.135	483.18	501.019	160.053	465.663	88.9806	367.43	71.1333	77.2886	19.2197	454.305
	49.9961	162.998	31.0596	63.8317	321.486	435.915	1361.68	461.042	720.264	457.092	507.205	467.943	363.213	141.185	483.3	501.059	160.482	465.821	88.994	368.058	71.2224	77.3669	19.2812	454.354
	50.0281	163.018	31.0822	63.8646	321.501	436.451	1361.92	461.121	720.5	457.146	507.499	468.127	363.235	141.237	483.404	501.638	160.644	465.929	89.1151	368.454	71.2602	77.3791	19.2897	454.377
	50.1063	163.034	31.0927	64.3159	321.537	436.473	1362.12	461.642	720.612	457.281	507.503	468.325	363.258	141.277	483.541	501.651	160.852	466.053	89.1831	368.542	71.417	77.3949	19.3605	454.403
	50.1578	163.085	31.1027	64.339	322.176	436.488	1362.26	461.787	720.758	457.585	507.511	468.39	363.293	141.285	483.553	501.678	161.376	466.527	89.2642	369.353	71.6217	77.4074	19.3769	454.416
	50.2344	163.105	31.2723	64.3624	322.194	436.5	1362.27	461.832	720.888	457.629	507.665	468.473	363.312	141.297	483.947	501.69	161.436	466.691	89.2696	369.544	71.7158	77.5961	19.4018	454.446
	50.2918	163.245	31.3009	64.5435	322.824	436.536	1362.29	461.891	720.956	457.699	508.149	468.59	363.347	141.367	484.329	501.704	161.513	466.802	89.4821	369.782	71.7729	77.7379	19.5301	455.051
	50.3934	163.308	31.3127	64.5436	322.846	436.932	1362.39	461.93	721.194	457.782	508.161	468.673	363.377	141.4	484.559	501.728	162.069	466.872	89.5004	370.347	71.8308	77.8711	19.5674	455.081
	50.527	163.357	31.3204	64.5437	322.87	437.176	1362.73	462.042	721.476	457.825	508.676	468.682	363.806	141.432	485.387	502.296	162.179	467.091	89.5404	370.369	71.8775	77.9487	19.5918	455.098
	50.5869	163.387	31.3291	64.9199	323.508	437.193	1362.8	462.111	721.527	459.347	508.686	468.783	363.822	141.451	485.505	502.359	162.373	467.165	89.7914	370.854	71.9187	78.2479	19.6021	455.121
	50.7035	163.404	31.335	64.95	323.521	437.216	1362.83	462.188	721.578	459.389	508.764	468.819	363.846	141.52	485.551	502.381	162.437	467.294	89.8166	371.148	71.9754	78.5249	19.6078	455.157
	50.7481	163.547	31.348	64.9627	323.535	437.247	1362.86	462.433	721.868	459.594	509.025	468.87	363.871	141.542	485.895	502.403	162.799	467.472	89.91	371.24	72.0294	78.6769	19.6152	455.69
	50.8203	163.56	31.5097	65.4936	323.547	437.796	1362.87	462.468	722.081	459.745	509.041	469.027	363.895	141.593	486.004	502.428	162.854	467.685	89.9252	371.536	72.0748	78.6839	19.6382	455.718
	50.8533	163.626	31.523	65.5064	323.564	437.827	1362.96	462.845	722.128	459.887	509.054	469.037	363.941	141.604	486.232	502.437	163.087	467.983	90.2291	371.566	72.1144	79.0392	19.6491	455.742
	50.9206	163.757	31.5299	65.5191	323.584	437.881	1363	462.951	722.262	459.967	509.419	469.35	363.975	141.703	486.359	502.963	163.139	468.061	90.2591	372.313	72.2011	79.1048	19.6534	455.785
	50.9412	163.774	31.5383	65.5368	324.172	437.939	1363.01	463.013	722.323	460.194	509.427	469.359	364.016	141.85	486.547	503.003	163.302	468.524	90.2866	372.511	72.2437	79.1692	19.6674	455.859
	51.0027	163.879	31.5481	65.5591	324.195	437.983	1363.24	463.059	722.85	460.4	509.44	469.37	364.432	141.896	486.683	503.041	163.417	468.745	90.3908	372.628	72.4834	79.1791	19.6765	456.431
	51.0346	164.02	31.5551	66.3002	324.217	438.028	1363.33	463.316	722.871	460.451	509.725	469.377	364.45	141.922	486.861	503.079	163.644	468.856	90.6675	373.119	72.5397	79.235	19.7029	456.452
	51.0927	164.06	31.5664	66.3132	324.232	438.059	1363.43	463.605	723.01	460.518	509.742	469.384	364.47	141.937	487.096	503.101	164.004	469.14	90.6795	373.464	72.6181	79.2884	19.7098	456.491
	51.1445	164.081	31.5768	66.3319	324.244	438.609	1363.46	463.665	723.397	460.549	509.999	469.667	364.495	141.945	487.156	503.14	164.123	469.287	90.7218	373.833	72.6857	79.309	19.726	456.514
	51.2066	164.3	31.802	66.3484	324.268	438.631	1363.51	464.253	723.402	460.579	510.034	469.676	364.531	141.955	487.47	503.7	164.304	469.446	90.7293	374.242	72.749	79.3419	19.7473	456.988
	51.3383	164.34	31.8297	67.0756	324.816	438.651	1363.68	464.293	723.48	460.61	510.482	469.682	364.555	142.017	487.724	503.716	164.376	469.58	90.9894	374.295	72.8045	79.6383	19.7624	457.021
	51.4089	164.356	31.8631	67.1716	324.835	438.694	1363.72	464.417	723.56	460.641	510.491	470.007	364.58	142.086	487.843	503.725	164.472	469.682	91.0019	374.504	72.9374	79.6608	19.7737	457.036
	51.5284	164.374	31.8762	67.1868	324.853	439.049	1363.79	464.498	723.583	460.695	510.507	470.263	365.05	142.096	487.976	503.764	164.571	469.752	91.1925	374.555	73.0285	79.6721	19.7875	457.063
	51.6449	164.396	31.8855	67.2013	324.868	439.11	1363.92	464.526	723.61	461.136	510.883	470.478	365.076	142.237	488.238	503.838	164.692	470.056	91.207	374.943	73.3472	79.696	19.818	457.102
	51.6949	164.5	31.898	67.2152	324.884	439.142	1364.06	464.819	723.841	461.286	510.89	470.49	365.091	142.294	488.26	504.39	164.812	470.07	91.217	375.255	73.4021	79.7916	19.8382	457.117
	51.7918	164.537	31.9147	67.2154	324.91	439.204	1364.18	464.941	723.889	461.357	510.916	470.509	365.106	142.307	488.303	504.402	164.922	470.438	91.3082	375.474	73.4454	79.8405	19.86	457.137
	51.8685	164.839	32.0146	67.233	326.28	439.269	1364.28	465.011	724.223	462.086	511.1	470.519	365.122	142.324	488.538	504.451	165.17	470.7	91.3197	375.5	73.5111	79.9765	19.901	457.738
	51.9478	164.86	32.0709	67.2473	327.587	439.323	1364.37	465.551	724.291	462.155	511.587	470.535	365.171	142.379	488.673	504.476	165.237	470.776	91.4983	375.585	73.6284	79.9819	19.9252	457.812
	52.0805	164.924	32.0999	67.2659	327.606	439.566	1364.52	465.598	724.384	462.224	511.601	470.871	365.192	142.4	488.8	505.029	165.487	470.895	91.5247	375.98	73.6617	80.0423	19.9737	457.821
	52.1215	164.962	32.1311	67.8707	327.623	439.595	1364.58	465.675	724.426	462.265	512.035	470.897	365.678	142.417	488.821	505.039	165.681	471.092	91.6544	376.085	73.6988	80.1031	20.069	457.841
	52.1583	165.067	32.19	67.8933	327.634	439.612	1364.85	465.734	724.854	462.337	512.043	470.914	365.697	142.44	488.887	505.047	165.983	471.196	91.7095	376.146	73.8709	80.1274	20.1852	457.853
	52.1813	165.092	32.2125	67.9192	327.646	439.744	1364.91	465.899	725.184	462.367	512.052	470.922	365.713	142.458	489.101	505.104	166.194	471.631	91.7102	376.206	73.9063	80.1445	20.1953	457.877
	52.3835	165.217	32.2516	68.1912	327.658	439.986	1364.94	465.974	725.454	462.415	512.059	471.062	365.741	142.585	489.173	505.123	166.325	471.935	91.8879	376.735	74.0028	80.3917	20.2048	458.416
	52.4461	165.234	32.3127	68.2077	327.673	440.07	1365.03	466.014	725.556	462.47	512.084	471.077	365.757	142.773	489.179	505.13	166.516	471.976	91.9003	377.216	74.1027	80.3964	20.2098	458.445
	52.5496	165.299	32.3362	68.236	328.334	440.783	1365.12	466.218	725.6	462.617	512.524	471.083	365.776	142.788	489.314	505.716	166.697	472.383	92	377.356	74.1646	80.45	20.2161	458.47
	52.6208	165.328	32.3526	68.2633	328.36	440.8	1365.14	466.246	725.62	462.768	512.749	471.094	365.811	142.827	489.598	505.759	166.812	472.68	92.3826	377.625	74.2707	80.4754	20.2304	458.488
	52.6562	165.388	32.4471	68.2816	328.381	440.835	1365.18	466.279	725.761	462.923	512.755	471.112	365.845	142.847	489.877	505.803	166.932	472.942	92.3878	377.659	74.3442	80.5278	20.2358	458.516
	52.7066	165.545	32.4622	68.2997	328.954	440.987	1365.24	466.713	725.842	462.968	513.099	471.118	365.874	142.904	489.918	505.826	167.175	473.164	92.4035	378.032	74.4123	80.6422	20.2689	458.551
	52.7844	165.581	32.4713	68.9117	328.971	441.224	1365.31	466.78	726.233	463.032	513.12	471.127	366.302	142.919	489.939	505.843	167.539	473.378	92.7896	379.01	74.5895	80.689	20.2865	459.101
	52.8011	165.693	32.4817	69.3493	328.987	441.303	1365.4	466.815	726.248	463.065	513.142	471.136	366.33	142.937	490.045	506.388	167.629	473.638	92.8006	379.156	74.6522	80.8134	20.3019	459.124
	52.8425	165.743	32.4918	69.3641	329.003	441.329	1365.44	466.839	726.286	463.181	513.156	471.529	366.353	142.972	490.095	506.423	168.219	474.017	92.8147	379.318	74.7197	80.8239	20.3234	459.132
	52.8833	165.771	32.5025	69.3828	329.026	441.641	1365.59	467.403	726.342	463.213	513.582	471.542	366.379	142.983	490.846	506.444	168.585	474.331	92.9645	379.468	74.832	81.0035	20.3387	459.185
	52.9848	165.807	32.5106	69.4249	329.048	442.016	1365.72	467.448	726.405	463.278	513.588	471.6	366.414	142.995	490.891	506.467	168.857	474.943	93.1434	379.512	74.9043	81.0787	20.346	459.205
	53.0165	166.02	32.6944	69.4579	329.626	442.18	1366.01	467.563	726.435	463.314	513.695	471.824	366.443	143.01	491.071	506.488	169.002	475.302	93.1545	379.794	74.9308	81.1807	20.3557	459.217
	53.1306	166.116	32.7067	70.1283	329.647	442.218	1366.06	467.763	726.603	463.344	513.699	472.02	366.477	143.023	491.111	506.502	169.054	475.487	93.3084	379.842	75.0024	81.2451	20.3681	459.241
	53.1531	166.172	32.7173	70.1436	329.661	442.494	1366.17	467.908	726.889	463.41	513.707	472.361	366.921	143.033	491.341	506.526	169.159	475.753	93.4432	380.654	75.3415	81.257	20.3804	459.272
	53.1826	166.188	32.7244	70.1683	329.674	442.524	1366.2	468.053	726.922	463.582	513.98	472.395	366.934	143.038	491.761	507.005	169.31	475.805	93.8405	380.86	75.4021	81.5066	20.3869	459.766
	53.2972	166.217	32.7329	70.1866	329.687	442.556	1366.23	468.087	726.977	463.804	513.984	472.402	366.952	143.044	491.951	507.041	169.549	476.063	93.8561	380.912	75.4378	81.7057	20.403	459.806
	53.3591	166.483	32.7408	70.2103	329.703	442.578	1366.29	468.137	727.147	463.882	514.318	472.474	366.981	143.049	492.595	507.132	169.846	476.359	93.9717	381.881	75.4678	81.7209	20.4193	459.852
	53.4045	166.508	32.7523	70.6965	329.731	442.883	1366.37	468.156	727.477	463.914	514.325	472.798	367.019	143.159	492.711	507.158	169.951	476.737	94.0099	382.129	75.5421	81.8124	20.4385	459.878
	53.452	166.547	32.962	70.7162	330.291	443.355	1366.41	468.572	727.615	463.941	514.333	473.081	367.065	143.178	492.759	507.256	170.174	476.909	94.029	382.512	75.6345	82.0332	20.4627	459.888
	53.4807	166.597	32.9765	70.7378	330.304	443.397	1366.66	468.641	727.81	463.993	514.34	473.436	367.535	143.194	492.858	507.798	170.404	476.948	94.036	382.722	75.6805	82.1716	20.5082	460.458
	53.5564	166.721	32.993	70.7626	330.321	443.494	1366.79	468.689	727.987	464.533	514.376	473.517	367.554	143.412	492.912	507.822	170.629	477.079	94.2391	383.325	75.814	82.2405	20.5225	460.466
	53.6743	166.763	33.0048	70.7895	330.332	443.527	1366.83	468.729	728.275	464.565	514.805	473.57	367.576	143.596	492.943	507.87	170.861	477.245	94.2438	383.632	76.0197	82.2487	20.5454	460.477
	53.7321	166.806	33.0258	71.4652	330.344	443.786	1366.85	468.875	728.4	464.666	514.812	473.595	367.603	143.657	493.184	507.898	170.999	477.498	94.3837	383.803	76.0626	82.3739	20.5764	460.501
	53.8267	166.977	33.0475	71.4828	330.354	443.858	1366.91	469.273	728.461	465.81	514.822	473.877	367.628	143.732	493.197	507.962	171.185	477.581	94.4091	383.922	76.0907	82.4944	20.6064	460.514
	53.8702	167.005	33.0617	71.5058	330.381	443.928	1366.97	469.356	728.497	465.842	515.16	473.92	367.65	143.743	493.297	508.315	171.652	477.953	94.4621	385.092	76.12	82.5006	20.6271	460.53
	54.0011	167.205	33.1199	71.5227	330.967	444.195	1367.02	469.53	728.836	465.989	515.165	473.926	367.678	143.788	493.487	508.526	171.858	478.167	94.6471	385.792	76.1602	82.5112	20.6461	460.599
	54.0341	167.266	33.2392	71.5353	330.99	444.26	1367.3	469.701	728.932	466.023	515.287	473.933	367.746	143.913	493.598	508.58	172.113	478.397	94.7911	386.047	76.2399	82.5337	20.782	460.606
	54.1854	167.281	33.254	71.557	331.012	444.597	1367.38	469.957	729.391	466.393	515.293	473.94	368.173	143.954	493.785	509.178	172.339	478.619	94.7952	386.101	76.2789	82.9885	20.8175	461.16
	54.3221	167.313	33.2634	71.5763	331.05	444.628	1367.43	470.122	729.551	466.483	515.968	474.18	368.191	144.193	493.837	509.246	172.552	478.738	94.8057	386.648	76.3545	83.0338	20.8246	461.185
	54.4212	167.34	33.2792	72.257	331.068	444.654	1367.47	470.197	729.664	466.531	515.979	474.318	368.214	144.245	494.093	509.27	172.747	478.839	95.0093	386.694	76.4602	83.108	20.8768	461.212
	54.4582	167.526	33.2927	72.5191	331.092	444.675	1367.53	470.391	729.731	466.587	516.001	474.844	368.248	144.378	494.533	509.307	173.008	479.515	95.382	386.776	76.5336	83.1672	20.8824	461.221
	54.5198	167.554	33.3078	72.5327	331.699	444.697	1367.66	470.582	729.837	466.636	516.017	475.062	368.264	144.408	495.304	509.837	173.389	479.756	95.3912	387.148	76.7876	83.231	20.8936	461.248
	54.6014	167.578	33.5036	72.5519	331.726	444.728	1367.99	470.666	729.867	466.732	516.183	475.373	368.292	144.443	495.397	509.859	173.449	479.936	95.6506	388	76.8738	83.3349	20.898	461.277
	54.6813	167.589	33.5154	72.5815	331.753	445.143	1368.06	470.702	729.907	466.862	516.365	475.381	368.329	144.498	495.474	509.879	173.629	480.05	95.8317	388.451	76.9288	83.4009	20.9072	461.831
	54.7223	167.625	33.5279	73.0814	332.366	445.171	1368.14	470.791	730.195	466.908	516.626	475.968	368.38	144.556	495.479	509.893	173.743	480.255	95.8426	389.082	76.9959	83.474	20.9177	461.888
	54.7657	167.747	33.5353	73.101	332.394	445.413	1368.22	470.846	730.829	466.939	517.281	475.979	368.781	144.565	496.003	509.91	174	480.639	95.8515	389.628	77.0417	83.4811	20.9278	461.903
	54.9425	167.953	33.5447	73.1011	332.417	445.665	1368.24	471.031	730.92	467.071	517.287	475.997	368.8	144.576	496.082	510.363	174.308	480.813	96.2256	390.111	77.0843	83.4981	20.9361	461.928
	54.9886	167.97	33.5664	73.1149	332.44	446.077	1368.26	471.07	731.303	467.102	517.294	476.007	368.813	144.59	496.504	510.474	174.529	480.994	96.2398	390.792	77.1533	83.6443	20.9447	461.948
	55.0143	167.998	33.6678	73.1311	333.013	446.131	1368.39	471.118	731.505	467.132	517.386	476.242	368.842	144.611	496.61	510.505	174.963	481.184	96.2456	391.222	77.2145	83.9284	20.9794	461.971
	55.1399	168.195	33.6812	73.1313	333.029	446.189	1368.42	471.231	731.576	467.185	517.393	476.724	368.855	144.679	496.922	510.517	175.438	481.361	96.3846	391.465	77.2656	83.9611	20.9969	462.55
	55.2122	168.207	33.6977	73.1698	333.048	446.209	1368.53	471.746	731.686	467.211	517.595	476.739	368.89	144.694	496.998	510.546	175.598	481.498	96.3891	392.37	77.2996	83.9694	21.0013	462.576
	55.2805	168.29	33.7163	73.199	333.062	446.621	1368.69	471.862	731.703	467.349	517.6	476.823	368.916	144.716	497.186	511.183	176	481.701	96.4236	392.637	77.3783	84.1114	21.0078	462.586
	55.3625	168.391	33.7507	73.2171	333.083	446.637	1368.77	471.918	731.794	467.39	518.073	476.836	368.942	145.153	497.248	511.213	176.084	481.716	96.5779	392.855	77.7108	84.2201	21.0185	462.622
	55.4343	168.42	33.8137	73.5804	333.099	446.858	1368.95	471.971	731.992	468.257	518.086	476.847	369.389	145.209	497.855	511.249	176.56	481.872	96.5931	392.977	77.7941	84.2365	21.0357	462.644
	55.4678	168.553	33.8421	73.6006	333.131	446.894	1369.01	472.063	732.174	468.426	518.422	476.858	369.409	145.248	499.048	511.285	176.79	482.18	96.7954	393.461	77.8482	84.6111	21.0519	462.681
	55.5867	168.619	33.8652	73.6154	335.117	447.048	1369.35	472.159	732.293	468.464	518.432	476.909	369.424	145.339	499.231	511.785	176.975	482.448	96.8619	393.599	77.9095	84.6243	21.0664	462.703
	55.7406	168.758	33.8771	73.631	335.141	447.31	1369.43	473.34	732.909	468.504	518.445	476.915	369.455	145.355	499.568	511.847	177.415	482.794	97.0469	393.849	77.96	84.6295	21.0957	463.238
	55.8084	168.8	34.0394	73.6544	335.158	447.718	1369.46	473.352	733.272	468.549	518.841	476.997	369.475	145.362	499.756	511.865	177.548	483.275	97.0574	393.964	78.0452	84.6454	21.1321	463.271
	55.8609	168.835	34.0517	73.9751	335.171	447.756	1369.5	473.688	733.309	468.588	518.861	477.013	369.495	145.397	499.871	511.882	177.658	483.309	97.3085	394.236	78.0906	84.6516	21.1359	463.285
	55.9541	168.857	34.0624	73.9752	335.183	447.787	1369.61	473.844	733.378	468.711	518.885	477.218	369.537	145.439	500.437	512.417	177.814	483.7	97.3176	394.377	78.1231	84.7469	21.2638	463.306
	55.9749	168.905	34.0762	73.9753	335.201	447.826	1369.7	473.973	733.387	469.003	518.928	477.336	369.581	145.463	500.616	512.455	178.268	483.876	97.3334	394.526	78.1796	84.8349	21.2912	463.333
	56.0469	168.919	34.0884	73.9754	335.841	447.898	1370	474.208	733.688	469.126	519.226	478.032	370.007	145.491	500.708	512.48	178.664	484.168	97.4068	394.671	78.2386	84.9357	21.3616	463.353
	56.1117	168.944	34.1007	74.2311	335.865	447.947	1370.09	474.378	733.833	469.162	519.23	478.057	370.032	145.509	500.875	512.496	179.143	484.3	97.4122	395.095	78.33	85.3618	21.4717	463.376
	56.2219	169.113	34.2719	74.2473	336.464	448.33	1370.11	474.505	733.844	469.198	519.238	478.064	370.058	145.767	501.027	512.547	179.257	484.542	97.444	395.34	78.746	85.413	21.4829	463.397
	56.2651	169.146	34.3266	74.2601	336.481	448.359	1370.15	474.685	733.993	469.232	519.25	478.164	370.082	145.844	502.148	512.591	179.62	484.918	97.529	395.771	79.0072	85.4368	21.5251	463.928
	56.383	169.219	34.3412	74.2733	336.499	448.509	1370.27	474.725	734.13	469.264	519.261	478.172	370.113	145.856	502.284	513.076	179.861	485.021	97.9559	395.972	79.0551	85.5157	21.5343	463.945
	56.4431	169.4	34.3626	74.2999	336.51	448.598	1370.4	474.932	734.214	469.333	519.928	478.31	370.141	145.877	502.52	513.176	180.083	485.176	97.9682	396.786	79.107	85.6478	21.5414	463.963
	56.5865	169.462	34.3785	74.7095	336.522	448.893	1370.52	474.992	734.325	469.437	519.948	478.322	370.167	145.98	502.591	513.234	180.147	485.619	98.031	396.944	79.1662	85.7786	21.561	463.984
	56.7829	169.487	34.3945	74.7289	336.541	448.918	1370.54	475.426	734.421	469.644	519.973	478.333	370.259	146.043	502.75	513.735	180.211	485.993	98.1286	397.26	79.2799	85.8302	21.5815	464.015
	56.9109	169.56	34.4237	75.0978	337.854	449.367	1370.64	475.51	734.857	469.804	520.256	478.359	370.663	146.055	503.362	513.823	180.465	486.059	98.2222	397.412	79.33	85.9741	21.5869	464.024
	56.9633	169.583	34.443	75.1178	337.887	449.383	1370.74	476.127	735.079	469.835	520.261	478.873	370.683	146.063	503.419	513.858	180.626	486.357	98.2478	397.573	79.4724	86.0449	21.6	464.065
	57.1957	169.603	34.4513	75.1179	337.907	449.4	1370.9	476.299	735.176	469.873	520.272	478.882	370.709	146.165	504.011	513.876	180.824	486.42	98.3204	397.743	79.5259	86.0516	21.6075	464.556
	57.238	169.625	34.4669	75.1348	337.92	449.425	1371.03	476.362	735.29	469.949	520.281	479.262	370.75	146.537	504.053	513.887	181.104	486.587	98.3347	398.065	79.5754	86.2109	21.6219	464.604
	57.2975	169.651	34.5465	75.6731	337.932	449.788	1371.12	476.78	735.323	469.98	520.919	479.413	370.765	146.573	504.472	513.903	181.289	486.891	98.4197	398.237	80.0818	86.3432	21.6361	464.637
	57.4833	169.912	34.565	76.2085	337.947	449.824	1371.25	477.262	735.415	470.03	520.932	479.534	370.784	146.598	504.592	513.925	181.606	487.006	98.5333	398.316	80.1229	86.3736	21.655	464.661
	57.5067	169.94	34.6587	76.2087	339.234	449.843	1371.29	477.456	735.54	470.467	521.194	479.579	370.805	147.091	504.785	513.955	181.742	487.115	98.7009	398.904	80.1723	86.3946	21.6604	464.681
	57.6296	169.964	34.6708	76.2278	339.251	450.03	1371.36	477.48	735.562	470.504	522.138	479.586	371.287	147.162	504.875	514.426	182.121	487.354	98.7083	398.953	80.3573	86.5707	21.67	464.701
	57.754	170.168	34.6825	76.2512	339.266	450.052	1371.37	477.896	735.732	470.544	522.154	480.128	371.321	147.181	504.977	514.458	182.401	487.595	98.7429	399.68	80.413	86.6331	21.6934	464.753
	57.7969	170.182	34.6909	76.2702	339.279	450.386	1371.39	477.916	735.753	470.581	522.28	480.163	371.397	147.194	505.856	514.51	182.493	487.762	98.8366	400.412	80.4736	86.8205	21.7197	465.245
	57.8493	170.217	34.72	76.2902	339.292	450.407	1371.53	478.117	736.022	470.685	522.302	480.385	371.511	147.258	506.264	514.539	182.82	487.951	99.0195	400.523	80.619	86.9994	21.7732	465.278
	57.9535	170.274	34.945	77.2292	339.306	450.437	1371.66	478.188	736.239	470.913	522.566	480.401	371.903	147.35	506.499	514.561	182.91	488.234	99.0435	400.695	80.6741	87.1692	21.7924	465.299
	58.0437	170.326	34.9804	77.2503	339.326	450.476	1371.75	478.577	736.895	470.954	522.658	481.02	371.925	147.492	506.692	514.587	183.028	488.424	99.2809	401.302	80.7974	87.3242	21.8094	465.342
	58.0809	170.403	34.9935	77.2678	339.909	450.717	1371.82	479.04	737.177	471.116	523.362	481.026	371.947	147.538	506.704	514.602	183.214	488.907	99.511	401.653	80.8529	87.3329	21.8224	465.365
	58.1772	170.479	35.0054	77.2866	339.929	450.784	1371.94	479.093	737.613	471.351	523.369	481.379	371.964	147.567	506.721	514.626	183.466	488.966	99.7395	401.813	80.9032	87.5055	21.8758	465.396
	58.2711	170.523	35.0274	77.2989	339.945	450.802	1372.15	479.202	737.785	471.411	523.376	481.386	371.999	147.59	507.281	515.156	183.596	489.01	99.7953	402.424	80.9306	87.6287	21.9946	465.413
	58.302	170.664	35.0411	77.3166	339.958	450.845	1372.16	479.273	738.064	471.61	523.386	481.571	372.042	147.837	507.374	515.19	183.774	489.296	99.8211	403.439	80.9993	87.6382	22.0526	465.425
	58.4472	170.688	35.0521	77.3372	339.975	451.352	1372.26	479.377	738.22	471.66	524.112	481.583	372.073	147.857	507.445	515.212	184.07	489.82	99.9995	403.597	81.0383	87.7158	22.06	465.439
	58.4717	170.754	35.0816	79.688	339.999	451.381	1372.31	479.725	738.242	471.707	524.125	481.589	372.091	147.91	507.628	515.236	184.292	490.228	100.01	404.502	81.5179	87.7218	22.1118	465.985
	58.6207	170.781	35.2631	79.7142	340.017	451.495	1372.35	479.77	738.359	471.785	524.129	481.594	372.508	148.357	508.344	515.28	184.343	490.379	100.151	404.591	81.5599	87.8002	22.1516	466.019
	58.6482	170.802	35.2772	80.5927	340.076	451.545	1372.44	479.885	738.389	471.9	524.137	481.599	372.522	148.399	508.596	515.289	184.544	490.474	100.431	405.096	81.6163	87.8653	22.1661	466.068
	58.7595	171.125	35.2876	80.5928	340.643	451.947	1372.52	480.03	738.415	472.026	524.141	481.606	372.548	148.442	508.866	515.304	184.69	490.504	100.495	405.134	81.6462	88.0422	22.1715	466.093
	58.7954	171.14	35.3058	81.0671	340.663	452.011	1372.64	480.07	738.523	472.059	524.148	481.615	372.564	148.541	509.157	515.349	184.799	490.882	100.699	405.405	81.6843	88.0671	22.1804	466.11
	58.8503	171.186	35.3176	81.0833	340.687	452.039	1372.96	480.089	738.893	472.123	524.304	481.774	372.594	148.744	509.194	515.762	184.965	491.038	100.705	405.705	81.7195	88.0761	22.1879	466.14
	58.9589	171.377	35.3312	81.1004	340.707	452.064	1372.99	480.154	739.531	472.267	524.365	481.99	372.626	148.835	509.565	515.802	185.231	491.159	100.799	406.36	81.8649	88.1101	22.2281	466.702
	59.1142	171.472	35.5545	81.1175	340.729	452.282	1373.06	480.598	739.673	472.356	524.647	482.403	372.646	149.003	509.6	515.838	185.392	491.209	100.806	406.926	82.0772	88.1174	22.2354	466.724
	59.1773	171.504	35.5675	81.1333	341.355	452.313	1373.16	481.138	739.787	472.458	524.658	482.62	372.649	149.09	509.724	515.862	185.535	491.505	101.133	406.96	82.1515	88.18	22.2488	466.742
	59.3077	171.677	35.5779	81.1494	341.376	452.353	1373.18	481.183	740.069	472.579	525.045	483.334	372.724	149.116	510.004	515.875	185.654	491.882	101.151	407.344	82.2345	88.1988	22.2596	466.754
	59.3329	171.708	35.5987	81.1661	341.401	452.373	1373.35	481.238	740.097	472.649	525.063	483.345	373.113	149.156	510.68	515.895	185.96	492.073	101.158	407.643	82.3258	88.3293	22.2649	466.793
	59.4285	171.836	35.6234	81.6763	342.009	452.407	1373.43	481.317	740.268	472.775	525.727	483.351	373.128	149.197	511.172	516.532	185.987	492.177	101.245	407.872	82.7024	88.4257	22.2869	466.819
	59.5767	171.866	35.642	81.6933	342.027	452.439	1373.72	481.56	740.376	472.839	525.736	483.873	373.145	149.268	511.37	516.559	186.225	492.226	101.424	408.267	82.8241	88.4719	22.3057	467.313
	59.6631	172.067	35.6591	81.7264	342.043	452.804	1373.74	481.659	740.397	472.969	526.069	483.902	373.182	149.295	511.398	516.611	186.616	492.497	101.432	408.289	82.8717	88.5805	22.3156	467.335
	59.7689	172.103	35.6728	81.7536	342.062	452.844	1373.88	481.686	740.415	473.001	526.08	483.923	373.217	149.315	511.438	516.658	186.799	492.553	101.51	408.353	82.9426	88.7445	22.3316	467.369
	59.863	172.244	35.7875	81.7832	342.077	453.099	1373.92	482.206	740.914	473.03	526.094	484.326	373.254	149.343	511.602	517.293	186.909	492.801	101.533	408.561	83.0292	88.7569	22.3467	467.393
	59.905	172.276	35.8182	81.802	342.102	453.12	1374.09	482.266	740.946	473.087	526.112	484.417	373.285	149.361	511.97	517.325	187.198	493.039	101.586	408.651	83.094	88.7848	22.3573	467.444
	59.9818	172.322	35.8537	82.5219	342.726	453.139	1374.21	482.34	741.097	473.395	526.656	484.441	373.317	149.757	512.237	517.381	187.417	493.649	101.793	409.04	83.1466	88.8854	22.3648	467.451
	60.0274	172.414	35.8949	82.5356	343.359	453.157	1374.28	482.531	741.122	473.428	526.691	484.752	373.342	149.807	512.345	517.935	187.78	493.689	101.835	409.128	83.1933	88.9057	22.4078	467.494
	60.1238	172.456	35.9114	82.5645	343.379	453.171	1374.32	482.837	741.131	473.455	527.074	484.925	373.731	149.86	512.428	517.952	188.2	493.887	101.856	409.265	83.3098	89.1803	22.4131	468.017
	60.1524	172.526	35.9605	82.5647	343.391	453.211	1374.54	482.907	741.553	473.484	527.587	485.2	373.749	149.99	512.635	517.978	188.29	494.004	102.059	409.942	83.3685	89.2289	22.472	468.093
	60.2428	172.602	36.0544	84.9633	343.405	453.442	1374.62	483.02	741.697	473.505	527.598	485.328	373.784	150.277	513.313	518.001	188.383	494.355	102.066	410.741	83.4705	89.5799	22.5093	468.114
	60.2647	172.62	36.0767	84.9833	343.417	453.486	1374.69	483.111	741.942	473.536	527.983	486.078	373.799	150.31	513.702	518.551	188.55	494.466	102.159	410.907	83.9247	89.6193	22.5125	468.137
	60.3311	172.651	36.1006	85.6641	343.43	453.524	1374.81	483.138	741.953	474.44	527.992	486.089	373.85	150.348	513.914	518.6	188.752	494.56	102.259	411.429	84.0002	89.7775	22.6119	468.154
	60.4145	172.683	36.1225	85.6891	343.443	453.547	1374.98	483.16	742.262	474.463	528.004	486.094	373.871	150.373	514.011	518.621	188.805	494.742	102.323	412.164	84.0449	89.8025	22.6571	468.659
	60.4503	172.805	36.1553	85.6893	344.126	453.804	1375.07	483.392	742.282	474.542	528.262	486.099	373.9	150.482	514.273	518.681	188.948	494.823	102.337	413.594	84.1269	90.0765	22.7609	468.676
	60.5027	172.91	36.1647	85.7151	344.799	453.844	1375.2	483.447	742.306	474.692	528.27	486.105	373.934	150.503	514.463	518.989	189.195	495.005	102.505	413.732	84.2073	90.2966	22.7834	468.698
	60.5944	172.933	36.1752	85.7153	344.815	453.872	1375.27	484.041	742.73	474.729	528.28	486.112	374.365	150.568	514.611	519.26	189.239	495.251	102.74	413.777	84.296	90.3598	22.8235	468.721
	60.6821	172.986	36.1904	85.9894	344.828	453.889	1375.28	484.095	742.912	474.772	528.294	486.12	374.386	150.605	514.656	519.297	189.391	495.47	102.754	414.373	84.3383	90.4013	22.8344	468.737
	60.8485	173.098	36.2351	85.9995	344.842	454.061	1375.48	484.341	742.935	474.81	528.797	486.126	374.404	150.615	514.851	519.322	189.444	495.506	102.761	414.472	84.5031	90.438	22.8509	468.748
	60.8921	173.122	36.2457	86.013	344.864	454.111	1375.54	484.488	742.975	474.869	528.807	486.135	374.429	150.672	515.301	519.379	189.52	495.575	102.785	415.124	84.5336	90.463	22.8652	468.769
	61.0029	173.284	36.2563	86.0319	346.128	454.177	1375.58	484.728	743.073	474.899	529.239	486.416	374.458	150.694	515.368	519.984	189.593	495.964	102.799	415.343	84.5783	90.5679	22.889	469.356
	61.0531	173.303	36.475	86.0504	346.152	454.319	1375.64	484.805	743.212	474.985	529.246	486.971	374.495	150.749	515.688	519.995	189.801	496.177	102.865	415.711	84.642	90.6183	22.8952	469.377
	61.0833	173.343	36.4943	86.0506	346.175	454.388	1375.72	484.945	743.295	475.212	529.263	487.399	374.523	150.958	516.17	520.018	189.913	496.683	102.89	416.207	84.7059	90.6617	22.9072	469.396
	61.1283	173.367	36.5058	88.404	346.193	454.443	1375.86	484.982	743.561	475.314	529.322	487.726	375.006	150.974	516.775	520.051	190.067	496.75	102.937	416.386	84.9115	91.0596	22.9193	469.409
	61.1866	173.611	36.5147	88.4216	346.211	454.474	1375.93	485.021	743.7	475.348	529.788	487.736	375.025	150.996	516.842	520.089	190.207	496.891	103.355	416.674	85.0089	91.128	22.9444	469.42
	61.3341	173.752	36.5475	88.4379	346.23	454.771	1376.06	485.273	743.776	475.44	529.8	487.956	375.045	151.106	516.934	520.477	190.426	497.178	103.386	417.448	85.0523	91.2135	22.9618	469.457
	61.3795	173.776	36.5631	88.4524	346.802	454.791	1376.13	485.389	743.908	475.704	529.812	487.962	375.065	151.22	517.042	520.577	190.46	497.64	103.541	418.168	85.0998	91.508	22.9666	469.483
	61.4678	173.808	36.5767	88.4713	346.817	454.967	1376.21	486.246	744.159	475.736	529.827	487.971	375.083	151.417	517.097	520.676	190.668	497.848	103.545	418.519	85.2418	91.5154	22.9759	469.519
	61.5807	173.842	36.598	89.3002	346.836	455.006	1376.25	486.734	744.169	475.869	529.949	487.977	375.14	151.445	517.308	520.699	190.798	497.982	103.555	418.78	85.3666	91.5925	22.9863	470.091
	61.7258	173.865	36.7519	89.3294	346.849	455.092	1376.28	486.87	744.404	475.952	531.016	487.991	375.586	151.574	517.787	521.235	191.116	498.111	103.623	418.803	85.7953	91.6584	22.9946	470.107
	61.8685	173.883	36.7724	89.3435	346.864	455.374	1376.61	487.134	744.682	476.093	531.03	488.018	375.603	151.778	517.965	521.305	191.31	498.26	103.634	418.923	85.8635	91.6664	23	470.125
	61.8859	173.915	36.8271	89.3587	346.879	455.422	1376.91	487.175	744.896	476.126	531.347	488.032	375.619	151.835	518.282	521.319	191.412	498.39	103.957	419.062	85.9098	91.6793	23.0378	470.139
	61.9982	174.248	36.8446	89.3814	346.9	455.443	1376.95	487.222	745.152	476.17	531.356	488.309	375.654	152.089	518.472	521.331	191.701	498.599	103.961	419.289	85.9851	91.8848	23.0466	470.176
	62.062	174.287	36.8613	89.3816	347.477	455.471	1377.02	487.279	745.232	476.247	531.789	488.368	375.672	152.329	518.531	521.345	191.88	498.716	103.971	419.358	86.0392	92.0045	23.0544	470.195
	62.0872	174.386	36.9047		347.497	455.706	1377.14	488.075	745.602	476.462	531.808	488.373	375.712	152.364	518.995	521.352	192.033	499.153	104.004	419.409	86.0824	92.062	23.0736	470.215
	62.1216	174.44	36.9451		347.516	455.735	1377.34	488.151	745.685	476.502	531.815	488.417	375.78	152.424	519.049	521.36	192.189	499.448	104.157	420.243	86.1175	92.0842	23.1014	470.776
	62.1907	174.481	37.0826		347.54	455.761	1377.39	488.524	745.71	476.538	531.825	488.551	376.222	152.444	519.172	521.424	192.295	499.897	104.163	420.767	86.172	92.3971	23.1149	470.799
	62.2711	174.657	37.0974		347.554	455.83	1377.55	488.604	746.277	476.566	532.18	488.567	376.248	152.845	519.524	521.968	192.597	500.131	104.219	420.864	86.2639	92.527	23.1484	470.816
	62.2983	174.678	37.1059		347.578	455.848	1377.72	489.051	746.368	476.682	532.619	488.765	376.266	152.885	519.566	521.983	192.819	500.193	104.305	421.114	86.3743	92.6552	23.183	470.861
	62.4315	174.821	37.1155		347.601	456.127	1378.07	489.071	746.406	476.767	532.649	488.987	376.295	152.907	520.179	522.02	193.458	500.329	104.449	421.169	86.4224	92.9049	23.2036	470.876
	62.6298	174.847	37.124		348.226	456.158	1378.14	489.123	746.423	476.83	532.967	489.316	376.312	152.99	520.295	522.071	193.739	500.493	104.454	421.421	86.5104	92.9688	23.3676	470.884
	62.7226	174.865	37.1338		348.252	456.169	1378.18	489.171	746.656	476.87	532.976	490.059	376.336	153.036	520.507	522.089	193.914	500.795	104.469	421.754	86.6066	93.0034	23.4414	470.905
	62.8259	174.889	37.2745		348.944	456.213	1378.21	489.256	746.761	477.256	532.993	490.066	376.869	153.057	520.555	522.58	194.246	501.032	104.71	422.55	86.6863	93.1535	23.4467	470.928
	62.8499	174.902	37.3042		349.658	456.229	1378.5	489.652	746.867	477.318	533.478	490.274	376.891	153.069	520.592	522.62	194.455	501.24	104.784	422.797	86.7763	93.3881	23.4791	471.543
	62.9038	174.932	37.3151		350.23	456.494	1378.55	489.789	746.965	477.349	533.486	490.542	376.924	153.093	520.702	522.643	194.661	501.397	104.811	422.975	86.8421	93.5164	23.4912	471.572
	62.9631	175.088	37.3229		350.241	456.536	1378.99	489.863	747.321	477.438	533.861	490.549	376.943	153.457	520.831	522.668	194.92	501.602	104.835	423.275	86.8914	93.6405	23.5037	471.599
	62.987	175.114	37.3365		350.252	456.546	1379.06	490.165	747.363	478.598	533.869	490.557	376.971	153.565	521.62	522.757	195.063	501.761	104.935	423.365	86.9754	93.6822	23.5101	471.622
	63.1293	175.253	37.4802		350.26	456.921	1379.11	490.192	747.577	478.656	533.877	490.99	377.024	153.781	521.761	523.227	195.119	501.922	104.941	424.062	87.0368	93.6998	23.5161	471.637
	63.1519	175.27	37.4928		350.269	456.939	1379.18	490.552	747.765	478.688	534.204	491.02	377.087	153.874	521.865	523.28	195.256	502.049	105.135	424.091	87.0811	93.7259	23.5435	471.658
	63.2398	175.415	37.5093		350.285	456.957	1379.32	491.421	747.912	478.734	534.212	491.163	377.466	153.905	521.918	523.291	195.406	502.138	105.155	424.237	87.1624	93.776	23.5493	472.222
	63.3331	175.431	37.5215		351.686	456.967	1379.4	491.99	747.949	478.853	534.241	491.366	377.497	153.946	522.101	523.367	195.615	502.181	105.253	424.757	87.5242	93.927	23.5607	472.244
	63.3835	175.492	37.5293		351.71	457.427	1379.42	492.324	748.206	479.304	534.326	491.627	377.515	153.96	522.366	524.003	195.87	502.393	105.35	424.832	87.5798	94.0288	23.5705	472.255
	63.4318	175.65	37.5468		353.718	457.439	1379.5	492.723	748.308	479.41	534.331	492.201	377.535	153.982	522.552	524.04	196.047	502.821	105.679	425.496	87.6359	94.0851	23.5902	472.273
	63.4636	175.681	37.5583		353.733	457.448	1379.54	493.9	748.331	479.482	534.348	492.219	377.556	153.997	522.612	524.061	196.239	502.99	105.729	425.564	87.7783	94.2909	23.6012	472.296
	63.5192	175.872	37.7346		353.746	458.043	1379.67	494.12	748.553	479.517	534.354	492.533	377.596	154.004	522.786	524.228	196.546	503.107	105.785	426.173	87.823	94.3326	23.6059	472.312
	63.5752	175.987	37.7569		353.757	458.069	1379.68	494.167	748.775	479.593	534.842	492.894	377.622	154.138	523.075	524.436	196.845	503.271	105.894	426.377	87.9071	94.41	23.6263	472.329
	63.6679	176.005	37.7748		353.766	458.09	1379.7	494.419	748.918	479.637	534.982	492.945	378.094	154.173	523.725	524.596	197.182	503.385	105.9	426.588	88.1708	94.5679	23.6356	472.91
	63.7412	176.141	37.8775		353.777	458.108	1379.95	495.268	749.113	479.734	534.991	492.975	378.11	154.19	524.243	525.055	197.229	503.727	106.042	426.609	88.2771	94.6042	23.6466	472.926
	63.8176	176.211	37.8926		353.794	458.129	1380.07	495.721	749.521	479.802	535.327	492.981	378.124	154.238	524.536	525.071	197.401	503.844	106.214	426.833	88.3461	94.6136	23.6553	472.955
	63.8701	176.239	37.9221		354.527	458.188	1380.11	495.9	749.692	479.927	535.35	493.444	378.144	154.839	524.749	525.143	197.968	504.036	106.223	426.986	88.4066	94.6621	23.6701	472.984
	63.9278	176.261	37.942		355.177	458.364	1380.13	496.449	750.342	480.069	535.838	493.452	378.198	154.887	525.024	525.616	198.085	504.189	106.243	427.13	88.4434	94.7499	23.6786	473.015
	63.9549	176.295	37.9542		355.209	458.38	1380.27	496.601	750.769	480.188	535.848	493.471	378.24	154.905	525.391	525.629	198.26	504.406	106.254	427.387	88.5095	94.7702	23.7163	473.041
	63.9951	176.307	38.0015		355.251	458.819	1380.34	496.876	750.948	480.89	535.855	493.655	378.316	154.953	525.769	525.668	198.445	504.609	106.269	427.745	88.5959	94.8696	23.7329	473.548
	64.0182	176.595	38.0608		355.81	458.86	1380.44	496.99	751.035	481.006	535.976	493.737	378.691	154.975	525.83	526.196	198.602	504.726	106.42	427.904	89.0046	95.0569	23.7774	473.568
	64.1746	176.66	38.151		355.822	458.882	1380.74	497.517	751.045	481.077	536.103	493.876	378.709	155.013	526.32	526.243	198.773	505.108	106.532	428.316	89.0508	95.0708	23.8395	473.593
	64.2737	176.686	38.172		355.835	459.127	1380.78	497.694	751.496	481.167	536.572	494.007	378.726	155.4	526.494	526.268	199.172	505.194	106.538	428.598	89.1281	95.0863	23.8564	473.619
	64.3917	176.762	38.187		355.847	459.145	1380.85	497.781	751.51	481.294	536.582	494.474	378.748	155.44	526.788	526.276	199.217	505.853	106.546	429.303	89.2436	95.2699	23.967	473.636
	64.4945	176.775	38.199		355.857	459.583	1380.87	497.822	751.772	481.368	536.586	494.496	378.78	155.464	526.854	526.387	199.478	505.938	106.681	429.631	89.3032	95.3024	24.0534	473.681
	64.5905	176.801	38.2076		355.871	459.624	1380.97	498.408	752.05	481.42	536.685	494.501	378.801	155.533	527.398	526.699	199.78	506.015	106.692	429.881	89.3448	95.3173	24.0941	473.704
	64.6433	176.924	38.2211		356.555	459.648	1381.07	498.694	752.243	481.452	537.483	494.507	378.872	155.558	527.841	526.783	199.911	506.041	106.699	430.62	89.3964	95.5851	24.1042	474.233
	64.758	176.956	38.3283			459.669	1381.22	498.714	752.257	481.49	537.493	494.648	379.285	155.675	528.309	526.806	200.184	506.342	106.725	430.702	89.4607	95.6084	24.1159	474.245
	64.8071	177.03	38.3415			459.681	1381.35	498.782	752.307	481.912	537.506	494.654	379.302	155.687	529.123	526.833	200.403	506.399	107.028	430.838	89.5388	95.7093	24.1456	474.255
	64.9471	177.065	38.4302			459.698	1381.37	498.814	752.573	482.001	537.921	494.66	379.329	155.703	529.135	527.344	200.593	506.538	107.04	431.652	89.6123	95.8527	24.1508	474.276
	65.0088	177.259	38.4469			459.9	1381.41	499.098	752.59	482.066	537.929	494.788	379.352	155.987	529.256	527.406	200.896	506.76	107.105	432.742	89.8618	95.9756	24.1741	474.294
	65.051	177.301	38.4685			459.921	1381.56	499.339	752.849	482.092	538.202	494.89	379.394	156.094	529.836	527.426	201.042	506.897	107.21	433.595	89.8996	96.1097	24.1975	474.314
	65.1544	177.44	38.5016			459.944	1381.6	499.406	752.88	482.119	538.211	495.093	379.425	156.105	529.844	527.468	201.114	507.013	107.39	433.645	89.9691	96.1269	24.2132	474.365
	65.1769	177.461	38.5269			459.955	1381.65	499.571	752.984	482.15	538.222	495.235	379.445	156.134	529.886	527.511	201.281	507.199	107.401	433.903	90.044	96.1306	24.2199	474.385
	65.3355	177.652	38.5545			460.197	1381.84	499.609	753.286	482.197	538.234	495.618	379.516	156.19	530.071	528.024	201.73	507.453	107.428	434.102	90.1069	96.6124	24.2291	474.921
	65.4369	177.84	38.5831			460.213	1381.88	501.187	753.503	482.287	538.725	495.622	379.943	156.208	530.311	528.072	201.94	507.806	107.437	434.639	90.1592	96.7363	24.238	474.934
	65.5257	177.911	38.5957			460.231	1381.98	501.28	753.592	482.317	538.938	495.894	379.964	156.225	530.425	528.597	202.162	507.825	107.616	434.691	90.2255	96.8555	24.2544	474.981
	65.5582	177.941	38.6093			460.244	1382.01	501.424	753.852	483.619	538.942	496.053	379.99	156.241	531.101	528.643	202.209	508.212	107.805	435.042	90.2926	96.8791	24.2695	474.996
	65.5857	177.986	38.6221			460.27	1382.04	501.579	754.019	483.719	538.951	496.254	380.006	156.277	531.221	528.659	202.401	508.275	107.82	435.184	90.6859	96.9511	24.2893	475.017
	65.6671	178.007	38.8022			460.463	1382.19	501.83	754.033	484.014	539.337	496.259	380.03	156.29	531.906	528.675	202.551	508.361	107.836	435.763	90.718	96.968	24.2958	475.035
	65.8243	178.03	38.814			460.508	1382.31	502.333	754.123	484.04	539.343	496.267	380.067	156.32	532.103	528.997	202.708	508.439	107.86	436.252	90.7613	97.0486	24.305	475.059
	65.9059	178.24	38.8231			460.668	1382.41	502.685	754.147	484.256	539.487	496.271	380.095	156.344	532.121	529.228	202.972	508.475	107.877	436.581	90.8634	97.0824	24.3119	475.083
	65.9609	178.263	38.8342			461.134	1382.46	503.071	754.626	484.845	539.492	496.276	380.12	156.383	532.303	529.239	203.266	508.795	107.945	436.718	90.8905	97.2233	24.3172	475.59
	66.0116	178.365	38.8697			461.148	1382.57	503.593	754.659	484.872	539.505	496.418	380.547	156.397	532.52	529.265	203.483	508.846	108.103	436.975	90.94	97.2462	24.3388	475.622
	66.1142	178.419	39.1091			461.569	1382.76	503.685	754.894	484.949	539.579	496.424	380.571	156.514	533.247	529.328	203.656	509.181	108.208	437.23	90.9783	97.2511	24.3586	475.662
	66.2112	178.47	39.13			461.603	1382.79	504.23	754.918	485.093	539.84	496.798	380.595	156.556	533.259	529.789	203.854	509.36	108.507	437.475	91.0754	97.2791	24.3825	475.684
	66.3196	178.47	39.1454			461.752	1382.84	504.381	754.943	485.141	539.867	496.808	380.615	156.581	533.628	529.816	204.063	509.526	108.682	437.528	91.1937	97.2832	24.3901	475.692
	66.4011	178.545	39.1686			461.769	1382.93	504.51	755.135	485.184	540.4	496.815	380.634	156.592	533.707	529.828	204.182	509.615	108.748	437.582	91.5418	97.5441	24.4087	475.72
	66.4607	178.615	39.1797			461.803	1383	504.626	755.595	485.387	540.412	496.819	380.657	156.621	533.862	529.868	204.387	509.698	108.856	438.003	91.5823	97.6089	24.4678	475.749
	66.4972	178.896	39.1912			462.082	1383.06	504.91	755.62	485.517	540.434	496.824	381.16	156.638	533.976	529.898	204.772	509.857	108.877	438.139	91.648	97.6784	24.4938	476.26
	66.5343	178.942	39.219			462.112	1383.08	505.39	756.294	485.554	540.444	496.935	381.181	156.655	534.172	530.451	204.996	510.08	108.894	438.33	91.7211	97.7034	24.5763	476.281
	66.6639	178.974	39.2503			462.127	1383.24	505.531	756.324	485.582	540.992	496.954	381.205	156.681	534.811	530.517	205.097	510.438	108.907	438.534	91.7835	97.7966	24.6256	476.294
	66.7051	179.018	39.318			462.522	1383.3	505.622	756.874	485.611	541.015	497.06	381.239	157.139	534.833	530.54	205.237	510.663	108.954	439.33	91.8306	97.9164	24.6886	476.311
	66.7361	179.238	39.3423			462.546	1383.4	505.69	756.889	485.73	541.47	497.162	381.253	157.282	535.185	530.82	205.362	510.905	109.047	439.549	91.9272	97.9473	24.7822	476.357
	66.7988	179.256	39.3547			462.568	1383.6	506.056	756.947	485.874	541.479	497.531	381.277	157.465	535.327	531.071	206.243	511.212	109.332	439.925	91.9837	97.9649	24.8017	476.388
	66.8863	179.409	39.3723			462.971	1383.73	506.079	757.028	485.909	541.496	497.762	381.335	157.538	535.375	531.102	206.465	511.259	109.509	440.125	92.0125	98.096	24.813	476.407
	66.9794	179.431	39.5028			463.025	1383.75	506.136	757.296	485.945	541.801	498.147	381.398	157.617	535.774	531.145	206.762	511.379	109.515	440.452	92.0653	98.1752	24.8355	476.933
	67.0352	179.448	39.5142			463.05	1383.77	506.263	757.42	486.037	541.809	498.166	381.463	157.87	536.092	531.176	206.936	511.45	109.692	440.563	92.1455	98.3688	24.845	476.949
	67.0712	179.474	39.5223			463.094	1383.97	506.336	757.505	486.082	541.831	498.186	381.821	157.973	536.215	531.612	207.062	511.667	110.004	440.733	92.2083	98.4097	24.8624	476.98
	67.1548	179.494	39.5347			463.151	1384.01	506.791	757.522	486.176	542.14	498.467	381.835	158.066	536.289	531.66	207.285	511.928	110.075	441.149	92.299	98.5294	24.8673	476.991
	67.2421	179.509	39.6532			463.204	1384.06	506.861	757.585	486.207	542.176	498.505	381.861	158.077	536.315	531.687	207.509	512.384	110.144	441.172	92.4297	98.633	24.8733	477.032
	67.2779	179.727	39.6535			463.47	1384.21	506.935	757.732	486.245	542.187	499.089	381.889	158.084	536.699	531.698	207.874	512.708	110.287	441.768	92.48	98.6989	24.8875	477.056
	67.3177	179.782	39.6672			463.495	1384.43	506.959	757.952	486.281	542.195	499.145	381.921	158.091	536.892	531.757	208.169	512.823	110.305	441.801	92.569	98.7147	24.8961	477.076
	67.3567	179.827	39.679			463.526	1384.49	507.471	758.364	486.312	542.522	499.304	381.943	158.124	537.036	532.272	208.566	512.985	110.613	441.894	92.6474	99.1407	24.9075	477.657
	67.4139	179.843	39.6931			463.666	1384.69	507.584	758.695	486.417	542.561	499.329	381.966	158.173	537.113	532.286	208.601	513.326	110.614	442.37	92.72	99.1744	24.9141	477.687
	67.4716	179.884	39.7069			463.866	1384.71	509.065	758.75	486.573	542.724	499.792	382.434	158.23	537.212	532.297	208.919	513.359	110.623	442.907	92.8098	99.2077	24.9339	477.708
	67.5055	179.954	39.7711			463.994	1384.75	509.122	758.909	486.621	542.935	499.812	382.453	158.241	537.673	532.329	209.805	513.573	110.69	443.037	92.8505	99.2816	24.9409	477.731
	67.5432	179.986	39.7919			464.051	1384.76	509.155	758.94	486.656	542.946	499.895	382.471	158.267	537.848	532.368	210.178	513.671	110.697	443.1	92.8971	99.3345	24.9689	477.755
	67.7049	180.019	39.8807			464.073	1384.96	509.201	758.979	486.691	542.963	499.906	382.499	158.284	538.455	532.81	210.52	513.946	110.941	443.403	92.9272	99.4245	24.9727	478.359
	67.7277	180.043	39.8927			464.372	1385	509.778	758.991	486.725	543.262	500.108	382.516	158.292	538.554	532.895	210.685	514.635	110.951	443.437	93.0619	99.4486	24.9898	478.379
	67.7913	180.145	39.9016			464.388	1385.01	510.105	759.573	486.796	543.277	500.116	383.05	158.309	538.691	532.917	210.939	514.742	111.044	443.85	93.137	99.6392	25.0023	478.401
	67.8129	180.158	39.9115			464.4	1385.4	510.223	759.599	486.827	543.291	500.12	383.063	158.66	538.704	532.933	211.261	514.802	111.051	444.05	93.2432	99.7215	25.022	478.423
	67.861	180.204	39.9307			464.416	1385.49	510.299	759.62	487.085	543.428	500.125	383.082	158.752	538.913	533.366	211.478	514.986	111.082	444.205	93.3326	99.7466	25.0404	478.437
	67.9273	180.24	39.9502			464.437	1385.52	510.397	760.143	487.699	543.53	500.131	383.101	158.791	539.121	533.467	211.519	515.69	111.324	444.323	93.3688	99.8902	25.0605	478.488
	67.9724	180.307	40.0587			464.749	1385.54	510.425	760.188	487.745	543.539	500.139	383.117	158.886	539.366	533.485	211.742	515.769	111.424	446.62	93.4538	100.022	25.084	479.057
	68.0506	180.47	40.0786			464.774	1385.58	510.859	760.29	487.774	544.175	500.348	383.146	158.911	539.397	533.502	211.969	515.961	111.541	446.843	93.5301	100.097	25.0896	479.077
	68.0828	180.523	40.1947			464.791	1385.83	510.911	760.371	487.851	544.189	500.408	383.159	159.002	539.549	533.513	212.038	516.123	111.636	447.252	93.6367	100.269	25.1069	479.092
	68.1615	180.705	40.2742			464.817	1385.95	510.934	760.421	488.046	544.474	500.53	383.195	159.015	539.564	533.534	212.289	516.163	111.672	447.655	93.6689	100.328	25.1865	479.105
	68.1898	180.741	40.2901			464.997	1386.04	510.978	760.477	488.117	544.482	500.779	383.218	159.024	539.676	533.572	212.347	516.4	111.785	447.801	93.7341	100.368	25.2871	479.127
	68.2188	180.826	40.3046			465.022	1386.15	511.031	760.681	488.189	544.511	501.269	383.281	159.038	539.902	533.926	212.447	516.618	111.889	448.439	93.8024	100.486	25.3499	479.138
	68.2853	180.861	40.3223			465.035	1386.27	511.179	760.985	488.323	544.914	501.421	383.687	159.065	540.036	534.132	212.683	516.823	112.078	448.745	93.8686	100.788	25.3729	479.165
	68.358	180.947	40.3462			465.08	1386.34	511.571	761.366	488.402	545.392	501.506	383.703	159.079	540.211	534.149	212.826	517.035	112.201	449.149	94.0294	100.826	25.4016	479.671
	68.4032	181.139	40.3702			465.352	1386.56	511.594	761.461	488.514	545.481	501.696	383.719	159.248	540.37	534.183	212.972	517.39	112.259	449.321	94.325	100.98	25.412	479.689
	68.4378	181.222	40.4325			465.397	1386.62	511.827	761.475	488.645	545.825	502.024	383.75	159.292	540.603	534.198	213.156	517.474	112.269	449.657	94.3698	101.053	25.4194	479.705
	68.536	181.244	40.4496			465.452	1386.85	512.198	761.568	488.862	545.836	502.052	383.797	159.304	540.674	534.717	213.335	517.591	112.357	449.934	94.4187	101.071	25.4627	479.723
	68.5965	181.324	40.492			465.494	1386.99	512.654	761.668	489.058	546.011	502.08	383.876	159.388	540.834	534.735	213.478	517.961	112.408	449.979	94.5705	101.08	25.4709	479.771
	68.6575	181.359	40.5198			465.784	1387.14	512.981	762.252	489.091	546.017	502.412	384.288	159.45	540.902	534.758	213.672	518.084	112.461	450.048	94.6383	101.467	25.4761	479.793
	68.7344	181.417	40.5316			465.801	1387.17	513.193	762.285	489.123	546.088	502.548	384.301	159.477	540.909	534.789	214.075	518.515	112.472	450.635	94.6826	101.472	25.4949	479.846
	68.8206	181.433	40.5475			465.821	1387.2	513.269	762.382	489.221	546.351	502.83	384.313	159.51	541.054	534.821	214.154	518.676	112.626	450.748	94.9597	101.634	25.5063	480.352
	68.8564	181.458	40.5636			465.841	1387.29	513.332	762.56	489.271	546.38	502.976	384.337	159.56	541.911	534.841	214.342	518.977	112.644	451.146	95.0997	101.656	25.5249	480.392
	68.8879	181.656	40.8097			465.856	1387.73	513.476	762.811	489.298	546.935	502.984	384.364	159.573	542.124	535.283	214.403	519.184	112.656	451.48	95.1933	101.766	25.5412	480.412
	69.0249	181.729	40.8333			466.236	1387.79	513.525	762.999	489.331	546.946	503.235	384.381	159.605	542.341	535.327	214.644	519.352	113.106	451.692	95.2743	101.88	25.5495	480.437
	69.1742	181.791	40.8682			466.256	1387.83	513.956	763.524	489.415	546.961	503.244	384.396	159.636	542.492	535.367	214.746	519.477	113.124	451.74	95.3239	101.914	25.5555	480.467
	69.2094	181.823	40.9295			466.305	1387.93	514.201	763.546	489.555	547.039	503.261	384.459	159.658	543.08	535.384	214.882	519.724	113.138	452.164	95.3646	101.997	25.5775	480.497
	69.2479	181.846	40.9517			466.321	1387.97	514.354	763.705	489.822	547.045	503.266	384.495	159.912	543.495	535.963	215.165	519.88	113.161	452.424	95.4105	102.026	25.5835	481.089
	69.3363	181.883	40.9674			466.449	1388.01	514.442	764.006	489.855	547.325	503.305	384.518	160.03	543.791	536.003	215.211	520.017	113.22	452.77	95.5637	102.121	25.5881	481.117
	69.4302	182.01	40.9777			466.464	1388.06	514.502	764.068	490.032	547.33	503.311	384.942	160.143	543.877	536.537	215.4	520.514	113.359	452.872	95.7029	102.231	25.5975	481.147
	69.469	182.043	40.9881			466.605	1388.2	514.522	764.094	490.066	547.348	503.317	384.963	160.191	544.521	536.573	215.691	520.692	113.363	452.922	95.7604	102.314	25.6163	481.168
	69.5308	182.246	41.0062			466.618	1388.26	514.609	764.199	490.102	547.703	503.776	384.983	160.236	544.546	536.606	215.761	520.914	113.419	453.314	95.864	102.367	25.6273	481.174
	69.5507	182.269	41.0184			467.009	1388.27	514.666	764.406	490.178	547.712	503.868	384.999	160.34	544.6	536.625	216.172	521.015	113.597	453.348	95.8943	102.465	25.6384	481.192
	69.6653	182.288	41.0271			467.262	1388.55	514.817	764.47	490.315	547.726	503.898	385.021	160.364	545.618	536.64	216.358	521.111	113.771	453.694	95.969	102.583	25.6567	481.785
	69.7345	182.312	41.1806			467.29	1388.59	515.151	764.638	490.463	547.73	504.428	385.044	160.398	545.686	536.656	216.416	521.267	113.809	454.201	96.1053	102.706	25.6709	481.805
	69.9433	182.34	41.1928			467.311	1388.65	515.169	764.668	490.568	547.748	504.546	385.086	160.409	545.918	536.667	216.642	521.368	113.817	454.336	96.1483	102.859	25.6978	481.838
	69.9658	182.364	41.2065			467.771	1388.72	516.035	764.983	490.6	547.753	504.558	385.154	160.432	546.003	537.21	216.681	521.615	113.836	454.558	96.1898	102.938	25.721	481.857
	70.0035	182.724	41.2227			467.787	1388.74	516.33	765.165	490.681	548.125	504.809	385.571	160.515	546.29	537.222	217.148	521.87	114.005	454.939	96.2511	102.966	25.789	481.867
	70.0481	182.773	41.2394			467.818	1388.99	516.382	765.403	490.792	548.132	504.818	385.593	160.548	546.357	537.243	217.346	521.97	114.012	455.406	96.2978	102.996	25.8501	481.876
	70.1337	182.854	41.4514			467.835	1389.01	516.607	765.625	490.849	548.326	505.076	385.607	160.593	546.366	537.257	217.685	522.361	114.176	455.454	96.3895	103.004	25.8565	481.887
	70.3017	182.87	41.4703			467.946	1389.19	516.639	766.1	491.282	548.335	505.346	385.624	160.925	546.515	537.277	218.19	522.675	114.224	455.774	96.4429	103.192	26.0167	481.903
	70.4586	182.893	41.4864			467.998	1389.4	516.663	766.137	491.46	548.445	505.545	385.64	161.2	546.63	537.293	218.339	522.835	114.232	456.365	96.4842	103.208	26.0865	481.938
	70.526	182.932	41.4973			468.254	1389.53	516.889	766.16	491.496	548.45	505.862	385.663	161.237	546.736	537.778	218.798	522.923	114.254	456.781	96.5474	103.263	26.0898	482.558
	70.669	182.957	41.5179			468.27	1389.61	516.939	766.233	491.705	548.841	506.458	385.741	161.252	546.942	537.815	219.008	522.993	114.343	457.453	96.8113	103.423	26.0943	482.571
	70.8011	183.187	41.6107			468.305	1389.72	517.039	766.275	492.558	548.852	506.477	385.805	161.574	546.983	537.869	219.147	523.074	114.415	458.145	96.8737	103.525	26.1195	482.588
	70.8382	183.206	41.6249			468.336	1389.76	517.062	766.299	492.59	548.859	506.49	386.261	161.649	547.167	537.891	219.463	523.155	114.571	458.189	96.9413	103.595	26.1257	482.609
	70.9448	183.236	41.6377			468.66	1390.06	517.208	766.616	492.665	548.877	506.815	386.28	161.687	547.243	537.902	219.5	523.38	114.646	458.405	97.2974	103.643	26.1361	482.626
	70.9658	183.345	41.6485			468.676	1390.09	517.783	766.658	492.702	549.532	506.984	386.296	161.703	547.351	537.924	219.648	524.073	114.807	458.481	97.3376	103.735	26.1439	482.679
	71.1051	183.367	41.6681			468.692	1390.19	517.837	766.864	492.768	549.547	506.991	386.313	161.725	547.376	538.396	219.699	524.158	114.885	458.615	97.5533	103.809	26.1641	483.231
	71.1886	183.515	41.7249			469.164	1390.31	518.217	766.986	492.81	549.562	507	386.341	161.769	547.951	538.423	219.992	524.431	114.92	458.674	97.6552	103.835	26.1697	483.258
	71.2275	183.545	41.7501			469.18	1390.42	518.289	767.01	492.883	549.823	507.02	386.375	162.062	548.62	538.481	220.135	524.506	114.985	459.334	97.7954	104.049	26.1899	483.275
	71.2528	183.721	41.7651			469.191	1390.67	518.326	767.521	492.997	549.946	507.027	386.393	162.09	548.63	538.495	220.294	524.996	115.018	459.635	97.9027	104.093	26.1998	483.301
	71.3463	183.737	41.7835			469.211	1390.71	518.41	767.552	493.402	549.956	507.156	386.864	162.308	548.757	538.504	220.493	525.152	115.068	459.732	97.9517	104.102	26.2221	483.332
	71.4118	183.783	41.816			469.304	1390.75	518.441	767.856	493.489	550.029	507.166	386.879	162.325	548.964	538.524	220.697	525.161	115.093	460.144	98.0472	104.177	26.2302	483.906
	71.5078	183.824	41.9619			469.323	1390.95	518.626	768.273	493.523	550.041	507.172	386.894	162.369	549.393	538.548	221.017	525.426	115.321	460.224	98.1187	104.215	26.2503	483.921
	71.5397	183.885	41.981			469.483	1391.05	518.777	768.342	493.732	550.604	507.18	386.921	162.43	549.41	538.845	221.097	525.642	115.453	460.248	98.2013	104.28	26.2732	483.939
	71.6035	183.927	41.9926			469.503	1391.1	518.864	768.701	493.768	550.609	507.189	386.945	162.445	549.726	539.027	221.171	525.707	115.634	460.677	98.2364	104.287	26.2803	483.946
	71.7252	183.952	42.0012			469.608	1391.28	519.21	768.897	493.892	550.616	507.201	387.522	162.459	550.255	539.079	221.341	525.76	115.729	460.84	98.3128	104.362	26.3074	483.986
	71.7486	183.993	42.0088			469.929	1391.29	519.293	768.988	494.123	550.621	507.295	387.546	162.472	550.418	539.092	221.427	525.979	115.853	461.178	98.4493	104.381	26.3172	484.599
	71.9025	184.031	42.0157			469.943	1391.41	519.409	769.578	494.443	550.636	507.308	387.561	162.484	550.562	539.159	221.483	526.025	115.873	461.828	98.518	104.457	26.3239	484.633
	72.0051	184.213	42.0229			469.97	1391.49	519.602	770.216	494.595	550.646	507.315	387.588	162.498	550.782	539.508	221.644	526.548	115.905	461.875	98.5677	104.558	26.3372	484.655
	72.036	184.362	42.0305			469.998	1391.6	519.907	770.273	496.025	551.202	507.324	387.604	162.51	551.184	539.669	221.757	526.846	116.181	461.99	98.6974	105.03	26.3605	484.663
	72.0902	184.517	42.2365			470.012	1391.84	520.042	770.302	496.136	551.21	507.331	387.628	162.807	551.272	539.691	221.791	527.093	116.187	462.146	98.7422	105.078	26.3733	484.683
	72.1115	184.576	42.2494			470.031	1391.88	520.088	770.466	496.169	551.329	507.484	387.663	162.861	551.764	539.716	221.866	527.133	116.229	462.194	98.8528	105.309	26.411	484.712
	72.1618	184.596	42.2657			470.053	1391.89	520.139	771.625	496.199	551.336	507.491	387.711	163.027	552.169	539.74	222.243	527.328	116.315	462.784	98.9223	105.356	26.4525	484.728
	72.2918	184.677	42.2776			470.401	1392.06	520.427	771.694	496.511	551.7	507.503	387.75	163.106	552.179	539.788	222.463	527.479	116.38	463.088	99.0265	105.362	26.6272	484.749
	72.3617	184.709	42.2949			470.443	1392.1	520.531	771.856	496.693	551.703	507.59	388.181	163.131	552.277	540.227	222.736	527.896	116.395	463.757	99.0797	105.369	26.7048	485.212
	72.4492	184.724	42.3068			470.462	1392.16	520.568	772.072	496.732	551.709	507.765	388.199	163.273	552.472	540.307	222.966	528.072	116.675	463.977	99.127	105.635	26.7383	485.252
	72.5741	184.817	42.3562			470.533	1392.19	520.796	772.281	496.834	551.718	507.783	388.224	163.538	552.615	540.328	223.003	528.222	116.68	464.45	99.4522	105.647	26.7485	485.273
	72.6388	184.844	42.5372			470.586	1392.24	520.819	772.373	496.892	551.724	507.79	388.255	163.564	552.676	540.365	223.041	528.551	117.054	464.58	99.5175	106.016	26.7634	485.3
	72.7284	185.045	42.5479			470.618	1392.3	520.84	772.503	498.2	552.124	508.125	388.301	163.58	552.795	540.949	223.314	528.764	117.072	465.498	99.5504	106.051	26.784	485.315
	72.8377	185.11	42.5567			470.674	1392.5	521.02	772.562	498.877	552.134	508.146	388.325	163.611	552.899	540.961	223.444	528.908	117.077	466.636	99.6273	106.07	26.793	485.345
	72.8977	185.136	42.5683			470.895	1392.53	521.092	772.962	498.976	552.167	508.164	388.364	163.648	552.992	541.526	223.631	529.004	117.224	466.827	99.6885	106.121	26.8047	485.918
	72.93	185.157	42.6046			470.954	1392.58	521.14	773.019	499.038	552.696	508.347	388.837	163.664	553.26	541.554	223.883	529.111	117.563	467.123	99.9331	106.291	26.8209	485.96
	73.0155	185.179	42.6301			471.247	1392.76	521.188	773.087	499.097	552.701	508.651	388.853	163.995	553.306	541.61	223.965	529.909	117.568	467.269	100.018	106.509	26.8469	485.988
	73.0654	185.218	42.6585			471.268	1392.9	521.335	773.433	499.17	553.197	508.774	388.865	164.04	553.505	541.624	224.48	530.001	117.732	467.64	100.07	106.61	26.8537	486.022
	73.1111	185.395	42.6867			471.321	1393.12	521.708	773.782	499.31	553.309	508.78	388.879	164.079	554.155	541.635	224.635	530.215	117.74	468.015	100.145	106.722	26.8811	486.042
	73.2042	185.481	42.7198			471.341	1393.16	521.782	773.832	499.498	553.318	509.572	388.906	164.12	554.604	541.65	224.683	530.432	117.844	468.327	100.248	106.864	26.8941	486.059
	73.2407	185.506	42.736			471.361	1393.31	522.043	774.096	499.625	553.338	509.624	388.982	164.132	554.795	541.735	224.8	530.575	117.873	468.401	100.316	106.867	26.8993	486.644
	73.3086	185.614	42.7467			471.38	1393.34	522.828	774.167	499.735	553.62	509.808	389.014	164.15	555.063	542.108	224.987	530.632	118.013	468.445	100.448	107.021	26.9139	486.662
	73.6042	185.655	42.9494			471.585	1393.36	522.929	774.187	499.802	553.88	509.937	389.043	164.217	555.175	542.151	225.106	530.79	118.014		100.725	107.103	26.9289	486.679
	73.6922	185.707	42.9601			471.602	1393.54	523.19	774.44	499.858	554.702	510.182	389.5	164.235	555.251	542.172	225.319	531.003	118.042		100.787	107.143	26.9413	486.699
	73.8002	185.98	42.9701			471.617	1393.64	523.214	774.558	499.922	554.958	510.288	389.516	164.264	555.427	542.188	225.655	531.113	118.16		100.824	107.316	26.9515	486.724
	73.8792	186.01	42.9807			471.667	1393.65	523.231	774.925	500.086	554.977	510.334	389.537	164.289	555.508	542.213	225.772	531.242	118.23		100.874	107.331	26.9764	486.738
	73.9173	186.043	42.992			472.006	1393.95	523.493	775.156	500.157	555.237	510.485	389.547	164.436	555.988	542.228	226.012	531.494	118.296		100.948	107.383	26.9971	486.763
	74.099	186.077	43.0052			472.038	1394.1	523.534	775.236	500.399	555.761	510.955	389.571	164.45	556.041	542.243	226.464	531.535	118.326		101.054	107.416	27.0206	486.781
	74.1845	186.195	43.0358			472.095	1394.17	523.758	775.548	500.428	555.779	510.98	389.617	164.463	556.09	542.291	226.609	531.595	118.418		101.098	107.693	27.0283	486.794
	74.248	186.289	43.1549			472.114	1394.25	523.846	776.089	500.457	556.153	510.998	389.64	164.485	556.541	542.727	226.892	531.773	118.424		101.135	107.722	27.0637	487.367
	74.3779	186.42	43.2674			472.408	1394.36	524.355	776.262	500.575	556.166	511.219	389.681	164.737	557.458	542.786	226.925	532.137	118.447		101.184	108.086	27.103	487.391
	74.4206	186.44	43.2833			472.425	1394.41	524.407	776.302	500.7	556.177	511.234	389.718	164.787	557.543	542.815	227.331	532.501	118.484		101.265	108.147	27.1202	487.432
	74.5546	186.545	43.2946			472.442	1394.53	524.578	776.887	500.801	556.21	511.256	390.134	164.844	557.719	542.852	227.399	532.66	118.684		101.34	108.282	27.1847	487.44
	74.6036	186.773	43.3034			472.514	1394.8	524.688	776.976	501.196	556.499	511.415	390.154	164.99	557.973	542.901	227.633	532.75	118.717		101.407	108.339	27.2378	487.466
	74.6273	186.828	43.3161			472.843	1394.87	524.726	777.074	501.423	556.508	512.494	390.172	165.172	558.948	543.435	227.848	532.976	118.82		101.559	108.374	27.2621	487.49
	74.7873	186.863	43.3295			472.88	1394.9	524.756	777.434	501.517	556.519	512.508	390.187	165.198	559.059	543.471	228.011	533.038	118.828		101.609	108.784	27.3041	488.003
	74.8857	186.877	43.4354			473.224	1395.05	525.304	777.544	501.699	556.772	512.517	390.219	165.241	559.068	543.511	228.134	533.36	119.084		101.705	108.846	27.3778	488.068
	74.9389	186.955	43.5782			473.247	1395.2	525.399	777.845	501.85	556.911	512.523	390.247	165.303	559.262	543.538	228.257	533.482	119.092		102.148	108.854	27.3909	488.097
	75.0489	187.139	43.6055			473.262	1395.44	525.777	778.175	501.95	556.917	512.715	390.325	165.317	559.406	544.109	228.655	533.654	119.225		102.2	108.859	27.4106	488.117
	75.1346	187.163	43.6203			473.276	1395.53	525.901	778.209	502.168	557.04	512.724	390.764	165.326	559.839	544.158	228.832	533.967	119.282		102.273	108.869	27.427	488.137
	75.1631	187.19	43.6452			473.287	1395.75	526.117	778.371	502.969	557.043	512.837	390.784	165.343	559.926	544.618	229.047	534.179	119.299		102.406	108.973	27.4358	488.698
	75.2295	187.223	43.669			473.375	1395.82	526.449	778.599	503.003	557.055	512.851	390.803	165.458	560.522	544.759	229.243	534.297	119.308		102.469	109.004	27.448	488.718
	75.4012	187.327	43.6805			473.547	1395.93	526.494	778.634	503.045	557.062	513.028	390.823	165.489	560.534	544.794	229.537	534.462	119.496		102.552	109.03	27.4799	488.756
	75.4455	187.347	43.6934			473.582	1395.95	527.174	778.814	503.073	557.07	513.135	390.851	165.634	560.718	544.813	229.727	534.622	119.556		102.715	109.255	27.491	488.786
	75.4657	187.471	43.709			473.65	1396.04	527.386	779.002	503.301	557.341	513.146	390.874	165.649	561.419	545.319	229.769	534.843	119.67		102.756	109.309	27.4991	488.818
	75.5277	187.606	43.97			473.67	1396.23	527.635	779.101	503.476	557.352	513.152	390.968	165.668	561.843	545.424	229.9	534.919	119.675		102.849	109.409	27.536	488.847
	75.5573	187.639	44.0138			473.973	1396.29	527.766	779.132	503.552	557.361	513.159	391.469	165.693	562.112	545.448	229.96	535.189	119.925		103.074	109.469	27.5409	488.883
	75.6382	187.867	44.026			474.021	1396.4	527.878	779.559	503.642	558.074	513.168	391.491	165.73	562.491	545.461	230.186	535.837	119.935		103.251	109.521	27.5523	489.376
	75.687	187.935	44.0407			474.03	1396.61	527.942	779.626	503.678	558.078	513.766	391.508	165.767	562.61	545.477	230.418	536.03	120.166		103.35	109.526	27.5627	489.393
	75.7306	187.961	44.0542			474.44	1396.65	527.966	780.036	503.802	558.085	513.839	391.539	165.789	562.788	545.496	230.708	536.092	120.28		103.482	109.582	27.5777	489.411
	75.8507	187.989	44.076			474.465	1396.79	528.002	780.221	503.936	558.634	513.848	391.555	165.813	563.072	545.508	230.89	536.258	120.33		103.517	109.726	27.586	489.434
	75.8791	188.172	44.0964			474.493	1396.82	528.264	780.846	503.998	559.053	513.857	391.571	165.837	563.395	545.523	230.93	536.538	120.343		103.625	109.747	27.6107	489.466
	75.9652	188.262	44.1965			474.504	1396.91	528.322	780.956	504.064	559.07	513.877	391.601	166.028	563.874	545.534	231.125	536.746	120.595		103.706	109.776	27.6471	489.478
	76.0361	188.306	44.2183			474.822	1396.94	528.375	781.049	504.232	559.177	513.96	391.635	166.109	564.127	545.916	231.469	536.91	120.599		103.741	109.804	27.6608	489.531
	76.0934	188.326	44.232			474.835	1397.17	528.562	781.103	504.33	559.187	514.027	392.095	166.126	564.148	546.008	231.709	536.92	120.723		103.863	109.961	27.6732	490.049
	76.2201	188.353	44.2544			474.889	1397.22	528.903	781.248	504.416	559.426	514.386	392.112	166.442	564.229	546.058	231.883	537.023	120.734		103.92	109.966	27.6936	490.073
	76.2486	188.555	44.2657			475.232	1397.29	528.947	781.432	505.328	559.429	515.388	392.128	166.472	564.38	546.077	232.219	537.125	120.868		103.98	110.165	27.7162	490.082
	76.3573	188.575	44.2921			475.27	1397.33	528.982	781.656	505.4	559.737	515.69	392.142	166.523	564.558	546.111	232.488	537.636	121.006		104.266	110.387	27.7343	490.123
	76.3872	188.604	44.4973			475.306	1397.37	529.215	781.941	505.513	560.152	515.698	392.174	166.614	564.672	546.12	232.515	537.698	121.015		104.352	110.644	27.798	490.145
	76.4816	188.624	44.5202			475.342	1397.4	529.322	782.161	505.575	560.161	515.778	392.198	166.685	565.135	546.136	232.675	537.76	121.023		104.431	110.921	27.8269	490.172
	76.5255	188.875	44.5408			475.581	1397.45	529.547	783.466	505.606	560.985	515.8	392.739	166.708	565.397	546.537	232.947	537.817	121.039		104.47	111	27.9346	490.186
	76.6073	188.887	44.5823			475.605	1397.51	529.673	783.486	505.647	560.999	515.805	392.752	166.735	565.415	546.705	233.05	538.413	121.143		104.565	111.027	28.0003	490.229
	76.6743	189.106	44.5991			475.617	1397.71	529.752	783.757	505.74	561.006	515.936	392.772	166.76	565.521	546.725	233.223	538.499	121.158		104.636	111.05	28.0328	490.773
	76.772	189.138	44.6209			476.084	1397.84	529.788	783.802	505.932	561.187	515.982	392.806	166.797	565.954	546.76	233.279	539.005	121.263		104.703	111.386	28.0393	490.796
	76.811	189.166	44.6495			476.123	1397.94	529.856	784.175	506.013	561.205	516.124	392.823	166.988	566.368	546.811	233.567	539.172	121.422		105.103	111.414	28.0809	490.834
	76.8342	189.196	44.7261			476.151	1398.03	530.024	784.848	506.087	561.229	516.364	392.845	167.014	566.384	546.82	233.655	539.219	121.488		105.142	111.418	28.1166	490.848
	76.9355	189.22	44.7884			476.194	1398.04	530.077	784.953	507.305	562.586	516.428	392.925	167.026	566.541	547.181	233.695	539.269	121.616		105.174	111.422	28.1252	490.895
	77.0043	189.234	44.8025			476.474	1398.19	530.469	785.165	507.535	562.595	516.519	393.383	167.159	566.649	547.31	233.934	539.542	121.651		105.225	111.428	28.1441	490.917
	77.0649	189.495	44.8144			476.495	1398.34	530.564	785.171	507.576	562.606	516.531	393.406	167.227	567.135	547.321	233.973	539.766	121.748		105.387	111.627	28.1547	491.451
	77.1058	189.509	44.862			476.514	1398.39	530.653	785.191	507.64	562.684	516.735	393.425	167.29	567.298	547.348	234.175	540.032	121.753		105.447	111.672	28.1598	491.475
	77.1276	189.534	44.8841			476.536	1398.41	530.681	785.541	507.687	563.189	517.5	393.451	167.306	567.402	547.364	234.415	540.187	121.763		105.492	111.809	28.1875	491.486
	77.1692	189.563	45.0898			476.742	1398.66	530.717	785.697	507.917	563.208	517.511	393.475	167.392	567.808	547.364	234.467	540.331	121.776		105.625	111.89	28.1962	491.518
	77.2109	189.593	45.1063			476.761	1398.72	530.786	785.84	508.048	563.414	517.533	393.499	167.409	568.145	547.956	234.683	540.389	122.009		105.665	112.265	28.2259	491.541
	77.3222	189.61	45.1155			476.77	1398.78	530.857	786.292	508.21	563.506	517.988	393.574	167.427	568.201	547.972	234.795	540.435	122.015		105.752	112.39	28.2316	491.554
	77.4108	189.639	45.124			476.837	1398.82	530.898	786.799	508.382	563.51	518.091	394.066	167.514	568.212	547.992	234.899	540.76	122.186		105.778	112.406	28.2421	491.576
	77.4633	189.802	45.1392			477.125	1398.91	530.969	786.863	508.485	563.52	518.287	394.086	167.677	568.601	548.013	235.185	541.148	122.37		105.812	112.418	28.2501	491.591
	77.5104	189.825	45.1587			477.184	1398.96	531.089	786.9	508.523	563.526	518.443	394.113	168.003	568.858	548.026	235.522	541.482	122.57		105.964	112.427	28.2625	492.124
	77.5899	189.853	45.1855			477.203	1399.3	531.161	787.607	508.559	563.532	518.538	394.13	168.069	568.959	548.051	235.57	541.55	122.729		106.018	112.493	28.2834	492.144
	77.7038	190.07	45.2045			477.529	1399.32	531.218	787.777	509.877	563.663	519.017	394.152	168.097	569.195	548.5	235.666	541.754	122.969		106.16	112.554	28.3176	492.155
	77.7484	190.103	45.2244			477.558	1399.37	531.318	787.824	509.95	564.197	519.476	394.177	168.268	569.427	548.617	235.882	541.847	123.152		106.189	112.591	28.3312	492.191
	77.8263	190.126	45.2374			477.572	1399.4	531.359	787.882	510.279	564.208	519.483	394.21	168.312	569.568	548.657	235.924	542.185	123.276		106.243	112.626	28.3646	492.227
	77.8638	190.227	45.3535			477.584	1399.53	531.45	788.216	510.392	564.221	519.503	394.241	168.329	569.826	548.715	236.217	542.298	123.28		106.322	112.793	28.371	492.76
	77.9222	190.379	45.3718			477.902	1399.64	531.499	788.669	510.426	564.627	519.699	394.272	168.348	570.236	549.25	236.541	542.416	123.293		106.414	112.927	28.4283	492.775
	77.9565	190.397	45.4231			477.916	1399.68	531.547	788.963	510.453	564.639	519.706	394.724	168.373	570.502	549.277	236.659	542.653	123.384		106.819	113.131	28.4963	492.802
	78.058	190.417	45.4365			478.224	1399.83	531.845	789.188	510.531	564.876	519.716	394.746	168.388	570.524	549.3	237.135	542.918	123.39		106.854	113.153	28.5338	492.813
	78.1091	190.45	45.4489			478.688	1399.85	531.946	789.363	510.622	564.888	519.878	394.765	168.398	571.231	549.329	237.18	543.093	123.527		106.903	113.284	28.6185	492.861
	78.1581	190.557	45.4793			478.713	1399.98	532.038	789.461	510.762	564.908	519.892	394.786	168.417	571.61	549.347	237.36	543.214	123.643		107.025	113.359	28.6665	492.878
	78.2212	190.586	45.5714			478.726	1400.04	532.286	790.342	510.954	565.365	519.905	394.82	168.827	571.63	549.388	237.461	543.312	123.739		107.314	113.414	28.6988	492.9
	78.2899	190.671	45.5918			478.737	1400.05	532.517	790.672	511.079	565.893	520.465	394.849	169.039	572.055	549.837	237.819	543.386	123.868		107.368	113.607	28.7037	492.918
	78.4672	190.702	45.6587			478.795	1400.09	532.562	790.96	511.172	566.023	520.472	394.869	169.1	572.058	549.9	237.853	543.994	123.904		107.429	113.859	28.7339	493.468
	78.4898	190.819	45.6783			479.094	1400.37	532.619	791.29	511.339	566.031	521.373	394.935	169.184	572.129	549.947	238.045	544.248	123.996		107.601	113.898	28.7424	493.486
	78.63	190.963	45.6975			479.133	1400.59	532.68	791.353	511.399	566.265	521.454	395.379	169.252	572.596	549.967	238.267	544.322	124.063		107.655	113.993	28.7769	493.546
	78.6661	191.067	45.7489			479.147	1400.65	532.767	791.39	511.619	566.69	521.928	395.398	169.279	572.621	550.031	238.408	544.45	124.131		107.749	114.07	28.7908	493.57
	78.7143	191.08	45.816			479.211	1400.75	532.848	791.452	511.718	566.706	521.95	395.417	169.301	572.845	550.58	238.607	544.529	124.145		107.826	114.096	28.7992	493.589
	78.7708	191.1	45.8332			479.668	1400.88	532.931	792.056	511.761	566.716	522.069	395.435	169.32	572.928	550.595	238.768	544.681	124.155		107.862	114.135	28.8187	493.604
	78.8021	191.239	45.8483			479.713	1400.9	533.039	792.343	511.791	567.331	522.09	395.457	169.335	572.946	550.654	238.853	544.799	124.432		107.907	114.183	28.8324	494.175
	78.859	191.258	45.859			479.744	1401.07	533.367	792.446	511.821	567.677	522.563	395.474	169.406	573.776	550.679	239.004	545.022	124.451		108.296	114.237	28.8432	494.187
	78.9263	191.274	45.875			479.76	1401.21	533.452	792.607	512.252	567.984	522.571	395.497	169.601	574.31	551.21	239.246	545.09	124.457		108.326	114.242	28.8509	494.219
	78.9845	191.29	46.0774			480.377	1401.29	533.476	792.629	512.432	567.998	522.869	395.53	169.621	574.338	551.288	239.313	545.156	124.526		108.367	114.464	28.8591	494.264
	79.0346	191.3	46.0898			480.395	1401.32	533.5	792.821	512.534	568.229	522.88	395.574	169.917	574.514	551.316	239.531	545.166	124.571		108.489	114.674	28.8755	494.769
	79.1169	191.319	46.1026			480.414	1401.34	533.778	792.949	512.688	568.387	522.991	395.589	170.004	574.521	551.336	239.736	545.289	124.685		108.542	114.726	28.8896	494.782
	79.1415	191.519	46.1136			480.446	1401.47	534.416	793.046	512.931	568.397	523.164	396.069	170.157	574.651	551.844	239.748	545.354	124.736		108.576	114.829	28.9069	494.815
	79.1959	191.609	46.132			480.468	1401.54	534.52	793.63	512.965	568.914	523.45	396.087	170.183	575.062	551.918	239.792	545.666	124.769		108.622	114.906	28.9374	494.857
	79.278	191.772	46.2913			480.817	1401.72	534.595	793.657	513.028	568.916	523.787	396.101	170.211	575.679	551.935	239.95	545.756	124.889		108.653	114.968	28.9649	494.877
	79.3396	192.071	46.3136			480.839	1401.9	534.681	794.072	513.125	568.921	523.81	396.122	170.32	576.111	551.949	240.071	545.891	124.958		108.749	114.981	28.9864	494.901
	79.3712	192.144	46.3353			480.857	1402.04	534.733	794.163	513.167	568.929	523.824	396.144	170.38	576.19	551.961	240.266	545.975	124.978		109.056	115.157	29.0289	494.93
	79.43	192.177	46.3669			480.866	1402.08	534.808	794.761	513.726	568.937	523.835	396.178	170.464	576.206	552.031	240.514	546.019	125.205		109.089	115.285	29.0503	495.504
	79.5008	192.223	46.401			481.209	1402.13	534.934	794.912	513.78	569.322	523.85	396.199	170.611	576.601	552.563	240.719	546.351	125.34		109.126	115.687	29.1143	495.533
	79.5719	192.266	46.4265			481.232	1402.25	535.014	794.94	513.877	569.352	523.923	396.234	170.685	576.786	552.597	240.932	546.503	125.474		109.195	115.734	29.1614	495.549
	79.6098	192.298	46.4701			481.487	1402.28	535.061	795.277	514.341	569.784	523.931	396.726	170.725	576.841	553.09	241.25	546.634	125.498		109.233	115.798	29.21	495.565
	79.6625	192.668	46.5724			481.509	1402.73	535.194	795.703	514.401	570.231	523.943	396.739	170.755	577.454	553.191	241.28	546.709	125.836		109.263	115.804	29.3015	495.572
	79.6891	192.71	46.5862			481.549	1402.8	535.317	795.95	514.479	570.24	524.004	396.76	170.77	577.563	553.215	241.441	547.019	126.021		109.294	115.814	29.3206	495.621
	79.8108	192.737	46.5969			481.941	1402.92	535.514	796.11	514.568	570.251	524.026	396.772	170.845	577.88	553.232	241.581	547.042	126.028		109.342	115.919	29.3516	495.637
	79.8663	192.771	46.6155			481.96	1403.05	535.574	796.285	514.635	570.32	524.034	396.808	170.869	578.166	553.254	241.648	547.267	126.047		109.546	116.224	29.3588	495.666
	79.8887	192.834	46.6293			481.976	1403.28	535.709	796.345	514.677	570.325	524.043	396.843	170.917	578.407	553.271	241.775	547.469	126.127		109.622	116.425	29.3725	496.239
	79.93	192.859	46.6401			482.001	1403.35	535.746	796.412	514.887	570.842	524.231	396.876	171.223	578.548	553.789	241.863	547.609	126.134		109.775	116.525	29.3869	496.259
	80.027	192.874	46.656			482.013	1403.42	535.867	796.478	515.03	570.852	524.267	396.909	171.273	578.599	553.863	241.968	547.738	126.428		109.82	116.548	29.4055	496.292
	80.0548	193.133	46.8323			482.052	1403.67	536.022	796.862	515.122	570.865	524.638	396.983	171.542	579.304	553.875	242.02	548.095	126.439		109.964	116.565	29.4229	496.319
	80.1334	193.157	46.8448			482.418	1403.93	536.127	797.033	515.207	570.88	524.662	397.396	171.593	579.447	553.925	242.317	548.181	126.527		110.049	116.65	29.4442	496.334
	80.1751	193.273	46.857			482.435	1403.98	536.275	797.391	515.247	570.951	524.859	397.413	171.622	579.89	554.498	242.587	548.378	126.658		110.133	116.747	29.478	496.341
	80.2116	193.291	46.8669			482.449	1404.02	536.302	797.745	515.395	571.659	525.075	397.43	171.648	580.096	554.551	242.714	548.533	126.67		110.184	117.123	29.4874	496.378
	80.3401	193.339	46.8785			482.461	1404.08	536.47	797.893	515.535	571.791	525.277	397.451	171.675	580.105	555.091	243.117	548.604	126.683		110.243	117.161	29.4933	496.899
	80.4717	193.373	46.9192			482.881	1404.15	536.527	798.121	515.877	571.937	525.339	397.473	171.752	580.295	555.169	243.256	548.852	126.82		110.319	117.431	29.5064	496.916
	80.5155	193.417	47.0418			482.942	1404.25	536.836	798.19	516.008	572.031	525.965	397.527	171.763	580.69	555.268	243.362	548.959	126.908		110.589	117.493	29.5163	496.945
	80.5637	193.452	47.0519			482.993	1404.57	537.039	798.256	516.136	572.244	526.093	397.594	171.789	581.036	555.774	243.585	549.121	126.934		110.648	117.561	29.5386	496.962
	80.7048	193.594	47.0611			483.023	1404.64	537.084	798.444	516.164	572.252	526.106	397.639	171.923	581.081	555.798	243.836	549.322	126.945		110.693	117.62	29.5695	496.973
	80.7643	193.631	47.0682			483.047	1404.69	537.156	798.694	516.208	572.474	526.117	398.074	171.951	581.863	555.816	244.019	549.592	126.967		110.757	117.784	29.595	496.988
	80.8114	193.65	47.0775			483.068	1404.94	537.184	798.868	516.24	572.482	526.139	398.087	172.016	581.907	555.962	244.135	550.24	127.088		110.822	117.958	29.6153	497.018
	80.9352	193.718	47.0865			483.349	1405.05	537.336	798.879	516.276	572.573	526.399	398.106	172.037	581.952	556.391	244.396	550.35	127.228		110.866	117.999	29.6489	497.598
	81	193.759	47.0955			483.366	1405.24	537.502	799.188	516.346	572.733	526.412	398.12	172.279	582.735	556.403	244.427	550.42	127.453		110.931	118.057	29.6642	497.617
	81.065	193.779	47.1737			483.716	1405.28	537.751	799.568	517.547	573.065	526.628	398.139	172.396	582.869	556.443	244.46	550.575	127.627		110.972	118.102	29.688	497.667
	81.1115	193.987	47.19			483.73	1405.3	537.811	799.617	517.674	573.073	526.635	398.167	172.451	583.094	556.471	244.563	550.726	127.635		111.068	118.144	29.7113	497.68
	81.1818	194.078	47.2112			483.748	1405.35	538.096	800.602	517.891	573.093	526.669	398.274	172.479	583.842	557.058	244.648	551.094	127.661		111.261	118.219	29.7677	497.7
	81.3193	194.1	47.2277			483.762	1405.47	538.137	800.653	517.978	573.215	526.969	398.705	172.59	583.936	557.08	244.793	551.273	127.983		111.313	118.406	29.8728	497.72
	81.3575	194.125	47.3615			483.957	1405.73	538.217	801.016	518.103	573.443	527.066	398.722	172.609	584.136	557.104	244.926	551.652	127.989		111.367	118.702	29.929	497.755
	81.4026	194.157	47.379			483.976	1405.79	538.596	801.053	518.15	573.894	527.089	398.734	172.737	584.939	557.127	245.173	551.736	128.01		111.487	118.804	29.9494	498.33
	81.56	194.204	47.3877			484.38	1405.84	538.681	801.461	518.184	573.904	527.097	398.751	172.956	585.172	557.145	245.3	552.246	128.028		111.575	118.879	29.9718	498.368
	81.6355	194.445	47.4012			484.431	1405.93	538.729	801.559	518.321	573.912	527.834	398.85	173.006	585.637	557.546	245.469	552.393	128.048		111.707	118.884	29.9876	498.376
	81.7448	194.46	47.4338			484.44	1405.96	538.81	801.788	518.482	573.925	527.967	399.413	173.036	585.714	557.727	245.663	552.434	128.324		111.738	118.948	30.0047	498.419
	81.8106	194.531	47.6016			484.476	1405.97	538.965	802.189	518.952	574.2	527.977	399.432	173.329	585.751	557.77	245.871	552.507	128.479		112.003	118.976	30.0181	498.439
	81.8749	194.618	47.6249			484.504	1406	538.984	802.346	518.992	574.205	527.985	399.444	173.34	585.86	557.821	246.059	552.587	128.485		112.1	118.98	30.0347	498.446
	81.9156	194.719	47.6419			484.522	1406.29	539.001	802.928	519.035	574.212	528.02	399.47	173.391	586.216	557.846	246.21	553.28	128.516		112.153	119.158	30.0411	498.466
	82.0181	194.772	47.6587			484.851	1406.54	539.173	802.979	519.114	574.221	528.032	399.49	173.425	587.335	558.052	246.254	553.412	128.97		112.199	119.229	30.0592	498.983
	82.0492	194.793	47.7094			484.877	1406.6	539.256	803.643	519.763	574.721	528.181	399.624	173.495	587.697	558.192	246.36	553.44	128.977		112.241	119.281	30.0671	499.005
	82.0987	194.914	47.725			484.923	1406.67	539.367	803.734	519.818	574.732	528.224	399.655	173.702	587.891	558.36	246.498	553.56	128.989		112.298	119.408	30.0737	499.019
	82.1205	194.956	47.7439			485.127	1407.07	539.432	803.799	519.921	574.84	528.671	400.069	173.756	587.961	558.376	246.761	553.881	129.158		112.358	119.475	30.0941	499.035
	82.2439	195.004	47.7899			485.151	1407.15	539.586	803.865	520.044	574.982	528.803	400.091	173.796	588.043	558.403	247.138	554.059	129.186		112.391	119.665	30.1059	499.076
	82.2829	195.149	47.8096			485.293	1407.25	539.637	804.152	520.324	575.374	529.071	400.104	173.903	588.437	558.421	247.291	554.37	129.204		112.724	119.689	30.1247	499.106
	82.3368	195.168	47.8257			485.304	1407.39	539.844	804.229	521.16	575.415	529.135	400.123	173.981	588.541	558.464	247.539	554.434	129.329		112.758	119.773	30.158	499.634
	82.3659	195.394	47.8617			485.766	1407.46	539.947	804.319	521.196	575.44	529.149	400.151	174.004	589.06	558.491	247.691	554.731	129.487		112.825	119.814	30.1779	499.659
	82.452	195.425	47.9175			485.79	1407.5	539.975	804.666	521.237	575.448	529.154	400.227	174.031	589.414	558.918	247.98	554.87	129.733		112.891	119.921	30.1874	499.687
	82.5095	195.446	48.0629			485.816	1407.71	540.142	804.705	521.265	575.463	529.16	400.262	174.195	589.455	559.012	248.111	555.224	129.742		112.955	120.088	30.1928	499.694
	82.5302	195.463	48.0907			485.855	1407.81	540.178	804.732	521.334	575.751	529.168	400.285	174.242	589.752	559.032	248.279	555.398	129.881		113.059	120.183	30.1974	499.73
	82.6028	195.666	48.1043			486.132	1407.91	540.459	805.286	521.409	576.119	529.366	400.716	174.486	590.223	559.058	248.571	555.858	129.897		113.36	120.204	30.2136	499.771
	82.6454	195.687	48.1139			486.149	1407.97	540.601	805.309	521.541	576.462	529.566	400.741	174.495	590.231	559.127	248.645	556.098	129.914		113.394	120.24	30.2387	499.8
	82.7276	195.758	48.1355			486.162	1408.05	540.648	805.612	521.606	576.97	529.789	400.758	174.654	590.362	559.481	248.977	556.282	130.052		113.431	120.382	30.2632	500.413
	82.7554	195.782	48.3472			486.506	1408.43	540.722	805.983	521.719	576.978	530.068	400.784	174.742	590.385	559.639	249.1	556.506	130.058		113.497	120.477	30.3311	500.427
	82.838	195.827	48.3627			486.54	1408.49	541.264	806.001	521.814	576.989	530.297	400.803	174.84	590.409	559.656	249.207	556.762	130.19		113.554	120.533	30.3626	500.451
	82.8668	195.84	48.3745			486.565	1408.6	541.44	806.275	521.963	576.997	530.55	400.854	174.859	590.96	559.668	249.261	556.823	130.249		113.596	120.624	30.4548	500.465
	82.9708	195.856	48.3867			486.818	1408.71	541.524	806.351	522.334	577.379	530.769	400.905	174.881	591.144	559.68	249.316	557.137	130.366		113.629	120.985	30.5266	500.481
	82.9953	195.886	48.3963			486.839	1408.87	541.674	806.427	522.463	577.387	530.922	400.947	174.985	591.516	559.703	249.527	557.207	130.398		113.701	121.045	30.5386	500.497
	83.0365	196.083	48.404			486.864	1408.9	541.726	806.844	522.531	577.757	530.942	401.406	175.01	591.536	560.32	249.73	557.355	130.409		113.789	121.301	30.5958	500.552
	83.1474	196.098	48.4141			486.879	1408.99	541.773	806.963	522.872	577.77	530.97	401.424	175.168	592.354	560.349	249.782	557.549	130.511		113.835	121.421	30.617	501.09
	83.1743	196.123	48.4249			486.907	1409.33	541.84	807.621	523.724	577.782	531.012	401.435	175.407	592.556	560.364	249.95	557.788	130.62		113.997	121.432	30.6209	501.122
	83.2099	196.154	48.6096			487.156	1409.37	541.866	807.691	523.834	578.099	531.02	401.466	175.51	592.603	560.407	250.129	557.827	130.735		114.182	121.447	30.6383	501.136
	83.3318	196.402	48.6228			487.364	1409.46	542.315	807.719	523.891	578.508	531.17	401.509	175.529	592.663	560.975	250.221	558.166	130.831		114.242	121.487	30.6573	501.152
	83.3853	196.498	48.6308			487.379	1409.6	542.377	808.046	523.947	578.527	531.239	401.525	175.77	593.562	560.997	250.381	558.533	131.05		114.273	121.491	30.6618	501.179
	83.4693	196.557	48.6479			487.74	1409.78	542.573	808.438	524.052	579.15	531.307	401.557	176.058	593.821	561.006	250.44	558.681	131.081		114.368	121.691	30.6859	501.215
	83.5319	196.6	48.6604			487.756	1409.82	542.676	808.566	524.183	579.16	531.398	401.612	176.088	594.054	561.029	250.554	558.783	131.088		114.416	121.739	30.7068	501.225
	83.5704	196.624	48.8227			487.788	1409.87	542.701	808.686	524.226	579.171	531.422	402.064	176.302	594.345	561.039	250.782	558.85	131.131		114.514	121.757	30.7107	501.259
	83.7171	196.656	48.8422			487.82	1409.88	543.005	808.939	524.837	579.762	531.811	402.086	176.331	594.66	561.093	250.893	558.974	131.316		114.571	121.995	30.725	501.812
	83.7473	196.673	48.8542			487.894	1409.99	543.117	809.257	524.866	579.767	532.304	402.105	176.38	594.91	561.606	250.966	559.382	131.402		114.62	122.11	30.7427	501.825
	83.8588	196.705	48.8865			488.298	1410.32	543.513	809.273	524.997	579.772	532.311	402.125	176.4	594.999	561.619	251.023	559.631	131.424		114.711	122.269	30.7584	501.844
	83.9285	196.84	48.9017			488.314	1410.43	543.585	809.346	525.144	579.784	532.319	402.154	176.657	595.803	561.644	251.078	559.722	131.424		114.865	122.296	30.7653	501.871
	83.9661	196.873	48.9213			488.347	1410.47	543.637	809.393	525.234	580.537	532.327	402.217	176.677	595.823	561.653	251.204	559.869	131.477		115.164	122.564	30.7727	501.892
	83.9961	196.89	48.9435			488.358	1410.53	544.139	809.802	525.279	580.547	532.503	402.244	176.703	595.836	561.677	251.272	559.905	131.61		115.211	122.764	30.7904	501.909
	84.0643	196.945	48.9794			488.394	1410.6	544.174	810.196	525.55	580.556	533.119	402.439	176.725	596.16	561.688	251.424	559.941	131.8		115.255	122.828	30.7979	502.489
	84.0936	196.995	49.0014			488.426	1410.69	544.266	810.491	525.753	580.566	533.141	402.73	176.871	596.223	561.734	251.629	560.166	132.007		115.348	122.841	30.8129	502.505
	84.1606	197.033	49.2091			488.666	1410.73	544.319	810.653	525.86	580.59	533.183	402.744	176.891	596.772	561.753	251.776	560.439	132.012		115.387	123.059	30.8291	502.53
	84.2983	197.26	49.2613			488.69	1411.05	544.438	810.991	525.908	580.595	533.208	402.761	176.962	596.864	562.264	251.883	560.553	132.239		115.427	123.082	30.8487	502.547
	84.4832	197.289	49.2772			488.953	1411.18	544.715	811.126	525.939	581.046	533.231	402.804	177.008	597.151	562.326	252.046	560.63	132.288		115.534	123.092	30.8718	502.563
	84.5537	197.311	49.2934			488.972	1411.23	544.803	811.641	526.325	581.122	533.391	402.831	177.027	597.232	562.39	252.091	561.203	132.483		115.687	123.104	30.8862	502.574
	84.6051	197.327	49.3112			488.989	1411.29	544.85	811.68	526.579	581.125	533.841	402.857	177.041	597.412	562.868	252.164	561.238	132.689		115.76	123.201	30.892	502.594
	84.6409	197.371	49.3232			489.014	1411.56	544.911	811.944	526.912	581.479	533.852	402.88	177.055	598.748	562.897	252.314	561.55	132.697		115.863	123.367	30.9406	502.61
	84.6938	197.431	49.3326			489.404	1411.59	544.963	812.002	527.24	581.848	533.923	402.9	177.069	598.818	562.933	252.4	561.757	132.955		115.9	123.716	30.9729	502.665
	84.7171	197.647	49.3526			489.417	1411.61	545.096	812.693	527.267	581.856	533.949	402.953	177.089	598.85	562.946	252.474	561.883	133.196		115.954	123.799	31.0363	503.174
	84.8403	197.674	49.551			489.432	1411.7	545.163	812.963	527.34	582.081	534.021	403.003	177.112	599.239	563.505	252.556	562.17	133.28		116.004	123.829	31.1018	503.192
	84.8738	197.694	49.5739			489.908	1411.82	545.447	813.065	527.424	582.089	534.029	403.392	177.124	599.335	563.515	252.759	562.23	133.288		116.15	123.962	31.1631	503.242
	84.9308	197.973	49.5867			489.934	1411.87	545.604	813.659	527.503	582.099	534.034	403.408	177.305	599.992	563.555	252.946	562.282	133.334		116.506	123.972	31.2085	503.261
	84.9615	198.008	49.604			490.032	1411.92	545.683	814.316	527.712	582.147	534.041	403.428	177.349	600.383	563.565	253.079	562.564	133.34		116.561	123.999	31.2378	503.291
	85.0122	198.029	49.6153			490.059	1412.04	545.737	814.628	527.782	582.298	534.641	403.445	177.585	600.706	563.591	253.13	562.841	133.392		116.697	124.025	31.2419	503.846
	85.0443	198.111	49.6252			490.084	1412.25	545.77	814.779	527.871	582.302	534.985	403.46	177.615	601.61	563.694	253.307	562.934	133.431		116.755	124.101	31.2524	503.86
	85.1357	198.133	49.6317			490.108	1412.34	545.792	814.993	527.905	582.405	535.152	403.485	177.644	602.093	564.186	253.481	563.058	133.665		116.807	124.125	31.2716	503.876
	85.2368	198.466	49.6387			490.44	1412.5	545.912	815.081	527.936	582.435	535.354	403.52	177.881	602.107	564.199	253.608	563.158	133.757		116.867	124.472	31.3031	503.913
	85.2753	198.53	49.6443			490.47	1412.55	546.589	815.121	528.037	582.93	536.034	403.554	178.057	602.733	564.207	253.673	563.594	133.761		116.926	124.603	31.3193	503.928
	85.3264	198.557	49.651			490.531	1412.64	547.16	815.256	528.066	582.941	536.104	403.609	178.109	603.053	564.287	253.727	563.822	133.794		116.983	124.689	31.3284	503.934
	85.3656	198.642	49.6595			490.554	1412.67	547.281	815.576	528.097	583.265	536.226	404.074	178.165	603.119	564.789	253.785	563.944	133.819		117.077	124.707	31.3519	503.96
	85.4096	198.684	49.6685			490.859	1412.82	547.314	815.744	528.547	583.273	536.234	404.088	178.204	603.403	564.844	253.988	564.244	134.051		117.233	124.989	31.3605	503.99
	85.4918	198.739	49.6796			490.894	1412.88	547.379	817.095	528.595	583.278	536.467	404.112	178.296	604.235	564.858	254.299	564.382	134.144		117.284	125.258	31.3662	504.544
	85.5931	198.77	49.6917			490.911	1412.91	547.589	819.135	528.625	583.818	536.48	404.135	178.322	604.264	564.877	254.338	564.442	134.247		117.395	125.364	31.3787	504.621
	85.6472	198.795	49.9416			490.941	1413.08	547.726	819.245	528.684	583.825	537.052	404.156	178.335	604.614	564.899	254.461	564.85	134.252		117.469	125.46	31.3869	504.637
	85.7153	198.823	49.9583			491.328	1413.15	547.849	819.32	528.719	583.844	537.066	404.209	178.427	605.006	564.919	254.484	564.917	134.63		117.582	125.504	31.4041	504.652
	85.8611	198.867	49.9761			491.351	1413.24	547.934	819.4	528.805	584.38	537.437	404.277	178.441	605.42	565.516	254.682	565.011	134.655		117.694	125.525	31.4215	504.658
	85.9184	199.208	49.9902			491.375	1413.34	547.995	819.599	528.846	584.388	537.657	404.354	178.455	605.642	565.58	254.749	565.047	134.671		117.749	126.024	31.4323	504.686
	85.9868	199.252	49.9987			491.406	1413.57	548.047		529.05	584.545	537.682	404.731	178.471	605.653	565.989	254.892	565.352	134.909		117.859	126.032	31.4464	505.236
	86.0604	199.27	50.0078			491.417	1413.72	548.215		529.268	584.56	537.687	404.76	178.709	605.748	566.139	254.961	565.51	134.973		117.905	126.072	31.4646	505.266
	86.0945	199.295	50.1794			491.708	1413.78	548.232		529.452	585.116	537.828	404.775	178.981	605.767	566.188	255.164	565.716	135.237		118.017	126.171	31.4721	505.292
	86.1386	199.418	50.1993			491.741	1413.94	548.458		529.495	585.124	537.943	404.791	178.998	606.84	566.208	255.286	565.947	135.254		118.545	126.402	31.4904	505.313
	86.2417	199.435	50.2179			491.763	1414.05	548.507		529.619	585.616	538.524	404.813	179.019	607.031	566.23	255.336	566.184	135.42		118.584	126.409	31.5273	505.332
	86.3307	199.518	50.3357			491.789	1414.14	548.559		529.839	585.625	538.745	404.861	179.027	607.295	566.761	255.397	566.316	135.631		118.724	126.461	31.5518	505.348
	86.4725	199.578	50.3597			492.009	1414.21	548.622		529.991	585.631	538.936	404.899	179.252	607.526	566.773	255.43	566.629	135.636		118.771	126.469	31.5683	505.896
	86.5189	199.6	50.4423			492.421	1414.37	548.736		530.127	585.65	538.949	405.383	179.468	607.662	566.832	255.736	566.992	135.664		118.848	126.635	31.6194	505.938
	86.5453	199.614	50.5016			492.451	1414.42	549.056		530.184	586.216	538.977	405.402	179.558	608.14	567.446	255.865	567.052	135.759		118.911	126.727	31.6653	505.967
	86.5875	199.704	50.5239			492.479	1414.45	549.095		530.796	586.221	538.982	405.42	179.754	608.325	567.477	255.907	567.416	135.909		119.034	126.821	31.7899	505.993
	86.6423	199.749	50.5461			492.496	1414.54	549.163		530.828	586.236	539.052	405.44	179.819	608.624	567.506	255.957	567.61	136.185		119.073	127.028	31.8631	506.025
	86.7073	199.796	50.5727			492.701	1414.59	549.215		530.869	586.29	539.542	405.455	179.866	608.822	567.517	256.082	567.942	136.196		119.127	127.089	31.888	506.041
	86.822	199.834	50.5914			492.723	1414.62	549.259		531.097	587.038	539.566	405.478	179.906	609.015	567.54	256.279	568.519	136.309		119.444	127.284	31.8977	506.597
	86.9288	199.98	50.6659			492.779	1414.68	549.403		531.128	587.052	539.679	405.505	180.272	609.119	568.08	256.548	568.704	136.405		119.524	127.366	31.9264	506.622
	86.976	200.03	50.682			492.804	1414.7	549.641		531.471	587.254	539.793	405.524	180.317	609.185	568.104	256.678	568.767	136.415		119.567	127.382	31.9352	506.642
	87.0746	200.085	50.7022			492.824	1414.95	549.72		531.513	587.264	539.798	405.567	180.331	609.47	568.128	256.82	569.084	136.573		119.625	127.479	31.9486	506.652
	87.1211	200.108	50.7265			492.873	1415.01	549.763		531.593	587.925	539.802	405.6	180.36	609.671	568.14	257.028	569.117	136.604		119.684	127.619	31.9646	506.685
	87.1937	200.262	50.7547			493.332	1415.13	549.852		531.629	588.521	539.811	406.042	180.392	610.329	568.728	257.214	569.679	136.786		119.722	127.645	31.9739	506.715
	87.3106	200.315	50.8531			493.381	1415.15	549.928		531.823	588.526	539.88	406.06	180.406	611.065	568.768	257.334	569.918	136.94		119.776	127.821	31.9862	506.743
	87.3679	200.439	50.8795			493.398	1415.18	550.012		531.92	588.537	540.698	406.085	180.503	611.81	569.149	257.461	570.129	136.946		119.847	127.921	31.99	507.288
	87.4326	200.467	50.8976			493.431	1415.28	550.037		532.098	588.91	540.824	406.102	180.521	611.883	569.319	257.537	570.335	137.121		119.957	127.945	32.0167	507.308
	87.4726	200.693	50.9212			493.456	1415.42	550.624		532.278	588.926	540.838	406.126	180.537	612.016	569.34	257.58	570.505	137.444		120.017	128.048	32.0341	507.314
	87.5451	200.708	51.0043			494.068	1415.46	550.689		532.469	588.935	540.845	406.151	180.554	612.21	569.377	257.747	570.65	137.571		120.072	128.149	32.0495	507.349
	87.6627	200.833	51.0195			494.085	1415.6	550.738		532.582	589.209	540.851	406.196	180.575	612.821	569.407	257.829	570.702	137.577		120.15	128.271	32.0676	507.371
	87.7689	200.882	51.0726			494.114	1415.65	550.857		532.751	589.365	541.018	406.247	180.6	613.02	569.428	257.863	570.953	137.649		120.261	128.456	32.0835	507.423
	87.7954	200.987	51.1179			494.682	1415.8	550.952		532.781	589.516	541.052	406.279	180.624	613.081	569.436	258.011	571.416	137.66		120.303	128.49	32.0992	507.442
	87.8537	201.061	51.1296			494.706	1415.86	550.989		532.818	589.523	541.23	406.7	180.655	613.317	569.987	258.155	571.817	137.762		120.407	128.502	32.1263	507.468
	87.937	201.113	51.1437			494.827	1415.91	551.044		532.856	589.537	541.262	406.718	180.666	613.527	570.024	258.305	571.939	137.769		120.53	128.521	32.1362	507.975
	87.983	201.233	51.2598			494.855	1416	551.19		532.912	590.026	541.275	406.731	181.171	613.921	570.036	258.676	572.046	137.783		120.645	128.803	32.1444	508.005
	88.0505	201.256	51.2767			494.869	1416.09	551.339		533.038	590.041	541.98	406.757	181.201	614.019	570.053	258.823	572.594	137.791		120.871	128.864	32.1801	508.033
	88.0835	201.301	51.2859			494.902	1416.13	551.376		533.378	590.064	541.992	406.773	181.253	614.238	570.073	258.876	572.69	137.802		120.917	129.002	32.2129	508.046
	88.1237	201.317	51.294			494.916	1416.29	551.461		533.42	590.365	542.245	406.8	181.287	614.276	570.586	259.046	572.852	137.836		121.091	129.02	32.2734	508.111
	88.1975	201.552	51.3043			494.936	1416.33	551.53		533.462	590.377	542.479	406.896	181.477	614.666	570.601	259.255	573.104	137.842		121.14	129.098	32.3843	508.126
	88.3216	201.592	51.3171			495.298	1416.4	551.619		533.519	590.388	542.491	406.926	181.583	614.764	570.639	259.315	573.268	138.032		121.194	129.219	32.4427	508.138
	88.3575	201.621	51.3304			495.315	1416.57	551.714		533.893	590.398	542.612	406.966	181.673	615.05	570.661	259.378	573.608	138.302		121.266	129.231	32.4642	508.652
	88.4124	201.639	51.5218			495.364	1416.59	551.818		533.936	590.58	542.67	407.374	181.706	615.169	570.692	259.512	573.64	138.329		121.421	129.272	32.4723	508.678
	88.4583	201.655	51.5356			495.617	1416.71	551.846		534.081	590.937	542.715	407.393	181.725	615.268	570.73	259.667	573.784	138.419		121.475	129.528	32.5581	508.702
	88.4948	201.842	51.5465			496.134	1416.88	552.01		534.419	590.955	542.77	407.393	181.754	615.457	571.254	259.814	574.011	138.427		121.516	129.577	32.5692	508.731
	88.5775	201.87	51.5589			496.158	1416.99	552.106		534.504	590.965	542.921	407.409	181.768	616.324	571.301	260.092	574.126	138.487		121.568	129.614	32.5853	508.779
	88.6149	201.9	51.5666			496.178	1417.14	552.197		534.531	591.088	543.31	407.43	181.953	616.66	571.311	260.132	574.257	138.869		121.631	129.757	32.6044	508.807
	88.6565	201.974	51.5763			496.191	1417.25	552.251		534.668	591.099	544.311	407.446	181.985	617.107	571.365	260.349	574.647	138.882		121.677	129.788	32.6132	509.347
	88.7174	202.09	51.5959			496.199	1417.28	552.306		534.709	591.453	544.579	407.476	182.147	617.266	571.915	260.417	575.281	138.898		121.744	129.843	32.6292	509.374
	88.7698	202.117	51.7409			496.557	1417.39	552.394		534.763	591.477	544.585	407.495	182.164	617.39	571.944	260.623	575.418	138.946		121.811	129.903	32.6428	509.392
	88.8435	202.131	51.7593			496.576	1417.47	552.48		535.082	591.488	544.614	407.55	182.19	617.494	571.957	260.661	575.518	139.312		121.845	129.968	32.6629	509.417
	88.8738	202.191	51.8629			496.788	1417.5	552.644		535.15	591.5	544.759	407.592	182.251	618.5	572.03	260.818	576.008	139.417		121.907	129.999	32.6813	509.443
	89.019	202.334	51.8814			496.86	1417.52	552.729		535.183	591.904	544.778	407.605	182.463	618.946	572.043	260.998	576.079	139.612		121.982	130.323	32.7003	509.481
	89.0671	202.489	51.8999			496.882	1417.69	552.801		535.327	591.912	544.798	408.045	182.518	619.347	572.534	261.037	576.209	139.756		122.013	130.347	32.7305	509.501
	89.1394	202.526	51.9252			497.092	1417.72	553.081		535.47	591.925	545.302	408.058	182.548	619.924	572.589	261.08	576.347	139.976		122.206	130.361	32.7396	509.52
	89.2129	202.634	51.9417			497.137	1417.86	553.278		535.568	592.238	545.308	408.074	182.593	619.994	572.607	261.312	576.452	139.986		122.245	130.495	32.7544	510.022
	89.2546	202.664	51.9648			497.155	1417.89	553.432		535.675	592.248	545.538	408.093	182.64	620.39	572.647	261.348	576.545	140.079		122.319	130.519	32.764	510.069
	89.3476	202.825	51.9778			497.465	1417.96	553.708		535.741	592.434	545.544	408.118	182.655	620.545	572.991	261.493	576.766	140.144		122.363	130.559	32.7743	510.094
	89.3745	202.938	51.9865			497.488	1418.08	553.759		535.883	592.439	546.327	408.14	182.689	620.557	573.243	261.862	576.849	140.194		122.511	130.591	32.8196	510.105
	89.4557	202.986	51.9991			497.507	1418.17	553.985		535.956	592.475	546.45	408.202	182.998	621.549	573.255	261.988	577.013	140.283		122.849	130.648	32.8426	510.133
	89.5356	203.028	52.1713			497.851	1418.26	554.149		536.039	593.096	546.742	408.221	183.044	621.874	573.266	262.095	577.494	140.38		122.881	130.686	33.0017	510.67
	89.6536	203.069	52.1844			497.893	1418.34	554.386		536.074	593.105	546.8	408.246	183.064	622.086	573.299	262.149	577.604	140.521		122.922	130.703	33.0401	510.708
	89.7206	203.09	52.1938			497.907	1418.48	554.428		536.151	593.111	547.108	408.72	183.079	622.156	573.31	262.358	577.789	140.602		123	130.774	33.086	510.764
	89.8828	203.112	52.2013			498.207	1418.51	554.518		536.479	593.119	547.363	408.732	183.087	622.967	573.335	262.381	577.843	140.614		123.066	130.802	33.1173	510.783
	89.9393	203.357	52.379			498.24	1418.58	554.58		536.652	593.553	547.381	408.753	183.094	623.256	573.371	262.445	578.22	140.673		123.19	131.134	33.1229	510.809
	89.9779	203.395	52.3985			498.26	1418.59	554.802		536.714	593.562	547.678	408.782	183.1	623.547	573.917	262.562	578.407	140.813		123.257	131.203	33.1381	510.829
	90.0244	203.412	52.4225			498.267	1418.82	554.885		536.975	593.83	547.713	408.888	183.106	623.709	573.933	262.745	578.448	140.924		123.314	131.331	33.207	511.312
	90.1322	203.482	52.438			498.298	1418.92	555.398		537.039	594.198	548.257	409.404	183.229	624.286	573.952	262.843	578.585	140.949		123.36	131.412	33.2141	511.33
	90.1613	203.513	52.4762			498.317	1419.01	555.512		537.084	594.213	548.38	409.421	183.254	624.378	574.051	262.959	578.742	141.058		123.44	131.518	33.2295	511.373
	90.1975	203.697	52.4883			498.654	1419.1	555.543		537.226	594.508	548.915	409.437	183.275	624.432	574.567	263.199	578.858	141.068		123.476	131.802	33.2359	511.393
	90.2452	203.74	52.518			498.683	1419.31	555.93		537.29	594.517	549.54	409.468	183.399	624.922	574.617	263.246	579.149	141.075		123.774	132.004	33.2566	511.406
	90.3502	203.784	52.5371			498.707	1419.38	556.196		537.396	594.948	549.597	409.484	183.451	625.012	574.633	263.375	579.512	141.334		123.836	132.08	33.2768	511.426
	90.4166	203.868	52.5536			498.72	1419.43	556.436		538.437	594.956	549.763	409.553	183.488	625.63	574.664	263.433	579.679	141.352		123.921	132.123	33.2819	511.436
	90.4412	203.884	52.6334			498.733	1419.5	556.557		538.613	594.968	549.804	409.643	183.497	625.656	574.678	263.565	579.848	141.386		124.192	132.129	33.2901	512.007
	90.5357	203.921	52.6545			498.753	1419.54	556.651		538.774	595.469	550.181	410.072	183.515	626.21	575.192	263.643	579.942	141.505		124.228	132.228	33.31	512.023
	90.5559	203.951	52.67			499.191	1419.55	556.885		538.898	595.478	550.196	410.088	183.617	626.286	575.257	263.752	580.178	141.868		124.281	132.277	33.3549	512.064
	90.5961	203.972	52.691			499.254	1419.58	557.003		538.956	595.491	550.507	410.105	183.811	626.623	575.274	263.878	580.228	141.908		124.336	132.349	33.3717	512.08
	90.628	203.993	52.8192			499.27	1419.68	557.048		539.019	596.041	550.697	410.123	183.918	627.223	575.308	264.085	580.457	141.969		124.44	132.376	33.3866	512.099
	90.7013	204.01	52.83			499.296	1419.69	557.094		539.05	596.054	550.752	410.145	184.116	627.268	575.318	264.14	580.674	142.092		124.507	132.515	33.4001	512.118
	90.7628	204.257	52.8438			499.326	1419.76	557.149		539.083	596.071	550.847	410.238	184.151	628.488	575.397	264.452	580.902	142.134		124.574	132.551	33.4045	512.149
	90.7819	204.358	52.8561			499.673	1419.92	557.498		539.11	596.082	550.966	410.76	184.398	628.777	575.875	264.496	581.272	142.272		124.699	132.568	33.4285	512.197
	90.849	204.43	52.8679			499.761	1420.05	557.569		539.139	596.346	551.528	410.781	184.421	629.018	575.892	264.565	581.521	142.283		125.055	132.686	33.4451	512.732
	90.9192	204.454	52.8939			500.134	1420.27	557.639		539.279	596.35	551.973	410.803	184.722	629.54	575.926	264.61	581.942	142.304		125.128	132.874	33.4639	512.763
	90.9602	204.488	53.07			500.154	1420.34	557.68		539.691	596.357	552.131	410.831	184.839	629.852	575.957	264.985	582.048	142.439		125.175	132.949	33.485	512.806
	91.0411	204.51	53.0881			500.26	1420.35	557.826		539.743	596.368	552.288	410.854	184.927	629.952	575.992	265.189	582.119	142.721		125.254	132.956	33.5033	512.824
	91.0666	204.527	53.1147			500.308	1420.47	558.024		539.823	596.538	552.775	410.891	185.144	629.975	576.543	265.236	582.471	142.741		125.291	132.975	33.5782	512.838
	91.1805	204.613	53.1208			500.613	1420.55	558.092		539.857	596.721	552.784	410.915	185.236	630.233	576.55	265.323	582.593	142.899		125.334	133.502	33.5932	512.876
	91.2084	204.74	53.1274			500.624	1420.65	558.145		539.902	596.726	552.867	410.942	185.485	630.275	576.565	265.356	582.917	142.941		125.405	133.729	33.6144	512.882
	91.2785	204.758	53.1364			500.656	1420.71	558.273		539.933	597.277	552.874	410.99	185.589	630.441	576.578	265.514	582.988	142.954		125.52	133.776	33.699	513.445
	91.307	204.77	53.1458			500.673	1420.74	558.33		540.014	597.288	552.879	411.022	185.61	631.067	577.231	265.592	583.701	143.005		125.872	133.812	33.7762	513.475
	91.3796	204.796	53.1532			500.916	1420.84	558.358		540.554	597.307	552.885	411.462	185.865	631.326	577.302	265.746	583.913	143.155		125.932	133.96	33.7969	513.493
	91.4262	204.819	53.1678			500.94	1420.91	558.406		540.583	597.693	552.892	411.482	185.935	631.687	577.83	265.786	584.124	143.177		126.177	134.16	33.8276	513.552
	91.4991	204.955	53.4529			500.963	1421	558.83		540.767	597.697	552.904	411.497	185.945	632.056	577.891	265.978	584.154	143.211		126.218	134.429	33.8568	513.56
	91.612	205.004	53.4824			500.981	1421.07	558.887		540.877	598.006	552.911	411.513	185.969	632.141	577.945	266.023	584.476	143.718		126.274	134.467	33.8603	513.599
	91.6334	205.069	53.503			501.019	1421.09	559.045		540.907	598.093	553.041	411.538	186.124	632.341	577.96	266.105	584.691	143.929		126.343	134.586	33.8902	513.62
	91.67	205.252	53.5323			501.439	1421.19	559.106		541.152	598.106	553.256	411.56	186.134	632.48	578.336	266.153	584.847	143.935		126.423	134.609	33.9022	514.149
	91.7318	205.267	53.5494			501.458	1421.24	559.163		541.97	598.412	553.559	411.584	186.15	632.489	578.548	266.269	585.081	143.959		126.477	134.627	33.9113	514.172
	91.7686	205.301	53.5702			501.495	1421.48	559.205		542.211	598.425	553.958	411.626	186.415	633.153	578.567	266.323	585.23	144.075		126.514	134.703	33.9389	514.197
	91.8275	205.351	53.7087			501.754	1421.51	559.474		542.285	598.481	553.969	411.647	186.646	633.167	578.594	266.444	585.548	144.272		126.598	134.754	33.9421	514.218
	91.926	205.391	53.7231			501.779	1421.6	559.512		542.359	598.824	554.059	411.683	186.805	633.317	578.611	266.586	585.874	144.532		126.658	134.827	33.9466	514.25
	91.9496	205.5	53.7392			501.788	1421.68	559.559		542.478	598.839	554.141	412.122	186.828	633.613	579.141	266.671	585.965	144.539		126.751	134.865	33.9625	514.89
	92.0784	205.519	53.7993			502.207	1421.74	559.611		542.548	598.854	554.157	412.139	187.216	633.648	579.174	266.912	586.16	144.548		127.029	134.963	33.9748	514.915
	92.1167	205.829	53.8401			502.238	1421.77	559.86		542.78	599.202	554.393	412.158	187.259	633.771	579.201	267.165	586.232	144.768		127.075	135.225	33.9835	514.951
	92.194	205.848	53.8575			502.276	1422.01	560.007		542.885	599.535	554.416	412.182	187.469	634.246	579.214	267.406	586.427	144.774		127.138	135.301	33.9884	514.974
	92.227	205.89	53.8649			502.846	1422.12	560.074		542.915	599.546	554.492	412.208	187.642	634.609	579.224	267.445	586.671	144.814		127.28	135.512	33.9942	515.013
	92.2534	205.927	53.8752			502.883	1422.16	560.121		542.991	599.739	554.513	412.296	187.735	634.789	579.237	267.477	586.759	144.849		127.366	135.524	34.0156	515.06
	92.3134	205.986	53.8921			503.172	1422.21	560.209		543.108	599.749	554.514	412.335	187.814	635.399	579.826	267.614	586.956	144.88		127.456	135.594	34.0297	515.496
	92.4007	206.008	53.9025			503.51	1422.29	560.289		543.148	599.792	554.627	412.827	187.825	635.965	579.876	267.65	587.157	144.895		127.514	135.778	34.0357	515.51
	92.4914	206.033	54.0896			503.553	1422.33	560.468		543.435	600.021	555.151	412.84	187.861	636.409	579.91	267.708	587.342	145.103		127.557	135.957	34.0436	515.547
	92.524	206.064	54.099			503.586	1422.35	560.78		543.474	600.05	555.162	412.856	187.88	636.521	579.979	267.765	587.965	145.156		127.635	136.03	34.0518	515.584
	92.6462	206.296	54.1079			503.611	1422.4	560.856		543.504	600.053	555.307	412.88	187.89	637.457	580.443	267.979	588.241	145.296		127.676	136.139	34.0624	515.605
	92.8513	206.4	54.1162			503.657	1422.44	561.101		543.573	600.061	555.326	412.901	187.907	638.348	580.457	268.174	588.387	145.353		127.726	136.206	34.0896	516.192
	92.9234	206.458	54.1366			504.063	1422.48	561.192		543.673	600.073	555.848	412.963	187.932	638.869	580.561	268.264	588.663	145.424		127.775	136.229	34.1743	516.223
	92.9862	206.484	54.34			504.075	1422.59	561.307		544.126	600.507	556.321	412.992	187.945	639.352	580.695	268.301	588.916	145.433		127.833	136.258	34.1864	516.263
	93.0172	206.508	54.3505			504.084	1422.68	561.474		544.261	600.52	556.566	413.043	188.072	639.535	581.146	268.359	589.187	145.57		128.201	136.901	34.2071	516.288
	93.0479	206.539	54.3597			504.44	1422.75	561.582		544.397	600.979	556.583	413.486	188.273	639.548	581.168	268.51	589.376	145.765		128.236	137.119	34.2553	516.313
	93.1159	206.697	54.3683			504.513	1422.85	561.631		544.548	601.024	556.916	413.508	188.517	639.646	581.188	268.599	589.933	145.786		128.282	137.145	34.398	516.901
	93.1423	206.736	54.3788			504.526	1422.96	561.785		544.649	601.244	557.696	413.535	188.534	640.02	581.201	268.699	590.056	145.802		128.363	137.208	34.4306	516.952
	93.1762	206.765	54.3908			504.541	1423.12	561.976		544.748	601.305	558.871	413.551	188.566	640.072	581.227	268.812	590.261	145.814		128.446	137.221	34.4735	516.979
	93.3053	206.785	54.3994			504.885	1423.19	562.019		544.88	601.606	559.05	413.569	188.58	640.263	581.276	268.949	590.484	145.842		128.755	137.301	34.483	517.012
	93.3345	206.802	54.4099			504.943	1423.21	562.073		544.916	601.681	559.746	413.612	188.741	640.826	581.788	269.112	590.588	145.917		128.833	137.354	34.5137	517.547
	93.3982	206.952	54.428			504.962	1423.34	562.555		544.985	601.967	559.891	413.637	188.767	640.837	581.816	269.483	590.708	145.935		128.879	137.36	34.5307	517.554
	93.5249	207.223	54.6396			505.037	1423.42	562.638		545.061	602.255	559.964	413.684	188.865	641.257	581.839	269.659	591.257	146.04		128.955	137.41	34.5376	517.576
	93.5697	207.244	54.6523			505.057	1423.44	562.71		545.129	602.259	561.008	413.722	188.987	641.77	582.384	269.712	591.382	146.049		129.017	137.662	34.5544	517.597
	93.6686	207.315	54.6673			505.532	1423.49	562.914		545.678	602.268	561.049	414.169	189.169	641.77	582.454	269.763	591.451	146.554		129.066	137.887	34.5591	517.635
	93.7235	207.357	54.7347			505.55	1423.61	563.149		545.896	602.637	561.07	414.19	189.22	641.938	582.465	270.08	591.607	146.564		129.235	137.94	34.5822	517.646
	93.9437	207.427	54.7497			505.996	1423.69	563.215		546.177	602.655	561.078	414.208	189.259	645.545	582.488	270.22	591.852	146.64		129.279	137.983	34.6021	517.678
	94.0258	207.467	54.7653			506.163	1423.91	563.291		546.302	602.872	561.47	414.226	189.292	645.594	583.005	270.288	592.068	146.764		129.408	138.121	34.6254	517.713
	94.0497	207.565	54.7854			506.206	1424.09	563.839		546.351	602.898	561.484	414.25	189.411	645.745	583.095	270.34	592.239	146.776		129.467	138.146	34.6521	518.249
	94.1061	207.586	54.8405			506.316	1424.17	563.893		546.415	603.002	561.496	414.299	189.459	646.147	583.151	270.511	592.67	146.797		129.593	138.301	34.6568	518.271
	94.1505	207.763	54.8534			506.396	1424.31	564.02		546.734	603.015	561.502	414.33	189.541	646.685	583.744	270.59	592.785	146.803		129.663	138.609	34.6623	518.298
	94.2371	207.972	54.869			506.503	1424.39	564.068		546.816	603.2	561.508	414.352	189.59	646.702	583.757	270.767	592.872	146.92		129.713	138.625	34.6666	518.322
	94.3008	208.02	54.8787			506.852	1424.47	564.127		546.882	603.215	561.517	414.43	189.649	646.873	583.769	270.877	593.372	147.044		129.817	138.725	34.6969	518.345
	94.3505	208.11	54.9039			506.885	1424.57	564.313		546.984	603.411	561.611	414.839	189.739	646.998	583.792	271.026	593.715	147.245		129.88	138.986	34.7038	518.956
	94.4149	208.13	55.0987			506.903	1424.71	564.36		547.431	603.415	561.621	414.863	189.789	647.211	583.809	271.186	593.766	147.268		130.03	139.007	34.7263	518.977
	94.5662	208.153	55.1133			507.131	1424.73	564.404		547.539	603.439	561.63	414.884	189.876	647.286	584.382	271.428	593.964	147.435		130.102	139.036	34.7376	519.006
	94.6105	208.239	55.128			507.171	1424.87	564.593		547.61	603.919	561.636	414.906	189.894	647.301	584.43	271.579	594.217	147.443		130.169	139.104	34.7536	519.038
	94.6333	208.253	55.1396			507.201	1424.97	564.688		547.636	603.927	561.807	414.942	189.957	647.515	584.459	271.669	594.291	147.46		130.231	139.252	34.7809	519.057
	94.6882	208.301	55.1601			507.578	1425.1	564.717		547.695	603.982	561.846	414.989	190.081	648.361	584.593	271.792	594.465	147.472		130.387	139.568	34.8058	519.072
	94.7244	208.327	55.1718			507.596	1425.11	564.737		548.369	603.987	561.872	415.041	190.132	649.536	585.059	271.89	594.613	147.56		130.427	139.623	34.8449	519.693
	94.7601	208.353	55.2081			507.606	1425.18	564.935		548.505	604.17	562.207	415.53	190.205	649.611	585.08	272.089	594.751	147.568		130.481	139.784	34.8641	519.713
	94.8415	208.672	55.4526			507.627	1425.27	565.009		548.589	604.668	562.229	415.546	190.283	649.81	585.096	272.136	594.991	147.649		130.672	139.791	34.9153	519.731
	94.9282	208.747	55.4671			507.637	1425.36	565.073		548.672	604.675	562.515	415.565	190.303	649.967	585.121	272.206	595.39	147.78		130.834	139.799	35.0525	519.752
	94.9531	208.77	55.4844			508.106	1425.43	565.264		548.805	604.696	562.533	415.586	190.356	650.108	585.642	272.24	595.757	147.817		130.878	139.815	35.1149	519.776
	95.0481	208.994	55.5031			508.143	1425.53	565.348		548.838	604.709	562.538	415.624	190.379	650.13	585.716	272.444	595.768	148.137		130.92	139.907	35.1363	519.822
	95.1161	209.025	55.5131			508.37	1425.54	565.425		548.933	605.04	562.545	415.684	190.725	650.549	585.739	272.588	596.138	148.17		130.992	139.936	35.1529	520.403
	95.1847	209.281	55.5268			508.39	1425.58	565.614		549.065	605.061	562.627	415.709	190.834	651.144	585.769	272.657	596.306	148.181		131.04	139.961	35.1835	520.418
	95.2404	209.307	55.5725			508.406	1425.74	565.682		549.154	605.228	562.873	415.727	190.907	651.172	585.785	272.813	596.567	148.204		131.103	140.172	35.1973	520.453
	95.2968	209.329	55.6004			508.448	1425.82	565.757		549.257	605.551	562.954	415.75	190.926	651.978	586.289	272.93	596.817	148.481		131.285	140.295	35.2302	520.469
	95.3367	209.361	55.6211			508.461	1425.88	565.825		549.454	605.688	562.974	416.199	190.939	652.286	586.31	273.283	596.936	148.517		131.364	140.321	35.2405	520.495
	95.3977	209.406	55.6324			508.48	1425.99	566.21		549.586	605.756	562.995	416.214	191.221	652.314	586.322	273.421	597.317	148.577		131.433	140.531	35.2471	520.508
	95.4228	209.483	55.8237			508.992	1426.01	566.502		550.215	605.764	563.044	416.231	191.247	652.42	586.348	273.521	597.424	148.588		131.647	140.575	35.2701	520.572
	95.4827	209.512	55.8389			509.014	1426.08	566.819		550.333	606.007	563.564	416.255	191.272	653.062	586.358	273.901	597.86	148.624		131.939	140.597	35.2949	521.093
	95.5561	209.524	55.8553			509.033	1426.25	567.022		550.49	606.011	563.653	416.277	191.304	653.383	586.373	274.11	597.924	148.642		131.991	140.741	35.301	521.12
	95.5879	209.596	55.8762			509.534	1426.29	567.195		550.563	606.021	563.664	416.304	191.393	653.53	586.864	274.402	598.239	148.698		132.044	140.881	35.3063	521.148
	95.7426	209.656	55.8948			509.561	1426.45	567.262		551.689	606.03	563.671	416.335	191.407	653.75	586.889	274.506	598.386	148.709		132.135	140.98	35.3364	521.169
	95.7718	209.675	55.915			509.576	1426.55	567.353		551.789	606.331	563.679	416.365	191.417	653.866	587.015	274.901	598.707	148.988		132.177	141.402	35.3451	521.201
	95.8521	209.861	55.997			509.955	1426.69	567.438		551.818	606.338	564.13	416.473	191.461	653.879	587.029	275	599.01	149.072		132.229	141.529	35.35	521.21
	95.9582	209.887	56.0126			510.17	1426.73	567.52		551.903	606.351	564.146	416.85	191.532	653.888	587.047	275.099	599.308	149.163		132.266	141.537	35.3559	521.798
	96.0082	209.908	56.0399			510.193	1426.75	567.582		551.99	606.576	564.153	416.863	191.57	653.999	587.512	275.139	599.436	149.172		132.291	141.688	35.3742	521.81
	96.1345	210.185	56.1235			510.497	1426.79	567.657		552.212	607.037	564.286	416.889	191.594	654.145	587.595	275.28	599.509	149.187		132.328	141.933	35.3969	521.847
	96.2444	210.204	56.1541			510.509	1426.81	568.051		552.356	607.046	564.357	416.91	192.027	654.189	587.689	275.361	599.686	149.313		132.366	142.025	35.41	521.862
	96.282	210.229	56.187			510.533	1426.82	568.394		552.468	607.053	564.466	416.929	192.051	654.807	587.702	275.412	599.789	149.343		132.447	142.211	35.4224	521.886
	96.3848	210.382	56.1996			510.854	1426.92	568.789		552.52	607.401	565.374	416.947	192.068	655.174	587.745	275.549	600.028	149.468		132.641	142.293	35.4391	522.423
	96.4292	210.397	56.2136			510.878	1426.99	568.968		552.553	607.41	565.384	416.969	192.131	655.38	588.042	275.684	600.344	149.592		132.761	142.299	35.4451	522.436
	96.4739	210.424	56.2286			510.891	1427.02	569.14		552.645	607.422	565.511	417.043	192.161	655.552	588.336	275.853	600.407	149.636		132.901	142.323	35.4565	522.462
	96.5427	210.462	56.2375			510.907	1427.11	569.196		553.065	607.557	565.52	417.116	192.175	655.573	588.365	276.063	600.597	149.642		133.18	142.498	35.4632	522.485
	96.7498	210.538	56.2503			510.928	1427.21	569.238		553.417	607.652	565.526	417.507	192.186	656.433	588.392	276.349	600.655	149.66		133.225	142.726	35.5005	522.528
	96.8448	210.56	56.2589			511.194	1427.34	569.361		553.487	608.113	565.83	417.521	192.213	656.749	588.449	276.508	600.727	149.673		133.285	143.019	35.5473	522.537
	96.9067	210.577	56.2657			511.214	1427.36	569.464		555.047	608.119	565.842	417.539	192.313	657.046	588.891	276.66	601.068	150.063		133.332	143.039	35.6486	522.563
	97.0324	210.603	56.2755			511.396	1427.4	569.513		555.136	608.132	565.848	417.553	192.484	657.343	588.959	276.85	601.256	150.161		133.54	143.1	35.7172	522.635
	97.1429	210.831	56.5639			511.418	1427.49	569.873		555.316	608.256	566.072	417.572	192.54	657.695	588.988	276.993	601.635	150.422		133.582	143.213	35.7316	522.638
	97.167	210.92	56.5832			511.442	1427.56	569.922		555.663	608.412	566.106	417.621	192.694	657.73	589.027	277.189	601.822	150.429		133.684	143.267	35.8061	523.123
	97.1921	210.986	56.5927			511.682	1427.59	570.009		555.986	608.418	566.179	417.656	192.791	658.038	589.051	277.436	602.127	150.441		133.739	143.306	35.8419	523.144
	97.2421	211.003	56.6008			511.698	1427.59	570.053		556.02	608.425	566.495	418.165	192.864	658.408	589.523	277.73	602.263	150.457		133.837	143.388	35.8619	523.178
	97.3186	211.025	56.6111			511.732	1427.71	570.096		556.323	608.44	567.312	418.177	192.885	658.535	589.607	277.942	602.569	150.81		133.957	143.451	35.8665	523.203
	97.4208	211.072	56.7207			511.762	1427.78	570.125		556.354	609.021	567.53	418.209	192.917	658.613	589.694	278.2	602.63	150.969		134.051	143.513	35.8923	523.231
	97.4757	211.176	56.7313			512.28	1427.87	570.256		556.741	609.4	567.557	418.223	192.939	658.902	589.724	278.25	603.082	150.977		134.116	143.629	35.924	523.246
	97.564	211.35	56.7424			512.514	1428.03	570.465		556.898	609.495	567.73	418.275	192.951	659.086	590.263	278.349	603.28	151.002		134.207	144.018	35.9277	523.27
	97.5838	211.382	56.7621			512.551	1428.08	570.561		556.953	609.506	567.75	418.297	192.98	659.31	590.297	278.388	603.384	151.126		134.238	144.049	35.9362	523.289
	97.6298	211.409	56.8583			512.856	1428.29	570.616		556.984	609.718	567.828	418.32	192.994	659.458	590.32	278.524	603.543	151.241		134.359	144.053	35.9489	523.843
	97.7385	211.439	56.8743			513.059	1428.31	570.671		557.013	610.375	568.255	418.386	193.032	659.992	590.344	278.649	603.719	151.345		134.406	144.112	35.9676	523.86
	97.8245	211.664	56.9613			513.07	1428.36	570.804		557.283	610.401	568.265	418.801	193.051	660.135	590.357	279.011	603.923	151.43		134.813	144.247	35.9817	523.869
	97.8709	211.72	56.9769			513.094	1428.43	570.851		557.339	610.513	568.376	418.819	193.082	660.408	590.402	279.131	604.149	151.556		134.964	144.507	35.9879	523.911
	97.9435	211.829	56.9949			513.124	1428.45	570.879		557.456	610.844	568.388	418.845	193.093	661.271	590.942	279.339	604.389	151.639		135.05	144.584	35.996	523.944
	97.9834	211.958	57.0063			513.513	1428.55	571.114		558.392	610.853	568.691	418.86	193.105	661.631	590.955	279.611	605.129	151.786		135.15	144.611	36.0025	523.973
	98.0367	212.025	57.0196			513.53	1428.59	571.153		558.444	610.874	568.712	418.878	193.132	661.838	591.006	279.838	605.509	151.807		135.236	144.633	36.029	523.995
	98.0864	212.045	57.0463			513.545	1428.65	571.203		558.475	610.879	568.785	418.895	193.179	661.923	591.061	280.085	605.657	151.829		135.273	144.729	36.0671	524.584
	98.1722	212.062	57.2287			513.56	1428.69	571.33		558.605	611.418	568.803	418.914	193.211	662.056	591.473	280.279	605.879	151.953		135.364	144.762	36.0782	524.596
	98.2612	212.077	57.2466			513.59	1428.77	571.414		558.682	611.446	569.238	418.948	193.293	662.288	591.596	280.475	606.524	152.068		135.396	144.857	36.0886	524.609
	98.3113	212.106	57.2853			513.93	1428.82	571.483		559.094	611.951	569.262	419.017	193.325	662.472	591.648	280.735	606.854	152.085		135.462	144.953	36.1282	524.625
	98.4022	212.334	57.3061			514.29	1428.87	571.606		559.198	611.996	569.269	419.481	193.341	662.746	592.267	280.776	607.039	152.098		135.515	144.988	36.1355	524.637
	98.4302	212.36	57.342			514.377	1428.96	571.745		559.23	612.195	569.536	419.502	193.35	663.191	592.305	280.827		152.143		135.731	145.065	36.1672	524.645
	98.4871	212.497	57.364			514.413	1429.03	571.877		559.259	612.519	569.799	419.522	193.368	663.204	592.357	281		152.261		135.809	145.114	36.2084	524.662
	98.5705	212.558	57.3801			514.445	1429.26	572.097		559.452	612.526	569.807	419.541	193.386	663.453	592.801	281.112		152.34		135.91	145.279	36.2499	525.268
	98.6832	212.578	57.3933			515.105	1429.36	572.382		559.613	612.533	569.998	419.557	193.425	663.84	592.873	281.287		152.345		135.973	145.443	36.29	525.304
	98.7108	212.601	57.501			515.162	1429.41	572.451		559.686	612.9	570.455	419.58	193.513	663.875	592.938	281.434		152.354		136.075	145.488	36.3014	525.324
	98.7828	212.649	57.5142			515.182	1429.42	572.632		559.748	612.908	570.488	419.623	193.709	663.904	592.954	281.596		152.607		136.117	145.543	36.4325	525.859
	98.9092	212.668	57.5219			515.204	1429.53	572.783		559.798	612.916	570.668	419.652	193.859	664.083	592.975	281.838		152.658		136.59	145.611	36.4601	525.874
	98.9335	212.75	57.5343			515.397	1429.58	572.858		559.87	613.311	570.75	420.127	193.97	664.302	592.997	281.926		152.686		136.637	145.808	36.511	525.888
	98.9936	212.775	57.5635			515.652	1429.6	573.012		560.279	613.322	571.083	420.156	194.046	664.931	593.568	282.12		152.693		136.774	145.813	36.549	525.93
	99.0496	212.817	57.7033			515.84	1429.67	573.143		560.438	613.333	571.234	420.18	194.082	665.036	593.579	282.254		152.705		136.831	145.858	36.5554	525.948
	99.1345	213.082	57.7342			515.871	1429.82	573.452		560.489	613.396	571.56	420.23	194.184	665.167	593.614	282.43		152.724		136.889	146.117	36.564	525.964
	99.1749	213.099	57.7506			516.322	1429.84	573.549		560.551	613.403	571.828	420.253	194.212	665.532	593.652	282.511		152.774		137.075	146.127	36.5699	525.991
	99.2655	213.269	57.7727			516.993	1429.94	573.631		560.69	613.864	572.155	420.292	194.222	665.544	593.665	282.724		152.9		137.217	146.354	36.5975	526.025
	99.321	213.286	57.8667			517.047	1429.98	573.681		561.123	613.871	572.193	420.325	194.234	665.595	594.264	282.975		152.938		137.275	146.361	36.6152	526.577
	99.4939	213.309	57.8879			517.098	1430.04	573.723		561.364	614.085	572.946	420.353	194.248	665.786	594.298	283.14		153.06		137.356	146.374	36.6542	526.609
	99.7059	213.4	57.9124			517.545	1430.11	573.997		561.504	614.177	573.7	420.795	194.268	666.336	594.309	283.272		153.498		137.495	146.419	36.66	526.628
	99.7365	213.425	57.9438			517.569	1430.17	574.014		561.578	614.195	573.707	420.814	194.284	666.381	594.364	283.325		153.509		137.55	146.767	36.6716	526.648
	99.8308	213.504	57.9767			517.595	1430.32	574.102		561.853	614.35	573.715	420.826	194.542	666.91	594.392	283.529		153.52		137.626	147.134	36.6766	526.673
	99.8552	213.518	58.0062			517.791	1430.34	574.133		561.896	614.702	573.719	420.839	194.577	666.988	594.901	283.844		153.622		137.654	147.205	36.698	526.69
	99.9391	213.546	58.0263			517.819	1430.42	574.2		561.933	614.714	573.724	420.869	194.702	667.059	594.929	284.059		153.952		137.704	147.306	36.7058	526.7
	99.9697	213.606	58.0386			517.926	1430.52	574.221		562.593	614.747	573.729	421.493	194.738	667.675	594.952	284.214		154.234		137.824	147.334	36.7302	526.744
	100.068	213.645	58.1898			518.307	1430.77	574.293		563.133	615.016	573.86	421.505	194.761	667.809	594.99	284.458		154.273		137.881	147.377	36.7403	527.26
	100.107	213.715	58.2061			518.36	1430.88	574.586		563.171	615.023	573.873	421.522	194.793	668.009	595.545	284.654		154.303		137.97	147.401	36.78	527.276
	100.191	214.021	58.2355			518.389	1430.92	574.873		563.282	615.257	573.982	421.536	194.822	668.462	595.594	284.807		154.317		138.043	147.479	36.7985	527.298
	100.235	214.085	58.2753			518.403	1430.96	575.02		563.41	615.262	574.007	421.566	194.855	668.836	595.616	284.958		154.424		138.126	147.668	36.8154	527.337
	100.308	214.112	58.2868			518.422	1431.05	575.18		563.461	615.321	574.318	421.587	194.867	669.067	595.681	285.248		154.437		138.336	147.834	36.8438	527.357
	100.369	214.207	58.2978			518.469	1431.09	575.228		563.522	615.333	574.872	421.654	194.943	669.187	596.039	285.453		154.729		138.514	147.966	36.8675	527.379
	100.495	214.222	58.3203			518.487	1431.15	575.574		563.614	615.482	575.001	421.681	194.997	669.218	596.155	285.742		154.743		138.582	147.988	36.9274	527.408
	100.524	214.404	58.3406			518.901	1431.39	575.758		563.647	615.84	575.016	421.73	195.384	669.429	596.196	285.811		154.798		138.637	148.127	36.9505	527.892
	100.558	214.461	58.531			518.935	1431.52	575.827		563.704	615.853	575.376	422.164	195.41	669.649	596.236	285.98		155.027		138.679	148.13	36.9702	527.921
	100.686	214.491	58.5537			519.247	1431.62	576.215		564.063	616.212	575.514	422.185	195.521	669.88	596.296	286.014		155.18		138.744	148.428	37.0599	527.963
	100.721	214.52	58.5725			519.267	1431.66	576.263		564.138	616.435	575.691	422.202	195.559	670.146	596.844	286.065		155.246		138.789	148.677	37.0737	527.995
	100.925	214.549	58.5877			519.292	1431.7	576.346		564.175	616.582	575.945	422.223	195.601	670.367	596.871	286.189		155.276		139.092	148.723	37.1549	528.008
	101.013	214.687	58.5999			519.316	1431.8	576.583		564.272	616.743	576.009	422.258	195.616	670.387	596.883	286.304		155.282		139.142	148.741	37.1753	528.036
	101.036	214.718	58.6157			519.604	1431.88	576.674		564.619	616.752	576.292	422.288	195.63	670.806	596.927	286.464		155.313		139.221	148.813	37.2113	528.06
	101.12	214.762	58.6302			519.648	1432.03	576.743		564.756	616.762	576.35	422.321	195.648	670.889	596.935	286.503		155.324		139.328	148.921	37.2194	528.073
	101.235	214.881	58.7803			519.684	1432.12	576.792		564.982	616.766	576.523	422.821	195.695	670.967	597.506	286.689		155.463		139.386	149.009	37.2248	528.601
	101.302	214.912	58.7929			519.86	1432.24	576.843		565.084	616.812	576.736	422.848	195.71	671.346	597.515	286.843		155.871		139.512	149.335	37.2411	528.636
	101.323	215.133	58.806			520.211	1432.3	577.342		565.203	616.944	576.742	422.866	195.72	671.756	597.562	286.904		155.913		139.572	149.367	37.2503	528.659
	101.394	215.166	58.8208			520.225	1432.36	577.391		565.392	617.105	576.754	422.884	195.759	671.779	597.572	287.031		156.138		139.625	149.623	37.2645	528.679
	101.417	215.185	58.8364			520.237	1432.44	577.61		565.469	617.558	576.779	422.898	196.043	671.933	597.608	287.106		156.163		139.809	149.745	37.3011	528.7
	101.511	215.213	58.8512			520.467	1432.53	577.924		565.505	617.573	576.844	422.937	196.054	672.057	598.217	287.162		156.355		139.877	149.761	37.305	528.724
	101.534	215.426	59.0258			520.493	1432.71	578.104		565.592	617.592	576.909	422.975	196.079	672.698	598.246	287.264		156.382		139.92	149.792	37.3172	528.812
	101.654	215.455	59.0449			520.507	1432.91	578.144		565.71	618.012	576.92	423.034	196.109	673.068	598.296	287.517		156.393		139.972	149.826	37.3278	529.324
	101.679	215.48	59.0589			520.579	1432.97	578.602		566.435	618.287	577.005	423.081	196.345	674.174	598.869	287.6		156.447		140.114	149.83	37.3401	529.347
	101.747	215.549	59.0735			520.982	1433.04	578.657		566.47	618.295	577.426	423.523	196.367	674.302	598.881	287.657		156.468		140.176	149.835	37.3513	529.368
	101.802	215.573	59.0872			521.136	1433.18	578.847		566.558	618.304	577.663	423.543	196.46	674.547	598.919	287.793		156.498		140.233	149.979	37.3626	529.392
	101.884	215.609	59.0979			521.155	1433.3	578.937		566.678	618.413	577.673	423.574	196.48	674.834	598.948	288.182		156.576		140.363	149.99	37.3948	529.4
	102.014	215.747	59.1188			521.169	1433.42	579.085		566.718	618.42	577.731	423.599	196.576	675.028	598.986	288.261		156.737		140.492	150.106	37.4194	529.421
	102.152	215.774	59.2759			521.183	1433.5	579.133		566.912	618.438	577.75	423.614	196.601	675.095	599.034	288.447		156.797		140.498	150.27	37.4291	529.447
	102.198	215.919	59.329			521.199	1433.53	579.2		566.948	618.796	578.051	423.669	196.618	675.357	599.543	288.539		156.832		140.515	150.332	37.4469	529.481
	102.234	215.934	59.3543			521.962	1433.59	579.251		567.238	618.816	578.464	423.716	196.7	675.377	599.577	288.603		157.016		140.541	150.414	37.4916	529.506
	102.275	215.951	59.3656			522.001	1433.67	579.296		567.38	618.856	578.493	424.169	196.793	675.39	599.622	288.758		157.134		140.581	150.458	37.5401	529.997
	102.368	216.134	59.3782			522.014	1433.72	579.332		567.605	619.126	579.25	424.188	196.814	675.686	600.195	288.931		157.335		140.657	150.605	37.5874	530.02
	102.396	216.174	59.3882			522.334	1433.82	579.431		567.675	619.223	579.257	424.207	196.825	675.802	600.252	289.026		157.49		140.718	150.652	37.6251	530.046
	102.476	216.263	59.3978			522.364	1433.94	579.557		567.714	619.23	579.374	424.225	196.835	676.836	600.27	289.185		157.495		141.062	150.674	37.6775	530.065
	102.511	216.301	59.417			522.954	1433.96	579.741		567.812	619.472	579.48	424.249	196.86	677.325	600.282	289.378		157.586		141.124	150.845	37.6844	530.1
	102.571	216.324	59.4351			522.994	1434.06	579.803		567.879	619.478	579.491	424.269	196.912	677.538	600.306	289.416		157.638		141.204	151.092	37.7011	530.122
	102.617	216.339	59.6664			523.008	1434.22	579.92		567.915	619.644	579.497	424.288	197.077	677.778	600.783	289.461		157.851		141.276	151.106	37.7061	530.143
	102.658	216.361	59.6763			523.033	1434.26	580.16		567.951	619.652	579.982	424.313	197.128	678.119	600.806	289.521		157.859		141.381	151.131	37.7387	530.707
	102.778	216.589	59.6883			523.149	1434.28	580.261		568.116	619.664	580.076	424.877	197.142	678.174	600.819	289.609		157.867		141.412	151.245	37.763	530.766
	102.821	216.622	59.6956			523.795	1434.44	580.37		568.147	619.753	580.089	424.895	197.223	678.748	600.846	289.669		157.888		141.493	151.251	37.8204	530.786
	102.889	216.655	59.7031			523.811	1434.66	580.469		568.176	619.973	580.112	424.907	197.419	678.757	601.36	289.745		157.996		141.529	151.261	37.8288	530.821
	102.924	216.88	59.7096			523.86	1434.79	580.612		568.273	619.979	580.117	424.931	197.462	678.89	601.48	289.819		158.094		141.744	151.638	37.8385	530.833
	103.063	216.934	59.7183			523.92	1434.95	580.723		568.304	620.524	580.128	424.971	197.479	679.117	601.511	289.914		158.702		141.793	151.76	37.857	530.864
	103.084	216.954	59.7371			523.944	1435.03	581.041		568.477	620.534	580.844	425	197.5	679.257	601.529			158.707		141.842	151.776	37.8779	531.355
	103.168	216.983	59.9178			524.466	1435.1	581.109		568.604	620.616	580.946	425.017	197.53	679.626	601.556			158.817		141.921	151.817	37.8878	531.378
	103.299	217.019	59.9429			524.481	1435.34	581.133		568.791	620.859	581.107	425.037	197.585	680.032	601.57			158.836		141.981	151.84	37.8951	531.392
	103.339	217.065	59.9709			524.491	1435.38	581.238		568.821	620.869	581.301	425.06	197.62	680.387	601.956			159.061		142.086	151.871	37.9208	531.414
	103.482	217.117	59.998			524.909	1435.48	581.325		568.919	620.979	581.401	425.525	197.633	681.052	602.166			159.065		142.174	151.881	37.9317	531.456
	103.521	217.137	60.021			525.09	1435.51	581.375		568.978	620.998	581.973	425.546	197.641	681.2	602.213			159.091		142.242	151.93	37.9497	531.494
	103.552	217.157	60.0441			525.115	1435.52	581.61		569.729	621.007	581.995	425.562	197.652	681.229	602.234			159.164		142.285	151.935	37.96	531.501
	103.679	217.502	60.1868			525.133	1435.54	581.649		569.757	621.345	582.421	425.594	197.686	681.254	602.759			159.226		142.677	152.101	37.9791	532.056
	103.798	217.516	60.2056			525.154	1435.54	581.692		569.811	621.364	582.439	425.621	197.926	681.619	602.88			159.355		142.711	152.106	37.9872	532.083
	103.95	217.54	60.2365			525.629	1435.56	581.898		569.899	621.38	583.079	425.637	197.948	681.803	602.898			159.359		142.783	152.155	38.0138	532.106
	103.983	217.606	60.2527			525.64	1435.7	582.15		570.036	621.788	583.555	425.676	198.032	682.669	602.95			159.367		142.897	152.263	38.0205	532.153
	104.02	217.704	60.2875			525.649	1435.73	582.378		570.182	621.793	583.577	425.71	198.044	682.828	603.491			159.716		142.959	152.298	38.0299	532.173
	104.135	217.772	60.3074			525.671	1435.78	582.614		570.672	621.966	583.585	425.747	198.073	682.905	603.535			159.853		143.06	152.383	38.0372	532.75
	104.228	217.808	60.3264			525.683	1435.85	582.829		570.74	621.983	583.738	425.761	198.104	682.917	603.567			159.859		143.113	152.417	38.0645	532.767
	104.254	217.841	60.3588			525.704	1435.94	582.889		570.91	621.993	583.761	426.216	198.116	683.101	603.58			159.864		143.162	152.553	38.0704	532.791
	104.287	217.88	60.4857			526.483	1436.13	582.971		571.164	622.39	583.79	426.237	198.159	683.84	603.594			160.007		143.627	152.686	38.0849	532.808
	104.363	217.896	60.5203			526.507	1436.17	583.434		571.312	622.399	583.796	426.251	198.175	684.02	604.173			160.136		143.676	152.726	38.1141	532.862
	104.428	217.957	60.5364			526.523	1436.22	583.535		571.398	622.406	583.9	426.277	198.194	685.053	604.186			160.171		143.762	152.777	38.1353	532.879
	104.497	218.059	60.5488			526.536	1436.3	583.596		571.512	622.636	584.138	426.301	198.203	685.189	604.202			160.189		143.795	152.865	38.1622	532.913
	104.518	218.085	60.5669			526.551	1436.36	583.646		571.694	622.642	584.509	426.377	198.213	685.439	604.22			160.27		143.889	152.897	38.2457	533.452
	104.57	218.132	60.5988			527.044	1436.41	583.979		571.753	622.857	585.36	426.426	198.418	686.01	604.256			160.512		143.969	152.96	38.3099	533.47
	104.633	218.157	60.7142			527.071	1436.51	584.044		571.828	622.864	585.38	426.449	198.608	686.298	604.795			160.524		144.113	153.113	38.4215	533.487
	104.683	218.43	60.8049			527.094	1436.58	584.17		571.877	622.88	585.489	426.476	198.623	686.946	604.844			160.584		144.156	153.171	38.4794	533.523
	104.806	218.461	60.8316			527.109	1436.63	584.215		572.014	623.412	585.498	426.896	198.873	687.042	604.852			160.669		144.241	153.199	38.4928	533.534
	104.863	218.489	60.8527			527.141	1436.72	584.252		572.156	623.427	585.615	426.911	198.908	687.63	604.88			160.709		144.287	153.32	38.4974	533.549
	104.906	218.702	60.8947			527.263	1436.75	584.354		572.28	623.503	585.862	426.939	199.001	687.71	604.889			160.833		144.429	153.358	38.5159	533.593
	104.956	218.737	60.9421			527.289	1436.77	584.435		573.122	623.751	586.319	426.968	199.034	687.923	604.982			160.849		144.475	153.375	38.5217	534.146
	105.153	218.822	60.9588			527.302	1436.79	584.499		573.266	623.77	586.848	426.996	199.053	687.931	605.308			160.978		144.535	153.382	38.5274	534.165
	105.217	218.907	60.9707			527.322	1436.88	584.663		573.345	624.014	587.006	427.016	199.123	688.293	605.482			161.116		144.598	153.758	38.5345	534.194
	105.265	218.926	60.9805			527.53	1436.96	584.789		573.916	624.058	587.079	427.092	199.221	688.885	605.545			161.137		144.68	153.829	38.5416	534.23
	105.35	218.947	60.9941			527.547	1437.09	584.841		573.95	624.511	587.093	427.149	199.253	689.353	605.56			161.225		144.758	153.927	38.5513	534.264
	105.394	219.212	61.0065			527.569	1437.12	585.049		574.07	624.523	587.94	427.56	199.275	689.514	605.586			161.276		144.87	153.985	38.5645	534.279
	105.459	219.234	61.1778			527.593	1437.25	585.247		574.094	624.559	588.437	427.576	199.489	689.697	605.607			161.346		145.168	153.995	38.5721	534.873
	105.478	219.257	61.2121			527.941	1437.36	585.316		574.122	624.812	588.607	427.598	199.526	689.72	605.638			161.354		145.246	154.344	38.5799	534.899
	105.553	219.406	61.2266			527.987	1437.56	585.375		574.436	625.047	588.639	427.625	199.619	690.004	606.111			161.55		145.321	154.425	38.6063	534.919
	105.631	219.449	61.2409			528.008	1437.64	585.907		574.469	625.267	588.738	427.642	199.691	690.092	606.138			161.61		145.412	154.435	38.6302	534.95
	105.653	219.468	61.2574			528.024	1437.68	585.981		574.535	625.424	588.791	427.665	199.705	690.317	606.166			161.721		145.567	154.461	38.6354	534.967
	105.701	219.485	61.277			528.04	1437.86	586.164		574.622	625.486	588.87	427.711	199.715	690.327	606.258			161.731		145.631	154.656	38.6784	534.994
	105.761	219.519	61.2895			528.52	1437.89	586.501		574.646	625.491	588.935	428.251	199.753	690.906	606.709			161.746		145.68	154.788	38.6993	535.503
	105.812	219.789	61.5165			528.531	1437.93	586.555		574.758	625.509	589.076	428.263	199.765	691.155	606.77			161.756		145.757	155.028	38.7035	535.53
	105.914	219.807	61.5294			528.54	1438.04	586.61		574.793	625.518	589.538	428.277	199.776	691.765	606.795			161.962		145.84	155.125	38.7193	535.548
	105.966	219.84	61.5419			528.565	1438.06	586.707		574.961	625.579	589.549	428.303	199.79	691.773	606.873			162.058		146.347	155.131	38.7367	535.593
	106.007	219.869	61.5537			529.1	1438.12	586.841		575.035	625.937	589.867	428.327	200.043	691.856	606.921			162.08		146.42	155.342	38.7506	535.612
	106.129	219.907	61.5719			529.144	1438.15	587.03		575.068	625.953	590.267	428.353	200.137	691.888	606.953			162.088		146.5	155.39	38.7608	535.629
	106.176	219.933	61.586			529.237	1438.37	587.162		575.245	626.253	590.285	428.377	200.159	692.47	607.444			162.206		146.559	155.479	38.8342	535.65
	106.213	220.016	61.5961			529.256	1438.47	587.232		575.554	626.378	591.065	428.422	200.194	693.181	607.47			162.243		146.621	155.483	38.8786	536.204
	106.25	220.191	61.609			529.315	1438.53	587.302		575.897	626.649	591.493	428.47	200.225	693.42	607.498			162.271		146.667	155.509	38.9676	536.229
	106.286	220.402	61.6227			529.831	1438.74	587.477		575.979	626.664	591.847	428.504	200.365	694.448	607.558			162.41		146.711	155.718	39.1228	536.253
	106.319	220.446	61.8724			529.923	1438.81	587.502		576.005	626.677	591.953	428.91	200.38	694.572	607.577			162.416		146.771	155.941	39.1266	536.261
	106.387	220.478	61.8866			530.411	1438.86	587.757		576.04	626.957	591.967	428.926	200.415	694.779	608.026			162.434		146.82	156.074	39.1443	536.305
	106.438	220.501	61.9076			530.426	1438.98	587.894		576.118	626.983	591.974	428.953	200.553	695.017	608.123			162.515		146.89	156.108	39.173	536.344
	106.498	220.525	61.953			530.452	1439.05	587.962		576.231	627.322	591.985	428.974	200.564	695.284	608.207			162.672		146.973	156.123	39.1963	536.371
	106.556	220.552	61.9722			530.58	1439.08	588.283		576.396	627.33	592.045	428.998	200.575	695.947	608.234			162.865		147.22	156.146	39.2043	536.897
	106.577	220.781	61.9932			530.605	1439.22	588.374		576.498	627.407	592.051	429.029	200.587	696.017	608.81			163.118		147.272	156.181	39.2093	536.942
	106.605	220.804	62.0009			530.626	1439.28	588.577		576.529	627.454	592.071	429.064	200.793	696.725	608.847			163.156		147.362	156.276	39.221	536.96
	106.664	220.823	62.0108			531.029	1439.42	588.644		576.561	627.591	592.187	429.123	200.922	697.935	608.879			163.227		147.485	156.326	39.2298	536.983
	106.72	220.842	62.0244			531.055	1439.43	588.683		576.671	627.927	592.525	429.157	200.964	698.223	608.897			163.228		147.838	156.498	39.2409	537.009
	106.753	220.889	62.2616			531.09	1439.57	588.726		576.873	627.947	593.187	429.609	201.019	698.481	609.402			163.273		147.882	156.658	39.2459	537.032
	106.818	220.948	62.2775			531.739	1439.61	588.75		577.49	627.996	593.25	429.629	201.03	698.78	609.462			163.398		147.947	156.817	39.2608	537.621
	106.859	221.073	62.2876			531.964	1439.69	588.783		577.531	628.009	593.33	429.652	201.083	699.015	609.536			163.41		148.052	156.86	39.2796	537.648
	106.913	221.151	62.2983			532.054	1439.8	588.826		577.617	628.233	594.244	429.684	201.113	700.379	609.579			163.615		148.091	156.999	39.2925	537.681
	106.936	221.172	62.3075			532.078	1440	589.018		577.747	628.303	594.517	429.706	201.127	700.591	609.591			163.753		148.188	157.009	39.3116	537.703
	107.004	221.277	62.3173			532.098	1440.08	589.171		577.966	628.626	594.772	429.757	201.166	700.879	610.076			163.807		148.263	157.053	39.3342	537.733
	107.047	221.345	62.3313			532.552	1440.17	589.383		577.999	628.635	594.777	429.789	201.232	700.972	610.131			163.872		148.393	157.207	39.3426	537.757
	107.153	221.356	62.344			532.569	1440.23	589.852		578.147	628.683	595.285	429.826	201.25	701.096	610.175			164.004		148.505	157.227	39.3535	538.307
	107.214	221.522	62.361			532.589	1440.28	590.155		578.2	628.701	595.31	430.288	201.265	701.561	610.191			164.013		148.56	157.567	39.3626	538.352
	107.277	221.574	62.6307			532.608	1440.41	590.285		578.383	629.657	595.671	430.315	201.286	701.572	610.794			164.21		148.784	157.653	39.4048	538.366
	107.374	221.597	62.6486			532.617	1440.46	590.372		578.521	630.366	595.703	430.346	201.301	701.627	610.81			164.242		148.819	157.776	39.42	538.381
	107.399	221.616	62.6591			533.131	1440.58	590.424		578.62	630.374	595.73	430.372	201.314	702.286	610.843			164.251		148.919	157.807	39.4466	538.411
	107.433	221.75	62.6707			533.154	1440.66	590.47		578.683	630.384	595.966	430.395	201.326	702.335	610.873			164.345		148.987	157.876	39.4673	538.47
	107.463	221.772	62.6832			533.187	1440.79	590.613		579.385	630.69	595.979	430.436	201.402	702.645	610.873			164.353		149.159	157.89	39.4963	538.954
	107.532	221.794	62.6985			533.232	1440.94	590.747		579.43	631.059	595.99	430.947	201.447	702.731	611.464			164.45		149.351	157.898	39.5032	538.971
	107.557	221.827	62.7171			533.615	1440.98	590.831		579.521	631.104	596.558	430.965	201.465	702.83	611.486			164.603		149.384	158.092	39.6824	539.002
	107.668	221.962	62.7297			533.67	1441	590.916		579.554	631.192	596.579	430.981	201.48	703.411	611.505			164.806		149.464	158.22	39.7694	539.021
	107.726	222.01	62.8811			533.688	1441.13	590.957		579.59	631.225	597.189	430.998	201.804	703.613	611.533			164.857		150.024	158.276	39.7809	539.045
	107.824	222.079	62.9074			534.334	1441.32	591.092		579.654	631.231	597.227	431.027	201.883	704.233	611.545			164.889		150.071	158.403	39.8114	539.639
	107.872	222.125	62.9228			534.36	1441.57	591.148		579.749	631.24	597.239	431.046	201.919	704.58	611.558			165.472		150.117	158.741	39.8239	539.652
	107.983	222.286	63.0003			534.389	1441.67	591.391		579.83	631.261	597.57	431.092	201.94	704.667	612.055			165.486		150.154	158.763	39.8314	539.661
	108.006	222.356	63.0491			534.404	1441.75	591.518		579.904	631.577	597.579	431.112	202.01	704.73	612.152			165.494		150.218	158.781	39.8354	539.668
	108.033	222.42	63.0679			534.88	1441.78	591.726		579.94	631.589	597.586	431.186	202.068	705.213	612.184			165.511		150.269	158.913	39.8496	539.707
	108.133	222.44	63.1738			534.914	1441.85	591.857		579.982	631.597	597.614	431.622	202.082	705.5	612.212			165.533		150.336	158.919	39.8554	539.739
	108.201	222.575	63.1889			534.943	1441.93	592.126		580.073	631.631	597.692	431.64	202.196	705.776	612.255			165.619		150.485	159.054	39.8623	539.777
	108.234	222.604	63.2089			535.317	1442.12	592.542		580.181	631.639	597.836	431.659	202.369	705.893	612.763			165.632		150.646	159.086	39.8725	539.821
	108.263	222.758	63.2184			535.329	1442.17	592.599		580.21	631.663	597.843	431.677	202.553	706.203	612.778			165.724		150.744	159.158	39.8814	540.373
	108.417	222.773	63.2283			535.363	1442.24	592.73		581.195	631.939	598.737	431.696	202.587	707.534	612.806			165.734		150.807	159.399	39.8936	540.401
	108.473	222.799	63.2383			535.383	1442.37	592.823		581.227	632.067	598.888	431.716	202.611	708.119	612.817			165.801		150.873	159.427	39.9331	540.42
	108.504	222.842	63.2454			535.414	1442.41	593.274		581.327	632.072	599.161	431.737	202.62	708.267	612.826			165.853		150.987	159.62	39.9478	540.458
	108.529	222.859	63.2535			535.94	1442.44	593.322		581.378	632.105	599.184	431.803	202.697	708.452	612.835			165.941		151.023	159.631	39.9658	540.482
	108.597	222.948	63.4412			535.967	1442.49	593.359		581.504	632.356	599.463	432.282	202.713	708.785	613.222			165.956		151.062	159.852	39.9831	541.037
	108.623	223.03	63.4549			535.979	1442.57	593.433		581.572	632.374	600.272	432.304	202.73	709.455	613.394			165.965		151.118	159.931	39.992	541.045
	108.659	223.047	63.4687			536.009	1442.71	593.491		581.815	632.827	600.67	432.324	202.845	710.814	613.445			166.215		151.171	160.1	40.0014	541.067
	108.795	223.092	63.4813			536.175	1442.76	593.55		581.864	632.834	600.771	432.344	202.987	711.67	613.477			166.247		151.233	160.109	40.0302	541.101
	108.842	223.217	63.4943			536.188	1442.79	593.747		582.329	632.846	600.78	432.356	203.011	711.703	613.501			166.353		151.301	160.116	40.0484	541.12
	108.865	223.244	63.5112			536.235	1442.98	593.823		582.357	632.867	601.389	432.375	203.058	712.003	613.518			166.367		151.686	160.287	40.115	541.156
	108.99	223.266	63.7295			536.257	1443.14	593.889		582.828	632.873	601.465	432.448	203.083	712.39	613.535			166.759		151.759	160.402	40.1301	541.189
	109.085	223.445	63.7946			536.578	1443.19	594.024		582.88	632.961	601.629	432.961	203.099	712.918	614.076			166.766		151.899	160.448	40.1877	541.208
	109.109	223.468	63.831			536.93	1443.26	594.079		582.93	633.514	602.113	432.977	203.199	712.946	614.099			166.933		152.023	160.468	40.2511	541.706
	109.167	223.503	63.8565			536.95	1443.32	594.136		582.973	633.661	602.137	432.992	203.214	713.372	614.118			166.937		152.052	160.548	40.2585	541.747
	109.274	223.551	63.8672			536.98	1443.36	594.167		583.157	633.677	602.259	433.015	203.246	713.507	614.145			166.946		152.088	160.691	40.3151	541.787
	109.306	223.584	63.8777			537.308	1443.46	594.195		583.19	633.813	602.458	433.039	203.287	713.55	614.763			167.277		152.189	161.019	40.4308	541.8
	109.373	223.648	63.8927			537.321	1443.57	594.751		583.78	633.892	602.908	433.061	203.312	713.634	614.79			167.282		152.529	161.046	40.4362	541.831
	109.509	223.682	64.0245			537.364	1443.66	594.776		583.866	634.243	602.924	433.123	203.325	713.712	614.825			167.585		152.584	161.056	40.4494	541.853
	109.587	223.859	64.0367			537.386	1443.69	594.916		584.773	634.588	603.158	433.168	203.371	713.977	614.845			167.607		152.654	161.147	40.4609	542.35
	109.628	223.9	64.0473			537.411	1443.86	595.003		584.806	634.595	603.319	433.211	203.379	714.109	614.884			167.618		152.7	161.236	40.5045	542.366
	109.672	223.959	64.0536			537.431	1443.95	595.043		584.897	634.792	603.326	433.626	203.392	714.603	615.378			167.791		152.76	161.241	40.5105	542.388
	109.768	224	64.0616			537.876	1444.01	595.589		584.928	635.007	603.348	433.645	203.406	714.71	615.428			167.792		152.805	161.246	40.5136	542.461
	109.809	224.045	64.0698			537.926	1444.19	595.644		585.145	635.025	603.353	433.687	203.426	715.172	615.442			167.888		152.868	161.298	40.5303	542.495
	109.838	224.066	64.0853			537.948	1444.28	596.136		585.426	635.303	603.359	433.703	203.508	715.26	615.477			167.904		152.933	161.462	40.5416	542.505
	109.927	224.115	64.319			538.505	1444.33	596.257		585.478	635.31	603.366	433.74	203.758	716.173	615.881			168.063		152.97	161.589	40.5496	543.055
	109.977	224.265	64.3333			538.54	1444.48	596.309		585.77	635.327	603.44	433.853	203.825	716.471	616.091			168.072		153.012	161.642	40.578	543.071
	110.005	224.281	64.3419			538.552	1444.5	596.366		585.807	635.808	603.489	434.25	203.875	716.61	616.101			168.157		153.525	161.656	40.5906	543.09
	110.092	224.295	64.3493			538.585	1444.62	596.404		586.248	635.816	603.558	434.276	203.89	717.858	616.112			168.169		153.589	161.747	40.5966	543.122
	110.121	224.346	64.3617			538.602	1444.78	596.481		586.354	635.958	603.581	434.293	203.9	718.024	616.129			168.185		153.656	161.845	40.6091	543.135
	110.188	224.406	64.3799			538.62	1444.92	596.529		586.382	635.962	603.798	434.312	203.913	718.032	616.144			168.367		153.72	161.857	40.6232	543.162
	110.234	224.499	64.3949			538.67	1444.94	596.577		586.494	636.213	603.805	434.347	203.931	718.702	616.162			168.372		153.792	162.029	40.6416	543.172
	110.339	224.679	64.5423			539.131	1445.02	596.916		586.526	636.359	603.965	434.377	204.127	718.909	616.187			168.4		153.875	162.117	40.6493	543.2
	110.45	224.698	64.5588			539.16	1445.1	596.958		587.755	636.402	604.18	434.406	204.143	719.219	616.463			168.679		153.924	162.5	40.6566	543.228
	110.518	224.884	64.5705			539.183	1445.4	597.102		587.823	636.663	604.51	434.463	204.257	719.643	616.77			168.839		154.032	162.532	40.6668	543.77
	110.625	225.022	64.5798			539.199	1445.52	597.172		587.983	637.037	604.515	434.566	204.282	719.788	616.781			168.872		154.109	162.538	40.6837	543.797
	110.645	225.047	64.5949			539.354	1445.76	597.242		589.67	637.042	604.986	434.95	204.601	719.823	616.815			168.884		154.153	162.624	40.706	543.829
	110.717	225.095	64.6101			539.749	1445.83	597.267		589.695	637.367	604.99	434.962	204.639	720.181	617.155			168.896		154.272	162.847	40.7111	543.85
	110.743	225.132	64.6213			539.786	1445.95	597.662		589.78	637.374	604.997	434.979	204.669	720.405	617.465			169.158		154.346	162.876	40.7429	543.856
	110.837	225.16	64.8734			539.826	1446.01	598.11		589.902	637.383	605.009	434.995	204.756	720.867	617.48			169.188		154.403	163.054	40.7641	543.908
	110.97	225.245	64.8892			540.01	1446.11	598.434		589.948	637.604	605.015	435.008	204.773	721.021	617.499			169.218		154.466	163.149	40.8613	543.936
	110.997	225.262	64.9006			540.034	1446.18	598.615		590.133	638.051	606.129	435.053	204.785	721.596	617.551			169.338		154.531	163.221	40.8899	543.956
	111.019	225.293	64.9107			540.053	1446.28	598.694		590.242	638.055	606.342	435.075	205.015	722.174	617.747			169.353		154.569	163.685	40.9159	544.478
	111.064	225.329	64.9243			540.177	1446.42	599.034		590.271	638.063	606.513	435.143	205.076	722.732	618.009			169.373		154.839	163.697	40.9258	544.499
	111.197	225.457	64.9531			540.404	1446.55	599.146		590.317	638.078	606.526	435.204	205.088	722.765	618.133			169.693		154.87	163.722	40.99	544.538
	111.279	225.482	65.0307			540.627	1446.58	599.279		590.674	638.543	606.547	435.627	205.102	723.635	618.164			169.711		154.917	163.936	41.0448	544.558
	111.312	225.509	65.0494			540.661	1446.6	599.335		590.714	638.559	606.705	435.644	205.115	724.309	618.165			169.744		155.13	164.024	41.112	544.588
	111.373	225.552	65.0649			540.672	1446.61	599.391		590.905	638.675	606.719	435.679	205.147	725.133	618.219			169.913		155.208	164.13	41.1497	544.62
	111.391	225.566	65.0763			540.683	1446.69	599.426		591.95	638.683	606.922	435.695	205.165	725.161	618.25			169.918		155.32	164.225	41.1629	545.167
	111.473	225.588	65.2021			541.034	1446.81	599.812		592.006	639.034	607.246	435.712	205.221	726.143	618.746			170.239		155.375	164.356	41.1703	545.216
	111.525	225.611	65.2169			541.06	1447.21	600.007		592.038	639.038	607.555	435.752	205.231	726.8	618.777			170.255		155.44	164.371	41.1831	545.253
	111.562	225.787	65.2318			541.085	1447.26	600.052		592.078	639.049	607.569	436.294	205.239	727.298	618.799			170.317		155.525	164.547	41.1883	545.268
	111.641	225.807	65.2464			541.185	1447.29	600.195		592.191	639.059	607.583	436.311	205.244	728.77	618.825			170.503		155.874	164.584	41.1949	545.292
	111.66	225.822	65.2587			541.202	1447.3	600.288		592.224	639.224	607.694	436.326	205.25	729.069	619.408			170.51		155.922	164.821	41.2157	545.314
	111.731	225.945	65.5057			541.749	1447.32	600.331		592.43	639.239	607.742	436.348	205.257	729.405	619.474			170.617		155.979	164.839	41.2245	545.814
	111.749	226.105	65.5247			541.765	1447.34	600.473		592.535	639.673	607.759	436.372	205.262	729.762	619.49			170.745		156.049	164.844	41.2386	545.841
	111.789	226.127	65.5354			541.779	1447.41	600.523		592.695	639.706	607.774	436.395	205.268	729.952	619.5			170.764		156.098	164.855	41.2441	545.876
	111.856	226.142	65.5465			541.797	1447.55	600.598		592.735	639.863	607.784	436.412	205.275	730.259	619.51			170.77		156.143	165.06	41.2572	545.903
	111.909	226.178	65.5637			541.817	1447.77	600.98		592.774	640.61	607.792	436.443	205.369	734.825	620.09			170.794		156.178	165.081	41.2627	545.954
	111.952	226.192	65.5787			541.845	1447.86	601.099		592.992	640.676	608.082	436.474	205.399	734.829	620.126			171.062		156.218	165.097	41.2764	545.998
	111.983	226.378	65.5945			542.342	1447.92	601.169		593.077	641.046	608.093	436.497	205.42	736.31	620.157			171.24		156.512	165.153	41.2841	546.499
	112.111	226.398	65.6026			542.516	1448.11	601.228		593.247	641.497	608.341	436.979	205.435	737.791	620.174			171.372		156.628	165.192	41.2932	546.525
	112.144	226.427	65.6141			542.559	1448.26	601.328		593.344	641.501	608.577	436.988	205.445	738.699	620.202			171.496		156.699	165.301	41.3235	546.552
	112.247	226.461	65.7397			542.799	1448.41	601.427		593.425	641.514	609.43	437.008	205.497	739.194	620.224			171.503		156.741	165.355	41.3346	546.559
	112.291	226.503	65.7579			543.242	1448.56	601.512		593.454	641.81	610.196	437.025	205.547	739.25	620.241			171.512		156.819	165.538	41.3462	546.574
	112.367	226.627	65.7707			543.262	1448.71	601.69		593.974	641.817	610.365	437.06	205.594	739.645	620.786			171.527		156.846	165.718	41.3515	546.614
	112.404	226.671	65.8814			543.28	1448.82	601.757		594.015	641.96	610.636	437.084	205.913	740.36	620.797			171.715		156.938	165.872	41.4093	546.64
	112.478	226.759	65.8935			543.297	1448.83	601.84		594.046	642.011	610.651	437.631	205.929	741.494	620.81			171.8		157.024	166.09	41.4382	546.648
	112.5	226.858	65.9144			543.344	1448.94	601.892		594.077	642.189	610.667	437.653	205.949	742.191	620.856			171.821		157.098	166.251	41.4628	546.674
	112.548	226.904	65.9318			543.792	1449.02	602.013		594.173	642.207	610.934	437.669	205.974	742.623	620.867			171.821		157.127	166.426	41.4777	547.218
	112.57	226.918	65.9672			543.812	1449.45	602.053		595.258	642.428	610.953	437.693	205.991	743.092	621.427			171.948		157.185	166.78	41.5327	547.242
	112.655	227.076	65.9895			543.883	1449.48	602.342		595.289	642.438	610.973	437.715	206.008	743.259	621.457			171.968		157.437	166.81	41.561	547.27
	112.682	227.11	66.0652			543.914	1449.54	602.413		595.333	642.827	611.128	437.745	206.03	743.546	621.486			171.976		157.484	166.925	41.6249	547.284
	112.776	227.268	66.0954			543.95	1449.68	602.47		595.747	642.83	611.153	437.772	206.053	744.578	622.052			172.134		157.578	167.062	41.6942	547.296
	112.876	227.293	66.1194			544.077	1449.75	602.521		595.777	642.837	611.403	437.89	206.308	746.337	622.079			172.139		157.618	167.503	41.727	547.347
	112.961	227.312	66.1334			544.112	1449.99	602.622		595.911	643.085	612.05	438.3	206.339	746.795	622.109			172.452		157.706	167.512	41.7696	547.376
	113.06	227.334	66.1613			544.157	1450.04	602.702		595.972	643.103	612.152	438.32	206.368	747.506	622.126			172.457		157.759	167.532	41.7932	547.902
	113.117	227.376	66.1737			544.633	1450.11	602.754		596.032	643.358	612.257	438.338	206.392	748.078	622.144			172.473		157.863	167.709	41.8023	547.952
	113.163	227.423	66.1844			544.65	1450.2	602.861		596.059	643.37	612.498	438.351	206.401	748.307	622.176			172.501		158.109	167.841	41.8199	547.979
	113.209	227.447	66.3583			544.679	1450.39	602.954		596.094	643.38	612.515	438.392	206.422	749.719	622.189			172.875		158.143	167.845	41.8275	547.993
	113.279	227.623	66.3753			544.716	1450.67	603.013		596.137	643.625	612.862	438.413	206.443	750.684	622.747			173.075		158.213	168.2	41.8368	548.004
	113.317	227.658	66.392			544.75	1450.78	603.129		596.259	643.635	613.384	438.491	206.733	751.497	622.791			173.079		158.341	168.298	41.8567	548.016
	113.354	227.675	66.4151			544.78	1450.88	603.166		596.511	643.65	613.402	438.524	206.748	751.74	622.821			173.111		158.539	168.341	41.8611	548.031
	113.442	227.829	66.5028			544.805	1450.97	603.202		596.544	643.821	613.623	438.588	206.765	752.788	622.842			173.14		158.6	168.477	41.8728	548.039
	113.467	227.844	66.528			545.231	1451.12	603.298		596.643	643.839	613.915	439.002	206.83	753.279	622.842			173.16		158.722	168.692	41.8935	548.06
	113.528	227.859	66.5469			545.248	1451.19	603.369		596.711	643.845	614.251	439.018	206.866	753.634	623.356			173.388		158.768	168.939	41.8991	548.603
	113.602	227.884	66.6967			545.556	1451.24	603.467		596.924	643.931	614.58	439.048	206.886	753.651	623.449			173.392		158.902	169.015	41.9122	548.63
	113.64	227.909	66.7307			545.714	1451.29	603.57		597.063	643.935	614.605	439.066	207.028	754.268	623.499			173.424		158.948	169.029	41.9183	548.664
	113.714	227.928	66.7426			546.024	1451.32	603.637		597.095	644.192	614.706	439.09	207.055	754.284	623.554			173.435		158.996	169.133	41.928	548.698
	113.759	228.228	66.7563			546.038	1451.57	603.694		597.199	644.201	614.77	439.135	207.1	754.908	624.058			173.457		159.379	169.193	41.9454	548.735
	113.829	228.239	66.8081			546.066	1451.68	603.869		597.235	644.219	615.191	439.229	207.145	755.577	624.101			173.751		159.412	169.269	41.9746	549.259
	113.925	228.253	66.8559			546.103	1451.73	603.978		597.407	644.739	615.204	439.677	207.154	755.838	624.109			173.757		159.456	169.311	41.9931	549.279
	113.991	228.269	66.8772			546.349	1451.79	604.022		597.595	644.744	615.216	439.699	207.165	756.993	624.122			173.775		159.554	169.319	42.0074	549.309
	114.03	228.284	66.8955			546.367	1452.01	604.09		598.049	644.758	615.722	439.719	207.187	757.313	624.134			173.847		159.684	169.411	42.0178	549.35
	114.071	228.312	66.9367			546.675	1452.16	604.261		598.195	644.769	615.728	439.745	207.337	757.66	624.18			173.906		159.771	169.654	42.0596	549.36
	114.099	228.341	66.9585			546.692	1452.31	604.302		598.333	645.306	615.825	439.759	207.348	761.29	624.206			173.916		159.848	169.939	42.0694	549.379
	114.204	228.502	66.9958			546.738	1452.36	604.807		598.409	645.316	615.89	439.854	207.388	762.801	624.762			174.222		159.972	169.947	42.0926	549.404
	114.224	228.652	67.0205			547.217	1452.39	604.903		598.516	645.328	615.947	439.922	207.397	763.6	624.772			174.499		159.975	170.011	42.1187	549.427
	114.248	228.67	67.0666			547.227	1452.44	605.084		598.605	645.349	615.956	440.345	207.413	766.189	624.795			174.583		160.06	170.206	42.3312	549.96
	114.371	228.716	67.082			547.613	1452.58	605.167		599.631	645.526	615.978	440.362	207.433	766.22	624.827			174.802		160.14	170.373	42.3722	550.018
	114.414	228.745	67.2446			547.716	1452.79	605.379		599.767	645.567	616.691	440.381	207.5	766.679	625.194			174.809		160.216	170.44	42.4286	550.06
	114.499	228.791	67.2661			547.733	1452.88	605.504		599.959	645.928	616.809	440.413	207.517	767.432	625.361			174.953		160.26	170.669	42.4329	550.066
	114.524	228.827	67.2985			547.772	1452.99	605.596		600.004	646.246	617.05	440.454	207.804	767.579	625.418			174.958		160.294	170.799	42.4529	550.133
	114.683	228.864	67.3144			547.958	1453.01	606.001		600.038	646.257	617.566	440.493	207.86	767.754	625.503			175.258		160.591	170.848	42.4697	550.161
	114.818	228.907	67.3398			547.984	1453.02	606.056		600.216	646.284	617.777	440.538	207.883	768.712	625.516			175.374		160.634	170.866	42.4746	550.705
	114.849	229.106	67.3538			547.994	1453.18	606.104		600.293	646.38	618.204	440.563	207.913	768.755	625.539			175.476		160.73	170.935	42.4844	550.739
	114.868	229.143	67.3677			548.459	1453.31	606.392		600.399	646.681	618.218	440.99	207.94	769.306	625.562			175.484		160.786	170.958	42.5271	550.746
	114.94	229.233	67.5221			548.576	1453.38	606.681		600.546	646.839	618.232	441.01	207.954	769.928	625.869			175.769		160.869	170.962	42.5362	550.787
	114.972	229.26	67.5332			548.621	1453.55	606.972		601.519	646.857	618.871	441.028	208.023	770.398	626.063			175.889		160.927	171.313	42.5456	550.817
	115.075	229.282	67.5427			548.66	1453.62	607.312		601.743	646.872	619.303	441.052	208.037	771.055	626.072			176.005		160.971	171.408	42.5799	551.323
	115.1	229.294	67.5539			549.151	1453.63	607.366		601.83	647.093	619.602	441.069	208.058	771.245	626.093			176.19		161.15	171.476	42.5891	551.375
	115.269	229.433	67.5796			549.495	1453.73	607.466		602.079	647.518	620.082	441.097	208.075	771.705	626.13			176.205		161.329	171.491	42.6098	551.426
	115.292	229.453	67.6836			549.515	1453.82	607.522		602.187	647.525	620.255	441.168	208.082	771.716	626.144			176.299		161.366	171.727	42.6141	551.441
	115.452	229.625	67.7178			549.597	1453.92	607.822		602.316	647.716	620.266	441.194	208.088	771.983	626.776			176.33		161.4	171.736	42.6373	551.981
	115.474	229.65	67.7605			549.626	1453.98	607.873		602.39	647.737	620.712	441.226	208.099	772.248	626.802			176.386		161.466	171.84	42.647	552.026
	115.531	229.668	67.7837			549.641	1454.41	607.899		602.497	647.889	621.023	441.708	208.106	772.728	626.886			176.461		161.525	171.85	42.6704	552.071
	115.561	229.678	67.7971			550.119	1454.48	607.95		602.562	648.337	621.273	441.723	208.118	773.238	627.427			176.48		161.566	171.96	42.676	552.08
	115.667	229.722	67.8071			550.133	1454.6	608.034		602.843	648.375	621.469	441.736	208.152	773.66	627.453			176.546		161.629	172.068	42.6813	552.673
	115.917	229.883	67.8195			550.158	1454.88	608.073		602.877	648.829	621.494	441.756	208.177	774.226	627.48			176.676		161.876	172.304	42.7175	552.682
	115.97	230	67.8315			550.184	1454.92	608.495		603.057	649.092	621.5	441.777	208.475	774.478	627.496			176.823		161.932	172.435	42.7404	552.697
	116.046	230.033	67.8428			550.633	1454.98	608.585		603.165	649.103	621.596	441.797	208.507	775.187	627.513			176.975		161.999	172.452	42.7585	552.734
	116.193	230.067	68.0338			550.675	1455.08	608.623		603.265	649.175	621.608	441.842	208.583	776.295	627.544			177.03		162.086	172.466	42.7657	552.745
	116.287	230.089	68.0414			550.692	1455.21	608.748		603.399	649.641	621.616	441.879	208.598	776.357	628.009			177.163		162.333	172.548	42.7779	552.768
	116.341	230.116	68.0477			550.942	1455.23	608.791		603.769	649.98	622.169	442.356	208.657	776.899	628.086			177.169		162.458	172.576	42.7911	552.794
	116.405	230.163	68.0551			551.005	1455.39	608.819		604.46	649.995	622.213	442.37	208.679	777.341	628.175			177.17		162.551	172.737	42.934	552.8
	116.48	230.18	68.0604			551.022	1455.8	608.845		604.551	650.245	622.512	442.389	208.698	777.996	628.72			177.178		162.615	172.9	42.9892	552.826
	116.54	230.223	68.0657			551.201	1455.84	609.042		604.725	650.253	622.673	442.413	208.749	778.301	628.8			177.224		162.663	172.909	43.0473	553.417
	116.564	230.433	68.0716			551.448	1455.89	609.143		604.863	650.493	622.695	442.436	208.825	778.313	628.827			177.363		162.676	172.915	43.0648	553.435
	116.592	230.485	68.078			551.47	1455.94	609.579		604.954	650.499	623.625	442.464	208.842	779.535	628.873			177.458		162.753	173.217	43.0797	553.458
	116.729	230.503	68.0932			551.987	1455.95	609.66		604.983	650.971	623.636	442.493	208.854	780.024	629.431			177.571		162.795	173.28	43.0904	553.468
	116.754	230.55	68.3477			552.008	1455.98	609.709		605.129	651.074	623.655	442.536	208.86	780.614	629.469			177.633		162.876	173.302	43.1077	553.474
	116.786	230.571	68.368			552.617	1456.15	609.739		605.215	651.082	623.752	442.559	208.872	781.177	629.481			177.897		163	173.315	43.1225	553.488
	116.879	230.677	68.3871			552.648	1456.34	609.848		605.258	651.241	624.389	442.59	208.89	781.637	629.494			177.919		163.135	173.457	43.1432	553.505
	116.924	230.689	68.3971			552.66	1456.4	610.004		605.306	651.702	624.419	443.053	208.896	782.486	629.513			177.953		163.185	173.639	43.1516	553.527
	116.945	230.858	68.4247			552.672	1456.49	610.028		605.55	651.707	624.54	443.073	208.903	782.5	629.531			178.164		163.445	173.765	43.1571	553.581
	117.079	230.99	68.4409			553.049	1456.59	610.176		605.636	651.719	625.224	443.085	208.907	782.686	629.547			178.298		163.525	173.918	43.1888	553.594
	117.101	231.012	68.6402			553.076	1456.67	610.288		605.779	652.014	625.713	443.106	209.382	783.373	629.649			178.354		163.596	174.04	43.2099	554.129
	117.148	231.03	68.6576			553.091	1456.69	610.327		607.007	652.032	625.724	443.127	209.4	784.289	630.092			178.36		163.666	174.07	43.2264	554.161
	117.177	231.045	68.669			553.115	1456.83	610.38		607.069	652.04	625.733	443.265	209.495	785.439	630.166			178.6		163.721	174.092	43.2428	554.183
	117.221	231.069	68.6771			553.154	1456.92	610.634		607.116	652.052	626.33	443.305	209.506	786.229	630.179			178.693		163.916	174.151	43.2609	554.201
	117.279	231.085	68.6852			553.182	1457.01	610.676		607.282	652.266	626.351	443.747	209.541	786.396	630.853			178.763		163.974	174.207	43.2668	554.231
	117.324	231.257	68.698			553.459	1457.21	610.701		607.412	652.272	626.359	443.768	209.584	786.7	630.867			179.015		164.061	174.355	43.2802	554.246
	117.47	231.293	68.9488			553.592	1457.34	610.742		607.503	652.281	626.413	443.787	209.669	786.908	631.521			179.037		164.24	174.496	43.3273	554.275
	117.633	231.312	68.9611			553.615	1457.43	610.836		607.537	652.293	626.767	443.826	209.692	788.08	631.534			179.051		164.287	174.626	43.3316	554.82
	117.653	231.339	68.9726			553.635	1457.54	610.989		607.734	652.405	627.116	443.876	209.74	788.199	631.569			179.128		164.354	174.724	43.3563	554.843
	117.728	231.372	68.9836			553.663	1457.59	611.225		608.08	652.416	627.361	443.922	209.761	788.274	631.608			179.581		164.433	174.791	43.4406	554.86
	117.779	231.434	68.9938			554.176	1457.83	611.483		608.164	653.005	627.705	443.954	209.81	789.404	631.621			179.587		164.486	174.801	43.4822	554.877
	117.875	231.55	69.0011			554.197	1457.88	611.677		608.303	653.01	627.716	444.389	209.968	789.648	631.639			179.708		164.754	174.808	43.5888	554.897
	117.902	231.574	69.0133			554.214	1457.96	612.037		608.538	653.02	627.723	444.401	209.981	790.027	632.166			179.75		164.812	174.933	43.6565	554.925
	117.988	231.812	69.0225			554.237	1458.01	612.109		608.61	653.159	627.729	444.417	210.005	790.672	632.219			179.955		164.872	175.135	43.6788	554.976
	118.086	231.845	69.0312			554.727	1458.03	612.289		608.7	653.167	627.984	444.439	210.027	790.798	632.671			179.956		164.913	175.712	43.6834	555.001
	118.116	231.871	69.0412			554.784	1458.14	612.478		608.738	653.171	628.597	444.454	210.058	791.965	632.827			180.097		165.026	175.744	43.6972	555.57
	118.185	231.901	69.2735			554.8	1458.3	612.503		608.949	653.458	628.605	444.482	210.178	792.455	632.876			180.098		165.233	175.902	43.7148	555.599
	118.21	231.921	69.2901			554.836	1458.35	612.534		609.037	653.486	628.7	444.54	210.192	792.497	632.908			180.103		165.342	175.957	43.73	555.616
	118.287	231.964	69.3235			555.37	1458.54	612.751		609.128	653.828	628.785	444.592	210.198	792.918	632.93			180.103		165.586	175.965	43.7366	555.644
	118.338	231.981	69.4684			555.392	1458.6	612.798		609.507	653.875	629.467	444.657	210.205	793.451	633.495			180.299		165.655	175.969	43.7633	555.731
	118.382	232.222	69.4972			555.418	1458.71	613.359		610.849	654.277	629.552	445.102	210.211	793.86	633.532			180.339		165.71	176.027	43.7728	556.303
	118.448	232.399	69.508			555.431	1458.81	613.431		611.112	654.282	629.567	445.121	210.219	794.631	633.548			180.34		165.761	176.078	43.7831	556.33
	118.489	232.415	69.5258			555.456	1459.01	613.521		611.15	655.003	629.735	445.132	210.584	794.855	633.566			180.377		165.837	176.159	43.7925	556.347
	118.726	232.464	69.5421			555.524	1459.6	613.63		611.316	655.01	629.752	445.151	210.602	795.233	633.58			180.542		165.918	176.284	43.8046	556.37
	118.765	232.508	69.5645			555.855	1459.63	613.748		612.016	655.076	630.101	445.176	210.655	795.968	633.59			180.556		165.987	176.291	43.8357	556.396
	118.871	232.613	69.5883			555.891	1459.68	613.788		612.21	655.185	630.192	445.226	210.675	796.094	633.611			180.784		166.058	176.337	43.87	556.996
	118.978	232.625	69.5997			556.076	1460.09	613.921		612.828	655.22	630.565	445.276	210.702	796.294	633.943			181.02		166.092	176.66	43.8822	557.025
	118.993	232.646	69.622			556.113	1460.15	614.051		612.836	655.621	630.694	445.288	210.976	796.441	634.221			181.026		166.141	176.746	43.889	557.066
	119.073	232.658	69.6513			556.155	1460.19	614.1		612.897	655.639	630.871	445.779	211.095	796.454	634.242			181.036		166.223	176.779	43.9183	557.09
	119.105	232.692	69.6782			556.168	1460.23	614.145		613.065	656.286	631.1	445.801	211.104	796.68	634.28			181.062		166.298	177.005	43.9497	557.181
	119.218	232.729	69.8651			556.178	1460.26	614.333		613.126	656.297	631.662	445.82	211.124	799.294	634.302			181.1		166.604	177.309	43.98	557.71
	119.282	232.798	69.8783			556.188	1460.31	614.391		613.282	656.353	631.95	445.847	211.297	799.384	634.402			181.187		166.692	177.389	44.0302	557.734
	119.311	232.821	69.8925			556.671	1460.41	614.52		613.318	656.401	632.21	445.884	211.356	799.752	634.81			181.247		166.739	177.405	44.0615	557.768
	119.432	232.835	69.9137			556.78	1460.85	614.651		613.51	656.41	633.149	445.923	211.37	800.882	634.905			181.371		166.834	177.467	44.212	557.796
	119.485	232.882	69.9295			556.815	1461.21	614.729		613.606	656.775	633.156	445.947	211.38	801.025	635.562			181.478		166.884	177.631	44.232	557.831
	119.578	233.113	70.0135			556.892	1461.28	614.794		613.635	656.783	633.17	445.975	211.399	801.272	635.576			181.487		167.012	177.716	44.3011	557.841
	119.605	233.149	70.0488			556.931	1461.59	614.867		613.76	656.81	633.955	446.45	211.556	801.281	635.611			181.68		167.046	177.822	44.3269	557.874
	119.638	233.183	70.1892			557.398	1461.77	614.957		613.802	656.856	633.985	446.47	211.605	802.181	635.672			181.687		167.124	178.169	44.3395	558.476
	119.679	233.255	70.2141			557.427	1461.81	615.023		613.954	657.535	634.019	446.485	211.624	802.714	636.145			181.888		167.22	178.197	44.353	558.494
	119.725	233.344	70.2253			557.458	1461.89	615.069		614.086	657.541	634.203	446.502	211.652	802.789	636.165			182.168		167.487	178.275	44.3654	558.513
	119.75	233.364	70.2334			557.942	1461.98	615.189		614.275	657.606	634.822	446.518	211.664	802.819	636.174			182.461		167.537	178.314	44.3767	558.53
	119.836	233.426	70.2405			557.963	1462.32	615.307		615.801	657.613	635.108	446.568	211.682	803.116	636.208			182.521		167.605	178.354	44.3816	558.582
	119.863	233.524	70.2477			558.573	1462.53	615.526		616.017	657.619	635.121	446.588	211.709	803.399	636.219			182.526		167.658	178.373	44.3965	559.208
	119.909	233.544	70.2535			558.595	1462.7	615.569		616.254	657.755	635.128	446.621	211.85	803.888	636.868			182.539		167.712	178.485	44.4058	559.24
	119.952	233.562	70.2588			558.622	1462.83	615.686		616.587	658.267	635.134	446.642	211.872	804.376	636.895			182.588		167.746	178.579	44.4114	559.277
	119.973	233.606	70.2638			558.661	1462.92	615.774		616.686	658.316	635.278	447.138	211.925	804.675	636.922			182.658		167.817	178.661	44.4293	559.296
	120.046	234.075	70.2686			558.963	1463.03	615.867		616.918	658.45	635.428	447.159	211.979	804.709	636.949			182.682		167.868	178.73	44.4618	559.331
	120.139	234.095	70.2735			559.253	1463.11	615.998		617.093	658.459	635.85	447.182	212.018	805.244	637.034			182.72		168.112	178.824	44.4736	559.365
	120.165	234.113	70.2784			559.317	1463.31	616.221		617.398	658.466	635.865	447.209	212.03	805.379	637.363			182.734		168.267	179.054	44.4806	559.924
	120.238	234.153	70.5481			559.334	1463.41	616.27		619.12	658.753	636.018	447.232	212.037	805.47	637.508			182.915		168.332	179.241	44.486	559.938
	120.295	234.167	70.5628			559.598	1463.46	616.29		619.182	659.09	636.464	447.257	212.049	807.051	637.612			182.984		168.397	179.265	44.4982	559.957
	120.35	234.181	70.5744			559.683	1463.53	616.391		619.38	659.39	636.681	447.871	212.068	807.376	637.634			183.015		168.446	179.297	44.5109	559.984
	120.423	234.191	70.5857			560.121	1463.62	616.513		619.418	659.403	636.694	447.886	212.288	807.893	637.645			183.068		168.485	179.306	44.5321	560.001
	120.462	234.388	70.5995			560.137	1463.87	616.698		619.666	659.41	637.163	447.9	212.298	807.903	638.114			183.221		168.537	179.705	44.5543	560.024
	120.52	234.411	70.7492			560.165	1463.9	616.874		620.085	659.42	637.522	447.917	212.314	808.403	638.174			183.322		168.654	179.737	44.5638	560.536
	120.549	234.438	70.7746			560.201	1463.95	616.975		620.139	659.435	637.531	447.957	212.324	808.7	638.185			183.331		168.742	179.767	44.5973	560.564
	120.587	234.454	70.7986			560.231	1464.12	617.031		621.192	659.475	637.758	447.978	212.341	809.374	638.196			183.388		168.825	179.893	44.6029	560.606
	120.705	234.47	70.817			560.74	1464.21	617.171		621.446	659.792	637.795	448.015	212.379	809.659	638.229			183.493		168.892	179.905	44.6329	561.188
	120.776	234.594	70.8422			560.76	1464.64	617.604		621.607	660.162	637.885	448.054	212.389	810.085	638.281			183.614		169.11	180.042	44.6757	561.202
	120.822	234.615	70.8657			560.776	1464.73	617.648		621.655	660.177	637.892	448.088	212.409	810.096	639.009			183.754		169.152	180.128	44.7376	561.245
	120.88	234.633	70.8849			560.809	1464.75	617.72		621.986	660.529	637.896	448.105	212.437	810.732	639.056			183.762		169.222	180.195	44.8142	561.269
	120.943	234.715	70.9927			560.836	1465.19	617.872		622.196	660.535	637.902	448.528	212.59	811.048	639.456			183.891		169.354	180.267	44.8216	561.28
	121.02	234.733	71.021			561.448	1465.41	618.028		622.582	660.543	638.302	448.545	212.606	811.069	639.899			183.928		169.464	180.319	44.8964	561.294
	121.097	234.749	71.032			561.474	1465.57	618.076		622.654	660.561	638.346	448.56	212.627	812.636	639.937			184.218		169.539	180.708	44.9484	561.32
	121.131	235.039	71.0563			561.959	1465.6	618.299		623.513	660.684	638.399	448.587	212.645	812.685	640.001			184.224		169.584	180.715	44.9697	561.895
	121.154	235.112	71.0998			561.98	1465.77	618.458		623.746	660.743	638.415	448.61	212.693	812.75	640.449			184.499		169.645	180.785	44.9835	561.913
	121.198	235.127	71.1164			562.256	1466.2	618.89		623.86	660.762	638.633	448.649	212.704	813.794	640.495			184.534		169.713	180.794	45.0008	561.946
	121.315	235.155	71.1286			562.306	1466.22	618.956		623.89	661.032	639.661	448.75	212.716	815.663	640.531			184.547		169.809	180.861	45.005	561.967
	121.335	235.176	71.3073			562.355	1466.28	619.093		623.956	661.041	640.224	449.243	212.726	816.635	641.046			184.587		170.076	180.921	45.0105	561.991
	121.571	235.196	71.3182			562.806	1466.3	619.325		624.046	661.05	640.242	449.258	212.732	816.87	641.067			184.599		170.126	180.988	45.0181	562.624
	121.649	235.277	71.3269			562.834	1466.4	619.479		624.095	661.066	640.249	449.271	212.738	817.407	641.098			184.619		170.181	181.015	45.0271	562.654
[truncated: 28,121 more rows]

## Sheet: ISIH
Interspike interval distributions: interneurons
[truncated: 1,503 more rows]

## Sheet: Hazard
Hazard functions: interneurons																										Hazard
[truncated: 161 more rows]
