# Supplementary material for: Discharge patterning in rat olfactory bulb mitral cells in vivo
Source: Physiol Rep. 2014 Oct 3;2(10):e12021. doi: 10.14814/phy2.12021 (PMC4254087; doi:10.14814/phy2.12021)
Supplement: Figure S4B [file phy2-2-e12021-s4B.xlsx]

## Sheet: Hazards
Time (ms)	CELL	2C1	2C2	5C4	5C5	7C8	8C1	20C1	27C3	33C3	33C5	36C7	39C8	44C3	46C4	48C1	49C4	8C7F	15C8	4C1	3C6	5C1	14C10	25C2		Time (ms)	mean	sd	count	SEM
	Conditional hazard: after long interval (>10ms)
0		0	0	0	0	0	0	0	0	0	0	0	0	0	0	0	0	0	0	0	0	0	0	0		0	0	0	23	0
5		0.0699128	0.084848	0.08269	0.0665606	0.0356061	0.0248355	0.0151614	0.0462901	0.0452961	0.0299341	0.0352096	0.0195011	0.00387663	0.0458333	0.0623826	0.0262193	0.0329642	0.0164829	0.0221906	0.0109172	0.0976432	0.0103562	0.0342442		5	0.0399546	0.0260613	23	0.00543417
12.5		0.0193664	0.0206349	0.0325074	0.0254282	0.0114803	0.0186543	0.00620205	0.0225791	0.00585057	0.00345403	0.00325792	0.0028325	0.00663993	0.0100259	0.0199098	0.00707148	0.0121963	0.020198	0.0405207	0.0307835	0.00860215	0.0163484	0.0118194		12.5	0.0154941	0.0102109	23	0.00212912
17.5		0.0245533	0.0240202	0.0328994	0.0269516	0.0215334	0.0165309	0.0116353	0.0228271	0.00648752	0.0094534	0.00735971	0.0105422	0.0143812	0.0168881	0.042819	0.0220452	0.0221992	0.0490455	0.040102	0.0563116	0.011236	0.0224426	0.016378		17.5	0.0229845	0.0133404	23	0.00278167
22.5		0.0266315	0.0287356	0.0303116	0.0308468	0.0245312	0.0169352	0.0155768	0.0182187	0.00991867	0.0171225	0.0104107	0.0189738	0.0189223	0.0205923	0.0476838	0.0389851	0.024447	0.0583658	0.0377792	0.0521228	0.0166667	0.0240721	0.0377837		22.5	0.0272015	0.0130018	23	0.00271106
27.5		0.0234117	0.0177852	0.0323873	0.0215733	0.0206377	0.0171008	0.015069	0.0120474	0.00968483	0.0200612	0.0135013	0.0218947	0.0175535	0.0226014	0.0370536	0.0427883	0.0208886	0.0497253	0.0242329	0.0396938	0.012987	0.0220811	0.0480401		27.5	0.0244696	0.0115096	23	0.00239993
32.5		0.0183342	0.0143646	0.0187251	0.0217769	0.0186365	0.0177175	0.0150644	0.00756026	0.00930029	0.0189269	0.0131821	0.025916	0.0171978	0.0238321	0.0279452	0.0372642	0.0171788	0.0274223	0.0234557	0.0304923	0.0138889	0.0193415	0.0520551		32.5	0.021286	0.00957904	23	0.00199737
37.5		0.0141074	0.0119048	0.0145055	0.0136432	0.0162861	0.0171121	0.0130924	0.00717404	0.00943179	0.0189582	0.010642	0.0281814	0.0175	0.0218378	0.0176752	0.029913	0.0152288	0.0148305	0.0158215	0.0239272	0.00597015	0.0173082	0.0544452		37.5	0.0178042	0.00988069	23	0.00206027
45		0.0084063	0.00759494	0.0111374	0.010539	0.0148687	0.0165449	0.0115214	0.00679134	0.00898117	0.0163962	0.00989615	0.0229852	0.0124009	0.0196753	0.0105677	0.0202454	0.0149934	0.0102975	0.0135463	0.0156573	0.0153846	0.013618	0.0476133		45	0.0147679	0.00827891	23	0.00172627
55		0.00637349	0.00753425	0.00666667	0.00701439	0.0128375	0.0145157	0.0103349	0.00544879	0.0093634	0.01406	0.00901695	0.0201916	0.0108642	0.0150614	0.00859375	0.0117949	0.0125838	0.00637755	0.00929936	0.012843	0.0145455	0.0106606	0.0436309		55	0.0121571	0.00773218	23	0.00161227
65		0.00401634	0.00493827	0.00628571	0.00647969	0.0118837	0.0157912	0.00936876	0.00576279	0.00898449	0.0134979	0.00663189	0.017667	0.00821791	0.0129258	0.00683761	0.0100775	0.0122714	0.00953678	0.0101124	0.0102478	0.00425532	0.00862412	0.0407573		65	0.0106596	0.00746061	23	0.00155565
75		0.00446809	0.00571429	0.00609756	0.00548087	0.0106528	0.0167517	0.00927926	0.00580706	0.00919614	0.0122344	0.00710295	0.014729	0.00915493	0.0129153	0.00504587	0.00926724	0.0103564	0.00572289	0.008125	0.00880597	0.00666667	0.00811239	0.0373196		75	0.0099568	0.00675471	23	0.00140845
85		0.00423163	0.00495868	0.00422078	0.00448578	0.0101566	0.0175778	0.00884354	0.00568697	0.00892351	0.0127983	0.00678694	0.0115739	0.00957918	0.00929231	0.00531401	0.00700713	0.0104276	0.00479233	0.00765306	0.00793781	0.00238095	0.00809647	0.0314693		85	0.00887802	0.00596954	23	0.00124474
95		0.00395349	0.00347826	0.00474576	0.00412371	0.00960679	0.0176101	0.00858209	0.00554963	0.00890358	0.0112654	0.00654378	0.0114031	0.00912431	0.00963365	0.00446429	0.00485313	0.00854271	0.00604027	0.00939227	0.00657778	0.00731707	0.00766167	0.0288		95	0.00861621	0.00542643	23	0.00113149
110		0.00399516	0.00570571	0.00516014	0.00364397	0.00763717	0.0153019	0.00849854	0.00502825	0.00934699	0.0108404	0.00389546	0.00959709	0.00801887	0.00893393	0.00387183	0.00489933	0.0077381	0.00446429	0.00558943	0.00680304	0.00526316	0.00709211	0.018427		110	0.00738051	0.0036662	23	0.000764456
130		0.00254386	0.00237288	0.00416667	0.00367268	0.00670945	0.0146	0.00948367	0.00478957	0.00742782	0.0106735	0.00363636	0.00737535	0.00666132	0.00863803	0.00419682	0.00327381	0.00736728	0.00509804	0.00549199	0.00682819	0.00147059	0.00617978	0.0129893		130	0.00633248	0.0033157	23	0.000691371
150		0.00235675	0.00284698	0.0030303	0.00278164	0.00640162	0.0132768	0.00947117	0.00416811	0.00715166	0.0100145	0.00242215	0.00666125	0.00796296	0.00635359	0.00331754	0.00286624	0.00692503	0.00480349	0.00539846	0.00478316	0	0.00686572	0.00841346		150	0.00557707	0.00305388	23	0.000636777
170		0.00213385	0.00245283	0.00345622	0.00272459	0.00660742	0.0118269	0.00917112	0.00335354	0.00651079	0.00898367	0.00212121	0.00651359	0.00688326	0.00487342	0.00228426	0.00287162	0.00781711	0.00555556	0.0054755	0.00359661	0.00757576	0.00633555	0.00693642		170	0.00548091	0.00263758	23	0.000549974
190		0.00263425	0.00238095	0.0019802	0.0021028	0.00485307	0.00831234	0.0086444	0.00322908	0.00612076	0.00846239	0.00177215	0.00565733	0.0063857	0.00399719	0.00434397	0.00403226	0.00541958	0.00326087	0.00420712	0.00463526	0.00178571	0.00696373	0.00469799		190	0.00460344	0.00213619	23	0.000445426
250		0.00179679	0.00270833	0.00164948	0.00156098	0.00371795	0.00543807	0.00561362	0.00208424	0.00403393	0.00535286	0.00116798	0.00294046	0.00414348	0.00327744	0.00308738	0.0037037	0.00435294	0.0019186	0.00314488	0.00333333	0.00111111	0.00453174	0.00222222		250	0.0031692	0.00135515	23	0.000282568
350		0.00123859	0.00188571	0.00135802	0.00117534	0.00235479	0.00370861	0.00447653	0.00179923	0.00347551	0.00404011	0.000876672	0.00197935	0.0037	0.00201814	0.00379213	0.00467492	0.00288194	0.000935252	0.00262887	0.00311558	0.00208333	0.00423406	0.00142857		350	0.00260266	0.0012114	23	0.000252595
700		0.000798611	0.000962441	0.000738095	0.00104076	0.00109856	0.00138596	0.00133442	0.000859532	0.00118241	0.00114583	0.00111292	0.00108727	0.00117725	0.000842803	0.0011463	0.00157946	0.00139024	0.000462963	0.000932401	0.00162409	0.00157895	0.00164741	0.00144444		700	0.00115535	0.000310586	23	6.47616e-05
	Conditional hazard: after short interval (<10ms)
0		0	0	0	0	0	0	0	0	0	0	0	0	0	0	0	0	0	0	0	0	0	0	0		0	0	0	23	0
5		0.0528535	0.045197	0.044262	0.0391311	0.0264483	0.0208289	0.0192225	0.0442428	0.0170998	0.0323404	0.0094702	0.00233538	0.0309603	0.0186077	0.0257261	0.000321801	0.0411852	0.010237	0.046071	0.0329104	0.0827253	0.0045018	8.18187e-05		5	0.02812	0.02008	23	0.00418698
12.5		0.000856804	0.00183456	0.0181302	0.0170992	0.00365682	0.000747863	0.000378931	0.00611534	0.000961338	4.865e-05	0.000438917	0.000392003	0.0057554	0.00547375	0.0206614	0.00137247	0.00453401	0.00591341	0.0436391	0.0171301	0.00745342	0.0070396	0.000491314		12.5	0.00739672	0.0101581	23	0.00211811
17.5		0.00188576	0.00265948	0.0270094	0.0217028	0.0030086	0.00273458	0.000607441	0.0100932	4.19992e-05	4.86618e-05	0.00190616	0.00188531	0.00395062	0.018382	0.0457873	0.00178467	0.0024055	0.0311208	0.0546831	0.0547445	0.0139355	0.0201954	0.0134037		17.5	0.0145207	0.0174303	23	0.00363446
22.5		0.00404769	0.00709655	0.030024	0.026779	0.00494545	0.00646915	0.00205636	0.0119174	0.0010502	0.000292042	0.00118431	0.00769231	0.00806045	0.0255642	0.057462	0.00202542	0.00243478	0.0458763	0.0455729	0.0546064	0.0127601	0.0272464	0.0381976		22.5	0.018407	0.0187385	23	0.00390724
27.5		0.00641388	0.0118854	0.0291835	0.0265586	0.00810341	0.00775281	0.00353982	0.0107597	0.00308277	0.000828662	0.00387193	0.0154227	0.00682415	0.0307009	0.0514818	0.00212334	0.00598592	0.0441472	0.0266442	0.0548387	0.0151111	0.0248322	0.051006		27.5	0.0191782	0.0173069	23	0.00360875
32.5		0.0080686	0.015645	0.0249882	0.0224808	0.0112953	0.0108124	0.00430866	0.00905123	0.00596183	0.0021537	0.00303721	0.02395	0.0125	0.0282847	0.0354881	0.00213546	0.00816697	0.0351931	0.0256809	0.0507937	0.0179487	0.0256705	0.0578519		32.5	0.0191942	0.0151162	23	0.00315195
37.5		0.00987002	0.0170543	0.0207139	0.0196161	0.0137836	0.0120482	0.00616493	0.00846968	0.00848806	0.00341415	0.00863531	0.0246701	0.00811594	0.0272582	0.0285485	0.0020291	0.0109745	0.0260417	0.0165179	0.026383	0.0147887	0.0228571	0.0618838		37.5	0.0173186	0.0125802	23	0.00262315
45		0.010831	0.0168376	0.0169834	0.0154425	0.0149219	0.0141026	0.0070632	0.00866834	0.0116113	0.00533602	0.011523	0.0237985	0.0081571	0.0243617	0.0184752	0.00125074	0.0126126	0.0149701	0.0153285	0.0254902	0.0112167	0.016005	0.052645		45	0.0155492	0.0100003	23	0.00208521
55		0.0100623	0.015956	0.0130087	0.0113874	0.0161525	0.01615	0.00826667	0.010055	0.0133716	0.00582292	0.0132969	0.0229483	0.00789474	0.0210655	0.0129662	0.00113834	0.0135166	0.0126761	0.012069	0.00855263	0.0126338	0.0098966	0.0509197		55	0.0139047	0.00930125	23	0.00193944
65		0.00960309	0.0140396	0.0122807	0.00980256	0.0148408	0.0164765	0.00804264	0.0112555	0.0134157	0.00750988	0.0115546	0.0189349	0.0117857	0.0178259	0.0101516	0.00106127	0.0145695	0.0100806	0.00784314	0.0151079	0.0112745	0.0104918	0.0489031		65	0.0133414	0.00865273	23	0.00180422
75		0.0104906	0.0125835	0.011619	0.0101382	0.0155825	0.017377	0.00927292	0.0122006	0.0131267	0.00931013	0.00973872	0.0187348	0.00688259	0.0177429	0.0079237	0.00109427	0.015814	0.00807175	0.0070922	0.0118644	0.0124309	0.0102564	0.0477639		75	0.0129179	0.00859739	23	0.00179268
85		0.0108148	0.0112951	0.0109914	0.00970085	0.0143186	0.0168651	0.00993031	0.012051	0.0109419	0.0101649	0.00960526	0.0140719	0.00652174	0.0162348	0.00836653	0.00109183	0.012523	0.00487805	0.00916031	0.00576923	0.00788644	0.00653061	0.0517123		85	0.0118011	0.00943172	23	0.00196665
95		0.0108158	0.0112973	0.00920097	0.00951254	0.0130201	0.0191726	0.0103159	0.0130774	0.0139514	0.0111278	0.0084425	0.0139373	0.00651163	0.0164695	0.00695652	0.000948566	0.0122105	0.00461538	0.0105042	0.00612245	0.00856164	0.0080786	0.0439716		95	0.0116879	0.008061	23	0.00168084
110		0.00994412	0.00874258	0.00906667	0.00805439	0.0115355	0.016437	0.00909418	0.0122465	0.0122123	0.0125632	0.0073132	0.0128543	0.0104478	0.0136166	0.00490654	0.000667668	0.00947242	0.00645161	0.00633803	0.00978261	0.0093633	0.00617577	0.0348101		110	0.0105259	0.00625076	23	0.00130337
130		0.00865409	0.00644212	0.00793974	0.00850998	0.0109328	0.0164223	0.0094464	0.0117817	0.0103114	0.0156813	0.00605214	0.00871935	0.00880503	0.0142964	0.00445596	0.000665763	0.00769231	0.00432099	0.00833333	0.00540541	0.00391705	0.00514905	0.0229167		130	0.00899353	0.00485903	23	0.00101318
150		0.0078413	0.0076952	0.00788964	0.00706236	0.00988447	0.0197598	0.0106176	0.011032	0.0106364	0.0154225	0.00349576	0.00841584	0.0114504	0.0115304	0.00392491	0.000613464	0.00891608	0.00506757	0.00935484	0.00530303	0.005	0.00740181	0.0192308		150	0.00902375	0.00460667	23	0.000960557
170		0.00742868	0.0068323	0.0066092	0.00721785	0.00976	0.0140794	0.0112792	0.00998858	0.0100775	0.0144128	0.00284738	0.00952381	0.0118812	0.00980926	0.00407407	0.000684482	0.0106383	0.0037594	0.00674603	0.00169492	0.00472222	0.00602837	0.01875		170	0.00821065	0.00434857	23	0.00090674
190		0.00700609	0.00606372	0.00629139	0.00501022	0.00894632	0.0138191	0.00994671	0.00820257	0.00970874	0.01275	0.00241546	0.00759804	0.0155844	0.00915254	0.0030914	0.000676931	0.00783784	0.00325203	0.0114679	0.00614035	0.00337423	0.00685484	0.02		190	0.00805178	0.00453917	23	0.000946482
250		0.00429656	0.00449123	0.00468182	0.004125	0.00552058	0.00791667	0.00651885	0.00515358	0.00554217	0.00713647	0.00177665	0.00630058	0.00867925	0.00526971	0.0039255	0.000261415	0.00589744	0.000956522	0.00797619	0.0042	0.00230263	0.00481308	0		250	0.00468443	0.00236989	23	0.000494156
350		0.00377995	0.00373673	0.00356125	0.0031528	0.00432432	0.00733333	0.00636943	0.00373239	0.00393822	0.00546875	0.00169753	0.00359375	0.00428571	0.00368421	0.00688679	0.000332067	0.0046875	0.000769231	0.00647059	0.00172414	0.00205128	0.00576577	0		350	0.00379764	0.00204154	23	0.000425691
700		0.00125773	0.00135593	0.00137168	0.00148305	0.00166667	0.00166667	0.00160819	0.00117509	0.00136943	0.00158046	0.00143742	0.00138211	0.00125	0.00148148	0.00162879	5.46821e-05	0.00166667	0.00015625	0.00111111	0.00166667	0.00145161	0.00166667	0.00111111		700	0.00133041	0.000426991	23	8.90337e-05
	Difference
0		0	0	0	0	0	0	0	0	0	0	0	0	0	0	0	0	0	0	0	0	0	0	0		0	0	0	23	0
5		-0.0170593	-0.039651	-0.038428	-0.0274295	-0.00915778	-0.0040066	0.00406115	-0.0020473	-0.0281963	0.00240628	-0.0257394	-0.0171657	0.0270836	-0.0272256	-0.0366566	-0.0258975	0.00822102	-0.00624594	0.0238804	0.0219932	-0.0149179	-0.00585438	-0.0341624		5	-0.0118346	0.0200263	23	0.00417578
12.5		-0.0185096	-0.0188004	-0.0143772	-0.00832901	-0.00782346	-0.0179064	-0.00582311	-0.0164637	-0.00488923	-0.00340538	-0.002819	-0.0024405	-0.000884533	-0.00455218	0.000751582	-0.00569901	-0.0076623	-0.0142846	0.0031183	-0.0136533	-0.00114873	-0.00930882	-0.0113281		12.5	-0.00809734	0.00650195	23	0.00135575
17.5		-0.0226675	-0.0213607	-0.00589005	-0.00524875	-0.0185248	-0.0137963	-0.0110279	-0.012734	-0.00644552	-0.00940474	-0.00545355	-0.00865692	-0.0104306	0.00149394	0.00296838	-0.0202605	-0.0197937	-0.0179247	0.014581	-0.00156707	0.00269953	-0.00224717	-0.00297426		17.5	-0.00846374	0.00933311	23	0.00194609
22.5		-0.0225838	-0.0216391	-0.000287568	-0.00406775	-0.0195857	-0.0104661	-0.0135205	-0.00630127	-0.00886847	-0.0168305	-0.00922639	-0.0112815	-0.0108618	0.00497184	0.00977823	-0.0369597	-0.0220122	-0.0124895	0.00779372	0.00248357	-0.00390661	0.0031743	0.00041387		22.5	-0.00879447	0.0113683	23	0.00237046
27.5		-0.0169978	-0.00589984	-0.0032038	0.00498526	-0.0125343	-0.00934796	-0.0115292	-0.00128767	-0.00660206	-0.0192326	-0.00962933	-0.006472	-0.0107293	0.00809953	0.0144282	-0.0406649	-0.0149027	-0.00557812	0.00241129	0.015145	0.0021241	0.0027511	0.00296585		27.5	-0.00529136	0.0120488	23	0.00251236
32.5		-0.0102656	0.00128034	0.00626307	0.000703894	-0.00734112	-0.00690515	-0.0107557	0.00149097	-0.00333846	-0.0167732	-0.0101449	-0.00196602	-0.00469784	0.00445255	0.00754292	-0.0351287	-0.00901185	0.00777083	0.00222525	0.0203014	0.00405983	0.00632903	0.00579678		32.5	-0.00209181	0.0109679	23	0.00228697
37.5		-0.00423741	0.0051495	0.0062084	0.00597293	-0.00250245	-0.00506388	-0.00692749	0.00129565	-0.000943728	-0.015544	-0.00200668	-0.00351132	-0.00938406	0.00542046	0.0108734	-0.0278839	-0.00425438	0.0112112	0.000696356	0.0024558	0.00881858	0.00554896	0.00743858		37.5	-0.000485635	0.0089977	23	0.00187615
45		0.00242471	0.00924271	0.00584597	0.00490349	5.3184e-05	-0.00244233	-0.0044582	0.001877	0.0026301	-0.0110602	0.00162681	0.00081325	-0.00424377	0.00468647	0.00790752	-0.0189947	-0.00238081	0.00467258	0.00178221	0.00983288	-0.00416789	0.00238699	0.00503167		45	0.000781292	0.00652427	23	0.00136041
55		0.0036888	0.00842177	0.00634205	0.00437297	0.00331505	0.00163435	-0.00206828	0.00460623	0.00400824	-0.00823711	0.00427995	0.00275673	-0.00296946	0.00600404	0.0043724	-0.0106565	0.000932803	0.00629851	0.0027696	-0.00429033	-0.00191162	-0.000764034	0.00728876		55	0.0017476	0.00488109	23	0.00101778
65		0.00558675	0.00910129	0.00599499	0.00332287	0.00295715	0.000685282	-0.00132612	0.00549276	0.00443125	-0.00598802	0.00492273	0.00126794	0.0035678	0.00490006	0.00331401	-0.00901625	0.00229815	0.00054386	-0.00226922	0.00486009	0.00701919	0.00186768	0.00814578		65	0.00268174	0.00426703	23	0.000889738
75		0.00602256	0.00686923	0.00552149	0.00465738	0.00492973	0.000625382	-6.34056e-06	0.00639352	0.0039306	-0.00292423	0.00263576	0.00400582	-0.00227234	0.00482762	0.00287783	-0.00817297	0.00545753	0.00234886	-0.0010328	0.00305844	0.00576427	0.00214402	0.0104443		75	0.00296111	0.00394686	23	0.000822978
85		0.00658319	0.00633644	0.0067706	0.00521508	0.00416201	-0.000712677	0.00108678	0.00636407	0.00201837	-0.00263341	0.00281832	0.00249799	-0.00305744	0.00694245	0.00305252	-0.0059153	0.00209541	8.57165e-05	0.00150724	-0.00216858	0.00550548	-0.00156586	0.020243		85	0.00292311	0.0052244	23	0.00108936
95		0.00686231	0.00781901	0.00445521	0.00538883	0.00341334	0.00156257	0.00173384	0.00752781	0.00504782	-0.000137608	0.00189872	0.00253421	-0.00261268	0.00683587	0.00249224	-0.00390456	0.00366781	-0.00142488	0.00111194	-0.000455329	0.00124457	0.000416934	0.0151716		95	0.00307172	0.00411888	23	0.000858846
110		0.00594897	0.00303687	0.00390652	0.00441043	0.00389832	0.00113513	0.000595635	0.00721822	0.00286535	0.00172283	0.00341773	0.00325716	0.00242889	0.00468262	0.00103471	-0.00423166	0.00173433	0.00198733	0.000748597	0.00297956	0.00410014	-0.000916337	0.0163832		110	0.00314541	0.00371387	23	0.000774395
130		0.00611023	0.00406924	0.00377307	0.00483729	0.00422335	0.00182229	-3.72698e-05	0.00699213	0.0028836	0.00500779	0.00241578	0.001344	0.00214372	0.00565838	0.000259142	-0.00260805	0.000325027	-0.000777052	0.00284134	-0.00142279	0.00244646	-0.00103072	0.00992734		130	0.00266106	0.00301235	23	0.000628119
150		0.00548455	0.00484822	0.00485934	0.00428072	0.00348285	0.00648299	0.00114638	0.00686391	0.00348478	0.00540796	0.00107362	0.00175459	0.00348742	0.00517681	0.000607379	-0.00225278	0.00199105	0.000264074	0.00395638	0.000519867	0.005	0.000536091	0.0108173		150	0.00344667	0.00283778	23	0.000591717
170		0.00529483	0.00437947	0.00315297	0.00449325	0.00315258	0.0022525	0.00210811	0.00663504	0.00356673	0.00542915	0.000726168	0.00301022	0.00499793	0.00493585	0.00178981	-0.00218714	0.00282119	-0.00179616	0.00127053	-0.0019017	-0.00285354	-0.000307181	0.0118136		170	0.00272975	0.00332189	23	0.000692663
190		0.00437185	0.00368277	0.00431119	0.00290742	0.00409325	0.00550675	0.00130231	0.00497349	0.00358798	0.00428761	0.000643307	0.00194071	0.00919872	0.00515535	-0.00125257	-0.00335533	0.00241826	-8.83704e-06	0.00726077	0.00150509	0.00158852	-0.000108887	0.015302		190	0.00344834	0.00379419	23	0.000791144
250		0.00249977	0.00178289	0.00303233	0.00256402	0.00180263	0.0024786	0.000905229	0.00306935	0.00150824	0.0017836	0.000608671	0.00336012	0.00453576	0.00199227	0.000838123	-0.00344229	0.00154449	-0.000962083	0.00483131	0.000866667	0.00119152	0.000281346	-0.00222222		250	0.00151523	0.00190783	23	0.000397809
350		0.00254135	0.00185102	0.00220323	0.00197747	0.00196954	0.00362472	0.00189289	0.00193316	0.000462711	0.00142864	0.000820859	0.0016144	0.000585714	0.00166607	0.00309466	-0.00434286	0.00180556	-0.000166021	0.00384172	-0.00139144	-3.20513e-05	0.0015317	-0.00142857		350	0.00119498	0.00180411	23	0.000376183
700		0.000459116	0.000393491	0.000633586	0.000442294	0.000568104	0.000280702	0.000273764	0.000315562	0.000187022	0.000434626	0.000324502	0.000294846	7.27513e-05	0.000638678	0.000482483	-0.00152478	0.000276423	-0.000306713	0.00017871	4.25791e-05	-0.000127334	1.92519e-05	-0.000333333		700	0.000175058	0.000454916	23	9.48566e-05

## Sheet: Cells
Cell name	2C1	2C2	5C4	5C5	7C8	8C1	20C1	27C3	33C3	33C5	36C7	39C8	44C3	46C4	48C1	49C4	8C7F	15C8	4C1	3C6	5C1	14C10	25C2
	328.534	0.21546	35.2448	0.28724	0.38409	0.23607	885.393	0.14442	12.1356	210.424	466.926	0.2757	0.40226	0.07867	0.01222	0.63629	750.13	1234.73	109.207	0.10263	55.5281	0.14565	400.139
	330.585	0.24185	35.7908	0.29326	0.38863	0.2965	886.425	0.24477	13.3658	211.325	466.962	0.29067	0.44249	0.15455	0.17252	0.97206	750.232	1234.76	109.508	0.71585	55.5625	0.20218	400.557
	332.635	0.25752	35.81	0.30271	0.4302	0.31162	886.596	0.3248	13.3894	212.297	467.076	1.07522	0.70501	0.16151	0.17891	1.6576	750.237	1234.76	110.415	0.73931	56.621	0.22993	400.702
	334.686	0.26756	36.0956	0.30906	0.45639	0.36682	890.367	0.34088	13.402	213.738	469.99	2.98911	0.72479	0.19127	0.19712	1.68642	750.288	1236.73	113.43	0.76804	57.7366	0.24395	400.735
	336.736	1.42486	37.7168	0.32015	0.5649	0.37571	892.118	0.46087	13.4079	214.168	472.942	4.50149	0.84752	0.21008	0.21585	1.71761	750.292	1236.73	116.12	1.4555	58.3636	0.89172	401.296
	338.787	1.45632	37.7461	4.16813	0.57677	0.41825	905.575	0.46621	13.9057	214.394	473.844	4.90281	0.88335	0.21542	0.22129	2.07751	750.382	1236.76	117.881	1.51863	58.3693	0.90649	401.939
	340.837	1.47705	40.5622	12.4631	0.62529	0.42585	906.011	0.47051	14.2643	216.04	473.864	6.81655	0.90651	0.23751	0.2378	2.10757	750.387	1236.76	117.888	1.60174	58.3745	0.9332	402.559
	342.887	1.53551	42.2235	21.5526	0.63185	0.6773	908.549	0.47526	14.7015	217.913	474.81	8.1113	1.12679	0.24306	0.24309	2.46564	750.534	1238.73	121.696	2.37866	59.3673	0.95539	402.659
	344.938	1.55686	42.6362	25.8674	0.67218	0.70359	915.217	0.60692	14.7284	219.785	474.851	8.16045	1.19024	0.26899	0.25346	2.48361	750.54	1238.74	121.774	2.43443	60.124	1.00525	403.194
	346.988	2.46027	43.8443	25.8856	0.70534	0.71939	918.593	0.65915	15.1007	221.657	475.88	8.73039	1.44745	0.27428	0.25955	2.68103	750.851	1238.76	122.5	2.4701	60.1301	1.02969	403.277
	349.038	2.46751	44.8956	25.9601	1.0376	0.83558	921.137	0.66541	15.7048	223.53	475.959	10.6441	1.48807	0.30055	0.27692	2.70139	750.926	1238.76	122.525	2.52132	60.1353	1.04589	403.81
	351.089	2.47357	44.9349	25.9883	1.16763	0.86298	921.167	0.67149	16.5554	224.605	477.783	11.7372	1.52549	0.30704	0.28176	2.71757	750.932	1240.73	122.537	2.5472	60.4091	1.14084	403.826
	351.145	2.50566	44.9581	27.5772	1.2697	0.91004	924.106	0.77414	17.1166	225.357	479.757	12.5578	1.55111	0.32946	0.31296	2.7682	751.021	1240.74	123.285	2.56913	60.431	1.72972	403.954
	353.139	3.56868	46.349	27.6051	1.29021	1.0258	925.423	0.78395	17.2089	225.402	481.733	14.4717	1.96817	0.33488	0.35212	3.25573	751.065	1242.73	123.872	3.21189	60.5018	1.75498	404.371
	353.702	3.6051	47.2036	27.6231	1.33414	1.14981	927.961	0.81025	17.2139	227.274	481.758	16.0457	2.01841	0.36168	0.37547	3.2838	751.181	1242.74	124.401	3.27194	60.5078	1.78539	405.09
	355.19	3.88833	47.6964	29.098	1.34047	1.22608	929.572	0.84784	18.0008	229.146	481.774	16.0759	2.08949	0.3675	0.43101	3.30316	751.186	1244.73	126.005	3.37344	60.5125	1.91941	405.587
	357.24	4.11618	47.7598	29.1156	1.42438	1.25986	929.722	0.86682	18.2057	230.542	483.877	16.3855	2.27285	0.39725	0.48879	3.85718	751.191	1244.74	126.088	3.39294	60.9157	2.1199	406.264
	359.29	4.18059	48.8378	29.1347	1.48066	1.27338	929.741	1.13774	18.8449	231.019	484.691	17.4833	2.30877	0.40324	0.52231	4.3121	751.403	1246.73	127.079	3.40711	60.922	2.27464	407.555
	359.536	4.95992	48.8525	29.1611	1.72067	1.32564	931.593	1.15334	19.7432	232.891	484.724	18.1254	2.33728	0.42732	0.52845	4.32846	751.408	1246.74	127.103	3.41839	60.9273	2.43721	408.251
	361.341	4.97398	48.9394	30.9625	1.82842	1.40189	932.758	1.16184	20.2153	234.763	485.784	18.2992	2.36583	0.43315	0.55688	4.65963	751.619	1248.73	127.112	3.45528	60.9892	2.51518	409.449
	363.391	4.98151	48.9564	30.9839	1.86134	1.46071	933.19	1.1808	20.5949	236.636	486.787	20.213	2.38117	0.46044	0.57539	4.6686	751.624	1248.74	127.125	3.83632	60.9939	2.55697	409.569
	364.666	5.19006	48.9783	32.3199	1.86663	1.65677	934.627	1.27543	21.1088	238.508	487.829	21.7722	2.66935	0.46664	0.5896	4.67959	751.71	1250.74	128.003	4.12087	60.9997	2.57549	409.65
	365.441	5.20539	49.004	32.3257	1.8915	1.70214	936.939	1.28066	21.3639	240.316	487.865	22.1268	2.69409	0.80559	0.6164	4.69595	751.765	1250.74	128.018	4.16946	61.5406	2.60207	410.827
	367.272	5.22201	49.7435	32.336	1.89747	1.8631	936.967	1.28558	21.3698	240.38	487.904	24.0405	3.05418	0.82448	0.64314	5.65832	751.77	1252.74	128.387	4.22336	61.6047	2.6364	411.466
	367.279	5.23777	49.7738	32.361	1.97455	1.87476	937.318	1.3283	21.3748	242.032	489.005	25.9542	3.21997	0.85909	0.66347	5.8625	751.821	1252.74	128.428	4.51335	62.0407	2.65372	412.114
	367.493	5.2583	50.1784	35.4788	2.07621	1.91291	937.337	1.40534	21.695	242.252	491.058	27.8681	3.31951	0.88447	0.71631	6.15852	751.826	1254.74	128.789	4.52848	62.0953	2.68876	412.135
	367.964	5.28963	50.2091	35.4846	2.13145	2.05143	937.428	1.52609	21.7192	244.125	493.082	28.9203	3.59221	0.91817	0.72448	6.17473	752.064	1254.74	129.074	4.68622	63.1396	2.84892	413.895
	368.55	5.95173	50.2279	35.491	2.28858	2.06703	938.365	1.53297	22.1281	244.803	494.12	28.9434	3.68078	0.92412	0.72996	6.49019	752.071	1256.74	129.131	4.70199	63.1442	3.27198	414.608
	368.557	5.97164	50.2357	35.5065	2.4511	2.11419	938.467	1.81995	23.2984	245.192	495.167	29.6895	3.68663	0.9607	0.73664	6.50556	752.278	1256.74	129.141	4.7132	63.1486	3.28573	415.095
	368.572	5.99131	50.2651	36.3036	2.46134	2.13105	938.996	1.83134	23.3049	245.496	495.175	29.7818	3.70956	0.9912	0.74385	6.52242	752.283	1258.74	129.157	4.7387	63.1543	3.32187	415.139
	368.577	6.00188	50.7937	36.33	2.64032	2.27693	939.774	1.84847	23.3114	245.528	496.239	31.6955	3.97506	0.99728	0.74985	6.55175	752.384	1258.74	129.765	4.75796	63.715	3.44131	415.213
	369.544	6.00779	51.2285	36.931	2.66942	2.38945	940.1	1.90308	23.545	245.547	496.325	33.6093	4.06572	1.04242	0.7587	7.00893	752.389	1260.74	129.788	5.42823	63.7219	3.44887	415.989
	370.417	6.48014	51.2574	37.4622	2.69422	2.45493	940.187	1.95194	23.5651	245.734	497.279	33.8426	4.12079	1.08431	0.76458	8.00501	752.455	1260.74	129.817	5.45159	63.7275	4.01881	416.794
	370.428	6.48636	51.2624	37.4982	2.71018	2.50647	940.26	1.97726	23.6434	245.847	497.675	35.523	4.46903	1.14294	0.87907	8.02078	752.469	1262.21	129.835	5.7462	63.8255	4.07865	417.065
	370.675	6.51456	51.3084	37.5105	2.71643	2.55978	940.865	2.14022	23.6517	245.997	498.355	37.4368	4.48577	1.16861	0.91206	8.37723	752.518	1262.74	129.881	5.76415	63.8305	4.10584	417.085
	370.719	6.5217	51.469	38.3381	2.79263	2.57656	941.152	2.14528	24.8532	246.183	498.39	39.3505	4.49281	1.43133	0.91776	8.40211	752.522	1262.74	130.144	5.79255	63.8363	4.14148	417.688
	371.27	6.52715	51.4757	38.3584	3.24809	2.72453	941.692	2.14975	25.0955	246.818	498.504	41.1712	4.49787	1.46105	0.92419	8.42603	752.585	1264.74	130.242	6.45297	64.2828	4.15053	417.761
	371.275	6.53335	51.4913	38.7245	3.27972	2.73847	941.711	2.27056	25.1935	246.921	498.513	41.2617	4.53757	1.49808	0.9381	8.4628	752.591	1264.74	130.347	6.49585	64.2878	4.79891	418.369
	371.594	7.0178	51.4974	38.7319	3.28587	2.74578	942.111	2.28521	25.4748	246.945	499.503	41.2644	4.7784	1.52165	0.94313	8.94288	752.901	1266.74	130.358	6.65523	64.4024	4.80583	418.909
	372.31	7.02535	51.6174	38.739	3.37324	2.80431	942.237	2.40924	25.7077	246.983	501.781	42.6215	4.91803	1.5453	0.95685	9.37653	752.906	1266.74	131.08	7.52475	64.4467	4.83564	418.954
	372.348	7.03055	52.0772	39.6185	3.37993	2.9758	942.335	2.43437	25.7306	247.572	501.813	43.1781	5.07396	1.55132	0.96242	9.39839	753.01	1268.57	131.089	8.18955	64.4518	4.88742	419.115
	372.605	7.05056	52.0943	39.6408	3.42786	3.00651	942.359	2.45323	26.0155	247.618	502.787	44.104	5.09509	1.5862	0.98145	9.42536	753.113	1268.74	131.107	8.56625	64.4569	4.9019	419.157
	372.614	7.05688	52.2625	39.8385	3.50913	3.02235	942.573	2.46324	26.0207	247.644	502.806	44.6622	5.35428	1.59351	1.02761	9.50289	753.175	1268.74	131.131	8.64378	64.8475	4.93058	419.512
	373.246	7.50541	52.2794	39.9766	3.85852	3.19003	942.895	2.46801	26.4228	247.663	502.828	44.7238	5.54695	1.62229	1.05481	9.85147	753.223	1268.76	131.138	8.67808	64.8541	5.46364	419.595
	373.645	7.52416	52.288	39.9836	3.8645	3.20396	942.963	2.47302	26.7667	247.869	502.988	44.7388	5.71943	1.62897	1.08741	9.86696	753.228	1268.77	131.144	8.89173	64.912	5.55933	419.606
	373.684	7.71638	52.294	40.0042	3.97339	3.30668	942.991	2.61455	27.1402	248.389	503.905	44.7511	5.8093	1.66165	1.0928	10.5122	753.634	1270.74	131.386	8.91298	64.9176	5.59524	419.625
	373.706	7.73531	53.1454	40.0175	4.04394	3.32392	943.236	2.86065	27.5776	248.536	503.939	45.0919	5.94778	1.66842	1.11436	10.5537	753.639	1270.74	131.519	8.97229	64.9219	5.6217	419.698
	373.712	7.7478	53.1708	40.0314	4.05055	3.36531	943.722	2.99904	27.7114	248.593	505.105	45.4044	6.03963	1.71813	1.12123	11.3749	753.845	1270.76	131.538	9.01076	65.4493	5.66501	420.835
	373.744	7.75953	53.2926	40.8063	4.07712	3.45642	943.845	3.0039	27.7284	248.615	508.246	45.4406	6.05961	1.72524	1.14663	11.3891	753.85	1270.77	131.647	9.03378	65.8756	5.69853	420.878
	373.751	7.7805	53.3047	40.822	4.12791	3.53718	943.94	3.00802	27.8255	248.64	509.268	46.7855	6.39233	1.83729	1.17064	11.404	753.923	1272.74	131.657	9.61491	65.8815	5.72124	421.31
	373.756	7.81815	53.315	41.185	4.13996	3.56586	944.005	3.06177	28.269	248.793	510.22	46.8068	6.58798	1.96705	1.176	11.6979	753.928	1272.76	131.685	9.83877	65.8868	5.76904	421.472
	373.762	7.82534	53.3206	41.2029	4.22653	3.59461	944.556	3.07569	28.7166	248.818	510.227	46.8333	6.78217	2.02282	1.18182	11.7146	753.978	1274.74	131.978	9.87165	65.9787	5.78879	421.512
	374.342	7.83042	53.3459	41.2218	4.2735	3.62565	944.587	3.18995	28.7373	248.893	510.307	46.8453	6.9818	2.05889	1.20026	12.2555	753.988	1274.74	132.215	9.89438	65.9857	6.16593	421.62
	374.359	8.15439	53.9892	41.3021	4.65924	3.63336	944.87	3.19561	28.7439	249.054	512.3	47.0053	7.00974	2.06495	1.20575	12.2815	754.089	1274.76	132.235	9.99218	65.9904	6.25716	422.014
	374.365	8.16031	54.0024	41.3356	4.70172	3.63886	945.295	3.20036	29.2288	249.089	512.377	47.6208	7.21962	2.08676	1.25728	12.3018	754.094	1276.74	132.691	10.6565	66.2289	6.3159	422.077
	374.37	8.18774	54.085	41.9302	4.80502	3.82599	945.323	3.2051	29.384	249.104	512.384	48.302	7.3265	2.1186	1.42361	12.3242	754.145	1276.74	132.711	10.6952	66.2335	6.36514	422.177
	374.586	8.66692	54.109	41.9788	4.8115	3.84949	945.338	3.20889	29.3896	249.116	513.28	48.3208	7.47426	2.12446	1.4596	13.0714	754.313	1276.76	132.719	10.7181	66.238	6.40333	422.255
	374.834	8.67385	54.7458	41.9988	4.8499	4.00158	945.728	3.33108	29.66	249.133	513.299	48.3387	7.85935	2.15909	1.46686	13.0866	754.318	1278.74	132.729	11.2411	66.243	6.4234	422.688
	375.083	8.75106	54.7518	42.0133	4.86699	4.04433	945.758	3.35103	29.6657	249.67	513.326	48.9192	8.04845	2.16579	1.51149	13.1132	754.43	1278.74	133.117	11.4172	66.2484	6.43475	422.734
	375.11	8.75733	54.7612	42.0483	4.98933	4.16507	945.787	3.40566	29.6705	249.702	513.421	49.7418	8.06907	2.19116	1.53921	13.5444	754.436	1278.76	133.133	11.4417	66.6122	6.45651	422.816
	375.121	8.7617	54.7678	42.0584	5.10407	4.20776	946.001	3.46204	30.0799	249.721	513.453	49.7644	8.36092	2.19673	1.54518	13.5593	754.579	1280.74	133.429	11.4542	66.6168	6.47443	423.293
	375.695	8.81577	54.7729	42.0652	5.10932	4.21902	946.239	3.47395	30.1073	249.741	514.33	49.7897	8.63607	2.21949	1.55246	13.6605	754.584	1280.74	133.442	11.4707	66.6813	6.50192	423.333
	376.37	8.82738	55.163	42.5785	5.38003	4.24864	946.274	3.47888	30.1338	250.124	514.358	49.8099	8.64809	2.22532	1.55874	13.6852	754.725	1280.76	133.455	12.1972	66.6864	6.64026	423.361
	376.385	8.8328	55.1895	42.5853	5.39233	4.28321	946.292	3.4827	30.1405	250.194	514.472	50.4508	8.74952	2.25441	1.58571	13.7265	754.789	1282.74	133.46	12.2593	66.691	6.89302	423.948
	376.428	8.83876	55.3622	42.6025	5.45262	4.4269	946.547	3.50657	30.5236	250.267	515.296	50.4738	9.17884	2.2972	1.59077	14.1733	754.794	1282.74	133.474	12.5031	66.7134	7.08581	424.007
	376.508	8.86275	55.3824	42.6206	5.45826	4.46047	946.65	3.53698	30.6896	250.302	515.432	50.8329	9.23131	2.30353	1.59913	14.1872	754.946	1282.77	133.491	12.5231	67.282	7.13906	424.617
	376.515	8.88817	55.4102	42.6637	5.50136	4.54174	946.707	3.54155	30.7159	250.365	516.342	51.2788	9.33575	2.56825	1.60473	14.2065	755.058	1282.77	133.502	12.541	67.2872	7.15678	424.754
	376.735	8.89367	55.4284	42.6988	5.55818	4.57585	946.902	3.54619	30.7805	250.531	516.382	52.7467	9.39422	2.60683	1.62119	14.2292	755.063	1283.96	133.697	12.5752	67.7061	7.19461	425.153
	376.753	8.89866	55.4343	43.5097	5.62225	4.64868	947.11	3.55095	30.9953	250.603	517.33	53.3572	9.57485	2.6138	1.62611	14.653	755.119	1284.29	133.721	13.7479	67.7104	7.22177	425.165
	376.76	9.51159	55.6055	43.5168	5.67912	4.66922	947.196	3.73109	31.081	250.63	517.406	53.3719	10.0384	2.6676	1.63288	14.6742	755.124	1284.74	133.736	13.7686	68.3622	7.24027	425.22
	376.765	9.51725	55.6167	43.5247	5.80777	4.75478	947.213	3.7377	31.2113	250.667	518.31	53.382	10.0568	2.67436	1.63965	15.0261	755.237	1284.74	133.748	13.8568	68.3682	7.27811	425.732
	376.77	9.52186	56.2384	43.9622	6.062	4.77276	947.517	3.74199	31.2168	250.848	518.362	53.3915	10.0982	2.72256	1.66692	15.0553	755.241	1284.77	133.761	13.9221	68.3736	7.28717	425.929
	376.969	9.52668	56.361	43.9687	6.1808	4.78481	947.637	3.74683	31.2215	250.927	518.379	53.4032	10.3385	2.72882	1.67241	15.0713	755.282	1284.77	133.771	14.216	68.8271	7.33595	426.414
	376.985	9.88384	56.5295	43.988	6.18638	4.84312	947.686	3.75223	31.3682	251.002	519.236	53.4272	10.3973	2.7629	1.68906	15.1122	755.287	1285.93	133.787	14.2332	68.8449	7.61261	426.423
	376.99	9.89103	56.7781	44.0099	6.24295	4.89177	947.736	3.85505	31.7949	251.089	519.266	54.089	10.4147	2.76929	1.69425	15.3909	755.332	1286.74	133.796	14.875	68.8505	7.87638	426.463
	376.994	9.90681	56.855	44.1726	6.26234	5.03907	947.752	3.86414	31.8137	251.149	519.29	54.6603	10.4366	2.79309	1.7168	15.4089	755.424	1286.74	134.065	14.9032	68.8551	7.9176	427.047
	377.668	9.9136	56.8666	44.1785	6.30814	5.07907	947.777	3.86815	31.8198	251.176	519.376	54.8458	10.4521	2.79879	1.72247	16.0105	755.429	1286.77	134.142	14.9494	68.8859	7.93296	427.092
	377.745	9.93772	56.9195	44.4544	6.35548	5.20009	947.848	3.87175	32.1779	251.206	519.468	55.5033	10.5105	2.82849	1.74768	16.0285	755.476	1286.77	134.156	15.1102	68.8909	7.9484	427.14
	378.251	9.94515	56.9443	44.4761	6.47032	5.28802	947.869	3.87624	32.2516	251.373	520.498	55.5239	10.7386	2.83429	1.77169	16.0489	755.481	1288.08	134.164	15.136	68.8953	7.9649	427.736
	378.257	9.94937	56.9692	44.4925	6.53891	5.29785	948.099	4.00918	32.257	251.419	521.362	55.537	10.7773	2.86517	1.78958	16.0863	755.614	1288.24	134.181	15.2575	69.9446	7.99767	428.269
	378.262	10.5186	57.6348	44.501	6.84156	5.30513	948.32	4.01494	32.2622	251.614	521.459	55.5499	10.8079	2.87127	1.79558	16.4315	755.635	1288.74	134.228	15.7555	69.9502	8.03102	428.277
	378.267	10.5251	57.6553	44.5069	6.87008	5.31307	948.372	4.01993	32.3297	251.62	521.466	55.5646	10.8876	2.8956	1.8034	16.4557	755.639	1288.74	134.265	15.7943	69.9547	8.05919	428.296
	378.493	10.5315	57.6613	44.5528	6.89756	5.36914	948.528	4.06534	32.3368	252.027	523.74	55.5785	11.1362	2.9138	1.84892	16.4779	755.908	1288.77	134.386	15.8237	70.4782	8.17092	428.383
	378.516	10.5639	57.6933	44.7633	6.92166	5.41275	948.769	4.06995	32.7973	252.064	523.797	55.598	11.1562	2.96236	2.04602	16.5058	755.914	1290.21	134.399	15.8947	70.4832	8.23125	428.897
	378.524	10.6012	57.884	45.1533	7.04345	5.57057	949.107	4.07386	32.802	252.106	523.824	56.2646	11.1868	2.99384	2.05162	16.9093	755.998	1290.74	134.412	15.9214	71.0912	8.29385	428.923
	378.528	10.6379	57.9909	45.1818	7.09024	5.63292	949.128	4.09602	32.9143	252.233	524.607	56.2782	11.4885	3.0004	2.09477	16.938	756.004	1290.75	134.419	15.946	71.0985	8.66701	428.948
	378.892	10.6587	58.016	45.2306	7.56482	5.69476	949.425	4.11517	32.9197	252.266	524.677	56.3002	11.7081	3.32044	2.1009	16.9603	756.078	1290.77	134.435	15.9865	71.1031	8.77213	429.026
	378.898	10.7047	58.0424	45.2379	7.62801	5.7572	949.453	4.15351	33.1544	252.305	524.709	56.3145	11.9852	3.36575	2.10731	17.0383	756.083	1292.74	134.457	16.7206	71.5922	8.79768	429.468
	378.904	10.7099	58.0546	45.2452	7.69228	5.77647	949.548	4.26175	33.16	252.334	524.825	56.3286	12.0657	3.42376	2.12259	17.2373	756.164	1292.75	134.471	16.7925	71.5974	8.81481	429.493
	378.957	10.7146	58.7879	45.2798	7.70036	5.78925	949.623	4.26714	33.4141	252.461	525.578	56.4303	12.3612	3.43093	2.12755	17.2519	756.168	1292.77	134.482	16.9519	71.602	9.29658	429.617
	378.962	10.7437	58.8211	45.2876	7.70517	5.90001	949.689	4.29132	33.4199	252.613	525.748	56.4663	12.3745	3.46057	2.14088	17.7931	756.221	1294.74	134.49	16.9784	71.6637	9.46338	430.136
	378.966	10.7577	58.8349	45.294	7.71023	5.92616	949.802	4.29695	33.5662	252.634	525.772	56.574	12.615	3.46687	2.14598	17.9235	756.228	1294.75	134.703	16.9997	71.6686	9.52935	430.178
	379.069	11.2178	58.9217	45.5247	7.90188	6.01379	949.826	4.43093	33.5861	252.647	526.584	57.037	12.9594	3.49597	2.15133	17.9503	756.519	1294.77	134.713	17.1874	71.6729	9.55167	430.21
	379.594	11.2246	59.0391	45.5333	7.90902	6.07324	949.972	4.44211	33.5917	252.673	526.616	57.0618	13.0647	3.52694	2.16209	17.9783	756.525	1295.83	134.726	17.8859	72.1429	9.59055	430.268
	379.755	11.2959	59.0565	45.5396	8.05834	6.08563	949.989	4.44614	33.7719	252.698	526.645	57.0747	13.2349	3.55408	2.16688	17.9975	756.699	1295.86	134.738	18.0004	72.1484	9.60369	430.679
	379.796	11.3024	59.1127	45.7353	8.38033	6.16074	950.018	4.44978	33.7821	252.813	527.595	57.0914	13.376	3.55981	2.17311	18.0239	756.704	1295.93	134.746	18.0237	72.1536	9.64903	430.695
	380.32	11.3066	59.1425	45.7485	8.43395	6.17847	950.179	4.78785	33.7878	252.845	527.601	57.1107	13.4256	3.58446	2.18989	18.048	756.745	1295.95	134.751	18.0432	72.1729	9.67594	430.782
	380.438	11.3362	59.2804	45.7634	8.43978	6.23106	950.219	4.80473	34.0591	252.903	527.715	57.6609	13.8097	3.59011	2.19477	18.4754	756.786	1295.97	134.766	18.0629	72.1776	9.70266	431.326
	380.475	11.3429	59.3944	45.7807	8.50241	6.2971	950.26	4.865	34.1989	252.989	527.744	57.6849	13.8902	3.61251	2.21931	18.5064	756.826	1296	134.783	18.0855	72.2251	10.2563	431.352
	380.779	11.348	59.4129	45.8314	8.54286	6.30999	950.319	4.86912	34.2045	253.036	527.771	57.699	14.0426	3.61785	2.23563	18.5306	756.832	1296.55	134.799	18.7843	72.23	10.2795	431.414
	380.835	11.3546	59.4282	46.3275	8.71048	6.49512	950.576	4.87293	34.4888	253.293	528.585	57.7131	14.0655	3.66743	2.26418	18.55	756.896	1296.57	134.808	18.811	72.2352	10.314	431.518
	380.859	11.6031	59.4337	46.3648	8.74896	6.56069	950.619	4.87966	34.5503	253.319	529.678	57.7342	14.08	3.70598	2.26969	18.5795	756.901	1296.59	134.827	18.8519	72.7789	10.3415	432.035
	380.866	11.7896	59.4418	46.5102	9.02052	6.60542	950.636	4.88472	34.5702	253.362	529.685	57.8139	14.1071	3.7138	2.31132	18.6734	756.968	1296.61	135.096	19.0443	72.7836	10.3673	432.044
	380.871	11.7953	59.4468	46.5362	9.07196	6.64266	950.99	4.97724	34.6954	253.468	529.691	57.8487	14.2385	3.92942	2.32894	18.8763	757.25	1296.73	135.128	19.0608	72.7885	10.4021	432.141
	380.876	11.8012	59.4698	46.5438	9.15418	6.7299	951.083	4.99064	34.7018	253.486	530.523	57.8693	14.4818	3.98516	2.33457	18.9566	757.256	1296.74	135.143	19.0896	72.823	10.4532	432.182
	381.075	11.8073	59.6156	46.5805	9.25161	6.74538	951.209	5.01202	34.7064	253.83	530.592	57.9087	14.6569	3.99219	2.64958	19.0839	757.359	1296.77	135.159	19.1134	72.8473	10.5509	432.611
	381.293	11.8282	59.6244	46.5868	9.25771	6.77231	951.231	5.0431	35.097	253.893	530.6	58.4348	14.8005	4.03313	2.67669	19.1012	757.363	1297.33	135.167	19.2495	72.8526	10.5819	432.623
	381.299	11.8343	59.6656	46.9635	9.29436	6.82022	951.332	5.06089	35.1022	253.934	530.703	58.4411	14.8281	4.03997	2.68302	19.4048	757.479	1297.52	135.173	19.8523	72.8577	11.1084	432.643
	381.303	11.8562	59.7945	46.9705	9.37802	6.83708	951.508	5.06639	35.2098	253.967	530.724	58.4464	14.8463	4.06776	2.70099	19.433	757.484	1297.62	135.179	19.881	72.8637	11.1418	433.262
	381.308	11.8617	59.8003	46.9771	9.40071	6.84381	951.526	5.07047	35.324	253.986	531.539	58.4614	15.3672	4.07424	2.70649	19.529	757.546	1297.65	135.215	19.9019	72.8687	11.1731	433.279
	381.313	11.9463	59.8071	47.0437	9.59137	7.03964	951.59	5.15493	35.5997	254.123	531.575	58.4803	15.7418	4.10136	2.73132	19.5449	757.551	1298	135.368	19.9377	73.2776	11.1915	433.349
	381.468	11.9665	59.8656	47.0693	9.78438	7.19484	951.698	5.17564	35.6058	254.151	531.581	58.4881	15.7945	4.13437	2.73614	19.5607	757.624	1298.02	135.476	19.9773	73.2825	11.2711	433.408
	381.489	12.3065	60.066	47.0882	9.79033	7.21426	951.733	5.21998	35.6112	254.174	531.633	58.6139	15.8214	4.13951	2.74274	19.9958	757.629	1298.04	135.496	20.0845	73.2876	11.4422	433.81
	381.769	12.328	60.0736	47.0937	9.79485	7.30361	951.777	5.35896	35.8718	254.236	531.684	58.6344	16.1025	4.16363	2.75677	20.0168	758.056	1298.06	135.514	20.2756	73.3129	11.4502	433.876
	381.796	12.3857	60.0791	47.1742	9.8579	7.31379	951.92	5.40615	35.8783	254.265	532.636	59.1315	16.2645	4.16927	2.76185	20.0442	758.061	1298.12	135.597	20.2946	73.6499	11.7859	433.99
	381.846	12.4058	60.0997	47.2062	9.86384	7.34368	951.947	5.46165	35.8851	254.304	532.643	59.157	16.6979	4.18832	2.78036	20.0593	758.104	1298.17	135.607	20.3136	73.8236	11.8501	434.413
	382.165	12.4348	60.112	47.4924	9.9555	7.38033	952.08	5.47859	36.0494	254.339	532.705	59.1759	16.7413	4.19462	2.78504	20.4932	758.109	1298.23	135.623	20.3347	73.8304	11.8605	434.451
	382.18	12.4436	60.1643	47.5255	9.96964	7.4292	952.099	5.49383	36.1384	254.358	532.713	59.1955	16.8912	4.22391	2.79036	20.5161	758.155	1298.41	135.639	20.3987	73.8349	11.9014	434.46
	382.295	12.4489	60.191	47.7729	10.0306	7.44255	952.116	5.5274	36.3891	254.398	533.608	59.2077	16.9366	4.22958	2.79653	20.5291	758.241	1298.44	135.666	20.8798	73.9385	11.919	434.489
	382.31	12.4842	60.2042	47.7801	10.1308	7.56701	952.164	5.54911	36.3955	254.431	533.64	59.2164	17.361	4.25639	2.80313	20.545	758.247	1298.47	135.68	20.8972	73.9433	11.9627	434.519
	382.324	12.8061	60.2445	47.7874	10.2302	7.63718	952.186	5.57984	36.4008	254.474	533.668	59.2592	17.5908	4.26301	2.82558	20.9313	758.277	1298.71	135.704	20.9194	73.948	12.011	434.618
	382.67	12.8114	60.2505	47.8095	10.5763	7.72298	952.198	5.67348	36.4719	254.809	533.81	59.2856	17.7255	4.29443	2.83122	20.9472	758.282	1298.74	135.733	21.246	73.9535	12.2727	435.082
	382.706	12.8156	60.2694	47.8292	10.5813	7.76535	952.359	5.68881	36.5685	254.83	533.816	59.6369	17.9572	4.30059	2.86175	21.1704	758.369	1298.75	135.751	21.3058	74.3771	12.6082	435.099
	382.712	12.8452	60.2801	47.843	10.7103	7.87864	952.69	5.69842	36.5763	254.859	534.604	59.8344	17.9664	4.49812	2.89561	21.1839	758.373	1298.77	135.785	21.4266	74.3812	12.6551	435.119
	382.842	12.8793	60.285	47.8491	10.7163	7.89685	952.843	5.77219	36.5823	254.896	534.648	59.8516	18.1598	4.62963	2.90091	21.1955	758.644	1298.77	135.799	21.4599	74.3876	12.6786	435.177
	382.848	12.8856	60.292	47.8747	10.7652	7.91315	952.871	5.77652	36.6237	254.963	534.654	59.8741	18.1833	4.66323	2.90747	21.2139	758.65	1299.15	135.813	21.5138	74.3928	12.7154	435.187
	382.902	12.8911	60.2968	48.4381	10.7853	7.95827	952.893	5.78065	36.8702	255.01	534.689	59.8966	18.5865	4.66925	2.92638	21.2552	758.867	1299.17	135.818	21.5558	74.4173	12.7315	435.228
	382.909	12.9482	60.4004	48.4462	10.7907	8.05559	953.06	5.86036	37.0358	255.082	534.734	59.9163	18.9401	4.72884	2.94982	21.6072	758.872	1299.19	135.864	22.212	74.4222	12.765	435.294
	382.914	13.1916	60.4313	48.9294	10.8756	8.13455	953.168	5.86931	37.0409	255.12	534.766	59.9505	19.3763	4.73565	2.95546	21.639	758.876	1299.21	135.896	22.2333	74.4276	13.3228	435.587
	383.044	13.316	60.9733	48.98	11.1282	8.18258	953.369	5.8856	37.1101	255.149	535.664	59.9763	19.4913	4.74328	2.97233	21.6626	758.952	1299.23	135.969	22.2629	74.5148	13.4211	435.708
	383.077	13.3222	60.9878	48.987	11.5067	8.26158	953.392	6.05833	37.116	255.193	535.671	60.0494	19.8305	4.77673	2.97799	21.684	758.957	1299.25	135.98	22.3114	74.5201	13.4869	435.717
	383.414	13.3651	61.0169	48.9953	11.5468	8.30043	953.463	6.06428	37.1207	255.263	535.716	60.0894	20.0456	4.7935	3.00677	21.7121	759.057	1299.67	136.141	22.3332	74.5243	13.5123	435.801
	383.42	13.3706	61.034	49.0251	11.566	8.33452	953.492	6.11193	37.2873	255.293	535.741	60.4016	20.0855	4.8239	3.01312	21.818	759.064	1299.7	136.159	22.3712	74.5899	13.545	435.811
	383.425	13.3762	61.0603	49.0333	11.6166	8.43033	953.584	6.11815	37.3812	255.367	536.576	60.4915	20.4548	4.85429	3.1003	22.2508	759.294	1299.73	136.183	22.4025	74.5933	13.972	435.854
	383.431	13.4046	61.0656	49.0386	11.6443	8.44567	953.627	6.12232	37.5336	255.392	536.583	60.5182	20.6805	4.86001	3.15991	22.2824	759.3	1299.75	136.214	22.4384	74.6013	14.1499	436.176
	383.437	13.411	61.071	49.1933	11.9848	8.56373	953.827	6.13754	37.6685	255.42	536.639	60.59	21.1669	4.87934	3.18959	22.3569	759.31	1299.76	136.236	22.4599	75.0262	14.2326	436.271
	383.532	13.5147	61.0761	49.2164	11.991	8.57166	953.863	6.2358	37.8228	255.483	536.684	60.6208	21.697	4.90808	3.21389	22.3959	759.373	1299.78	136.249	22.9461	75.2209	14.445	436.343
	383.537	13.5227	61.2129	49.2898	12.0569	8.64721	953.909	6.27689	37.8284	255.524	537.429	60.6439	22.2084	4.96533	3.24948	22.5716	759.379	1299.81	136.255	22.9953	75.2256	14.8906	436.394
	383.541	13.5272	61.2188	49.334	12.113	8.68506	953.942	6.29422	38.0262	255.561	537.677	60.6579	22.2469	5.28667	3.25528	22.6155	759.61	1299.85	136.265	23.0338	75.2305	14.9176	436.403
	383.546	13.5328	61.2551	49.3716	12.154	8.82611	954.113	6.29916	38.0473	255.687	537.684	60.6714	22.6168	5.35064	3.26989	22.6284	759.615	1299.87	136.285	23.0586	75.2359	14.9678	436.432
	383.897	13.5511	61.2613	49.3822	12.1847	8.91197	954.139	6.3036	38.054	255.714	537.723	60.7223	22.6881	5.40039	3.27475	22.6716	759.659	1300.04	136.295	23.0779	75.2415	15.0062	436.439
	384.153	13.5581	61.3293	49.3877	12.2366	8.9295	954.316	6.40411	38.0602	255.733	537.751	60.8471	22.7049	5.42114	3.2825	22.6956	759.664	1300.07	136.311	23.1083	75.5926	15.3681	436.497
	384.159	14.038	61.3347	49.6181	12.2484	9.00119	954.345	6.46553	38.2073	255.777	538.517	61.0926	23.2149	5.42679	3.28974	22.7474	759.692	1300.09	136.34	23.125	75.6181	15.6615	436.535
	384.165	14.044	61.3419	49.6345	12.2973	9.05149	954.387	6.47121	38.3182	255.808	538.524	61.1235	23.4939	5.45124	3.30894	22.7925	759.697	1300.34	136.356	23.1444	75.6239	15.7024	436.56
	384.169	14.0492	61.3475	49.6549	12.3117	9.13613	954.561	6.47675	38.3239	255.838	538.583	61.1769	23.5571	5.45793	3.31447	23.3868	759.758	1300.35	136.408	23.3719	75.6911	15.7315	436.885
	384.24	14.0748	61.3618	49.6698	12.4597	9.2388	954.593	6.54318	38.3289	255.941	538.595	61.3212	24.2106	5.48567	3.33252	23.4019	759.764	1300.38	136.449	23.389	75.6972	15.7421	436.959
	384.252	14.0954	61.3672	49.6964	12.5156	9.27882	954.727	6.54896	38.4553	255.966	538.602	61.3549	24.2262	5.49068	3.33748	23.4205	760.001	1300.4	136.731	23.4378	75.7016	15.7828	436.969
	384.257	14.102	61.3844	49.7306	12.9215	9.32825	954.77	6.55361	38.4763	255.989	538.726	61.3876	24.7455	5.50879	3.36161	23.4293	760.006	1300.41	136.753	23.5968	75.9033	15.8043	436.994
	384.262	14.1227	61.3902	49.7451	12.9564	9.40295	954.799	6.5989	38.5039	256.133	539.508	61.4055	24.7605	5.51474	3.36724	23.44	760.017	1300.51	136.778	23.6142	75.9093	15.8381	437.005
	384.266	14.1447	61.4038	50.0214	12.9799	9.4151	954.834	6.6087	38.7602	256.168	539.568	61.4283	25.421	5.53853	3.49607	23.4497	760.212	1300.53	136.794	23.6442	75.9144	16.4399	437.026
	384.761	14.1518	61.4089	50.3246	12.9932	9.56711	955.078	6.61656	38.8916	256.198	539.575	61.4406	25.7436	5.5441	3.51832	23.4691	760.217	1300.55	136.815	24.0281	76.0163	16.5184	437.055
	384.806	14.1562	61.4294	50.3464	13.0601	9.58446	955.115	6.6222	38.9473	256.235	539.633	61.4848	26.0648	5.56241	3.53449	23.4817	760.291	1300.57	136.827	24.0563	76.061	16.5453	437.097
	384.812	14.227	61.4349	50.3542	13.1158	9.59116	955.159	6.68989	38.9541	256.39	539.657	61.527	26.0865	5.56819	3.53973	23.9729	760.296	1300.61	136.833	24.0772	76.0665	16.5736	437.134
	384.818	14.5215	61.5051	50.4424	13.1478	9.6265	955.248	6.69562	38.9586	256.415	539.712	61.812	26.117	5.60492	3.55592	24.1529	760.3	1300.64	136.839	24.095	76.071	16.6354	437.164
	384.822	14.5273	61.5112	50.4496	13.5717	9.65612	955.313	6.6998	39.1509	256.44	539.755	61.8432	26.474	5.61131	3.56095	24.451	760.354	1300.66	136.857	24.123	76.2663	16.6678	437.287
	384.978	14.5614	61.5179	50.4558	13.6107	9.81197	955.344	6.86354	39.4256	256.464	540.57	61.9772	26.7723	5.70322	3.58752	24.4684	760.359	1300.69	136.864	24.1836	76.7819	16.8969	437.437
	384.984	14.5685	61.523	50.4762	13.6216	9.84187	955.382	6.8745	39.511	256.529	540.576	62.0169	26.8403	5.87712	3.59436	24.4881	760.423	1300.82	136.879	24.2248	76.7867	17.1809	437.624
	384.994	14.6682	61.5281	50.5178	13.6526	9.89546	955.505	6.95156	39.5165	256.572	540.614	62.0494	26.8644	5.8839	3.60994	24.5235	760.428	1300.84	136.99	24.2458	76.7916	17.2086	437.633
	385.264	14.674	61.5867	50.5413	13.6695	9.92939	955.517	6.95718	39.5222	256.592	540.62	62.1054	27.1436	5.9692	3.61525	24.6419	760.47	1301.01	137.115	24.2653	76.7978	17.2274	437.654
	385.269	14.6783	61.6091	50.5475	13.6935	9.99084	955.621	6.96181	39.8068	256.63	540.696	62.1272	27.1842	5.97559	3.64767	24.8246	760.475	1301.03	137.13	24.3482	77.3051	17.2615	437.684
	385.274	14.7075	61.6369	50.568	13.8596	10.0662	955.658	6.99973	40.067	256.656	540.79	62.181	27.285	6.01138	3.6762	24.8892	760.542	1301.06	137.151	24.7938	77.3307	17.2967	437.73
	385.279	14.7127	61.6484	50.5771	13.8984	10.091	955.688	7.0051	40.0734	256.746	540.797	62.2034	27.4978	6.01744	3.68976	24.9091	760.739	1301.09	137.23	24.82	77.3357	17.3157	437.745
	385.43	14.7553	61.6661	50.5829	14.3444	10.1118	955.801	7.03298	40.0783	256.789	541.647	62.2328	27.517	6.05083	3.70922	24.9425	760.788	1301.11	137.247	24.8898	77.3408	17.3397	437.796
	385.459	14.7989	62.0689	50.7341	14.4219	10.1642	955.869	7.03893	40.1018	256.823	541.654	62.2767	27.7578	6.05641	3.75083	24.9936	760.794	1301.15	137.264	24.9188	77.3465	17.7119	438.104
	385.465	14.8059	62.0949	50.7402	14.4378	10.1713	955.915	7.04364	40.3312	256.851	541.719	62.3153	27.7778	6.07849	3.78409	25.1684	761.028	1301.18	137.282	24.9398	77.3518	17.9213	438.231
	385.657	14.8105	62.1482	50.7675	14.5486	10.1764	955.941	7.17312	40.3369	257.005	541.726	62.6294	28.0372	6.1126	3.79152	25.1932	761.032	1301.19	137.298	24.9541	77.5443	18.0563	438.244
	385.663	15.0896	62.165	50.7741	14.5655	10.2813	956.158	7.18506	40.3419	257.036	542.636	62.6684	28.093	6.11806	3.79627	25.2209	761.066	1301.21	137.31	25.0181	77.5499	18.069	438.264
	385.668	15.0953	62.1703	50.9066	14.8921	10.4514	956.445	7.23629	40.4106	257.06	542.643	62.695	28.7919	6.13924	3.81296	25.2522	761.107	1301.24	137.322	25.0294	77.5553	18.2087	438.279
	385.904	15.1	62.1913	50.9128	14.9138	10.4729	956.486	7.24088	40.4162	257.081	542.651	62.7296	29.092	6.14496	3.81807	25.2735	761.112	1301.26	137.334	25.0448	77.634	18.2872	438.295
	385.91	15.1302	62.2145	50.9179	14.9504	10.5925	956.499	7.24522	40.4213	257.107	542.693	62.769	29.1489	6.16607	3.82547	25.2936	761.202	1301.28	137.349	25.0646	77.6393	18.9729	438.333
	385.915	15.1519	62.2763	50.9226	14.9726	10.6131	956.525	7.39794	40.5663	257.154	542.805	62.7922	29.4203	6.20545	3.83177	25.6127	761.207	1301.3	137.379	25.4742	77.6438	19.5382	438.345
	385.92	15.1573	62.282	50.9358	14.9784	10.6657	956.611	7.40645	40.7225	257.177	542.811	62.8208	29.7262	6.254	3.86114	25.6338	761.249	1301.32	137.512	25.4954	77.9103	19.6074	438.383
	385.947	15.1627	62.3006	50.9403	15.0782	10.7187	956.645	7.4733	40.7276	257.242	542.86	62.8407	30.0021	6.26061	3.91092	25.6981	761.449	1301.55	137.521	25.549	77.915	19.6309	438.42
	386.197	15.1839	62.3063	50.9467	15.1931	10.7295	956.671	7.47814	40.7957	257.319	543.604	62.8882	30.0444	6.31991	3.94063	25.7345	761.454	1301.64	137.537	25.6647	77.9199	19.6584	438.445
	386.202	15.3274	62.4006	50.952	15.3041	10.8771	956.701	7.48287	40.9597	257.424	543.61	62.9108	30.5423	6.5354	4.02664	26.1951	761.545	1301.66	137.58	25.683	77.9259	19.6786	438.464
	386.206	15.3466	62.4107	51.0174	15.6466	10.8978	956.831	7.48721	40.9664	257.477	543.706	63.1594	30.8812	6.57277	4.04675	26.2091	761.55	1301.69	137.704	25.7352	78.0061	20.4292	438.631
	386.542	15.3521	62.4214	51.0259	15.713	11.0068	956.923	7.53472	41.2229	257.492	543.712	63.1963	31.015	6.60164	4.06804	26.2284	761.686	1301.89	137.719	25.8077	78.0106	20.5721	438.799
	386.548	15.3575	62.5069	51.0319	15.7264	11.0574	957.038	7.54038	41.229	257.509	543.734	63.2285	31.3903	6.63945	4.0744	26.2581	761.691	1301.91	137.734	25.8307	78.0155	21.2945	438.866
	386.552	15.6239	62.514	51.0575	15.7811	11.0664	957.1	7.54478	41.2338	257.541	543.76	63.2694	31.7113	6.64677	4.08147	26.2891	761.772	1301.93	137.745	25.8686	78.021	21.3428	438.893
	386.558	15.6458	62.9027	51.6407	15.803	11.1181	957.14	7.57613	41.4316	257.632	543.84	63.3272	31.7483	6.69676	4.0881	26.3248	761.777	1301.95	137.751	26.1877	78.3567	21.9477	438.903
	386.735	15.6522	62.9082	51.6471	15.8921	11.1297	957.156	7.58308	41.4368	257.667	544.714	63.4788	32.0678	6.70404	4.10487	26.3535	761.852	1301.97	137.757	26.2226	78.3622	21.9668	438.952
	386.741	15.6588	62.9209	51.6537	16.3029	11.1355	957.166	7.58709	41.629	257.695	544.757	63.5145	32.4144	6.728	4.11008	26.487	761.856	1301.99	137.771	26.2473	78.3668	22.0207	438.968
	386.745	15.6849	62.9281	51.67	16.3082	11.2577	957.29	7.59166	41.6344	257.836	544.763	63.5205	32.4495	6.73378	4.12164	26.695	761.948	1302.01	137.777	26.2778	78.3821	22.8124	439.034
	386.818	15.6912	62.9334	51.6767	16.3671	11.2787	957.331	7.71469	41.8249	257.871	544.817	63.5255	32.5201	6.78025	4.12755	26.711	761.952	1302.03	137.782	26.2998	78.3871	22.8429	439.071
	386.823	15.6957	62.9639	51.6909	16.4781	11.2874	957.369	7.71865	42.0729	257.907	544.838	63.5488	32.7668	6.78638	4.15066	26.7389	762.19	1302.06	137.846	26.3447	78.3924	22.8672	439.276
	386.828	15.727	62.9696	51.6967	16.4957	11.4253	957.492	7.72247	42.0782	257.939	545.651	63.5643	32.8792	6.82279	4.16762	26.7513	762.197	1302.07	137.857	26.3726	78.4465	23.071	439.346
	386.832	15.7325	63.0106	51.7139	16.5695	11.4749	957.631	7.79296	42.0891	257.956	545.687	63.5835	33.3371	6.82837	4.17297	26.762	762.367	1302.09	137.867	26.4173	78.4515	23.1183	439.457
	386.838	15.737	63.016	51.8723	16.5961	11.6134	957.698	7.88077	42.2439	258.013	545.693	63.6138	33.6697	6.85305	4.18854	26.7786	762.373	1302.12	137.879	26.6813	78.4561	23.1364	439.465
	386.843	15.7894	63.0417	51.8796	16.7184	11.6498	957.727	7.90189	42.2623	258.033	545.732	63.6361	33.691	6.85939	4.19394	26.827	762.492	1302.12	137.893	26.7612	78.4985	23.6625	439.481
	386.849	15.7953	63.0501	51.8897	16.9953	11.6997	957.852	7.90658	42.381	258.051	545.798	63.6939	33.8694	6.88814	4.22398	26.846	762.497	1302.14	137.907	26.7811	78.5033	23.6804	439.523
	387.113	15.8003	63.0552	51.8952	17.0009	11.7144	957.87	7.95949	42.4159	258.087	545.805	63.9089	34.0158	6.89512	4.24567	27.306	762.55	1302.2	137.924	26.857	78.5077	24.3822	439.611
	387.119	15.9398	63.148	51.9166	17.0791	11.7297	957.938	8.04297	42.4213	258.129	545.811	63.9441	34.3817	6.92463	4.53106	27.3198	762.611	1302.22	138.02	26.8824	78.669	24.4733	439.622
	387.124	15.9455	63.1536	51.9235	17.0845	11.8287	957.958	8.0487	42.5307	258.232	545.876	64.0803	34.4215	6.93085	4.53674	27.3295	762.615	1302.24	138.049	26.8975	78.6736	24.5957	439.647
	387.229	16.0164	63.1595	51.9433	17.0886	11.8909	958.021	8.05392	42.5763	258.258	546.786	64.1298	34.4781	7.1463	4.55578	27.3488	762.676	1302.34	138.07	26.9236	78.9506	25.196	439.697
	387.235	16.0226	63.1756	51.9492	17.1457	11.9596	958.062	8.12098	42.5823	258.283	546.793	64.1638	34.743	7.25719	4.56263	27.3648	762.681	1302.37	138.091	26.9533	78.9559	25.2091	439.767
	387.239	16.0273	63.1808	52.0395	17.2016	11.9879	958.301	8.15687	42.626	258.451	546.879	64.2291	35.1356	7.28631	4.57811	27.3945	762.703	1302.39	138.097	26.9745	78.9827	25.2425	439.95
	387.244	16.1004	63.1861	52.116	17.2492	12.1063	958.323	8.16575	42.8377	258.493	546.886	64.319	35.3472	7.31239	4.58255	27.4472	762.852	1302.4	138.115	26.9932	78.9869	25.8837	439.988
	387.465	16.3411	63.1932	52.1421	17.2833	12.1742	958.426	8.1699	43.0443	258.513	546.934	64.3347	35.4061	7.31942	4.59779	27.4733	762.858	1302.42	138.125	27.3517	78.9914	26.1029	440.003
	387.471	16.3479	63.219	52.1507	17.7344	12.2198	958.499	8.17445	43.0612	258.533	547.714	64.3517	35.6525	7.36762	4.60302	27.5188	762.978	1302.58	138.13	27.4258	79.0048	26.1426	440.029
	387.6	16.3522	63.2321	52.2181	17.7534	12.2762	958.557	8.2705	43.1448	258.559	547.72	64.3575	35.6911	7.3979	4.62178	27.5399	762.983	1302.59	138.306	27.4501	79.0092	26.1755	440.115
	387.636	16.3923	63.498	52.2691	17.7991	12.2839	958.575	8.29203	43.1504	258.591	547.753	64.3632	36.1013	7.40343	4.62692	28.0379	763.196	1302.61	138.347	27.4791	79.0157	26.7356	440.123
	387.832	16.4118	63.534	52.2958	17.8231	12.2909	958.673	8.33463	43.1554	258.63	547.76	64.5177	36.6066	7.42535	4.63256	28.0696	763.2	1302.71	138.427	27.5128	79.0203	26.7487	440.161
	387.838	16.4193	63.5738	52.3016	17.8507	12.3256	958.79	8.33976	43.4082	258.685	547.796	64.644	36.8675	7.4307	4.64529	28.0848	763.236	1302.74	138.437	27.5377	79.0955	26.8735	440.174
	387.842	16.4239	63.6936	52.3389	17.9611	12.3628	958.832	8.3436	43.7151	258.712	548.673	64.6505	36.8898	7.45983	4.65105	28.1221	763.242	1302.79	138.465	27.5645	79.1008	27.4428	440.199
	387.847	16.4526	63.705	52.3456	18.0022	12.3871	958.899	8.34815	43.7212	258.737	548.681	64.7581	37.0995	7.48149	4.68517	28.1483	763.306	1302.85	138.484	27.5745	79.1048	27.5527	440.28
	387.997	16.4628	63.7172	52.3516	18.0265	12.4262	958.979	8.38269	43.8096	258.762	548.687	64.8272	37.113	7.51416	4.69221	28.1691	763.312	1302.88	138.506	27.5868	79.1963	27.5977	440.335
	388.038	16.4944	63.7226	52.4007	18.373	12.612	959.019	8.40513	43.8156	258.792	548.824	64.8541	37.1264	7.54307	4.70433	28.1871	763.376	1302.89	138.524	27.6102	79.201	28.3366	440.37
	388.058	16.5003	63.772	52.4083	18.3784	12.7088	959.104	8.42466	43.8203	258.854	548.83	64.8806	37.2977	7.54852	4.70979	28.32	763.381	1302.91	138.544	27.8672	79.2054	28.3514	440.636
	388.063	16.5044	63.7973	52.4211	18.4227	12.7275	959.128	8.42928	43.871	258.911	548.871	64.9669	37.5665	7.57524	4.73571	28.5312	763.588	1302.92	138.558	27.8998	79.2107	28.4374	440.696
	388.068	16.5718	63.8228	52.4297	18.4848	12.7589	959.278	8.43299	43.9331	258.95	549.579	64.9999	37.5881	7.62192	4.7408	28.5746	763.594	1302.94	138.575	27.9241	79.5585	28.4579	440.712
	388.072	16.6902	63.8412	52.4555	18.4908	12.766	959.301	8.53348	43.9554	258.986	549.587	65.0359	37.8879	7.62762	4.76307	28.5952	763.718	1303.2	138.601	27.9526	79.5632	29.9006	440.723
	388.146	16.6969	63.8462	52.4623	18.5261	12.8087	959.333	8.55382	44.0954	259.064	549.72	65.0418	37.9217	7.67361	4.78182	28.6159	763.725	1303.22	138.621	27.9735	79.5682	29.9809	440.757
	388.152	16.701	63.9481	52.6843	18.6849	12.8157	959.385	8.58116	44.1666	259.201	549.727	65.1096	37.9755	7.67958	4.78732	28.636	763.814	1303.24	138.645	28.064	79.5867	30.0677	440.788
	388.157	16.735	63.985	52.6914	18.7249	12.8207	959.421	8.61245	44.172	259.232	550.574	65.1208	38.4209	7.81769	4.8343	28.7215	763.819	1303.26	138.652	28.089	79.5912	30.0953	440.842
	388.161	16.7417	63.9911	52.813	18.8043	13.0182	959.544	8.67902	44.2755	259.269	550.581	65.1267	38.4443	7.82458	4.84016	28.8216	763.954	1303.28	138.663	28.1662	79.7533	30.6712	440.852
	388.672	16.8977	64.0621	52.8193	19.1793	13.0574	959.557	8.69121	44.2821	259.351	550.629	65.1584	38.4706	7.90421	5.08208	29.2106	763.958	1303.3	138.669	28.8029	79.7586	30.7066	440.91
	388.676	16.9241	64.0673	52.8258	19.2007	13.083	959.618	8.70659	44.3727	259.38	550.636	65.1921	38.8038	7.93837	5.08753	29.2274	764.003	1303.31	138.686	28.8345	79.7628	30.7398	440.939
	388.681	16.9305	64.0791	52.8457	19.2408	13.157	959.726	8.71107	44.4318	259.452	550.697	65.2085	38.8708	7.94535	5.10399	29.2481	764.008	1303.33	138.795	28.8518	79.7686	30.7534	441.019
	388.8	16.9352	64.1299	52.8532	19.2724	13.1792	959.748	8.71522	44.6868	259.522	550.738	65.2317	39.192	8.00404	5.10943	29.2654	764.088	1303.35	138.815	28.8731	79.773	30.7984	441.09
	388.804	17.0005	64.1359	52.9946	19.3441	13.2225	959.763	8.72104	44.6923	259.552	550.776	65.2548	39.4485	8.02978	5.12378	29.3007	764.094	1303.37	138.878	28.8985	80.1165	30.8377	441.197
	388.809	17.0057	64.1469	53.0159	19.4066	13.2389	959.797	8.90036	44.8977	259.57	550.824	65.3595	39.5725	8.03662	5.12947	29.3221	764.196	1303.39	138.891	28.9599	80.1216	31.4241	441.29
	388.814	17.0326	64.1521	53.0226	19.4124	13.25	959.863	8.90514	44.9036	259.588	550.831	65.5044	39.7539	8.07208	5.14342	29.3308	764.2	1303.41	138.944	28.9874	80.1274	31.4895	441.325
	388.819	17.0395	64.23	53.0338	19.7857	13.2574	959.897	8.90981	45.0851	259.611	550.864	65.5271	39.9696	8.07792	5.14878	29.348	764.525	1303.5	139.005	29.0393	80.1327	31.5117	441.347
	388.864	17.0438	64.2361	53.04	19.8536	13.4119	959.962	8.93557	45.0909	259.629	551.596	65.5922	40.0051	8.10033	5.16561	29.3603	764.53	1303.51	139.018	29.0725	80.1498	31.5763	441.356
	388.887	17.1246	64.2439	53.2428	19.862	13.5088	960.161	8.957	45.2804	259.649	551.602	65.6567	40.0238	8.12913	5.17046	29.3707	764.662	1303.53	139.035	29.1158	80.155	31.6605	441.386
	388.892	17.1351	64.2498	53.25	19.9435	13.528	960.249	9.04254	45.3438	259.713	551.675	65.6891	40.0536	8.15028	5.18433	29.3901	764.667	1303.55	139.056	29.2852	80.1616	32.1736	441.398
	388.896	17.1414	64.4397	53.2774	19.9733	13.5964	960.307	9.04732	45.3617	259.755	551.681	65.7275	40.2942	8.1873	5.20142	29.4015	764.717	1303.57	139.098	29.3036	80.1665	32.2045	441.446
	389.394	17.3397	64.4519	53.2839	19.9784	13.6138	960.388	9.10476	45.5306	259.92	551.735	65.7744	40.3347	8.19367	5.20779	29.8638	764.762	1303.61	139.115	29.4706	80.1932	32.2648	441.464
	389.547	17.346	64.4573	53.4806	20.0431	13.7198	960.419	9.12614	45.5366	259.954	551.765	65.7988	40.5602	8.21375	5.22945	29.8948	764.768	1303.63	139.128	29.4892	80.1976	32.2899	441.502
	389.553	17.3502	64.4627	53.4875	20.1916	13.7362	960.498	9.1474	45.6223	259.986	552.67	65.816	41.0933	8.24783	5.23492	29.961	764.844	1303.66	139.143	29.5082	80.2967	32.34	441.556
	389.558	17.3825	64.4939	53.5628	20.24	13.8607	960.518	9.19246	45.6947	260.017	552.676	65.8485	41.1181	8.25356	5.25498	29.989	764.849	1303.68	139.153	29.5276	80.3013	32.3658	441.586
	389.563	17.3882	64.4992	53.5783	20.3834	13.8777	960.547	9.19705	45.7001	260.047	552.793	65.871	41.315	8.35371	5.26035	30.0113	765.1	1303.83	139.161	29.5513	80.3062	32.9092	441.64
	389.786	17.3925	64.5307	53.5842	20.4533	13.9351	960.679	9.20181	45.7061	260.064	552.798	65.9346	41.3313	8.38711	5.30392	30.166	765.105	1303.86	139.18	29.5742	80.5656	33.0078	441.665
	389.792	17.4459	64.5359	53.7291	20.5053	14.04	960.704	9.21866	45.8909	260.095	553.621	66.0129	41.673	8.40226	5.33197	30.3946	765.31	1303.88	139.186	29.6539	80.5714	33.0227	441.82
	389.797	17.4522	64.5414	53.7358	20.5249	14.0577	960.746	9.28849	45.8969	260.128	553.628	66.0463	41.6951	8.48483	5.33852	30.4332	765.315	1303.97	139.204	29.6758	80.6454	33.036	441.853
	389.801	17.4844	64.5481	53.8639	20.5872	14.0689	960.776	9.38274	46.077	260.146	553.714	66.1434	42.045	8.5112	5.36638	30.452	765.408	1303.99	139.268	30.1221	80.6501	33.0669	441.928
	389.904	17.6541	64.5529	53.8712	20.5939	14.0759	960.872	9.38851	46.0826	260.194	553.743	66.2711	42.1276	8.51765	5.37181	30.4709	765.413	1304.01	139.424	30.1367	80.6548	33.0787	441.954
	390.027	17.661	64.5594	53.8833	20.6972	14.1534	960.961	9.39264	46.0878	260.245	553.75	66.3009	42.1987	8.56184	5.40015	30.4999	765.423	1304.04	139.444	30.1547	80.7495	33.1062	441.994
	390.032	17.6666	64.5642	53.8895	20.704	14.3066	960.987	9.40679	46.2015	260.309	554.145	66.3203	42.5441	8.72674	5.42272	30.523	765.485	1304.1	139.464	30.1706	80.7543	33.7472	442.011
	390.036	17.7582	64.5705	54.1043	20.742	14.3733	961.045	9.55522	46.4176	260.473	554.533	66.3262	42.5481	8.76623	5.45892	30.5401	765.49	1304.12	139.474	30.4301	80.7593	33.7635	442.02
	390.048	17.7652	64.5764	54.1126	20.9955	14.3849	961.059	9.55995	46.4229	260.524	554.539	66.4162	42.6695	8.7732	5.47999	31.1643	765.522	1304.13	139.483	30.4474	80.7637	33.7753	442.044
	390.13	17.7696	64.6609	54.1861	21.0068	14.3921	961.088	9.61987	46.539	260.541	554.585	66.4516	42.6836	8.80546	5.52716	31.177	765.579	1304.15	139.488	30.4688	80.7698	33.8749	442.062
	390.136	17.8033	64.6874	54.2	21.0514	14.4457	961.117	9.62487	46.5512	260.579	554.593	66.4577	42.6971	8.81401	5.66281	31.1937	765.611	1304.16	139.492	30.4908	80.7752	33.8892	442.089
	390.141	17.9806	64.6927	54.2137	21.2826	14.4787	961.137	9.62935	46.6709	260.652	554.599	66.5037	42.711	8.85131	5.6691	31.2155	765.973	1304.24	139.501	30.5154	80.8303	34.5168	442.123
	390.146	17.9958	64.7117	54.2192	21.2971	14.4923	961.282	9.70798	46.6771	260.684	554.661	66.5251	42.7298	8.85727	5.69837	31.2477	765.979	1304.25	139.506	30.5439	80.8348	34.5441	442.145
	390.151	18.0006	64.7171	54.2703	21.319	14.6676	961.349	9.71232	46.682	260.702	554.676	66.594	42.7587	8.88691	5.70353	31.2713	766.009	1304.26	139.518	30.7102	80.8399	34.5888	442.184
	390.497	18.0063	64.7571	54.278	21.3514	14.6842	961.402	9.73773	46.7936	260.732	554.683	66.6085	43.2537	8.9069	5.70981	31.2998	766.074	1304.28	139.535	30.7372	81.1737	35.2743	442.223
	390.503	18.0651	64.7635	54.2828	21.405	14.7342	961.586	9.77068	46.8102	260.756	555.637	66.6144	43.2661	9.10243	5.73177	31.4216	766.08	1304.3	139.622	30.7532	81.1772	35.4012	442.256
	390.508	18.0703	65.0154	54.3034	21.4606	14.7964	961.602	9.77876	47.1451	260.78	555.643	66.7164	43.4713	9.14511	5.73709	31.443	766.132	1304.4	139.642	31.0047	81.1849	35.4396	442.342
	390.513	18.0753	65.0503	54.3103	21.7097	14.8216	961.756	9.8841	47.1511	260.823	555.755	66.7959	43.5759	9.15131	5.74404	31.77	766.231	1304.43	139.655	31.0303	81.2655	35.4729	442.432
	390.608	18.1627	65.1183	54.3976	21.7703	14.8291	961.778	9.88902	47.3038	260.859	555.787	66.8237	43.7152	9.19336	5.76301	31.9438	766.236	1304.45	139.677	31.0512	81.2706	35.4987	442.445
	390.634	18.1682	65.2519	54.4047	21.8037	14.9195	961.803	9.89445	47.5453	260.883	555.794	66.8867	43.882	9.22039	5.78029	31.9653	766.289	1304.46	139.729	31.1392	81.2749	35.6743	442.492
	390.64	18.2173	65.2861	54.4099	21.9626	14.9335	961.821	9.91867	47.5513	260.917	556.646	66.9494	43.8965	9.24168	5.78548	32.019	766.295	1304.48	139.74	31.1778	81.2978	35.7784	442.507
	390.678	18.2242	65.3048	54.4166	21.982	14.9415	961.96	9.92289	47.718	261.005	556.652	66.9799	43.9198	9.29772	5.82447	32.3123	766.608	1304.62	139.848	31.1957	81.3021	36.0209	442.552
	390.687	18.228	65.3097	54.4255	22.0035	15.0426	962.018	9.9268	47.7927	261.07	556.808	67.0001	43.9437	9.30401	5.84853	32.3365	766.613	1304.64	139.864	31.2138	81.3065	36.0361	442.605
	390.692	18.2947	65.4241	54.4313	22.1077	15.0651	962.067	10.0701	47.7993	261.109	556.815	67.0069	44.0629	9.34065	5.85661	32.3657	766.689	1304.66	139.876	31.249	81.3111	36.1268	442.616
	391.014	18.2999	65.4357	54.5101	22.1142	15.149	962.108	10.0754	47.8053	261.136	557.625	67.0377	44.4534	9.3472	5.88873	32.3912	766.694	1304.79	139.887	31.3184	81.3197	36.1446	442.659
	391.02	18.3318	65.5861	54.5167	22.1564	15.2266	962.173	10.1112	48.2206	261.249	557.631	67.1074	44.7776	9.38241	5.91417	32.4073	766.766	1304.82	139.898	31.3384	81.3242	36.1556	442.691
	391.025	18.3369	65.5917	54.589	22.1988	15.2378	962.207	10.1158	48.4075	261.278	557.687	67.1266	44.8326	9.40713	5.93498	32.4277	766.799	1304.85	139.956	31.3752	81.373	36.1749	442.701
	391.03	18.343	65.5982	54.5956	22.2556	15.3247	962.347	10.1917	48.4128	261.31	558.6	67.146	44.9947	9.43375	5.94373	32.4419	766.804	1304.86	140.011	31.3921	81.3783	36.7025	442.734
	391.074	18.5294	65.6038	54.6024	22.3084	15.3393	962.376	10.196	48.5053	261.41	558.653	67.1969	45.3154	9.48226	5.94968	32.4651	766.849	1304.88	140.041	31.404	81.3828	36.7726	442.763
	391.079	18.5349	65.8298	54.6342	22.3152	15.4017	962.403	10.1999	48.5108	261.435	558.66	67.2456	45.4154	9.48983	5.9555	32.4751	766.894	1304.89	140.057	32.1045	81.7452	36.877	442.815
	391.084	18.5396	65.8358	54.6408	22.6894	15.4843	962.47	10.2045	48.5161	261.497	558.701	67.2813	45.6075	9.52316	5.98064	32.4926	766.899	1304.97	140.087	32.1345	81.7507	36.9082	442.892
	391.332	18.5446	65.8413	54.7693	22.7118	15.5028	962.692	10.2097	48.6359	261.543	558.761	67.2934	45.9257	9.52927	5.98643	33.0994	766.957	1305	140.105	32.1531	81.7557	37.6031	442.955
	391.337	18.5721	65.9195	54.7764	22.7169	15.543	962.71	10.2669	48.6599	261.578	559.57	67.3295	46.1185	9.54807	6.05491	33.1287	766.963	1305.01	140.119	32.169	81.7599	37.6438	442.987
	391.342	18.5767	65.9301	54.7942	22.7617	15.5555	962.747	10.2712	48.7946	261.63	559.62	67.344	46.1328	9.58606	6.06076	33.1484	767.202	1305.03	140.15	32.2065	81.9263	37.6593	443.009
	391.361	18.5848	65.9406	54.7999	22.7923	15.6784	962.766	10.2752	48.9173	261.657	559.626	67.4213	46.1503	9.61549	6.28277	33.1678	767.207	1305.05	140.164	32.236	81.9315	37.6749	443.093
	391.367	18.6531	65.9452	54.8999	22.8316	15.7276	962.84	10.3393	48.9344	261.707	559.69	67.4635	46.1625	9.74153	6.28786	33.1901	767.212	1305.07	140.177	32.2889	82.0296	37.7099	443.127
	391.372	18.6594	65.9495	54.9153	22.8962	15.7631	962.908	10.3482	48.94	261.757	560.241	67.5444	46.3469	9.74829	6.30993	33.3216	767.313	1305.14	140.187	32.3131	82.0345	37.7314	443.17
	391.377	18.6642	65.9542	54.9291	23.0199	15.8123	962.994	10.385	49.107	261.867	560.248	67.5712	46.5013	9.81618	6.31491	33.3582	767.319	1305.16	140.194	32.3294	82.0805	37.7473	443.2
	391.557	18.6903	65.9588	54.9352	23.3592	15.8727	963.036	10.3898	49.1118	261.893	560.617	67.6145	46.6479	9.82234	6.32102	33.4005	767.462	1305.18	140.199	32.3529	82.0855	38.2982	443.212
	391.562	18.6974	65.9634	54.9638	23.373	15.93	963.079	10.3952	49.1999	261.939	560.631	67.632	46.781	9.85947	6.32713	33.7461	767.467	1305.21	140.206	32.3789	82.2981	38.4146	443.231
	391.567	18.7017	65.9685	54.9703	23.3944	15.9484	963.105	10.5142	49.2052	261.988	560.695	67.6533	46.8566	9.89239	6.34515	33.8199	767.521	1305.23	140.219	32.4092	82.3033	38.4364	443.264
	391.735	18.7844	65.9949	55.2646	23.4368	15.9662	963.194	10.7382	49.262	262	560.724	67.6908	46.9791	9.89841	6.34997	33.8456	767.526	1305.25	140.242	32.7891	82.3077	38.4858	443.328
	391.741	18.79	66.0003	55.2714	23.4509	16.0048	963.267	10.7439	49.2861	262.029	560.753	67.7218	47.0727	9.95012	6.35588	33.8556	767.603	1305.27	140.248	32.8139	82.3665	38.6045	443.338
	391.746	18.7941	66.0059	55.2933	23.4948	16.0137	963.287	10.8092	49.4367	262.118	560.761	67.775	47.1445	9.95626	6.37762	34.0108	767.608	1305.29	140.512	32.8282	82.371	38.923	443.377
	391.75	18.9969	66.0114	55.2999	23.5101	16.0193	963.404	10.8134	49.4436	262.137	561.609	67.8035	47.3972	9.9964	6.3832	34.0338	767.66	1305.34	140.524	32.8482	82.3759	39.2406	443.399
	391.76	19.0031	66.2293	55.3258	23.7393	16.1987	963.487	10.8178	49.6614	262.155	561.654	67.8253	47.5756	10.0029	6.4284	34.0492	767.794	1305.37	140.541	32.8611	82.4365	39.2674	443.415
	391.764	19.0069	66.2602	55.3315	24.0833	16.2754	963.513	10.8428	49.667	262.245	561.744	67.8494	47.612	10.0313	6.43413	34.0678	767.907	1305.49	140.563	32.8769	82.4415	39.2857	443.445
	391.769	19.1388	66.271	55.4354	24.1171	16.285	963.586	10.8476	49.7775	262.307	561.772	67.8786	47.7901	10.0704	6.4406	34.0882	768.094	1305.51	140.586	33.1995	82.4464	39.3097	443.469
	391.935	19.1461	66.276	55.4421	24.1428	16.3526	963.61	10.8515	49.7835	262.369	562.6	67.9133	48.0004	10.0766	6.45733	34.1378	768.204	1305.53	140.601	33.2284	82.4521	39.8165	443.512
	391.944	19.1503	66.2826	55.5187	24.1512	16.3786	963.793	10.9099	49.833	262.397	562.623	67.947	48.0426	10.1259	6.46292	34.2439	768.209	1305.55	140.607	33.247	82.7829	39.9452	443.544
	391.949	19.156	66.2874	55.5244	24.1568	16.4349	963.822	10.9497	49.9154	262.481	562.661	67.9801	48.1234	10.1407	6.47895	34.3865	768.265	1305.57	140.611	33.2701	82.7887	39.9567	443.577
	391.955	19.1969	66.2935	55.5427	24.1848	16.4493	963.832	10.9568	49.9217	262.509	562.668	68.0341	48.1484	10.18	6.48399	34.4383	768.27	1305.58	140.634	33.305	82.7933	39.979	443.639
	391.96	19.2028	66.3001	55.6298	24.3336	16.4563	963.856	10.9611	50.0448	262.574	562.71	68.0541	48.3436	10.2119	6.49035	34.5809	768.359	1305.6	140.648	33.3545	82.7991	40.0011	443.671
	392.098	19.2072	66.3067	55.6359	24.4362	16.5071	964.022	10.9662	50.0516	262.615	562.717	68.0567	48.3759	10.2317	6.49734	34.6003	768.364	1305.62	140.669	33.3837	82.973	40.6609	443.729
	392.304	19.2125	66.3117	55.6422	24.6169	16.5153	964.055	11.0716	50.2216	262.679	563.693	68.1643	48.5478	10.3047	6.51361	34.6195	768.39	1305.64	140.686	33.424	82.978	40.6803	443.745
	392.31	19.2999	66.3176	55.6799	24.7609	16.5209	964.092	11.1264	50.2269	262.706	563.699	68.1961	48.5747	10.3123	6.51856	34.6482	768.607	1305.68	140.692	33.8088	82.9837	40.7537	443.758
	392.315	19.3223	66.3251	55.6858	24.7675	16.5875	964.28	11.1315	50.2753	262.81	563.773	68.2173	48.6287	10.4872	6.54743	35.0804	768.613	1305.71	140.697	33.912	83.0272	40.7714	443.787
	392.319	19.328	66.5911	55.7406	24.8009	16.7466	964.343	11.1354	50.2821	262.853	563.828	68.2378	48.6547	10.5351	6.56716	35.1174	768.71	1305.76	140.715	33.932	83.0322	41.4457	443.8
	392.406	19.3323	66.6019	55.7468	24.8239	16.7908	964.381	11.1715	50.2871	262.88	563.835	68.2725	48.7356	10.5419	6.57353	35.1351	768.715	1305.78	140.74	33.943	83.0368	41.4716	443.829
	392.412	19.3644	66.6326	55.7848	24.8705	16.8797	964.426	11.2875	50.4921	262.899	564.737	68.3015	48.7529	10.6438	6.7009	35.1517	768.899	1305.8	140.872	33.9604	83.07	41.4923	443.839
	392.418	19.3691	66.6379	55.7912	24.9384	16.9054	964.441	11.2922	50.4983	262.994	564.744	68.3568	48.7791	10.6849	6.70677	35.1756	768.903	1305.82	140.889	34.0274	83.0747	41.5043	443.862
	392.423	19.3735	66.6497	55.797	24.9764	16.9393	964.543	11.2966	50.8221	263.041	564.796	68.3826	49.0973	10.7057	6.76343	35.4346	768.978	1305.97	140.894	34.1163	83.0802	42.1621	443.878
	392.428	19.4892	66.737	55.8256	25.1624	17.0137	964.578	11.4071	50.8275	263.074	564.802	68.4156	49.4171	10.7523	6.77075	35.4605	768.983	1305.99	140.899	34.1348	83.0849	42.2437	443.89
	392.524	19.4978	66.7569	55.8312	25.4626	17.0287	964.599	11.467	51.0352	263.148	565.706	68.4581	49.4491	10.7584	6.85268	35.4924	769.035	1306.01	140.904	34.1487	83.0906	42.3191	443.942
	392.529	19.5019	66.7617	55.8528	25.5597	17.0402	964.686	11.4936	51.0407	263.18	565.821	68.5027	49.4728	10.7816	6.85793	35.5874	769.041	1306.03	140.908	34.1635	83.4065	42.3362	443.961
	392.534	19.5618	66.7667	55.8586	25.5661	17.1718	964.738	11.4984	51.1409	263.407	565.843	68.5227	49.4935	10.8283	6.86396	35.7102	769.12	1306.05	140.913	34.2998	83.4119	42.3503	443.993
	392.538	19.5947	66.7767	55.886	25.5712	17.1928	964.775	11.5016	51.1743	263.428	565.85	68.5536	49.654	10.8338	6.87035	36.0262	769.125	1306.07	140.918	34.3175	83.417	42.3695	444.003
	392.699	19.6087	66.7819	55.8921	25.6009	17.2486	964.852	11.506	51.2445	263.468	566.818	68.5717	49.7524	10.8505	6.88368	36.0468	769.177	1306.08	140.935	34.3403	83.4589	42.5963	444.049
	392.704	19.6784	66.7885	56.0694	25.6327	17.3554	964.957	11.5114	51.2504	263.484	566.825	68.578	49.7917	10.8801	6.88857	36.0637	769.183	1306.09	140.958	34.3658	83.4636	42.9193	444.075
	392.708	19.6932	66.8596	56.0852	25.6837	17.4313	965.071	11.5376	51.3749	263.52	567.804	68.6101	49.8369	10.9104	6.89469	36.0964	769.577	1306.11	140.973	34.3803	83.4684	42.9659	444.137
	393.008	19.6981	66.8648	56.0913	25.7384	17.4742	965.127	11.5677	51.3803	263.58	567.811	68.6312	50.0078	10.9508	6.9021	36.1089	769.582	1306.13	141.085	34.3931	83.5248	42.9849	444.162
	393.013	19.7318	66.87	56.1238	25.7441	17.5641	965.171	11.5725	51.4425	263.639	567.864	68.6774	50.0953	10.9574	6.90962	36.1291	769.672	1306.15	141.092	34.9056	83.5304	42.9985	444.324
	393.019	19.7389	66.8969	56.1296	25.7905	17.5704	965.191	11.5767	51.5598	263.726	567.893	68.7101	50.1598	11.0181	6.93183	36.5124	769.677	1306.43	141.11	34.9421	83.5357	43.019	444.353
	393.023	19.7438	66.9025	56.1435	25.9742	17.5767	965.224	11.6116	51.5647	263.799	567.901	68.7311	50.1815	11.0247	6.93724	36.5369	769.715	1306.45	141.119	34.9664	83.6144	43.0426	444.404
	393.164	19.8696	66.9445	56.15	26.3041	17.6486	965.255	11.7295	51.7836	263.827	567.956	68.7561	50.1978	11.1328	6.96308	36.5719	769.72	1306.46	141.138	35.0222	83.6194	43.0899	444.427
	393.169	19.9878	66.9519	56.2028	26.3616	17.6656	965.296	11.7342	51.9166	263.861	568.992	68.7784	50.2094	11.2472	6.96845	36.5945	769.77	1306.48	141.175	35.0889	83.6237	43.1242	444.469
	393.174	19.9927	66.9569	56.209	26.369	17.674	965.447	11.7381	51.9886	263.882	568.999	68.8027	50.4949	11.2548	7.00141	36.6205	769.775	1306.5	141.205	35.1129	83.6292	43.2011	444.478
	393.178	19.9981	66.9626	56.4428	26.4002	17.8018	965.527	11.7426	51.9942	264.081	569.995	68.8542	50.6594	11.3007	7.00677	37.0283	769.822	1306.64	141.301	35.1337	83.6346	43.6823	444.511
	393.33	20.0446	67.0003	56.45	26.5125	17.8161	965.72	11.7484	52.0056	264.158	570.003	68.8995	50.7222	11.3081	7.03485	37.0473	769.827	1306.66	141.313	35.1551	84.086	43.7744	444.524
	393.335	20.0494	67.0067	56.4697	26.5213	17.822	965.748	11.9483	52.155	264.179	570.06	68.9297	50.8383	11.3347	7.04031	37.0666	769.88	1306.68	141.323	35.1818	84.0905	43.8129	444.55
	393.34	20.0536	67.0471	56.4757	26.6111	17.9239	965.781	11.9657	52.2556	264.203	570.066	68.977	50.8608	11.3632	7.04857	37.098	770.145	1306.71	141.328	35.2037	84.0948	43.8377	444.564
	393.344	20.0876	67.0531	56.5059	26.6717	17.963	965.807	11.9879	52.3837	264.331	570.999	69.0104	50.882	11.3951	7.06758	37.13	770.15	1306.73	141.338	35.2292	84.1255	43.845	444.589
	393.463	20.0927	67.0753	56.5118	26.703	18.0923	965.968	12.0485	52.3892	264.388	571.026	69.107	50.8975	11.4366	7.07298	37.1637	770.42	1306.74	141.342	35.271	84.1302	43.8664	444.624
	393.469	20.1461	67.0813	56.5389	26.989	18.0993	965.986	12.0531	52.4614	264.444	571.032	69.1154	51.0164	11.4422	7.19355	37.4164	770.424	1306.76	141.348	35.8554	84.135	44.5963	444.644
	393.473	20.3298	67.0997	56.5446	27.0598	18.1047	966.05	12.0962	52.4957	264.469	572.008	69.1569	51.1021	11.4643	7.22036	37.4698	770.489	1306.78	141.352	35.8718	84.1395	44.6173	444.712
	393.477	20.336	67.1051	56.7253	27.0679	18.1362	966.088	12.1098	52.5018	264.543	572.031	69.1778	51.2085	11.498	7.22767	37.5485	770.494	1306.88	141.358	35.8924	84.3542	44.6364	444.723
	393.663	20.3401	67.1587	56.7315	27.0741	18.2627	966.13	12.1278	52.6255	264.581	572.174	69.2138	51.2265	11.5378	7.26045	37.5568	770.526	1306.9	141.389	35.9291	84.3586	44.856	444.77
	393.669	20.3886	67.1646	56.7373	27.0793	18.2762	966.203	12.157	52.7645	264.68	573.177	69.2629	51.2524	11.5444	7.27208	37.849	770.541	1306.91	141.404	35.9534	84.5146	45.1259	444.785
	393.674	20.3949	67.1702	56.7589	27.1497	18.3659	966.221	12.3145	52.8456	264.816	573.183	69.2838	51.2942	11.602	7.27701	37.8977	770.546	1306.92	141.439	35.9686	84.5199	45.3628	444.808
	393.679	20.4709	67.4465	56.7642	27.1706	18.411	966.233	12.3199	53.0776	264.845	576.128	69.3372	51.4478	11.8232	7.29229	37.9525	770.632	1306.94	141.458	36.1354	84.524	45.3754	444.855
	393.685	20.4775	67.4524	56.7816	27.1921	18.4596	966.248	12.3244	53.0831	264.882	576.136	69.3665	51.453	11.8307	7.2983	37.9733	770.673	1307.02	141.507	36.1462	84.5292	45.4657	444.876
	393.879	20.4815	67.4682	56.7876	27.2427	18.5048	966.256	12.3459	53.2993	264.937	577.179	69.4287	51.5195	11.8978	7.31563	37.9989	770.841	1307.04	141.514	36.1626	84.6653	45.5826	444.974
	393.884	20.5445	67.4736	56.807	27.3778	18.5376	966.353	12.4457	53.3895	264.974	578.078	69.4459	51.5919	11.9038	7.32048	38.0371	770.847	1307.06	141.524	36.1787	84.6698	46.0616	444.999
	393.888	20.5516	67.4933	56.8126	27.3925	18.5702	966.503	12.4511	53.3952	265.012	578.086	69.4969	51.8366	11.9482	7.3435	38.1127	771.018	1307.08	141.54	36.201	84.6739	46.085	445.007
	393.894	20.5555	67.4984	56.9109	27.4193	18.6986	966.519	12.4554	53.5872	265.097	578.169	69.5176	52.108	11.9541	7.3503	38.1492	771.023	1307.26	141.559	36.3944	85.2139	46.8314	445.036
	393.987	20.6364	67.5184	56.9164	27.7852	18.7247	966.554	12.4786	53.7386	265.169	579.215	69.548	52.1333	11.989	7.38663	38.1629	771.082	1307.28	141.574	36.4213	85.2202	46.8455	445.045
	393.993	20.651	67.5237	56.9247	27.8127	18.734	966.575	12.4843	53.7445	265.213	581.18	69.5764	52.1558	11.9951	7.39356	38.174	771.088	1307.29	141.596	36.4433	85.2253	46.8919	445.069
	393.998	20.6574	67.5607	56.9303	27.8328	18.8415	966.728	12.4881	53.7502	265.258	582.182	69.6107	52.2813	12.0371	7.55379	38.2007	771.152	1307.3	141.684	36.4684	85.2498	47.5203	445.078
	394.002	20.6823	67.5672	56.9714	27.8754	18.8578	966.844	12.6149	53.871	265.323	586.344	69.6356	52.3191	12.0438	7.55865	38.229	771.158	1307.33	141.697	36.555	85.2548	47.5349	445.105
	394.149	20.6898	67.5964	56.9777	27.9129	18.9612	966.932	12.6199	54.0014	265.453	599.725	69.698	52.4609	12.0612	7.57287	38.2584	771.212	1307.35	141.715	36.9918	85.2597	47.5557	445.117
	394.387	20.6948	67.6016	57.0222	28.0299	18.9703	966.973	12.6245	54.0061	265.486	607.942	69.7368	52.4993	12.0882	7.57833	38.3165	771.217	1307.37	141.762	37.0256	85.3915	47.5787	445.136
	394.415	20.7485	67.6073	57.0283	28.4536	18.9761	967.014	12.6391	54.0113	265.534	608.001	69.7822	52.5237	12.0933	7.59908	38.713	771.267	1307.39	141.783	37.0533	85.3962	47.6301	445.16
	394.423	20.8036	67.6131	57.0985	28.4687	19.0147	967.047	12.6436	54.0697	265.583	624.846	69.8139	52.5743	12.1233	7.60424	38.8802	771.281	1307.41	141.852	37.0683	85.4009	47.6564	445.18
	394.427	20.809	67.626	57.1045	28.485	19.0209	967.075	12.7337	54.2506	265.636	630.585	69.8772	52.6022	12.1671	7.62354	38.9161	771.285	1307.43	141.866	37.0896	85.4068	47.7265	445.209
	394.432	20.8149	67.631	57.1329	28.5026	19.0254	967.166	12.7514	54.3294	265.848	631.71	69.9174	52.7407	12.1731	7.62868	38.9294	771.642	1307.45	141.881	37.1058	85.4117	47.8605	445.219
	394.524	20.8714	67.6717	57.1387	28.5798	19.0514	967.267	12.8085	54.4444	265.905	641.504	69.962	52.9667	12.2342	7.64982	39.0416	771.647	1307.47	141.911	37.1163	85.4799	48.2298	445.272
	394.529	20.888	67.677	57.3395	28.618	19.0573	967.318	12.8246	54.55	265.941	644.395	69.9705	53.1186	12.2408	7.65515	39.1982	771.788	1307.57	141.922	37.1379	85.4845	48.3918	445.309
	394.533	20.8926	67.7366	57.3459	28.6231	19.1917	967.368	12.8684	54.5553	265.989	646.453	69.9755	53.1756	12.4244	7.68345	39.2218	771.793	1307.59	141.937	37.1895	85.4901	48.4704	445.345
	394.538	20.898	67.7797	57.4965	28.6542	19.2696	967.673	12.8807	54.7122	266.07	648.583	70.0754	53.3051	12.4617	7.68891	39.2431	771.826	1307.61	141.942	37.2028	85.4949	48.629	445.359
	394.583	20.9703	67.7856	57.5022	28.7829	19.295	967.684	12.8852	54.7713	266.09	651.382	70.0945	53.3451	12.5853	7.71355	39.2709	771.83	1307.66	141.948	37.2452	85.6674	48.9503	445.392
	394.589	21.1581	67.8133	57.5232	28.8499	19.3677	967.723	12.9184	54.7776	266.12	654.703	70.1096	53.3811	12.5919	7.71854	39.2883	771.889	1307.69	142.125	37.272	85.672	49.0488	445.432
	394.593	21.1651	67.8187	57.5312	28.8607	19.3904	967.745	13.0389	54.7827	266.161	654.734	70.1573	53.6414	12.6158	7.76008	39.4024	771.894	1307.72	142.136	37.2947	85.6772	49.0701	445.463
	394.785	21.1696	67.84	57.6906	29.2286	19.4244	967.846	13.0434	54.9505	266.216	657.873	70.1633	53.7049	12.6215	7.78959	39.6638	771.971	1307.78	142.141	37.3175	85.709	49.0874	445.491
	394.803	21.2588	67.8453	57.7027	29.2348	19.5556	967.895	13.0477	55.088	266.233	659.058	70.1986	53.7264	12.6489	7.83782	39.6794	771.977	1307.8	142.147	37.3479	85.7446	49.131	445.527
	394.831	21.2641	67.8783	57.7099	29.3472	19.5804	967.928	13.2009	55.0935	266.297	662.379	70.2176	53.7423	12.6756	7.8431	39.6984	772.018	1307.83	142.169	37.3844	85.7516	49.1512	445.587
	394.836	21.2683	67.8843	57.7444	29.3532	19.5902	968.01	13.2053	55.148	266.364	662.404	70.2421	54.064	12.6825	7.84959	39.7217	772.023	1307.85	142.186	37.5778	85.7565	49.1868	445.613
	395.061	21.3104	67.9474	57.751	29.358	19.5966	968.051	13.2092	55.1533	266.459	662.432	70.3001	54.0988	12.7133	7.8706	39.7414	772.332	1307.87	142.21	37.5981	85.8003	49.2113	445.623
	395.066	21.3168	67.9531	57.8205	29.392	19.6414	968.145	13.2136	55.2573	266.597	663.367	70.3361	54.1222	12.7193	7.87604	39.9955	772.337	1307.88	142.235	37.6423	85.806	49.2366	445.661
	395.07	21.3211	68.018	57.8277	29.4104	19.6481	968.166	13.2399	55.3174	266.63	663.385	70.3594	54.1461	12.768	7.91949	40.0166	772.391	1307.91	142.241	37.6584	85.8108	49.4471	445.675
	395.075	21.3477	68.0529	58.0955	29.4786	19.6535	968.186	13.275	55.3233	266.655	663.424	70.3973	54.2348	12.7748	7.93771	40.0637	772.533	1308.01	142.246	37.6754	86.2355	49.8794	445.691
	395.126	21.3528	68.0635	58.1105	29.5595	19.7421	968.301	13.321	55.495	266.68	663.439	70.4183	54.2711	12.8212	7.94424	40.1407	772.537	1308.03	142.353	38.1771	86.24	50.1542	445.706
	395.132	21.4003	68.0693	58.1181	29.8256	19.8197	968.329	13.4075	55.5009	266.709	667.663	70.4835	54.2888	12.8267	7.97155	40.1701	772.604	1308.05	142.369	38.2219	86.2445	50.3888	445.72
	395.137	21.4151	68.075	58.1243	29.8326	19.9108	968.374	13.5063	55.5057	266.787	667.697	70.5105	54.3637	12.8571	7.97691	40.1788	772.675	1308.07	142.38	38.2424	86.3095	50.6233	445.755
	395.141	21.4194	68.1441	58.1306	29.8785	19.9301	968.458	13.5121	55.5781	266.836	667.705	70.5831	54.5245	12.9074	8.00727	40.2116	772.7	1308.1	142.391	38.2614	86.3166	50.6374	445.767
	395.147	21.5016	68.1556	58.1475	29.9418	19.9692	968.475	13.5825	55.5837	266.864	671.022	70.6825	54.6341	13.0301	8.09364	40.2411	772.706	1308.11	142.417	38.2789	86.3213	50.6619	445.79
	395.351	21.5933	68.1611	58.1534	29.96	20.0434	968.51	13.6218	55.5894	266.976	671.055	70.7112	54.7169	13.0824	8.22281	40.3794	772.748	1308.12	142.426	38.2908	86.4006	50.6765	445.805
	395.356	21.6992	68.1819	58.1651	30.0406	20.055	968.699	13.6271	55.923	267.01	671.125	70.7595	54.8868	13.1624	8.2281	40.3972	773.084	1308.14	142.44	38.3054	86.4054	50.6982	445.839
	395.36	21.7046	68.1884	58.1703	30.0614	20.0613	968.716	13.7263	55.9281	267.043	673.189	70.8215	54.9152	13.2029	8.23403	40.4593	773.089	1308.17	142.486	38.32	86.6798	50.7109	445.876
	395.364	21.7084	68.3627	58.2984	30.1005	20.1641	968.803	13.7398	55.9883	267.203	673.207	70.8833	55.0565	13.2096	8.24628	40.8022	773.153	1308.21	142.509	38.381	86.6848	50.7212	445.9
	395.562	21.761	68.3687	58.3046	30.1346	20.177	968.822	13.7564	55.9939	267.241	674.308	70.9003	55.1382	13.2508	8.25864	40.8209	773.158	1308.24	142.516	38.4126	86.6903	50.7839	445.927
	395.567	21.7667	68.4297	58.3113	30.1419	20.1832	968.844	13.7619	56.1887	267.29	675.23	70.9059	55.179	13.2569	8.2638	40.8357	773.268	1308.26	142.526	38.4481	86.7276	50.8226	445.937
	395.572	21.7707	68.4351	58.317	30.4611	20.2791	968.912	13.766	56.194	267.394	676.215	70.9564	55.245	13.2795	8.27308	40.8604	773.273	1308.28	142.548	38.6061	86.7324	51.3259	445.969
	395.577	21.8058	68.4409	58.3465	30.6302	20.3065	968.96	13.8257	56.3413	267.419	676.253	70.9623	55.4196	13.2847	8.27811	40.8931	773.33	1308.3	142.571	38.6292	86.7656	51.4301	446.027
	395.583	21.8941	68.4638	58.3519	30.6357	20.4083	969.085	13.8306	56.4767	267.455	676.275	70.9922	55.4372	13.3302	8.28757	40.9073	773.346	1308.32	142.577	38.6616	86.7705	51.4454	446.056
	395.62	21.9005	68.469	58.3684	30.6794	20.4854	969.195	13.894	56.4816	267.499	677.295	71.0145	55.4508	13.3362	8.29359	40.9268	773.414	1308.35	142.611	38.6814	86.7755	51.4567	446.077
	395.625	21.9044	68.5833	58.374	30.7004	20.5332	969.213	13.8982	56.6135	267.544	677.326	71.056	55.5082	13.3693	8.29968	40.959	773.419	1308.38	142.632	38.6939	86.9001	51.4937	446.097
	395.63	21.9442	68.5952	58.3798	30.7195	20.5968	969.259	13.9028	56.6213	267.654	677.397	71.0914	55.7244	13.4039	8.31896	41.2514	773.489	1308.61	142.644	38.7047	86.905	51.5055	446.142
	395.635	21.9495	68.6011	58.5922	30.7259	20.6038	969.369	14.093	56.6614	267.676	678.248	71.1362	55.7486	13.436	8.32507	41.3043	773.494	1308.62	142.726	38.7252	86.9093	51.5514	446.185
	395.639	21.9545	68.6292	58.6055	30.7764	20.6929	969.399	14.0983	56.9699	267.707	678.343	71.1705	55.958	13.4717	8.42211	41.3171	773.772	1308.64	142.763	38.743	86.9159	51.8327	446.222
	395.644	22.0418	68.6347	58.6114	30.8569	20.701	969.413	14.1339	56.9766	267.862	678.36	71.212	55.9973	13.5301	8.42773	41.335	773.778	1308.67	142.854	38.7774	86.943	52.0271	446.253
	395.862	22.0484	68.6412	58.6521	30.9477	20.707	969.441	14.1486	57.0954	267.961	678.435	71.2897	56.0213	13.547	8.44473	41.3431	773.82	1308.69	142.879	38.847	86.9478	52.1763	446.269
	395.867	22.053	68.6713	58.6625	31.3368	20.7369	969.526	14.154	57.204	267.981	679.348	71.3092	56.0504	13.6317	8.44976	41.364	773.85	1308.71	142.896	39.4373	86.9526	52.1884	446.295
	395.974	22.1997	68.6766	58.6789	31.3529	20.7431	969.574	14.1585	57.2088	268.013	679.396	71.3333	56.2488	13.7126	8.47194	41.5333	773.855	1308.72	142.902	39.4724	87.0284	52.2154	446.327
	395.98	22.2055	68.6837	58.6849	31.3646	20.7929	969.608	14.246	57.3129	268.037	679.457	71.3757	56.2842	13.7457	8.48338	41.5534	774.024	1308.73	142.906	39.4893	87.0333	52.2264	446.352
	395.985	22.2107	68.7333	58.7014	31.4604	20.8049	969.697	14.4455	57.3186	268.051	679.501	71.4637	56.3088	13.8116	8.4885	41.5743	774.028	1308.87	142.91	39.5129	87.0374	52.2437	446.372
	395.99	22.3017	68.7435	58.7068	31.467	20.812	969.734	14.4517	57.5673	268.073	679.514	71.4842	56.3601	13.8186	8.51263	41.5995	774.074	1308.89	142.916	39.5397	87.2215	52.259	446.388
	395.995	22.3078	68.7563	58.7221	31.4725	20.9612	969.755	14.4556	57.6729	268.134	680.393	71.5378	56.633	13.8907	8.51847	41.8522	774.079	1308.9	142.928	39.5583	87.2267	52.2781	446.416
	396.001	22.3131	68.7613	58.7274	31.5699	21.0014	969.923	14.4598	57.9099	268.288	680.416	71.5747	56.6717	13.9537	8.5706	42.0956	774.132	1308.92	142.933	39.5689	87.2325	52.2875	446.428
	396.007	22.3306	68.7661	58.7628	31.5752	21.0915	969.954	14.4713	57.9158	268.388	680.444	71.6062	56.7128	13.9759	8.67693	42.1118	774.185	1308.94	142.938	39.5838	87.3411	52.293	446.459
	396.199	22.3352	68.7865	58.7773	31.6087	21.1289	969.981	14.4753	58.2414	268.471	681.437	71.6461	56.862	13.9816	8.68288	42.1278	774.19	1308.96	143.065	39.5946	87.3457	52.3173	446.483
	396.281	22.3616	68.7917	58.7827	31.7023	21.1353	970.124	14.6185	58.2466	268.553	681.476	71.678	56.9206	14.0133	8.77032	42.1413	774.338	1308.98	143.125	39.6282	87.3499	52.3598	446.503
	396.326	22.3662	68.7991	59.0775	31.9787	21.1607	970.15	14.6243	58.3711	268.607	681.494	71.7072	56.9774	14.0384	8.77594	42.1542	774.344	1309.01	143.141	39.6469	87.3546	52.4024	446.512
	396.331	22.3712	68.8047	59.1114	32.014	21.3051	970.194	14.6284	58.3772	268.638	681.657	71.7345	56.9955	14.0693	8.79091	42.1632	774.461	1309.03	143.16	39.6763	87.3956	52.6664	446.543
	396.336	22.3953	68.9167	59.1191	32.0268	21.3138	970.24	14.771	58.4673	268.701	682.539	71.7621	57.1097	14.0766	8.79655	42.1876	774.467	1309.04	143.175	39.7383	87.4008	52.714	446.553
	396.492	22.4355	68.9247	59.2021	32.0896	21.3205	970.29	14.7759	58.5424	268.729	682.559	71.8608	57.4435	14.1065	8.81594	42.2108	774.527	1309.07	143.179	39.7602	87.4055	52.8157	446.59
	396.497	22.4406	68.9302	59.2087	32.098	21.3553	970.379	14.7809	58.7546	268.769	682.615	71.8843	57.5004	14.1436	8.82115	42.2275	774.534	1309.11	143.19	39.8002	87.4679	52.9328	446.604
	396.502	22.4795	68.9601	59.2338	32.1279	21.4635	970.402	14.8199	58.8566	268.819	682.622	71.9958	57.7899	14.1824	8.84211	42.2556	774.66	1309.17	143.202	39.82	87.4731	52.95	446.624
	396.507	22.4846	69.0443	59.2403	32.1769	21.503	970.421	14.863	58.8624	268.865	682.67	72.0308	57.8059	14.1899	8.84668	42.2673	774.712	1309.18	143.215	39.8462	87.4773	52.9742	446.67
	396.512	22.5456	69.0707	59.3205	32.2776	21.515	970.445	14.8829	58.8672	268.899	683.606	72.071	57.8227	14.4708	8.86108	42.7505	774.717	1309.19	143.22	39.873	87.4831	53.0161	446.682
	396.623	22.5511	69.0756	59.3263	32.3045	21.5938	970.614	14.9664	59.2686	269.013	684.55	72.1092	57.8541	14.4945	8.86624	42.7599	774.782	1309.21	143.226	39.8871	87.5451	53.0298	446.712
	396.63	22.5556	69.0968	59.3815	32.3257	21.6163	970.673	14.9713	59.3863	269.037	684.625	72.1515	57.9744	14.5021	8.88035	42.7981	774.834	1309.23	143.23	39.9469	87.5499	53.0496	446.733
	396.634	22.6335	69.1031	59.4007	32.6617	21.6222	970.705	15.0908	59.3925	269.073	684.653	72.1917	57.9889	14.6187	8.88611	42.817	774.841	1309.25	143.236	40.4243	87.5551	53.0648	446.767
	396.679	22.8655	69.1414	59.4074	32.6673	21.6629	970.81	15.109	59.3981	269.295	684.699	72.2344	58.1374	14.645	8.90578	42.8397	774.878	1309.26	143.241	40.4457	87.7481	53.0826	446.793
	396.684	22.8712	69.1467	59.4127	32.7126	21.6708	970.834	15.1323	59.4994	269.351	684.752	72.2695	58.2856	14.6511	8.91175	42.857	774.883	1309.32	143.257	40.4693	87.7547	53.3081	446.81
	396.688	22.8761	69.1519	59.4197	32.7358	21.6785	970.856	15.137	59.5056	269.375	685.778	72.3215	58.3092	14.6803	8.91784	43.0879	774.974	1309.34	143.267	40.4822	87.7592	53.3248	446.836
	396.694	22.9237	69.1827	59.4242	32.7895	21.7675	970.967	15.196	59.7389	269.399	686.033	72.3271	58.3259	14.7125	8.94609	43.0975	774.979	1309.36	143.272	40.5151	87.8914	53.6867	446.853
	396.738	22.9295	69.1877	59.4425	32.8205	21.7816	970.991	15.2011	59.7443	269.438	686.786	72.3463	58.3525	14.7343	9.11946	43.2137	775.059	1309.37	143.362	40.5325	87.8957	53.7434	446.899
	396.754	22.934	69.1948	59.4477	32.9117	21.7886	971.104	15.2245	59.9534	269.474	686.859	72.3655	58.3888	14.74	9.12564	43.223	775.199	1309.39	143.382	40.5835	87.9	53.7673	446.92
	396.758	22.9709	69.2979	59.5633	32.9173	22.0159	971.251	15.2291	60.0508	269.54	686.887	72.4144	58.5415	14.768	9.13225	43.2341	775.204	1309.41	143.482	40.62	87.9051	53.7803	446.928
	396.762	22.9759	69.3036	59.6472	32.956	22.0642	971.365	15.3392	60.0567	269.668	687.104	72.4666	58.5574	14.7915	9.13817	43.248	775.293	1309.56	143.529	40.6435	87.9655	53.8044	446.967
	397.008	22.9818	69.3966	59.6527	32.99	22.1091	971.402	15.3437	60.2122	269.688	687.111	72.4955	58.6062	14.8279	9.1571	43.2609	775.298	1309.57	143.55	40.8435	87.9705	53.8437	446.975
	397.013	23.0164	69.4017	59.6599	33.0851	22.14	971.428	15.3472	60.2177	269.714	687.803	72.5244	58.7403	14.8341	9.16296	43.2888	775.498	1309.6	143.555	40.8635	87.9756	53.8722	446.994
	397.018	23.0429	69.4061	59.6657	33.3199	22.2137	971.504	15.3517	60.7488	269.743	687.864	72.5599	58.7806	14.8737	9.17684	43.3187	775.503	1309.61	143.56	40.8763	87.9868	53.8976	447.017
	397.11	23.0482	69.4265	59.6795	33.3601	22.2374	971.545	15.408	60.8406	269.768	687.918	72.6377	58.9492	14.8793	9.18199	43.3431	775.553	1309.62	143.579	40.8914	87.9916	53.9208	447.029
	397.116	23.0528	69.433	59.6846	33.4396	22.245	971.565	15.4568	60.8522	269.811	687.94	72.7097	58.9699	14.9151	9.20414	43.3775	775.628	1309.64	143.603	40.9095	88.0633	53.9374	447.039
	397.12	23.081	69.4414	59.6913	33.4567	22.3021	971.594	15.4822	60.8572	269.925	687.959	72.7589	58.9749	14.9691	9.20936	43.4658	775.754	1309.67	143.625	40.9469	88.0685	53.9609	447.058
	397.125	23.0856	69.4462	59.9402	33.4667	22.3371	971.688	15.5062	61.0086	269.956	688.852	72.7899	59.044	14.9759	9.23584	43.7768	775.759	1309.74	143.64	40.9701	88.0725	54.1822	447.067
	397.158	23.1258	69.4514	59.9459	33.5269	22.3451	971.714	15.5107	61.015	269.993	688.874	72.8372	59.144	15.1253	9.24117	43.8021	775.874	1309.76	143.654	41.0281	88.0769	54.4905	447.091
	397.163	23.1311	69.457	59.9517	33.562	22.3508	971.794	15.5148	61.1279	270.209	688.892	72.8552	59.1681	15.2107	9.26365	43.965	775.879	1309.79	143.666	41.092	88.0915	54.506	447.101
	397.167	23.1393	69.4629	59.9681	33.6382	22.417	971.989	15.7165	61.1351	270.285	688.935	72.8909	59.1932	15.2355	9.34995	44.0292	775.927	1309.81	143.671	41.1649	88.096	54.5595	447.125
	397.172	23.1788	69.4681	59.9735	33.6567	22.4289	972.017	15.7214	61.1401	270.347	689.88	72.9474	59.438	15.2675	9.35569	44.0436	775.933	1309.88	143.675	41.2099	88.4742	54.591	447.133
	397.218	23.1844	69.4838	59.996	33.7513	22.4784	972.099	15.7434	61.2719	270.42	689.913	72.9927	59.4774	15.3044	9.38388	44.0584	776.107	1309.9	143.741	41.3025	88.4795	54.6251	447.165
	397.223	23.1883	69.4885	60.0028	34.0318	22.6131	972.152	15.7496	61.3938	270.456	689.948	73.0464	59.5108	15.3107	9.389	44.0739	776.158	1309.92	143.803	41.3208	88.4843	54.6397	447.176
	397.227	23.2805	69.7869	60.062	34.1129	22.7093	972.197	15.7547	61.3997	270.482	690.011	73.0812	59.5366	15.3525	9.40577	44.1074	776.163	1309.94	143.83	41.3379	88.5584	54.6536	447.195
	397.382	23.2857	69.7928	60.0681	34.1189	22.8187	972.217	15.8551	61.5868	270.515	690.083	73.1264	59.6708	15.3836	9.41111	44.1341	776.228	1309.97	143.839	41.3532	88.5628	54.6885	447.207
	397.537	23.4112	69.7978	60.0741	34.1563	22.8554	972.25	15.897	61.6636	270.592	690.864	73.1592	59.7281	15.4151	9.43002	44.1579	776.233	1309.99	143.845	41.3671	88.5798	54.709	447.237
	397.542	23.4159	69.8119	60.0797	34.1804	22.883	972.271	15.9014	61.6699	270.633	690.988	73.1647	59.7483	15.429	9.43537	44.1707	776.336	1310.02	143.871	41.3826	88.5844	54.7298	447.256
	397.546	23.4205	69.8183	60.3594	34.2506	22.8909	972.444	15.9665	61.7599	270.734	691.061	73.1953	59.7735	15.4603	9.46315	44.1841	776.341	1310.04	143.921	41.3936	88.59	54.8085	447.285
	397.552	23.4541	69.8233	60.3657	34.2581	22.9542	972.46	15.9712	62.0696	270.773	691.068	73.2356	59.793	15.4989	9.46845	44.2006	776.38	1310.05	143.934	41.406	88.5946	54.8297	447.316
	397.627	23.4927	69.9977	60.4275	34.2627	23.0469	972.478	15.975	62.2426	270.809	691.107	73.2505	59.974	15.5044	9.49393	44.5684	776.437	1310.13	143.942	41.4694	89.1429	54.898	447.333
	397.632	23.4978	70.0031	60.4349	34.3486	23.063	972.645	16.0048	62.3777	270.878	691.131	73.2916	60.0121	15.5296	9.49971	44.789	776.444	1310.15	143.946	41.5589	89.1482	54.989	447.364
	397.637	23.5018	70.0083	60.4419	34.4323	23.0692	972.66	16.0676	62.4686	270.912	692.346	73.3406	60.1377	15.7202	9.54118	44.8129	776.606	1310.17	143.961	41.6316	89.1529	55.0198	447.392
	397.642	23.676	70.0133	60.5966	34.519	23.1541	972.693	16.0729	62.4757	270.938	692.723	73.357	60.1738	15.8018	9.54712	44.8298	776.672	1310.19	143.971	41.6449	89.1575	55.2332	447.414
	397.814	23.6828	70.0256	60.6049	34.5258	23.2124	972.738	16.0773	62.6341	270.994	692.759	73.4288	60.3531	15.9624	9.57936	44.8442	776.678	1310.25	143.977	41.6635	89.1964	55.3121	447.447
	397.819	23.687	70.0305	60.6438	34.7077	23.2675	972.841	16.1803	62.6396	271.031	692.786	73.481	60.3935	16.0111	9.68562	44.8643	776.917	1310.27	143.982	41.6769	89.2013	55.3488	447.49
	397.824	23.7765	70.0355	60.6507	34.7847	23.299	972.875	16.1846	62.9016	271.219	692.853	73.5214	60.4151	16.0197	9.69106	44.9031	776.922	1310.3	144.004	41.6945	89.2066	55.3608	447.505
	397.829	23.7823	70.0411	60.6568	34.7945	23.3592	972.904	16.1885	63.0456	271.266	692.891	73.5505	60.4596	16.0684	9.76059	44.9439	776.954	1310.32	144.013	42.2233	89.3089	55.3796	447.525
	397.942	23.819	70.0637	60.6647	34.8484	23.3668	972.919	16.1928	63.2039	271.342	692.926	73.5889	60.4836	16.0995	9.76699	45.1721	777.018	1310.36	144.018	42.2379	89.3145	55.4318	447.543
	397.948	23.8236	70.0688	60.7374	34.8543	23.4202	972.96	16.3131	63.2099	271.42	692.951	73.6196	60.5112	16.1061	9.80504	45.2029	777.023	1310.39	144.023	42.2529	89.3193	55.4696	447.561
	397.952	23.8282	70.1289	60.7639	34.8595	23.4399	973.15	16.3272	63.2167	271.459	693.062	73.6474	60.6456	16.1454	9.81071	45.2243	777.187	1310.4	144.044	42.2678	89.5285	55.8303	447.598
	398.078	23.9056	70.135	60.7709	34.9164	23.4459	973.219	16.4665	63.3553	271.475	693.087	73.653	60.6828	16.152	9.83208	45.2609	777.191	1310.43	144.074	42.2823	89.5335	55.9435	447.616
	398.083	23.9479	70.1646	60.7796	34.929	23.4525	973.276	16.4716	63.3607	271.496	693.094	73.7592	60.8035	16.2508	9.8456	45.4742	777.339	1310.46	144.136	42.3124	89.5389	56.0177	447.627
	398.087	23.9538	70.17	60.864	34.9534	23.5169	973.301	16.4774	63.4619	271.555	693.125	73.7982	60.8365	16.257	9.85124	45.4993	777.617	1310.5	144.319	42.3315	89.5442	56.0717	447.646
	398.092	24.0582	70.1751	60.8696	35.0971	23.5234	973.361	16.5079	63.4672	271.596	693.938	73.8812	61.0119	16.3134	9.8721	45.5188	777.67	1310.52	144.332	42.3449	89.6392	56.1212	447.66
	398.096	24.0623	70.1793	60.8749	35.1163	23.5305	973.42	16.5687	63.5739	271.654	694.024	73.8965	61.032	16.3771	9.87701	45.5465	777.676	1310.55	144.345	42.3615	89.6438	56.1578	447.67
	398.249	24.0674	70.1933	60.8799	35.1451	23.6875	973.499	16.5849	63.7262	271.734	694.037	73.9119	61.2444	16.4259	9.89344	45.6644	777.741	1310.57	144.415	42.4101	89.6479	56.2101	447.689
	398.271	24.1188	70.1983	60.886	35.3557	23.7614	973.533	16.6816	63.9693	271.755	694.069	73.9435	61.2793	16.4325	9.89861	45.6852	777.745	1310.58	144.428	42.431	89.7028	56.2282	447.699
	398.276	24.1231	70.2039	60.9032	35.5144	23.7803	973.566	16.6952	64.1568	271.771	694.123	73.9773	61.306	16.4878	9.92669	45.7714	777.788	1310.6	144.445	42.4441	89.7078	56.2565	447.726
	398.281	24.1282	70.2915	60.909	35.5202	23.8429	973.599	16.6998	64.1997	271.806	694.15	74.0166	61.3346	16.5749	10.1565	45.8098	777.792	1310.65	144.48	42.6939	89.8029	56.2797	447.738
	398.286	24.1555	70.2972	60.9569	35.5263	23.9169	973.748	16.7038	64.2055	271.897	694.515	74.0242	61.4017	16.6163	10.1702	45.843	777.854	1310.68	144.502	42.7149	89.8085	56.2949	447.755
	398.421	24.1598	70.3218	60.9627	35.5319	23.9245	973.777	16.7643	64.3078	272.067	694.968	74.0688	61.4552	16.6444	10.1759	45.8612	777.858	1310.71	144.532	42.7628	89.8132	56.3128	447.771
	398.445	24.1852	70.3274	60.9682	35.6035	23.9303	973.811	16.7687	64.313	272.097	694.974	74.0943	61.4697	16.6819	10.1834	45.8992	778.033	1310.87	144.561	42.8409	89.9168	56.512	447.783
	398.457	24.1897	70.3324	61.0371	35.6098	23.9942	973.835	16.7732	64.4679	272.155	695.02	74.1239	61.4867	16.6873	10.206	46.1337	778.038	1310.89	144.574	42.8616	89.9225	56.5847	447.807
	398.461	24.2694	70.3376	61.0432	35.614	24.0023	973.878	16.9089	64.4729	272.193	695.076	74.1303	61.6252	16.7124	10.2113	46.1416	778.267	1310.89	144.58	42.8825	89.9267	56.6067	447.839
	398.466	24.4295	70.3569	61.1744	35.6397	24.092	973.908	16.9342	64.7011	272.245	695.106	74.1654	61.7343	16.7407	10.2364	46.1535	778.302	1310.92	144.585	42.9049	89.9315	56.8278	447.854
	398.471	24.4473	70.3616	61.214	35.6678	24.0992	974.08	17.0419	64.7071	272.33	695.178	74.1966	61.7591	16.778	10.2414	46.1878	778.373	1310.92	144.605	42.9225	89.9364	56.858	447.878
	398.492	24.4524	70.3928	61.2194	35.6992	24.119	974.12	17.0466	64.7967	272.353	695.186	74.2263	61.7986	16.8139	10.2483	46.2033	778.378	1310.94	144.615	42.9765	90.2232	56.8872	447.892
	398.497	24.4573	70.398	61.2729	35.7339	24.128	974.26	17.0521	64.8735	272.366	695.272	74.2889	62.0498	16.8416	10.2534	46.2235	778.445	1310.96	144.631	42.9894	90.2283	56.9087	447.911
	398.501	24.4888	70.4107	61.2787	35.8035	24.26	974.315	17.111	64.8799	272.425	695.775	74.3559	62.0772	16.8775	10.2603	46.2432	778.45	1311.07	144.638	43.032	90.2326	56.9528	447.926
	398.507	24.4935	70.4159	61.3014	35.8819	24.3467	974.324	17.1545	64.9906	272.54	695.798	74.4186	62.2209	16.9132	10.2658	46.2616	778.512	1311.07	144.643	43.0493	90.2542	56.9746	447.942
	398.55	24.4984	70.431	61.3094	36.1042	24.3721	974.407	17.1591	65.0983	272.57	696.063	74.444	62.3374	17.081	10.2759	46.6295	778.537	1311.09	144.654	43.7426	90.2585	56.9995	447.966
	398.556	24.5564	70.4363	61.3539	36.2411	24.4642	974.431	17.2195	65.1035	272.607	696.069	74.5381	62.3719	17.1367	10.281	46.648	778.541	1311.11	144.673	43.7638	90.278	57.0259	447.986
	398.56	24.5612	70.4668	61.3611	36.2599	24.4724	974.508	17.2242	65.3473	272.722	696.117	74.5715	62.4851	17.1436	10.2931	46.681	778.689	1311.12	144.712	43.78	90.2825	57.0686	448.005
	398.565	24.5661	70.4723	61.3668	36.2765	24.5129	974.563	17.2281	65.3528	272.754	696.16	74.631	62.5119	17.1851	10.299	46.6888	778.693	1311.14	144.856	43.7913	90.4195	57.0763	448.052
	398.892	24.6719	70.8241	61.4179	36.3244	24.5246	974.586	17.2328	65.4608	272.794	696.166	74.683	62.5793	17.2123	10.3206	46.7906	778.793	1311.16	144.871	43.8081	90.4242	57.5465	448.071
	398.898	24.6765	70.8298	61.4324	36.3452	24.5935	974.666	17.4083	65.4667	272.911	696.251	74.7079	62.6189	17.2437	10.343	46.8681	778.798	1311.18	144.889	43.8267	90.6586	57.631	448.088
	398.902	24.6817	70.8392	61.4379	36.3852	24.6262	974.708	17.5012	65.472	272.943	696.32	74.7339	62.6419	17.2798	10.5874	46.8817	778.837	1311.27	144.907	43.8985	90.6648	57.6827	448.126
	398.907	24.7537	70.8454	61.532	36.3915	24.7615	974.741	17.5057	65.6453	273.017	696.409	74.7698	62.6981	17.2862	10.593	46.8949	778.842	1311.3	144.93	43.933	90.6694	57.7058	448.187
	399.029	24.7585	70.8589	61.5376	36.465	24.7691	974.769	17.5099	65.6517	273.055	696.439	74.8006	62.7026	17.3187	10.5976	46.9018	778.98	1311.31	144.952	43.9523	90.7959	57.7271	448.196
	399.034	24.7638	70.8638	61.5499	36.4712	24.8316	974.835	17.7173	65.7819	273.082	696.906	74.8421	62.8423	17.3488	10.6214	46.9079	778.985	1311.34	144.966	43.9653	90.8012	57.7461	448.223
	399.039	24.7692	70.8696	61.5564	36.8392	24.897	974.925	17.7223	65.7875	273.129	696.913	74.8475	63.0566	17.3885	10.6266	46.9275	779.032	1311.36	144.974	43.9812	90.8063	57.756	448.237
	399.044	24.913	70.9123	61.676	36.8986	24.9058	974.948	17.7268	66.0673	273.165	697.139	74.8669	63.0711	17.4362	10.6453	46.9465	779.038	1311.38	144.988	44.0595	90.8289	57.8721	448.275
	399.049	24.9179	70.9178	61.6835	36.9201	24.9113	974.982	17.7407	66.1389	273.212	697.146	74.8721	63.1175	17.4657	10.6505	46.9606	779.111	1311.41	144.995	44.0996	90.8337	57.9154	448.285
	399.11	24.9245	70.923	61.6903	36.9822	25.0106	975.131	17.7587	66.1445	273.287	697.257	74.8939	63.1549	17.4719	10.6675	47.3415	779.116	1311.44	145.001	44.1096	91.2144	57.9528	448.305
	399.115	24.9535	70.9282	61.7124	37.0072	25.0409	975.145	17.7644	66.151	273.324	697.281	74.9002	63.175	17.5178	10.6728	47.368	779.162	1311.46	145.176	44.1354	91.2198	57.9805	448.332
	399.12	24.9579	70.9562	61.7179	37.0516	25.056	975.169	17.7695	66.219	273.416	697.315	74.933	63.1885	17.5497	10.6959	47.4385	779.168	1311.55	145.208	44.1543	91.2252	58.2181	448.34
	399.125	24.9625	70.9613	61.8591	37.0988	25.0689	975.201	17.8622	66.2248	273.565	697.366	74.9703	63.3627	17.6013	10.7006	47.452	779.224	1311.55	145.224	44.1838	91.2311	58.2905	448.371
	399.131	24.9908	70.9661	61.868	37.1101	25.0745	975.309	17.8665	66.5514	273.608	697.4	75.0566	63.4751	17.6289	10.714	47.4847	779.229	1311.57	145.246	44.5537	91.3258	58.3346	448.378
	399.243	24.9952	70.971	61.9403	37.1157	25.1589	975.386	17.8707	66.5569	273.68	697.463	75.0862	63.545	17.8546	10.7191	47.5029	779.675	1311.58	145.253	44.5746	91.3303	58.3612	448.388
	399.251	25.0009	70.9781	61.9473	37.1876	25.2505	975.414	17.875	66.8133	273.708	697.808	75.1146	63.6126	17.884	10.736	47.5183	779.725	1311.6	145.258	44.5924	91.3349	58.4151	448.408
	399.255	25.0578	70.9843	61.9552	37.2505	25.3342	975.44	17.8791	66.8185	273.736	697.869	75.1327	63.6461	17.8913	10.7407	47.5318	779.796	1311.62	145.262	44.614	91.3846	58.4361	448.427
	399.259	25.0632	70.9905	61.9854	37.3574	25.3715	975.478	17.9817	67.1297	273.822	697.876	75.1719	63.6676	17.9386	10.7599	47.5461	779.801	1311.64	145.277	44.6376	91.3897	58.4507	448.436
	399.264	25.0675	71.0155	62.0105	37.4283	25.3799	975.502	17.9863	67.2659	273.858	697.927	75.2228	63.6805	17.9454	10.7655	47.8565	779.858	1311.66	145.282	44.7739	91.394	58.4569	448.456
	399.445	25.2148	71.0204	62.0174	37.4433	25.4403	975.521	17.9901	67.2712	273.893	697.986	75.2583	63.6908	17.9732	10.9867	47.8718	779.921	1311.67	145.286	44.7873	91.4794	58.4862	448.473
	399.45	25.2197	71.0256	62.0252	37.67	25.4475	975.582	17.994	67.359	273.939	698.184	75.3109	63.7229	18.0043	10.9918	47.9045	779.929	1311.76	145.322	44.8004	91.484	58.5695	448.487
	399.455	25.2238	71.0694	62.0305	37.6773	25.4532	975.613	18.1413	67.4543	273.964	698.235	75.3606	63.8049	18.0491	10.9974	47.965	780.18	1311.98	145.348	44.8107	91.4889	58.7748	448.513
	399.461	25.2507	71.075	62.0359	37.7473	25.5802	975.734	18.1461	67.5471	273.996	698.244	75.4498	63.8539	18.0662	11.0138	47.9807	780.252	1312	145.409	44.8241	91.4947	58.9277	448.542
	399.542	25.2553	71.0811	62.0511	37.7692	25.6166	975.785	18.3963	67.5528	274.15	698.313	75.4748	63.8921	18.0949	11.0188	48.0054	780.258	1312.02	145.437	44.8396	91.5002	59.1601	448.563
	399.547	25.26	71.1222	62.0564	37.7801	25.6444	975.861	18.4011	67.5908	274.175	698.338	75.4807	64.0315	18.1253	11.0364	48.1725	780.324	1312.03	145.447	44.8481	91.6651	59.178	448.588
	399.552	25.2969	71.1271	62.2041	37.7856	25.7171	975.903	18.405	67.8381	274.201	698.39	75.5202	64.1075	18.1651	11.0417	48.1864	780.329	1312.05	145.452	44.87	91.6697	59.2496	448.609
	399.556	25.3012	71.1422	62.21	37.8258	25.7508	975.93	18.4089	68.1932	274.279	698.444	75.5258	64.1515	18.2005	11.0484	48.198	780.43	1312.05	145.46	45.4269	91.6742	59.3034	448.634
	399.637	25.3333	71.1472	62.2463	37.8619	25.8782	976.034	18.4138	68.3686	274.439	698.472	75.5607	64.1886	18.2387	11.0716	48.2223	780.436	1312.07	145.465	45.4597	91.7675	59.376	448.645
	399.642	25.338	71.1522	62.2525	37.9766	25.8932	976.087	18.5171	68.3736	274.565	698.914	75.6365	64.3089	18.2448	11.0765	48.245	780.507	1312.08	145.469	45.4755	91.7724	59.3915	448.666
	399.647	25.4064	71.475	62.3235	37.9814	25.959	976.117	18.6372	68.5781	274.594	698.92	75.6593	64.3637	18.4423	11.1391	48.2831	780.532	1312.1	145.475	45.492	91.8799	59.456	448.715
	399.651	25.4127	71.4815	62.3292	38.0246	25.9743	976.156	18.6523	68.5835	274.627	699.12	75.6855	64.5663	18.4677	11.145	48.6325	780.563	1312.11	145.484	45.5041	91.8847	59.4852	448.725
	399.752	25.4771	71.5156	62.3613	38.0605	25.9816	976.2	18.678	68.7091	274.682	699.289	75.7091	64.6471	18.4738	11.2287	48.7118	780.639	1312.14	145.489	45.5188	91.8906	59.6172	448.741
	399.757	25.5005	71.5211	62.3666	38.0916	26.0651	976.223	18.6834	68.8682	274.724	699.323	75.7127	64.6885	18.514	11.2385	48.7266	780.644	1312.14	145.505	45.5369	91.9129	59.7675	448.772
	399.762	25.5258	71.5269	62.5812	38.3338	26.0723	976.283	18.6873	69.0092	274.798	699.347	75.7882	64.7508	18.5206	11.2439	48.7364	780.984	1312.16	145.722	45.5531	91.9174	59.9872	448.786
	399.767	25.5311	71.6328	62.588	38.3799	26.0773	976.303	18.8109	69.1194	274.835	699.413	75.8072	64.9314	18.5576	11.2605	48.747	781.116	1312.18	145.739	45.608	91.9217	59.9952	448.812
	399.863	25.537	71.6378	62.5944	38.4142	26.1069	976.495	18.827	69.1312	274.871	699.448	75.8313	64.9585	18.5648	11.2654	48.758	781.121	1312.21	145.75	45.6287	91.9873	60.0372	448.848
	399.867	25.6059	71.6422	62.6108	38.4436	26.1141	976.519	18.8317	69.2676	274.919	699.591	75.8574	65.0293	18.6122	11.2762	48.7664	781.202	1312.24	145.766	45.7538	91.9933	60.0434	448.865
	399.871	25.6135	71.6474	62.617	38.4553	26.1231	976.548	18.9804	69.2729	274.972	699.659	75.8978	65.1315	18.618	11.2818	48.772	781.207	1312.27	145.787	45.7749	91.9977	60.0819	448.889
	399.876	25.6174	71.6522	62.6217	38.4848	26.1832	976.634	18.9853	69.5627	275.014	699.868	75.9607	65.249	18.6488	11.3013	48.7912	781.273	1312.29	145.804	45.8061	92.4082	60.3355	448.907
	399.981	25.6238	71.6711	62.6402	38.5318	26.1895	976.8	18.9891	69.9552	275.066	699.94	75.9773	65.4199	18.655	11.3066	48.8075	781.34	1312.33	145.899	45.8245	92.4129	60.3494	448.917
	399.986	25.6508	71.6763	62.6454	38.5841	26.1954	976.826	18.9932	70.0535	275.121	700.069	76.0134	65.4659	18.6909	11.3192	48.818	781.363	1312.35	145.928	45.845	92.43	60.7251	448.938
	399.99	25.6563	71.6832	62.8751	38.6523	26.3498	976.856	18.9982	70.1566	275.203	700.14	76.0401	65.4832	18.7205	11.3254	48.8898	781.369	1312.37	145.939	45.8582	92.4345	60.7345	448.956
	399.995	25.661	71.6888	62.8812	38.658	26.4274	976.868	19.0036	70.1625	275.234	700.169	76.1204	65.5088	18.7653	11.3485	49.1831	781.49	1312.38	145.95	45.8753	92.4392	60.7407	448.963
	400.241	25.6999	71.7775	63.0534	39.0053	26.5198	976.909	19.153	70.2373	275.273	700.22	76.1527	65.6248	18.7941	11.3541	49.2064	781.542	1312.46	145.956	46.3514	92.4626	60.7706	448.983
	400.245	25.7391	71.7989	63.0606	39.0557	26.5512	976.968	19.1857	70.4115	275.411	700.336	76.209	65.6511	18.8	11.3777	49.2142	781.547	1312.47	145.963	46.3852	92.4675	60.7974	448.995
	400.25	25.7451	71.8041	63.0674	39.083	26.588	977.046	19.1902	70.5387	275.46	700.39	76.2348	65.681	18.8358	11.3837	49.22	781.738	1312.48	145.968	46.4157	92.4723	60.848	449.027
	400.256	25.7492	71.8094	63.0785	39.0895	26.6663	977.155	19.1948	70.8486	275.699	700.501	76.2421	65.6927	18.879	11.4062	49.2572	781.744	1312.49	145.978	46.4304	92.4912	60.8823	449.047
	400.299	26.0254	71.8484	63.2942	39.1514	26.6822	977.186	19.3274	70.8538	275.754	700.519	76.2789	65.7129	19.074	11.4117	49.2704	781.819	1312.51	145.983	46.4428	92.4954	60.8935	449.075
	400.396	26.0302	71.8538	63.3019	39.1568	26.692	977.26	19.3322	71.1285	275.769	700.591	76.3074	65.7328	19.1143	11.4337	49.295	781.901	1312.52	145.988	46.4656	92.4999	60.9236	449.1
	400.401	26.0359	71.8606	63.3151	39.2215	26.7159	977.317	19.3372	71.2563	275.796	700.641	76.3393	65.7483	19.1217	11.4407	49.7212	781.906	1312.54	145.993	46.4785	92.516	61.0773	449.109
	400.407	26.0614	71.8657	63.3217	39.2281	26.7219	977.389	19.4087	71.4394	275.819	700.687	76.4134	65.8922	19.159	11.469	49.7623	781.966	1312.57	146.004	46.4919	92.5206	61.1823	449.131
	400.411	26.0661	71.8954	63.4235	39.2711	26.846	977.414	19.4411	71.4474	275.845	700.736	76.4512	65.9384	19.1662	11.6271	49.7814	781.971	1312.75	146.008	46.5887	92.5379	61.2826	449.148
	400.524	26.1342	71.9009	63.4295	39.2817	26.8561	977.431	19.5358	71.4524	275.901	700.792	76.4755	65.9601	19.1954	11.7567	49.7971	782.042	1312.78	146.014	46.6287	92.5422	61.5142	449.168
	400.529	26.1394	71.9059	63.4355	39.3721	26.8927	977.493	19.5774	71.8767	275.968	700.944	76.4946	66.149	19.2284	11.763	49.8182	782.08	1312.8	146.019	46.7635	92.5478	61.5305	449.183
	400.533	26.1454	71.9111	63.4443	39.3914	26.9345	977.561	19.6669	71.8821	275.993	701.144	76.5141	66.1828	19.2343	11.7779	49.8423	782.085	1312.82	146.163	46.8173	93.0012	61.5573	449.22
	400.539	26.1855	71.9554	63.4509	39.6773	27.0487	977.575	19.6728	72.0541	276.284	701.185	76.5577	66.201	19.2676	11.7833	49.94	782.273	1312.86	146.189	46.8392	93.0063	61.5817	449.24
	400.58	26.19	71.9613	63.4562	39.6898	27.0823	977.721	19.6769	72.0597	276.354	701.294	76.5839	66.2338	19.274	11.7959	49.9688	782.278	1312.87	146.215	47.2724	93.0113	61.5957	449.266
	400.585	26.195	71.9665	63.4686	39.8167	27.1326	977.73	19.7078	72.1283	276.377	701.301	76.6059	66.2828	19.3054	11.8011	49.9899	782.284	1312.89	146.23	47.2947	93.0168	61.607	449.276
	400.59	26.2663	71.9723	63.4742	39.8232	27.2066	977.736	19.7578	72.2245	276.463	701.384	76.6476	66.3743	19.314	11.8419	50.005	782.489	1312.91	146.258	47.312	93.0341	61.6219	449.335
	400.594	26.2709	72.048	63.6034	39.8748	27.2324	977.741	19.7717	72.2307	276.485	701.41	76.6773	66.4286	19.3456	11.8477	50.0126	782.494	1312.93	146.292	47.3237	93.0385	61.6696	449.357
	400.812	26.2761	72.0539	63.6093	39.8899	27.2487	977.798	19.8517	72.236	276.507	701.431	76.8116	66.5698	19.3779	11.8735	50.0241	782.536	1312.97	146.33	47.3395	93.1345	61.688	449.392
	400.817	26.3248	72.0601	63.7578	39.9642	27.3433	977.855	19.8656	72.5724	276.536	701.485	76.817	66.7195	19.4089	11.8788	50.4042	782.542	1312.99	146.361	47.3513	93.1399	62.0667	449.413
	400.822	26.33	72.0833	63.7648	39.9811	27.3832	977.891	19.9382	72.5782	276.619	701.575	76.8443	66.8723	19.4158	11.9086	50.4736	782.612	1313.01	146.369	47.3693	93.1448	62.1276	449.435
	400.826	26.3345	72.0882	63.7718	40.0222	27.4156	977.924	19.944	72.6811	276.658	701.61	76.9002	66.8933	19.4731	11.931	50.4828	782.616	1313.03	146.391	47.6041	93.2874	62.1804	449.443
	400.912	26.399	72.2006	63.7784	40.0549	27.4696	977.939	19.949	73.0414	276.684	701.648	77.0092	66.9065	19.4792	11.937	50.5974	782.656	1313.04	146.409	47.6308	93.2919	62.2364	449.461
	400.918	26.404	72.2075	63.7854	40.2996	27.4794	977.957	19.9536	73.0467	276.71	701.691	77.0142	67.0169	19.8094	11.9557	50.607	782.662	1313.05	146.419	47.6764	93.2968	62.2826	449.483
	400.922	26.4595	72.2124	63.8443	40.3986	27.598	977.988	20.0919	73.2426	276.761	701.919	77.0514	67.0453	19.833	11.9608	50.6567	782.708	1313.07	146.424	47.6948	93.3012	62.31	449.499
	400.928	26.4649	72.248	63.8614	40.5223	27.6287	978.023	20.0964	73.2481	277.142	701.926	77.0795	67.1613	19.8395	11.9669	50.712	782.713	1313.09	146.438	47.7127	93.5621	62.3419	449.509
	400.933	26.4699	72.2536	63.8663	40.5343	27.6353	978.225	20.1004	73.4373	277.166	702.141	77.0955	67.1995	19.8685	11.9903	50.7201	782.788	1313.09	146.443	47.7574	93.5675	62.3547	449.536
	401.055	26.5318	72.2585	63.8759	40.5515	27.7044	978.257	20.1598	73.6225	277.19	702.147	77.1249	67.2219	19.9058	11.9956	50.7492	783.027	1313.11	146.448	47.7848	93.5727	62.3657	449.544
	401.06	26.5502	72.2684	63.8803	40.5985	27.7126	978.276	20.1734	73.6277	277.236	702.222	77.1452	67.2308	19.9349	12.0033	50.7683	783.298	1313.15	146.463	47.7974	93.5775	62.3726	449.566
	401.065	26.5552	72.273	63.9104	40.6074	27.7446	978.327	20.1784	73.8251	277.292	702.357	77.1988	67.2383	19.967	12.0099	50.7801	783.422	1313.16	146.519	47.8577	93.5867	62.391	449.574
	401.069	26.5593	72.2821	63.9158	40.6876	27.7504	978.497	20.1839	73.9672	277.367	702.381	77.2192	67.2437	20.0093	12.0406	50.7956	783.463	1313.19	146.544	47.8787	93.6057	62.4051	449.588
	401.075	26.5878	72.2863	63.9218	40.7058	27.868	978.529	20.2842	73.9727	277.481	702.412	77.2612	67.4883	20.0153	12.0659	50.8257	783.469	1313.2	146.558	47.9019	93.6101	62.4282	449.608
	401.139	26.5923	72.2925	63.9272	40.7109	27.8765	978.68	20.2892	74.1401	277.554	702.449	77.3018	67.5033	20.0404	12.0723	51.0205	783.509	1313.23	146.563	47.9229	93.8732	62.4498	449.627
	401.144	26.8665	72.3197	63.9351	40.7798	27.8824	978.701	20.3139	74.1459	277.603	702.493	77.3539	67.5153	20.0809	12.1003	51.2004	783.513	1313.27	146.568	48.0303	93.8788	62.4835	449.638
	401.149	26.8726	72.3247	63.9396	40.809	27.9727	978.724	20.3193	74.3242	277.662	702.55	77.3835	67.5491	20.087	12.106	51.2091	783.606	1313.29	146.758	48.0568	93.8845	62.8222	449.661
	401.155	26.8777	72.4547	63.9468	40.9283	27.9801	978.735	20.3243	74.4218	277.789	702.916	77.4398	67.5837	20.1283	12.1546	51.2525	783.611	1313.38	146.767	48.1098	94.1236	62.956	449.677
	401.324	26.9581	72.4921	63.9613	40.9345	28.0449	978.742	20.4483	74.5067	277.83	702.962	77.4706	67.6328	20.1343	12.1602	51.2634	783.78	1313.39	146.8	48.1497	94.1284	62.9926	449.698
	401.329	26.9635	72.4981	63.9663	41.1419	28.0563	978.748	20.4533	74.5126	277.866	702.99	77.5206	67.6635	20.1749	12.2057	51.2767	784.001	1313.41	146.817	48.1873	94.1461	63.0445	449.71
	401.333	26.9676	72.5032	63.9721	41.217	28.1665	978.855	20.4591	74.5178	277.896	703.015	77.5279	67.6906	20.2161	12.2116	51.2975	784.006	1313.45	146.825	48.5647	94.1504	63.0505	449.729
	401.338	26.9968	72.5249	63.9775	41.222	28.1782	978.883	20.6385	74.6461	277.931	703.061	77.6056	67.8926	20.2224	12.2445	51.3376	784.022	1313.47	146.829	48.6013	94.1547	63.1048	449.776
	401.515	27.0017	72.5299	64.0834	41.2693	28.1861	978.917	20.6428	74.9267	277.962	703.13	77.6256	67.9439	20.41	12.4812	51.5791	784.091	1313.48	146.834	48.6389	94.1593	63.1245	449.795
	401.52	27.0095	72.5547	64.0901	41.3103	28.2486	978.946	20.6469	75.2164	277.978	703.208	77.7795	68.0266	20.46	12.4872	51.594	784.097	1313.5	146.853	48.7289	94.2193	63.1363	449.807
	401.525	27.0437	72.5602	64.0962	41.3542	28.2553	978.989	20.699	75.6142	278.041	703.271	77.8096	68.0733	20.4665	12.5114	51.6158	784.142	1313.51	146.866	48.7531	94.2247	63.1558	449.834
	401.53	27.0486	72.5656	64.1141	41.3756	28.2602	979.084	20.8262	75.62	278.101	703.35	77.8156	68.0993	20.5272	12.5179	51.6392	784.177	1313.55	146.88	48.7629	94.2305	63.2252	449.849
	401.535	27.0998	72.5989	64.1198	41.3827	28.28	979.205	20.8312	75.9444	278.185	703.56	77.8562	68.235	20.5539	12.5238	51.663	784.183	1313.57	146.897	48.7786	94.2364	63.2346	449.874
	401.636	27.1042	72.6048	64.1433	41.4444	28.3017	979.232	20.8355	76.1837	278.378	703.619	77.871	68.2618	20.5599	12.5445	51.689	784.254	1313.79	146.905	48.7903	94.2414	63.3228	449.886
	401.641	27.1648	72.6105	64.1648	41.5592	28.423	979.37	20.9224	76.7217	278.407	703.799	77.9656	68.2923	20.5893	12.5551	51.7023	784.259	1313.81	146.91	48.8139	94.7621	63.3426	449.91
	401.645	27.1988	72.6173	64.1701	41.7933	28.4412	979.384	20.9272	76.9139	278.49	703.805	78.0202	68.4233	20.5961	12.5604	51.7683	784.476	1313.83	146.926	48.8281	94.7673	63.5169	449.937
	401.649	27.2044	72.6377	64.2174	41.8203	28.5823	979.422	20.9315	76.9196	278.534	703.876	78.1947	68.4529	20.6226	12.5678	52.0779	784.481	1313.86	146.932	48.8476	94.7719	63.5626	449.962
	401.707	27.2865	72.643	64.2381	41.8348	28.5927	979.44	21.0415	77.2506	278.561	703.928	78.2005	68.6245	20.6598	12.5836	52.1218	784.635	1313.87	146.951	48.8696	94.7767	63.7049	449.981
	401.714	27.2919	72.6479	64.2446	41.9066	28.5991	979.474	21.0458	77.574	278.596	703.961	78.2458	68.6413	20.6661	12.589	52.1322	784.64	1313.87	146.97	49.3455	94.8422	63.7136	450.003
	401.718	27.2968	72.653	64.3659	41.9293	28.678	979.558	21.0497	77.5796	278.692	703.968	78.3023	68.6584	20.6966	12.6122	52.1983	784.739	1313.9	147.039	49.4224	94.8471	63.9015	450.026
	401.722	27.3455	72.6807	64.3723	41.9513	28.6872	979.623	21.0541	77.9217	278.713	704.154	78.3913	68.8295	20.7311	12.6233	52.3289	784.82	1313.9	147.098	49.4968	94.8521	63.9218	450.053
	401.831	27.3505	72.7556	64.3934	42.0348	28.745	979.712	21.1919	77.927	278.745	704.162	78.428	68.8544	20.8201	12.6281	52.5115	784.824	1313.92	147.122	49.5085	95.253	63.9436	450.079
	401.836	27.3552	72.761	64.3995	42.0534	28.7557	979.734	21.3415	77.9328	278.781	704.216	78.4336	68.884	20.8278	12.6481	52.5346	784.893	1313.93	147.151	49.5325	95.258	63.9605	450.092
	401.84	27.4046	72.7661	64.4296	42.093	28.7608	979.768	21.3466	77.9881	278.832	704.276	78.4735	68.9012	20.8822	12.6543	52.5568	784.94	1313.96	147.157	49.5548	95.2654	63.9854	450.1
	401.844	27.4096	72.7862	64.4355	42.1086	28.7936	979.868	21.3654	77.995	279.209	704.319	78.5075	69.1267	20.9978	12.6601	52.6031	785.162	1313.99	147.194	49.5707	95.2709	63.9999	450.118
	401.986	27.4667	72.7912	64.6878	42.1257	28.8032	979.902	21.4066	78.0001	279.27	704.515	78.5135	69.1507	21.0038	12.6817	52.6198	785.325	1314.01	147.207	49.6323	95.2764	64.0227	450.13
	401.992	27.471	72.7965	64.6955	42.1445	28.809	979.927	21.5159	78.1106	279.311	704.639	78.6251	69.1856	21.0515	12.6867	52.6515	785.33	1314.04	147.222	49.6609	95.5137	64.059	450.141
	401.996	27.4752	72.8022	64.7739	42.2934	28.8566	979.966	21.5206	78.1179	279.363	704.732	78.6512	69.4238	21.0746	12.7481	52.6975	785.445	1314.06	147.227	49.6954	95.5194	64.1634	450.172
	402.001	27.4807	72.8473	64.7814	42.3106	29.0188	980.062	21.5253	78.1235	279.378	704.83	78.6577	69.4651	21.0806	12.7736	52.7144	785.451	1314.07	147.231	49.7169	95.5247	64.1701	450.184
	402.156	27.5415	72.8528	64.7928	42.5822	29.0646	980.111	21.5315	78.5502	279.404	704.866	78.6766	69.5203	21.1299	12.7788	52.725	785.519	1314.1	147.237	49.7354	95.8416	64.2149	450.21
	402.16	27.5464	72.8731	64.799	42.6001	29.0745	980.136	21.5366	78.5558	279.424	704.919	78.778	69.5437	21.1656	12.8093	52.9786	785.524	1314.13	147.241	49.7567	95.8467	64.2514	450.228
	402.165	27.5513	72.8786	64.87	42.6551	29.1299	980.262	21.6101	79.3436	279.474	704.993	78.8014	69.5702	21.2086	12.8153	52.9859	785.575	1314.16	147.255	49.7737	95.9127	64.3716	450.256
	402.17	27.5749	72.9783	64.8756	42.6926	29.1684	980.275	21.6144	79.6466	279.501	705.045	78.8522	69.5846	21.2332	12.849	52.9927	785.663	1314.19	147.339	49.803	95.9183	64.5569	450.265
	402.175	27.5792	73.01	64.882	42.6984	29.1759	980.293	21.6189	79.6522	279.536	705.076	78.8791	69.5911	21.239	12.8551	53.0089	785.711	1314.21	147.354	49.8246	95.923	64.6354	450.275
	402.182	27.7792	73.0152	64.9198	42.7451	29.2605	980.324	21.7349	79.7175	279.807	705.145	78.9548	69.7505	21.2717	12.9517	53.0274	785.9	1314.23	147.398	49.8427	95.98	64.6435	450.308
	402.35	27.7869	73.0202	64.9254	42.7709	29.2958	980.345	21.7392	79.7228	279.846	705.239	79.0135	69.7734	21.3015	12.9572	53.0569	785.906	1314.27	147.408	49.9613	95.9851	64.6774	450.32
	402.377	27.7918	73.0392	64.9314	42.7846	29.3341	980.541	21.7429	80.3784	279.881	705.282	79.0528	69.8158	21.3338	13.0007	53.0652	786.063	1314.29	147.42	49.9963	95.9902	64.6948	450.336
	402.383	27.8218	73.0444	64.9593	42.7906	29.341	980.561	21.8564	80.4456	279.923	705.369	79.1463	70.0016	21.3817	13.0061	53.4795	786.068	1314.3	147.425	50.0382	95.9969	64.7287	450.351
	402.388	27.8283	73.1192	64.9651	42.8345	29.3478	980.606	21.8623	80.4513	279.959	705.407	79.1789	70.0423	21.3883	13.042	53.5373	786.073	1314.32	147.593	50.0511	96.3125	64.7439	450.389
	402.393	27.8803	73.1246	65.1445	42.8813	29.3928	980.762	21.8958	80.9815	279.991	705.446	79.2258	70.0691	21.7019	13.0476	53.5712	786.116	1314.34	147.605	50.0724	96.3174	64.7669	450.399
	402.398	27.8869	73.1505	65.151	42.9252	29.5073	980.816	21.9012	80.9873	280.004	705.507	79.2532	70.1218	21.7259	13.0727	53.6137	786.121	1314.36	147.613	50.3572	96.3223	64.7804	450.426
	402.402	27.8917	73.1588	65.2253	43.3419	29.5433	980.843	21.905	81.359	280.05	705.709	79.2703	70.1483	21.7321	13.0785	53.6361	786.193	1314.38	147.635	50.381	96.5634	64.788	450.462
	402.407	27.9454	73.1863	65.231	43.3572	29.6397	980.904	22.0219	81.3647	280.068	705.716	79.2968	70.1573	21.8095	13.0992	53.6538	786.197	1314.4	147.641	50.3939	96.5683	64.809	450.469
	402.476	27.9503	73.1914	65.2359	43.3795	29.646	980.951	22.0262	81.637	280.118	705.829	79.3518	70.3115	21.8163	13.1042	53.6727	786.249	1314.43	147.646	50.476	96.5729	64.8231	450.49
	402.649	27.9555	73.2163	65.2541	43.3984	29.7261	981.017	22.03	81.6426	280.155	705.837	79.3749	70.3244	21.8556	13.1194	53.6964	786.254	1314.5	147.729	50.4946	96.5792	65.3824	450.528
	402.654	28.0044	73.2219	65.2595	43.4375	29.7403	981.04	22.0344	81.987	280.194	705.903	79.4135	70.3309	21.8613	13.1252	53.712	786.327	1314.52	147.749	50.5189	96.5839	65.3985	450.537
	402.659	28.01	73.3366	65.3084	43.4634	29.7462	981.104	22.0604	82.3812	280.267	705.996	79.5186	70.3357	21.9031	13.1336	53.7382	786.332	1314.54	147.755	50.5412	97.0105	65.4156	450.56
	402.663	28.0156	73.3421	65.314	43.5059	29.802	981.157	22.1898	82.5377	280.303	706.071	79.5393	70.6177	21.94	13.1406	53.7979	786.405	1314.57	147.76	50.5562	97.0157	65.4313	450.578
	402.669	28.0506	73.3669	65.3184	43.5121	29.8175	981.197	22.1945	82.5439	280.335	706.077	79.6238	70.6456	21.9466	13.1818	53.8188	786.411	1314.57	147.79	50.585	97.0209	65.4393	450.607
	402.869	28.0567	73.3722	65.4021	43.5175	29.8249	981.241	22.2358	83.5798	280.69	706.114	79.6561	70.751	21.9874	13.1877	53.8513	786.809	1314.6	147.807	50.7807	97.0547	65.459	450.629
	402.874	28.0606	73.3787	65.4088	43.5539	29.8616	981.294	22.241	83.5923	280.712	706.189	79.6925	70.8251	21.9934	13.1944	54.0776	786.906	1314.63	147.825	50.8109	97.0598	65.4971	450.656
	402.878	28.1166	73.4589	65.4331	43.5757	29.942	981.328	22.246	85.0782	280.731	706.28	79.7458	70.8896	22.0201	13.3461	54.1499	786.966	1314.75	147.851	50.8306	97.065	65.5533	450.692
	402.883	28.1227	73.4641	65.439	43.7011	29.978	981.348	22.3163	85.3777	280.751	706.704	79.8124	70.9048	22.0976	13.3523	54.1782	787.051	1314.77	147.858	50.8496	97.5177	65.5749	450.714
	402.889	28.1269	73.4687	65.4533	43.8896	29.9847	981.405	22.3218	85.7805	280.836	706.712	79.8683	70.9178	22.2005	13.3591	54.269	787.071	1314.78	147.862	50.8792	97.5229	65.5917	450.724
	402.981	28.1669	73.4994	65.4583	44.0918	30.0783	981.416	22.4119	85.7853	280.912	706.857	79.9064	70.9335	22.3002	13.3792	54.4062	787.076	1314.82	147.888	50.9352	97.5282	65.5985	450.735
	402.986	28.1714	73.5051	65.4664	44.1013	30.1371	981.59	22.4444	86.736	280.961	706.864	79.9116	70.9449	22.3526	13.3842	54.4376	787.305	1314.84	147.922	50.9596	97.5533	65.6166	450.755
	402.991	28.1757	73.6318	65.4721	44.139	30.2153	981.616	22.4577	87.4964	281.011	706.942	79.9691	71.1747	22.3597	13.4047	54.4628	787.311	1314.86	147.93	50.9952	97.5576	65.7982	450.764
	402.996	28.1804	73.6375	65.4781	44.1449	30.2766	981.639	22.4721	87.5025	281.08	706.979	80.0112	71.2624	22.4914	13.4092	54.4854	787.317	1314.89	147.955	51.0486	97.5626	65.9286	450.794
	403.062	28.2482	73.643	65.5317	44.1923	30.2846	981.703	22.4939	87.8846	281.176	707.016	80.0173	71.2697	22.5172	13.4275	54.5018	787.322	1314.95	148.059	51.1161	97.5691	66.0045	450.803
	403.087	28.4736	73.6487	65.5376	44.2556	30.336	981.77	22.4993	88.4634	281.195	707.023	80.0513	71.2741	22.5233	13.4326	54.524	787.589	1314.97	148.075	51.1407	97.5749	66.104	450.837
	403.091	28.4792	73.6784	65.5472	44.2608	30.3943	981.799	22.5048	88.4691	281.231	707.062	80.0568	71.3007	22.5598	13.4389	54.542	787.594	1314.99	148.128	51.1758	97.5814	66.1623	450.845
	403.096	28.4833	73.6834	65.5527	44.3009	30.4231	981.816	22.6051	89.6603	281.282	707.093	80.0952	71.3815	22.5951	13.4573	54.5491	787.667	1315.03	148.144	51.2016	97.627	66.1703	450.866
	403.1	28.4889	73.6909	65.6487	44.3379	30.4304	981.881	22.6102	89.9315	281.326	707.201	80.1559	71.4333	22.6268	13.4639	54.5644	787.674	1315.05	148.166	51.2362	97.6318	66.2273	450.88
	403.165	28.5299	73.6966	65.6543	44.3739	30.5359	981.951	22.614	89.9372	281.388	707.46	80.1739	71.4596	22.6556	13.7174	54.5717	787.757	1315.07	148.182	51.2469	97.6364	66.2381	450.898
	403.17	28.5345	73.7009	65.6596	44.3792	30.5995	981.97	22.6917	89.9436	281.47	707.535	80.2335	71.4664	22.6835	13.7234	54.5949	787.762	1315.09	148.207	51.2722	97.788	66.268	450.921
	403.174	28.5396	73.751	65.6654	44.496	30.6069	982.096	22.805	90.367	281.507	707.57	80.2399	71.4708	22.7218	13.7292	54.7348	787.83	1315.11	148.237	51.2906	97.7936	66.2877	450.939
	403.179	28.5773	73.7563	65.7725	44.54	30.6871	982.166	23.0075	90.3732	281.554	707.625	80.2903	71.6547	22.7544	13.7428	54.7546	787.836	1315.29	148.258	51.3169	97.7986	66.2941	450.955
	403.183	28.5819	73.7615	65.7782	44.7152	30.7418	982.193	23.0119	90.3795	281.602	707.738	80.4077	71.7581	22.8072	13.7479	54.7636	787.885	1315.32	148.264	51.3302	98.2036	66.319	450.997
	403.387	28.5871	73.7668	65.8324	44.8035	30.8052	982.408	23.0412	90.4727	281.807	707.786	80.4437	71.8196	22.8472	13.7655	54.7811	787.89	1315.34	148.269	51.3401	98.2092	66.3422	451.006
	403.393	28.6165	73.7819	65.8382	44.8306	30.8482	982.424	23.0459	90.4782	282.031	707.933	80.4493	71.9059	22.8537	13.7711	55.2181	788.058	1315.37	148.282	51.3706	98.2135	66.4992	451.049
	403.399	28.6211	73.7866	65.8821	44.8652	30.9001	982.45	23.1849	90.7159	282.077	707.975	80.4765	71.9476	23.0381	13.796	55.2447	788.068	1315.39	148.311	51.4008	98.2335	66.6823	451.074
	403.404	28.6564	73.792	65.8871	44.8987	30.943	982.462	23.1894	90.8825	282.096	707.999	80.5202	71.9779	23.0711	13.8023	55.2542	788.223	1315.4	148.342	51.8648	98.2381	66.7254	451.098
	403.608	28.661	73.8192	65.8953	44.9254	30.9508	982.483	23.2098	90.8881	282.143	708.069	80.5641	72.0063	23.1025	13.8198	55.2892	788.333	1315.44	148.39	51.8927	98.6337	66.8279	451.115
	403.612	28.6667	73.8251	65.9236	44.931	31.0031	982.666	23.347	91.2282	282.164	708.078	80.6052	72.0214	23.1404	13.8257	55.3266	788.338	1315.46	148.446	51.9111	98.639	66.9443	451.151
	403.617	28.7636	73.9468	65.9293	44.9678	31.0145	982.683	23.3525	91.4031	282.183	708.127	80.6372	72.1749	23.2186	13.8475	55.3422	788.445	1315.48	148.471	51.978	98.9849	66.9845	451.159
	403.622	28.7692	73.9524	66.092	44.9796	31.0873	982.75	23.358	91.7494	282.282	708.191	80.6744	72.2161	23.2639	13.8531	55.3539	788.486	1315.5	148.481	51.9986	98.9901	67	451.185
	403.708	28.7731	73.9597	66.0992	45.0192	31.178	982.81	23.4094	92.2294	282.317	708.317	80.6966	72.2543	23.2702	13.891	55.3779	788.491	1315.52	148.487	52.0151	98.9957	67.029	451.217
	403.713	28.8181	73.9656	66.1591	45.062	31.1859	982.833	23.478	139.755	282.369	708.42	80.7659	72.3775	23.3071	13.9322	55.3874	788.525	1315.54	148.54	52.034	99.0191	67.0357	451.227
	403.717	28.823	73.9717	66.1645	45.086	31.2649	982.925	23.4834	142.068	282.419	708.529	80.8048	72.3893	23.345	13.9375	55.4286	788.532	1315.55	148.552	52.0597	99.0236	67.1179	451.261
	403.721	28.828	73.9788	66.1703	45.0928	31.3234	982.953	23.4873	144.397	282.458	708.61	80.843	72.4178	23.3515	13.9684	55.4757	788.845	1315.56	148.568	52.0744	99.0289	67.1795	451.279
	403.724	28.8845	73.9861	66.3443	45.2857	31.4073	983.005	23.4933	144.454	282.501	708.665	80.8834	72.4931	23.3722	13.9738	55.7983	789.073	1315.62	148.579	52.1044	99.2755	67.1995	451.306
	403.728	28.8893	74.0162	66.3528	45.294	31.4213	983.076	23.4979	145.44	282.624	708.696	80.9103	72.6047	23.4295	13.9863	55.8138	789.078	1315.63	148.584	52.1224	99.28	67.53	451.314
	403.733	28.8945	74.0212	66.3596	45.3282	31.4267	983.134	23.5257	146.811	282.657	708.797	80.9708	72.6914	23.4377	13.9917	55.8263	789.118	1315.64	148.606	52.3792	99.2854	67.55	451.34
	403.75	28.9798	74.0273	66.4899	45.3821	31.4835	983.172	23.5302	147.658	282.701	708.886	81.0365	72.8497	23.61	14.0093	55.8397	789.122	1315.65	148.612	52.4074	99.2906	67.5575	451.357
	403.755	28.9852	74.061	66.496	45.5231	31.4926	983.189	23.5338	148.702	282.729	708.893	81.0671	72.8748	23.6465	14.0147	55.8671	789.193	1315.66	148.617	52.4327	99.3157	67.7415	451.364
	403.984	28.9896	74.0664	66.504	45.5287	31.553	983.23	23.6584	149.058	282.858	708.977	81.1099	72.8904	23.6533	14.0525	55.8869	789.199	1315.68	148.629	52.4585	99.3205	67.7601	451.383
	403.989	29.0484	74.0721	66.5098	45.6001	31.5592	983.25	23.6813	149.213	282.966	709.042	81.1574	72.934	23.7923	14.0586	55.906	789.261	1315.7	148.634	52.4892	99.3264	67.7683	451.39
	403.993	29.0532	74.0771	66.5167	45.6431	31.7128	983.408	23.6864	149.511	283.052	709.119	81.2016	72.9883	23.7985	14.2374	55.9315	789.267	1315.72	148.638	52.5221	99.8138	67.841	451.414
	403.998	29.2621	74.0837	66.614	45.6894	31.7405	983.424	23.691	150.016	283.088	709.125	81.2475	73.0294	23.8348	14.2434	55.9699	789.477	1315.75	148.643	52.5397	99.8189	67.8593	451.429
	404.003	29.2664	74.1002	66.6196	45.7316	31.7701	983.508	23.8107	150.033	283.124	709.205	81.4002	73.0562	23.8414	14.3167	55.9853	789.484	1315.79	148.658	52.5786	99.8238	67.8965	451.445
	404.148	29.2706	74.1052	66.6252	45.7478	31.8723	983.544	23.8153	150.165	283.175	709.413	81.453	73.1586	23.8855	14.3221	55.9987	789.677	1315.83	148.669	52.866	99.9301	67.9036	451.463
	404.153	29.2755	74.112	66.6341	45.7792	31.9042	983.568	23.8797	150.416	283.219	709.472	81.5039	73.3397	23.8915	14.3434	56.0131	789.682	1315.85	148.674	52.8903	99.9346	67.9244	451.47
	404.157	29.3462	74.1171	66.641	45.7854	31.9112	983.611	23.8854	150.796	283.506	709.48	81.5119	73.3934	23.9252	14.3487	56.0226	789.769	1315.87	148.708	52.9151	99.9641	67.9386	451.491
	404.162	29.3512	74.1224	66.6982	45.8147	31.9177	983.714	23.8896	150.871	283.553	709.546	81.6209	73.4085	23.9699	14.3688	56.4543	789.774	1315.89	148.714	52.9255	99.9689	68.0669	451.522
	404.26	29.3564	74.1553	66.7046	45.8948	31.9896	983.733	23.9067	151.098	283.611	709.586	81.6279	73.4309	24.0055	14.3741	56.4724	789.849	1315.94	148.755	52.9344	100.402	68.1217	451.532
	404.265	29.3903	74.1608	66.8049	45.9215	32.0436	983.748	23.912	151.366	283.636	709.672	81.6571	73.5514	24.0614	14.3904	56.4868	789.853	1315.97	148.804	52.9455	100.407	68.2748	451.55
	404.269	29.3949	74.1663	66.8105	45.9545	32.0565	983.765	24.1592	151.892	283.654	709.68	81.7018	73.5767	24.0677	14.3957	56.5067	789.924	1315.98	148.837	52.9626	100.412	68.5629	451.578
	404.274	29.4012	74.2768	66.8843	46.0191	32.1517	983.772	24.1631	152.175	283.692	709.734	81.7692	73.5851	24.0935	14.4182	56.5331	789.929	1315.99	149.043	52.9782	100.462	68.6128	451.588
	404.279	29.449	74.2824	66.8902	46.0443	32.1955	984.001	24.167	152.496	283.784	709.892	81.8853	73.5915	24.145	14.4246	56.5505	790.038	1316.02	149.101	52.9992	100.467	68.6352	451.616
	404.4	29.4538	74.288	66.897	46.3892	32.2024	984.04	24.2554	152.526	283.808	709.981	81.9328	73.7856	24.1514	14.4315	56.56	790.168	1316.02	149.11	53.0274	100.771	68.6602	451.64
	404.464	29.4585	74.2982	67.0481	46.3942	32.2076	984.07	24.2612	153.011	283.843	710.057	81.9383	73.8363	24.2075	14.4665	56.5818	790.173	1316.03	149.128	53.0505	100.777	68.6758	451.662
	404.469	29.4638	74.3036	67.0537	46.4123	32.3179	984.087	24.2651	153.119	283.898	710.103	82.0342	73.8845	24.2146	14.4891	56.5928	790.348	1316.05	149.143	53.0769	100.783	68.684	451.7
	404.473	29.4965	74.3092	67.059	46.4171	32.3813	984.116	24.2691	153.537	283.926	710.139	82.0399	74.0026	24.5144	14.4945	56.8752	790.352	1316.06	149.148	53.0895	100.788	68.7024	451.73
	404.477	29.501	74.3754	67.0763	46.439	32.4455	984.134	24.2739	154.344	283.972	710.185	82.0686	74.04	24.5643	14.5227	56.9008	790.431	1316.11	149.168	53.1037	100.867	68.8789	451.747
	404.511	29.5052	74.381	67.0822	46.4823	32.4886	984.141	24.4914	154.911	284.031	710.43	82.0912	74.1361	24.571	14.5277	56.9595	790.437	1316.13	149.173	53.4374	100.872	68.9039	451.77
	404.515	29.5089	74.3868	67.0885	46.4879	32.5342	984.383	24.4956	155.362	284.078	710.515	82.1352	74.1438	24.627	14.5458	56.9855	790.589	1316.16	149.177	53.4793	100.877	68.9942	451.824
	404.52	29.5135	74.4946	67.0937	46.526	32.5433	984.404	24.4998	155.385	284.149	710.674	82.1794	74.1484	24.6334	14.5509	57.008	790.593	1316.18	149.209	53.5037	100.942	69.0598	451.845
	404.648	29.5501	74.5973	67.1283	46.6485	32.5482	984.419	24.5052	155.605	284.202	710.806	82.2104	74.1605	24.661	14.6042	57.0206	790.637	1316.21	149.226	53.532	100.947	69.1868	451.862
	404.653	29.5547	74.6024	67.1339	46.6721	32.5548	984.453	24.5299	156.038	284.281	711.045	82.2159	74.3046	24.6792	14.9014	57.3338	790.641	1316.27	149.245	53.5733	100.952	69.2208	451.873
	404.657	29.5592	74.6074	67.1394	46.6978	32.607	984.502	24.5351	156.142	284.335	711.118	82.2588	74.3955	24.708	14.9073	57.3769	790.686	1316.3	149.249	53.6041	101.412	69.3752	451.896
	404.704	29.565	74.636	67.1458	46.7876	32.7427	984.557	24.7351	156.483	284.528	711.164	82.2968	74.4129	24.7454	14.913	57.3993	790.728	1316.32	149.254	53.6253	101.417	69.4039	451.91
	404.709	29.6271	74.6419	67.1551	46.8256	32.7507	984.572	24.7402	156.652	284.549	711.211	82.3402	74.4389	24.7773	14.9203	57.4705	790.733	1316.35	149.264	53.6422	101.422	69.4266	451.918
	404.714	29.7379	74.6473	67.1603	47.0112	32.8131	984.614	24.7443	156.792	284.575	711.265	82.3461	74.4588	24.8194	14.9392	57.4786	791.248	1316.35	149.272	53.6757	101.467	69.4784	451.929
	404.719	29.7422	74.6698	67.1739	47.0177	32.8218	984.702	24.7953	157.224	284.597	711.336	82.3847	74.5988	24.8676	14.9448	57.5257	791.253	1316.38	149.276	54.2488	101.472	69.4991	451.95
	404.801	29.7473	74.6752	67.1788	47.1333	32.8697	984.828	24.8617	157.425	284.635	711.497	82.4334	74.6907	25.1513	14.964	57.5489	791.402	1316.38	149.281	54.2634	101.523	69.5828	451.969
	404.805	29.8136	74.6809	67.2013	47.15	32.9123	984.839	24.8763	157.836	284.838	711.52	82.468	74.7428	25.1758	14.9689	57.5875	791.408	1316.41	149.318	54.2762	101.557	69.624	451.977
	404.81	29.8202	74.7056	67.2075	47.1562	32.9244	984.869	24.8803	158.008	284.886	711.526	82.5025	74.7779	25.2102	14.9833	57.6842	791.448	1316.5	149.324	54.2896	101.562	69.8093	451.994
	404.815	29.8242	74.7108	67.2829	47.1906	32.9304	984.887	24.8842	158.317	284.979	711.808	82.5531	74.8757	25.217	14.988	57.6972	791.498	1316.52	149.328	54.3045	101.637	69.8625	452.002
	404.909	29.8869	74.7188	67.2964	47.213	32.9862	984.926	25.1428	158.569	285.107	711.816	82.6558	74.9492	25.2687	15.0131	57.7137	791.502	1316.57	149.341	54.3262	101.642	69.8847	452.019
	404.914	29.9796	74.7574	67.302	47.2551	33.0115	984.967	25.1472	159.182	285.131	712.062	82.7026	75.0274	25.2747	15.0187	58.185	791.691	1316.58	149.522	54.3408	101.646	70.1541	452.035
	404.918	29.9846	74.7625	67.4611	47.2807	33.108	985	25.1514	159.248	285.153	712.068	82.7497	75.0687	25.3233	15.0264	58.2064	791.697	1316.61	149.535	54.361	101.949	70.1702	452.046
	404.923	29.9892	74.8053	67.4665	47.3672	33.142	985.129	25.2053	159.662	285.174	712.138	82.7703	75.0916	25.3543	15.0455	58.2229	792.003	1316.62	149.55	54.3822	101.954	70.1893	452.067
	404.955	30.1041	74.8102	67.4754	47.3724	33.2474	985.168	25.2099	159.677	285.23	712.16	82.855	75.1265	25.3608	15.0509	58.2439	792.008	1316.65	149.56	54.4044	101.959	70.2263	452.085
	404.959	30.1091	74.8151	67.4988	47.4433	33.3165	985.31	25.3202	160.067	285.252	712.266	82.901	75.25	25.383	15.0708	58.2693	792.079	1316.74	149.565	54.8595	101.965	70.2832	452.098
	404.964	30.1151	74.8488	67.5073	47.4638	33.3539	985.333	25.3372	160.103	285.283	712.32	82.938	75.2951	25.4204	15.0761	58.3018	792.084	1316.76	149.587	54.8821	101.969	70.2922	452.119
	405.062	30.1471	74.8542	67.5254	47.5251	33.3616	985.431	25.3697	160.232	285.356	712.42	82.9807	75.3912	25.502	15.1106	58.4343	792.125	1316.78	149.644	54.9064	102.483	70.4915	452.141
	405.067	30.1515	74.9674	67.5307	47.7403	33.4718	985.438	25.4074	160.605	285.398	712.689	83.0277	75.4517	25.508	15.1171	58.4452	792.13	1316.79	149.66	54.9234	102.489	70.8607	452.163
	405.072	30.1558	74.9728	67.5589	47.7633	33.4915	985.444	25.4816	160.668	285.535	712.762	83.0834	75.6187	25.6191	15.1469	58.4643	792.17	1316.81	149.73	54.9562	102.494	70.9191	452.172
	405.077	30.1604	74.9901	67.5646	47.7892	33.4971	985.544	25.4877	160.735	285.639	712.991	83.0896	75.6442	25.6256	15.1658	58.4729	792.19	1316.83	149.748	55.0037	102.586	70.927	452.197
	405.176	30.2215	74.9956	67.8447	47.8377	33.5607	985.674	25.5953	160.748	285.701	713.098	83.1479	75.664	25.6861	15.1714	58.7879	792.196	1316.85	149.76	55.0262	102.591	70.9697	452.205
	405.181	30.2852	75.0014	67.8504	47.8742	33.5717	985.695	25.7125	160.949	285.734	713.108	83.1747	75.6793	25.7944	15.1913	58.8298	792.226	1316.87	149.772	55.0423	102.595	70.9935	452.242
	405.186	30.2898	75.0073	67.857	47.8987	33.5786	985.742	25.7167	161.416	285.753	713.156	83.1804	75.7011	25.8182	15.1968	58.8504	792.305	1316.99	149.777	55.0673	102.644	71.0138	452.25
	405.303	30.2946	75.0139	67.8662	47.9221	33.6867	985.793	25.7212	161.536	285.788	713.223	83.3091	75.7386	25.8745	15.2225	58.8864	792.767	1317.01	149.781	55.0993	103.263	71.0261	452.3
	405.309	30.324	75.0354	67.8723	47.9682	33.7826	985.839	25.9015	161.746	285.837	713.26	83.4274	75.7488	25.8813	15.3389	58.914	792.828	1317.04	149.786	55.1207	103.268	71.042	452.312
	405.313	30.3285	75.0405	67.8902	47.9736	33.8173	985.896	25.9054	161.777	286.149	713.516	83.443	75.937	25.9229	15.3455	58.9547	792.906	1317.05	149.79	55.1456	103.273	71.0663	452.337
	405.318	30.407	75.0649	67.8966	48.0112	33.8638	985.912	25.9094	161.831	286.177	713.523	83.4487	75.9824	25.929	15.5074	58.9728	792.964	1317.12	149.795	55.4115	103.277	71.1093	452.345
	405.45	30.4289	75.0695	67.9046	48.095	33.8793	986.12	25.9146	162.261	286.195	713.705	83.473	76.0177	25.9776	15.5131	58.9842	792.969	1317.12	149.799	55.4309	103.283	71.2323	452.367
	405.455	30.4334	75.2698	67.9102	48.1025	33.9384	986.143	26.1209	162.512	286.228	713.711	83.5032	76.1818	25.9844	15.5205	59.0018	793.143	1317.14	149.804	55.7323	103.658	71.3692	452.423
	405.459	30.4393	75.2754	67.9167	48.4801	33.9979	986.156	26.1314	163.063	286.295	713.904	83.5374	76.1987	26.0333	15.5267	59.0203	793.148	1317.14	149.81	55.7611	103.678	71.3887	452.448
	405.465	30.4868	75.2805	67.9846	48.5041	34.0806	986.182	26.1357	163.11	286.331	713.911	83.6168	76.2415	26.041	15.5567	59.4221	793.276	1317.17	149.837	55.7809	103.683	71.7011	452.456
	405.532	30.4925	75.2854	67.9902	48.5102	34.0913	986.22	26.1403	163.32	286.355	713.957	83.6476	76.2569	26.0751	15.5619	59.4565	793.281	1317.18	149.843	55.8029	103.96	71.7179	452.483
	405.539	30.5391	75.2911	67.996	48.6159	34.1226	986.271	26.264	163.44	286.386	714.016	83.653	76.2704	26.1043	15.5948	59.4835	793.483	1317.21	149.999	55.8169	103.965	71.7407	452.517
	405.543	30.544	75.2969	68.0218	48.6542	34.1855	986.293	26.5762	163.775	286.42	714.085	83.6739	76.3783	26.138	15.6003	59.5582	793.489	1317.23	150.011	55.8284	104.165	71.7609	452.529
	405.548	30.5728	75.3023	68.0272	48.6596	34.1942	986.382	26.6063	163.86	286.437	714.127	83.7212	76.4342	26.1732	15.6272	59.5795	793.551	1317.23	150.018	55.8422	104.169	71.788	452.547
	405.626	30.5772	75.308	68.0343	48.6963	34.2	986.467	26.6111	163.903	286.477	714.214	83.7378	76.4485	26.2528	15.6347	59.5991	793.556	1317.26	150.022	55.8568	104.174	71.7957	452.566
	405.632	30.6185	75.3136	68.0629	48.7341	34.2654	986.513	26.6163	164.065	286.546	714.244	83.7754	76.6178	26.2595	15.6614	59.6331	793.621	1317.28	150.037	55.8762	104.18	71.8041	452.573
	405.637	30.6229	75.3415	68.0676	48.7429	34.329	986.557	26.8664	164.086	286.622	714.275	83.8037	76.6458	26.4	15.667	59.6678	793.627	1317.28	150.064	55.9006	104.239	71.8588	452.59
	405.747	30.6487	75.3465	68.073	48.8588	34.4212	986.603	26.9797	164.419	286.65	714.537	83.8101	76.7626	26.4685	15.7029	59.6907	793.921	1317.36	150.072	56.0468	104.245	71.9094	452.618
	405.752	30.6536	75.3515	68.2858	49.0699	34.4318	986.693	26.9838	164.442	286.756	714.639	83.8482	76.8042	26.5215	15.7088	59.7328	793.927	1317.39	150.077	56.0625	104.249	72.0997	452.627
	405.757	30.9818	75.4032	68.2927	49.1225	34.4377	986.734	26.9878	164.506	286.783	714.693	83.9016	76.8744	26.5538	15.7145	59.874	794.124	1317.39	150.087	56.0736	104.338	72.2752	452.647
	405.921	30.987	75.4084	68.6154	49.1831	34.534	986.793	27.1508	164.876	286.866	714.7	84.0001	76.9707	26.5605	15.7304	59.9081	794.129	1317.53	150.11	56.0898	104.348	72.309	452.656
	405.926	30.992	75.4145	68.6298	49.2001	34.5607	986.815	27.2745	164.953	287.216	714.852	84.0795	76.9873	26.6161	15.7351	59.9259	794.193	1317.55	150.115	56.1043	104.353	72.3446	452.682
	405.931	31.0339	75.4212	68.6359	49.2203	34.5974	986.843	27.3096	164.991	287.265	714.858	84.1274	77.0183	26.6566	15.7412	59.9647	794.198	1317.57	150.142	56.4739	104.752	72.44	452.693
	405.936	31.0393	75.5163	68.6508	49.3111	34.6032	986.95	27.3219	165.142	287.296	714.961	84.1328	77.1157	26.6631	15.7583	60.0438	794.298	1317.58	150.194	56.519	104.758	72.4738	452.703
	405.941	31.0436	75.5217	68.6564	49.3165	34.6092	987.072	27.338	165.388	287.333	714.968	84.2163	77.1988	26.6971	15.7639	60.0535	794.304	1317.61	150.203	56.5379	104.763	72.518	452.728
	405.997	31.0786	75.5264	68.7688	49.3559	34.6692	987.084	27.4101	165.414	287.363	715.033	84.2579	77.236	26.7183	15.7698	60.1215	794.371	1317.61	150.208	56.5571	104.958	72.5489	452.751
	406.002	31.0998	75.5613	68.7752	49.361	34.677	987.151	27.4132	165.572	287.395	715.201	84.3224	77.2424	26.7525	15.8942	60.3982	794.376	1317.63	150.223	56.5738	104.962	72.5558	452.779
	406.006	31.1044	75.5666	68.7806	49.3657	34.6819	987.205	27.5398	165.667	287.407	715.235	84.3582	77.247	26.7852	15.9004	60.4062	794.427	1317.63	150.228	56.6072	104.968	72.6935	452.808
	406.01	31.1678	75.5722	68.7862	49.4318	34.779	987.252	27.5439	165.78	287.459	715.362	84.3644	77.3759	26.7911	15.9535	60.4129	794.721	1317.66	150.246	56.6304	105.321	72.7317	452.834
	406.014	31.2004	75.6183	68.8042	49.4619	34.8372	987.293	27.5624	165.799	287.491	715.369	84.3992	77.4093	26.8332	15.9597	60.5214	794.928	1317.67	150.251	56.6662	105.326	72.7826	452.855
	406.019	31.2052	75.6243	68.8096	49.4746	34.8926	987.357	27.567	165.831	287.52	715.592	84.4467	77.4423	26.8391	16.056	60.5291	795.007	1317.69	150.339	56.6814	105.331	72.9731	452.873
	406.058	31.2776	75.6299	68.8151	49.5731	34.9428	987.395	27.5961	166.246	287.601	715.599	84.4828	77.6125	26.9016	16.0617	60.548	795.013	1317.71	150.488	56.7052	105.337	73.1475	452.891
	406.063	31.2819	75.7282	68.854	49.5785	34.949	987.423	27.6727	166.449	287.818	715.647	84.4898	77.7229	26.9076	16.0862	60.5542	795.058	1317.73	150.502	56.7227	105.364	73.1891	452.924
	406.068	31.2882	75.7336	68.8598	49.6666	35.0553	987.448	27.6818	166.479	287.868	715.684	84.5191	77.7363	27.2086	16.0919	60.6027	795.132	1317.74	150.529	56.74	105.369	73.253	452.943
	406.073	31.3231	75.7388	68.9139	49.6725	35.0775	987.647	27.6968	166.497	287.94	715.795	84.5629	77.7562	27.2163	16.1101	60.6103	795.158	1317.75	150.536	56.9296	105.629	73.3644	452.981
	406.279	31.3281	75.7629	68.92	49.8818	35.0834	987.658	27.7716	166.667	287.995	715.885	84.6137	77.8466	27.2722	16.1152	60.6162	795.545	1317.76	150.541	56.9423	105.634	73.4017	453.009
	406.284	31.3748	75.7681	69.0785	49.9151	35.1459	987.665	27.7776	166.977	288.021	715.917	84.6198	77.8646	27.2985	16.1375	60.677	795.631	1317.78	150.545	56.9545	105.639	73.4623	453.022
	406.306	31.3799	75.7725	69.0851	49.9403	35.1967	987.706	27.7828	167.037	288.057	716.292	84.7802	77.9477	27.3047	16.1431	60.9656	795.729	1317.8	150.606	56.9737	105.917	73.835	453.051
	406.311	31.4304	75.781	69.0914	49.9609	35.2289	987.85	27.9258	167.079	288.097	716.298	84.7863	78.024	27.3598	16.208	60.9893	795.839	1317.8	150.617	57.0307	105.923	74.0192	453.068
	406.332	31.4352	75.7987	69.1045	49.9861	35.2355	987.953	27.9305	167.168	288.222	716.349	84.8219	78.0505	27.3665	16.2214	61.0054	795.884	1317.85	150.622	57.191	105.928	74.1317	453.12
	406.336	31.4401	75.8039	69.11	49.9937	35.3308	988.009	27.9354	167.389	288.284	716.399	84.8273	78.1396	27.405	16.2264	61.1061	796.214	1317.88	150.627	57.2098	106.12	74.1401	453.145
	406.36	31.5877	75.8085	69.1411	50.0373	35.3728	988.043	28.1028	167.57	288.321	716.406	84.8577	78.2131	27.4115	16.2414	61.144	796.219	1317.98	150.644	57.2316	106.125	74.1534	453.158
	406.364	31.5929	75.8219	69.147	50.0726	35.4322	988.064	28.107	167.598	288.433	716.495	84.8928	78.2518	27.4379	16.2469	61.1756	796.414	1318.01	150.718	57.247	106.13	74.221	453.179
	406.37	31.6826	75.8266	69.1543	50.115	35.4486	988.183	28.3127	167.908	288.458	716.541	84.8996	78.332	27.4434	16.26	61.1954	796.419	1318.03	150.727	57.2593	106.404	74.4418	453.193
	406.451	31.6892	75.8314	69.1595	50.1207	35.5189	988.216	28.3172	167.945	288.495	716.643	84.9751	78.3552	27.4749	16.2648	61.3082	796.496	1318.05	150.741	57.2709	106.41	74.7471	453.209
	406.723	31.693	75.8847	69.2293	50.1649	35.5586	988.24	28.3217	168.1	288.538	716.75	85.0194	78.3845	27.4808	16.2854	61.3361	796.572	1318.09	150.747	57.2968	106.414	74.795	453.222
	406.728	31.7579	75.8899	69.2686	50.172	35.6628	988.324	28.3762	168.132	288.565	716.826	85.0253	78.4395	27.509	16.376	61.3762	796.635	1318.09	150.762	57.3122	106.419	74.8522	453.247
	406.733	31.7791	75.8954	69.2744	50.254	35.6692	988.358	28.3966	168.226	288.594	717.056	85.0525	78.5861	27.5372	16.3812	61.3976	796.641	1318.12	150.781	57.3377	106.425	74.8769	453.267
	406.738	31.7833	75.9409	69.5321	50.2632	35.7572	988.393	28.47	168.249	288.613	717.063	85.0874	78.6196	27.5676	16.4108	61.4212	797.016	1318.14	150.802	57.4221	106.47	74.8826	453.275
	406.768	31.8218	75.9459	69.5385	50.6456	35.7772	988.434	28.4812	168.317	288.75	717.157	85.1043	78.6342	27.6078	16.4345	61.5642	797.096	1318.15	150.813	57.444	106.643	74.9314	453.299
	406.774	31.8266	75.9517	69.5668	50.6675	35.8457	988.549	28.5004	168.367	288.862	717.234	85.1455	78.6683	27.6144	16.4407	61.5783	797.161	1318.16	150.832	57.4742	106.648	74.955	453.314
	406.878	31.8325	75.9579	69.5737	50.6837	35.8531	988.574	28.6482	168.392	288.929	717.241	85.1525	78.6865	27.8891	16.4794	61.6004	797.166	1318.18	150.858	57.5237	106.942	74.9819	453.335
	406.882	31.8782	75.9853	69.6465	50.7201	35.8593	988.669	28.6621	168.435	288.967	717.288	85.1975	78.7032	27.9365	16.516	61.6487	797.204	1318.21	150.864	57.5436	106.947	75.0207	453.359
	406.887	31.8829	75.9908	69.6524	50.7247	35.9368	988.705	28.6717	168.746	288.988	717.462	85.2811	78.7268	27.9895	16.5212	61.6887	797.285	1318.21	150.868	57.5585	106.953	75.5384	453.375
	406.891	31.8878	76.0115	69.6592	50.778	35.9581	988.753	28.8226	168.809	289.04	717.47	85.3492	78.794	28.0251	16.5543	61.7086	797.291	1318.35	150.872	57.5885	106.958	75.591	453.396
	406.955	31.9611	76.023	69.7832	50.7847	36.0152	988.781	28.8273	168.911	289.249	717.609	85.3656	78.9253	28.0685	16.5599	61.7801	797.746	1318.38	150.887	57.673	107.139	75.6379	453.418
	406.96	31.9658	76.029	69.7917	50.8141	36.0217	988.846	28.8317	169.034	289.327	717.656	85.4139	78.9733	28.0755	16.5847	61.8955	797.751	1318.4	150.891	57.7821	107.144	75.6611	453.441
	406.964	31.971	76.2575	69.8345	50.8666	36.1103	988.874	29.0608	169.152	289.35	717.748	85.4592	79.0493	28.1162	16.6035	61.9198	797.763	1318.43	150.902	58.2103	107.15	75.7053	453.451
	406.97	32.0173	76.2632	69.8413	50.8833	36.2157	989.102	29.0651	169.256	289.425	717.778	85.4652	79.0661	28.136	16.6094	61.94	797.822	1318.44	150.907	58.2379	107.529	75.7424	453.472
	406.992	32.022	76.2691	69.8479	50.9045	36.2354	989.134	29.0691	169.31	289.45	717.874	85.5012	79.1118	28.142	16.7262	61.9913	797.828	1318.45	150.925	58.2583	107.534	75.7762	453.487
	406.997	32.0271	76.2978	69.9529	50.9704	36.2973	989.146	29.2149	169.635	289.492	717.971	85.5299	79.1346	28.1748	16.7319	62.078	797.926	1318.46	150.93	58.2786	107.538	75.8534	453.507
	407.149	32.0953	76.3032	69.959	51.0714	36.3089	989.153	29.2202	169.67	289.527	718.055	85.5698	79.1776	28.1817	16.7476	62.0881	797.931	1318.47	150.935	58.293	107.545	76.2839	453.535
	407.154	32.0996	76.3483	69.9675	51.3307	36.3149	989.223	29.225	169.876	289.58	718.086	85.6593	79.413	28.2104	16.7527	62.2063	797.991	1318.5	150.957	58.3062	107.608	76.3474	453.559
	407.159	32.1381	76.3535	70.0029	51.3823	36.3806	989.288	29.3394	169.89	289.661	718.411	85.7026	79.4441	28.2451	16.7743	62.2227	798.235	1318.52	150.962	58.3236	107.612	76.4092	453.579
	407.165	32.143	76.3819	70.0087	51.4105	36.3951	989.298	29.3439	169.988	289.709	718.6	85.7378	79.4707	28.2517	16.7792	62.2434	798.258	1318.53	150.967	58.3602	107.618	76.4153	453.601
	407.386	32.1474	76.3875	70.0773	51.4157	36.401	989.378	29.3493	170.132	289.744	718.731	85.787	79.4766	28.3113	16.8013	62.2693	798.262	1318.56	151.187	58.4165	107.707	76.4516	453.622
	407.391	32.1908	76.4291	70.0828	51.4557	36.5264	989.422	29.4105	170.304	289.793	718.797	85.7941	79.6054	28.5266	16.8065	62.3258	798.556	1318.58	151.202	58.4301	107.712	76.4857	453.655
	407.395	32.1953	76.4344	70.089	51.4621	36.5483	989.454	29.5339	170.339	290.159	718.804	85.8896	79.6238	28.5541	16.8284	62.346	798.562	1318.59	151.207	58.4502	107.716	76.5017	453.671
	407.401	32.201	76.46	70.0957	51.5034	36.59	989.547	29.5388	170.379	290.185	719.023	85.9248	79.6492	28.6128	16.8484	62.4648	798.615	1318.61	151.212	58.4641	107.979	76.6205	453.682
	407.472	32.4129	76.4883	70.1346	51.5592	36.5981	989.59	29.5437	170.527	290.257	719.203	85.9307	79.6666	28.7113	16.8817	62.4738	798.621	1318.61	151.231	58.4842	107.984	76.6437	453.7
	407.477	32.418	76.4938	70.1404	51.6013	36.6617	989.621	29.7483	170.701	290.281	719.301	85.9617	79.6926	28.7183	16.8882	62.5674	798.718	1318.64	151.325	58.4998	107.989	76.7418	453.735
	407.482	32.4224	76.5128	70.1459	51.6298	36.7076	989.64	29.753	170.748	290.308	719.429	85.968	79.8786	28.7623	16.8944	62.7601	798.863	1318.74	151.332	58.526	108.095	76.7604	453.762
	407.486	32.4784	76.518	70.2839	51.8241	36.725	989.716	29.7596	170.791	290.329	719.437	86.0465	79.964	28.7683	16.9336	62.7899	799.255	1318.76	151.338	58.5525	108.101	77.0339	453.789
	407.617	32.4837	76.5229	70.2908	51.8346	36.8181	989.87	29.8268	170.872	290.356	719.563	86.0777	80.0063	28.8083	16.9662	62.831	799.261	1318.78	151.349	58.5776	108.106	77.0652	453.798
	407.623	32.4897	76.5358	70.2989	52.0687	36.8246	989.894	30.0209	170.983	290.416	719.654	86.0832	80.0271	28.8333	16.9719	62.8627	799.352	1318.84	151.363	58.6052	108.625	77.1433	453.818
	407.627	32.5615	76.5408	70.3364	52.0742	36.8452	990.013	30.0253	171.29	290.507	719.662	86.1162	80.0365	28.8393	17.0111	62.8704	799.41	1318.86	151.368	58.7593	108.63	77.3083	453.827
	407.671	32.5662	76.5476	70.3419	52.1114	36.8505	990.034	30.1489	171.297	290.738	719.942	86.1727	80.0423	28.8752	17.0178	62.8897	799.723	1318.87	151.372	58.7907	109.243	77.33	453.852
	407.676	32.5719	76.6147	70.3471	52.1163	36.919	990.067	30.3511	171.387	290.79	719.949	86.1786	80.3053	28.8823	17.032	62.8968	799.945	1318.9	151.377	59.0417	109.248	77.3799	453.875
	407.681	32.6308	76.6203	70.3529	52.1782	36.9567	990.115	30.4257	171.447	290.819	720.196	86.2491	80.3481	28.9155	17.0372	62.9326	799.95	1318.92	151.386	59.1257	109.254	77.4155	453.887
	407.763	32.6375	76.6253	70.3674	52.2057	37.0711	990.149	30.4297	171.466	290.857	720.332	86.2547	80.3736	28.9219	17.0733	63.0088	800.015	1318.94	151.39	59.1916	109.771	77.459	453.93
	407.769	32.6415	76.6472	70.3724	52.2116	37.0809	990.168	30.4336	171.638	290.931	720.418	86.2986	80.3805	28.9682	17.0787	63.3067	800.169	1318.96	151.403	59.2962	109.776	77.7607	453.956
	407.773	32.7383	76.6525	70.381	52.2542	37.2175	990.261	30.6271	171.792	290.968	720.643	86.3046	80.3855	28.9746	17.1436	63.3466	800.174	1318.98	151.408	59.3266	109.78	77.9426	453.982
	407.778	32.7435	76.6579	70.3864	52.3025	37.2253	990.273	30.6331	171.831	291.006	720.677	86.3454	80.4184	29.0835	17.1505	63.3646	800.293	1319.01	151.413	59.345	110.27	77.994	454.015
	407.876	32.7487	76.6901	70.4348	52.3255	37.2308	990.346	30.7646	171.858	291.053	720.922	86.3512	80.5754	29.1389	17.3409	63.4054	800.299	1319.01	151.419	59.3589	110.275	78.0215	454.025
	407.882	32.9215	76.6955	70.44	52.3305	37.3082	990.434	30.8897	171.933	291.111	721.049	86.3862	80.5838	29.3159	17.347	63.426	800.468	1319.03	151.613	59.3822	110.28	78.1118	454.062
	407.886	32.9264	76.771	70.4514	52.4283	37.3383	990.467	30.8956	171.956	291.151	721.477	86.426	80.5888	29.386	17.3962	63.4449	800.473	1319.09	151.64	59.4066	110.824	78.7227	454.092
	407.892	32.9319	76.7774	70.4563	52.4613	37.3455	990.527	30.9001	171.998	291.367	721.555	86.4498	80.6681	29.4459	17.4029	63.4593	800.689	1319.11	151.671	59.4363	110.829	78.7634	454.099
	407.967	33.0251	76.8408	70.4684	52.5138	37.3982	990.586	30.9221	172.022	291.412	721.625	86.4553	80.6901	29.4898	17.4365	63.468	800.784	1319.19	151.682	59.4515	110.834	78.7884	454.131
	407.972	33.0306	76.8459	70.4737	52.7461	37.511	990.687	30.9761	172.106	291.513	721.753	86.4994	80.7064	29.5223	17.4421	63.4913	800.837	1319.21	151.687	59.4671	110.839	78.8291	454.159
	407.977	33.0347	76.8512	70.5719	52.7711	37.5191	990.707	30.9809	172.422	291.585	721.899	86.5981	80.7214	29.5566	17.4477	63.575	800.862	1319.23	151.745	59.4851	110.896	78.8693	454.181
	407.981	33.0402	76.8586	70.5781	52.8263	37.5257	990.725	30.9853	172.454	291.653	722.105	86.6039	81.0264	29.5635	17.4688	63.7351	800.867	1319.24	151.75	59.5044	110.901	79.0112	454.207
	408.201	33.1135	76.865	70.5832	52.8524	37.6255	990.827	30.9898	172.484	291.685	722.305	86.6404	81.0769	29.5983	17.4743	63.8635	801.41	1319.25	151.755	59.5346	111.393	79.3002	454.215
	408.205	33.1222	76.8827	70.5952	52.8833	37.6773	990.842	31.2477	172.604	291.753	722.418	86.6952	81.1061	29.6291	17.4794	63.8856	801.455	1319.28	151.762	59.5742	111.398	79.3281	454.243
	408.21	33.1271	76.8925	70.8952	52.9111	37.713	990.867	31.2526	172.634	291.822	722.425	86.7006	81.2727	29.635	17.4888	63.9225	801.461	1319.32	151.766	59.5968	111.403	79.4696	454.268
	408.214	33.1578	76.9262	70.9029	52.9533	37.7201	990.915	31.2575	172.705	291.845	722.683	86.7404	81.3191	29.674	17.4942	63.9475	801.525	1319.32	151.788	59.6181	111.441	79.5289	454.308
	408.219	33.1621	76.9312	70.9118	52.96	37.8381	990.942	31.3635	172.981	291.864	722.874	86.7801	81.3402	29.71	17.5088	63.9873	801.531	1319.35	151.838	59.6414	111.446	79.5595	454.316
	408.291	33.1689	76.9365	70.9183	52.9646	37.8463	990.967	31.4109	173.051	291.992	722.881	86.8221	81.4106	29.9352	17.515	64.0899	801.617	1319.37	151.858	59.6535	111.45	79.5801	454.348
	408.296	33.2679	77.0147	71.021	53.0262	37.8518	990.995	31.5142	173.194	292.165	722.945	86.8279	81.5105	30.0118	17.5227	64.1055	801.702	1319.37	151.864	60.1047	111.954	79.6448	454.356
	408.3	33.2729	77.0204	71.0272	53.0318	37.8902	991.07	31.519	173.265	292.285	723.101	86.8949	81.5192	30.053	17.5471	64.1158	802.065	1319.44	151.868	60.1232	111.959	79.6778	454.37
	408.303	33.3342	77.0255	71.1237	53.0692	37.8965	991.229	31.5243	173.316	292.306	723.551	86.9261	81.5249	30.0603	17.5524	64.1445	802.07	1319.44	151.894	60.1373	111.963	79.859	454.398
	408.307	33.3411	77.2036	71.1298	53.1146	37.9208	991.285	31.7008	173.405	292.348	723.558	86.9886	81.5445	30.1048	17.564	64.1652	802.177	1319.46	152.013	60.1552	112.497	80.0081	454.415
	408.316	33.3449	77.21	71.15	53.142	37.9263	991.32	31.7069	173.599	292.401	723.902	87.0239	81.5711	30.1251	17.5707	64.1955	802.182	1319.47	152.019	60.1738	112.503	80.1891	454.423
	408.357	33.4649	77.2156	71.156	53.4371	37.9718	991.343	31.7123	173.72	292.458	724.199	87.0562	81.5813	30.1316	17.6757	64.2282	802.369	1319.49	152.024	60.329	112.508	80.2112	454.452
	408.362	33.4697	77.2489	71.1928	53.4426	38.0831	991.374	31.7719	173.753	292.485	724.207	87.0793	81.7632	30.1661	17.9433	64.5081	802.5	1319.51	152.03	60.3368	112.625	80.2808	454.488
	408.366	33.4931	77.2541	71.1988	53.4824	38.0925	991.414	31.8068	173.869	292.521	724.339	87.15	81.8218	30.1954	17.9489	64.535	802.506	1319.59	152.037	60.3425	112.631	80.2931	454.5
	408.371	33.4976	77.2592	71.3054	53.4989	38.0979	991.461	31.8119	173.96	292.625	724.563	87.1945	81.8571	30.2012	17.9822	64.546	802.568	1319.61	152.042	60.3482	113.212	80.3215	454.516
	408.501	33.6007	77.2644	71.3118	53.561	38.2047	991.574	31.8162	174.019	292.644	724.636	87.2551	81.9504	30.2592	17.9886	64.5982	802.573	1319.64	152.051	60.3659	113.217	80.3508	454.541
	408.723	33.6274	77.2709	71.317	53.5667	38.2546	991.578	31.969	174.175	292.88	724.643	87.3014	81.9747	30.2659	17.9973	64.6115	802.841	1319.64	152.055	60.3815	114.143	80.3572	454.557
	408.728	33.6331	77.2777	71.323	53.6033	38.3137	991.65	32.0437	174.28	292.911	724.714	87.3067	82.0833	30.2986	18.0029	64.619	802.845	1319.68	152.072	60.4014	114.662	80.3846	454.566
	408.732	33.6789	77.2827	71.3581	53.6396	38.3228	991.678	32.0619	174.328	292.932	724.758	87.3348	82.1036	30.3488	18.0231	64.6241	802.91	1319.68	152.076	60.4158	114.667	80.4184	454.587
	408.738	33.6837	77.3092	71.3643	53.645	38.4149	991.737	32.0892	174.461	293.045	724.813	87.3843	82.1473	30.356	18.0284	64.6497	802.953	1319.71	152.081	60.4391	115.163	80.4267	454.63
	408.743	33.6887	77.3147	71.3909	53.6973	38.4819	991.784	32.5502	174.484	293.085	724.885	87.4174	82.1706	30.3928	18.0464	64.9979	803.006	1319.73	152.086	60.7769	115.17	80.4719	454.643
	408.749	33.7314	77.3201	71.3965	53.7468	38.4907	991.848	32.6074	174.531	293.175	725.089	87.6218	82.188	30.4011	18.0516	65.0235	803.509	1319.77	152.091	60.7959	115.661	80.7048	454.652
	408.82	33.7361	77.3384	71.6419	53.7522	38.496	991.887	32.6113	174.685	293.254	725.211	87.6681	82.1947	30.4084	18.065	65.0647	803.515	1319.79	152.095	60.8159	115.821	80.8449	454.672
	408.825	33.7409	77.3433	71.649	53.841	38.5392	991.927	32.6152	174.851	293.284	725.806	87.713	82.3749	30.4502	18.0698	65.0947	803.612	1319.81	152.107	60.8347	115.826	80.9498	454.691
	408.83	33.8121	77.3482	71.6592	53.8499	38.6156	992.067	32.6207	174.875	293.326	726.642	87.7695	82.3965	30.866	18.0878	65.1193	803.617	1319.82	152.178	60.8458	115.83	80.9734	454.728
	408.835	33.8168	77.4944	71.666	53.9414	38.6272	992.082	32.6733	174.958	293.379	726.78	87.8174	82.4604	30.8947	18.0932	65.1354	803.716	1319.83	152.201	60.8576	116.358	81.0874	454.763
	408.89	33.9306	77.4999	71.6727	54.2031	38.6332	992.112	32.6777	175.033	293.405	726.9	87.8615	82.507	30.9012	18.1198	65.1681	803.722	1319.85	152.207	60.8747	116.438	81.102	454.773
	408.895	33.9381	77.5046	71.6981	54.2091	38.722	992.153	32.8233	175.107	293.442	727.759	87.939	82.6206	30.9271	18.1263	65.2818	803.787	1319.87	152.211	60.9117	116.443	81.1222	454.816
	408.899	33.9426	77.5099	71.7044	54.2163	38.7974	992.212	33.2928	175.138	293.594	727.813	87.9654	82.6499	30.933	18.1749	65.3307	803.877	1319.87	152.226	60.9344	116.448	81.1559	454.824
	408.905	34.0451	77.5242	71.7491	54.2849	38.8793	992.228	33.3034	175.206	293.713	728.524	87.9991	82.6808	30.9657	18.1905	65.3524	804.348	1319.89	152.254	61.0129	116.963	81.1743	454.851
	409.004	34.05	77.5296	71.7554	54.3225	38.9046	992.276	33.3081	175.233	293.734	728.702	88.0419	82.7194	30.9718	18.1952	65.4044	804.353	1320	152.286	61.0499	116.969	81.2051	454.878
	409.009	34.0549	77.5348	71.7596	54.3325	38.9325	992.422	33.3133	175.358	293.789	728.709	88.2372	82.7639	31.0074	18.2104	65.441	804.438	1320.03	152.292	61.214	116.974	81.2291	454.898
	409.013	34.1491	77.5568	71.7669	54.3375	38.9395	992.446	33.3438	175.38	293.817	728.747	88.2895	82.9133	31.0632	18.2157	65.4621	804.445	1320.05	152.296	61.2313	117.386	81.3745	454.914
	409.018	34.1555	77.5613	71.772	54.4087	38.9631	992.501	33.3698	175.508	293.856	728.782	88.336	82.9658	31.0701	18.238	65.4732	804.993	1320.05	152.352	61.2486	117.392	81.5786	454.935
	409.023	34.1594	77.5661	71.7934	54.4657	38.9716	992.578	33.3911	175.618	293.904	729.211	88.3419	83.0476	31.1251	18.2443	65.518	804.999	1320.08	152.393	61.2691	117.398	81.66	454.959
	409.073	34.2022	77.6265	71.7992	54.6902	39.0103	992.676	33.4112	175.661	293.98	730.01	88.3716	83.0677	31.2686	18.2724	65.5999	805.108	1320.11	152.416	61.2958	117.403	81.7887	454.968
	409.078	34.2074	77.6319	71.8699	54.6974	39.1606	992.717	33.4142	175.7	294.006	730.841	88.3769	83.1769	31.3182	18.3109	65.6441	805.184	1320.16	152.422	61.3169	117.518	81.8937	454.998
	409.082	34.2119	77.6376	71.8755	54.736	39.1696	992.776	33.5977	175.907	294.035	730.891	88.4065	83.1966	31.4866	18.3168	65.6824	805.189	1320.2	152.45	61.3403	117.523	81.9164	455.004
	409.351	34.2378	77.6812	71.9011	54.7418	39.2943	992.808	33.6379	175.969	294.093	730.947	88.4122	83.2031	31.4932	18.4422	66.0182	805.24	1320.2	152.551	61.3933	117.528	81.9234	455.022
	409.355	34.2423	77.6864	71.9065	54.8008	39.3009	992.84	33.6422	176.003	294.43	731.816	88.4512	83.3276	31.5394	18.4641	66.0655	805.244	1320.23	152.564	61.4053	117.534	81.97	455.042
	409.36	34.2479	77.6922	71.9921	54.8079	39.307	992.891	33.6467	176.195	294.52	731.924	88.5352	83.367	31.5458	18.4696	66.0738	805.506	1320.24	152.576	61.4187	117.982	81.9818	455.062
	409.364	34.2929	77.7063	71.9974	54.9459	39.3585	992.914	33.7148	176.239	294.54	733.847	88.5609	83.3803	31.5749	18.4941	66.0798	805.511	1320.26	152.581	61.4614	118.033	81.987	455.079
	409.369	34.2978	77.7115	72.0027	54.9618	39.3955	993.01	33.7816	176.493	294.587	735.862	88.622	83.3871	31.6081	18.4999	66.1269	805.739	1320.26	152.588	61.5323	118.039	82.0028	455.092
	409.418	34.3251	77.7169	72.0101	54.9995	39.4674	993.031	33.7854	176.654	294.647	735.938	88.7194	83.5744	31.6142	18.5064	66.2163	805.744	1320.27	152.593	61.5583	118.668	82.0195	455.114
	409.423	34.3304	77.745	72.0431	55.0212	39.5036	993.058	33.7901	176.673	294.71	736.79	88.81	83.6389	31.6617	18.5314	66.2435	805.77	1320.31	152.627	61.5742	118.723	82.0252	455.122
	409.427	34.3358	77.7502	72.0491	55.027	39.5135	993.155	33.9174	176.716	294.733	787.985	88.8153	83.7453	31.6685	18.537	66.2521	805.776	1320.32	152.648	62.0436	118.729	82.0579	455.145
	409.432	34.3625	77.7555	72.3872	55.0315	39.5712	993.174	33.9226	176.742	294.8	791.978	88.8757	83.7661	31.7036	18.5828	66.2851	805.833	1320.41	152.654	62.1136	118.734	82.087	455.177
	409.436	34.3672	77.9941	72.3932	55.0872	39.6604	993.247	33.9262	177.043	294.831	791.991	88.9264	83.8514	31.7093	18.5893	66.3143	805.839	1320.42	152.66	62.1396	119.153	82.2943	455.185
	409.592	34.5951	78.0002	72.3983	55.0925	39.7379	993.282	33.9705	177.117	294.846	793.871	88.9762	83.8874	31.797	18.7018	66.3208	805.927	1320.46	152.681	62.1521	119.158	82.5066	455.206
	409.596	34.6001	78.0064	72.4071	55.1155	39.7794	993.316	34.3185	177.178	295.152	796.725	88.9983	83.9054	31.8156	18.7073	66.3566	806.516	1320.48	152.693	62.1761	119.164	82.5772	455.223
	409.6	34.6041	78.0289	72.4139	55.1612	39.7943	993.406	34.3238	177.236	295.192	797.65	89.0031	83.9364	31.9658	18.7682	66.3903	806.521	1320.48	152.699	62.203	119.169	82.6094	455.239
	409.605	34.6103	78.0335	72.5221	55.1702	39.8001	993.582	34.4149	177.265	295.221	798.713	89.0658	83.9698	31.9728	18.797	66.4043	806.583	1320.51	152.711	62.2277	119.73	82.6159	455.259
	409.609	34.7135	78.0384	72.5291	55.2143	39.9206	993.602	34.4206	177.297	295.254	799.535	89.1082	84.0042	32.0092	18.8026	66.8257	806.589	1320.53	152.716	62.2492	119.735	82.6519	455.278
	409.678	34.7187	78.0559	72.5719	55.3767	39.9388	993.662	34.4289	177.463	295.357	799.553	89.1832	84.0242	32.0173	18.8321	66.8608	807.055	1320.65	152.918	62.284	119.741	82.6687	455.296
	409.682	34.8227	78.0612	72.5789	55.6547	39.9448	993.717	34.4327	177.547	295.393	799.571	89.1995	84.1444	32.094	18.838	66.8797	807.06	1320.67	152.933	62.298	120.556	82.6744	455.33
	409.686	34.8277	78.0841	72.6143	55.6607	40.0377	993.745	34.4361	177.756	295.455	804.337	89.2773	84.2697	32.1855	18.8635	66.9072	807.172	1320.67	152.964	62.318	120.562	82.7036	455.359
	409.69	34.8665	78.089	72.6206	55.7086	40.0448	993.765	34.6324	177.798	295.476	809.278	89.2833	84.2843	32.2199	18.8688	66.935	807.178	1320.73	152.977	62.3363	120.567	82.7162	455.373
	409.859	34.8713	78.0935	72.6416	55.7137	40.0523	993.866	34.6374	177.896	295.521	810.233	89.3086	84.2903	32.2493	18.8839	66.9602	807.212	1320.73	153.039	62.3767	121.466	82.7266	455.417
	409.864	34.8762	78.0983	72.6471	55.7565	40.1687	993.975	34.6422	177.986	295.721	813.083	89.3633	84.3543	32.2924	18.8891	66.9914	807.218	1320.8	153.075	62.4293	121.471	82.7434	455.455
	409.869	34.9046	78.1337	72.8567	55.762	40.1926	994.034	34.7374	178.093	295.765	813.133	89.457	84.5044	32.2993	18.9064	67.0304	807.26	1320.83	153.09	62.4794	121.478	82.8045	455.476
	409.874	34.9093	78.1391	72.8627	55.8192	40.256	994.09	34.7417	178.136	295.815	815.218	89.5316	84.605	32.3265	18.9117	67.0704	807.265	1320.83	153.112	62.5506	121.484	82.8289	455.484
	409.967	34.9144	78.1451	72.8681	55.841	40.2729	994.117	34.7457	178.288	295.951	815.239	89.5376	84.6209	32.3335	18.9338	67.087	807.367	1320.84	153.122	62.5631	121.52	82.8477	455.524
	409.972	34.9947	78.1623	72.8744	55.9154	40.2805	994.148	34.7501	178.309	295.976	815.292	89.6365	84.6905	32.3635	18.9388	67.1182	807.372	1320.84	153.127	62.5759	121.526	82.8534	455.549
	409.977	34.9998	78.1668	73.0222	55.9543	40.3805	994.182	34.8686	178.375	296.047	816.215	89.7074	84.9367	32.3885	18.9451	67.1278	807.908	1320.87	153.15	62.5942	122.285	83.1751	455.569
	409.982	35.0067	78.1714	73.0313	55.9747	40.4201	994.247	34.8953	178.444	296.141	819.957	89.7139	84.9728	32.3946	18.9752	67.1465	807.915	1320.88	153.162	62.6164	122.29	83.2401	455.577
	410.066	35.0887	78.2037	73.04	55.9872	40.4314	994.278	35.4093	178.47	296.157	820.002	89.758	84.9979	32.4517	18.981	67.1936	808.088	1320.94	153.174	63.0423	122.296	83.2733	455.612
	410.072	35.1155	78.209	73.0455	55.9918	40.4708	994.416	35.5207	178.557	296.337	820.09	89.78	85.0277	32.4589	19.1997	67.46	808.093	1320.96	153.178	63.0492	122.609	83.401	455.62
	410.076	35.1204	78.3014	73.0828	56.1718	40.5331	994.444	35.5262	178.603	296.39	820.91	89.7851	85.0553	32.7206	19.217	67.4725	808.247	1320.98	153.192	63.0541	122.613	83.4881	455.633
	410.081	35.1255	78.3065	73.0888	56.3515	40.5583	994.493	35.5301	178.647	296.433	822.818	89.8267	85.0676	32.7992	19.2234	67.5238	808.269	1320.99	153.197	63.0588	122.619	83.4945	455.649
	410.16	35.1682	78.3126	73.0945	56.3588	40.5641	994.512	35.5351	178.906	296.485	822.841	89.8708	85.182	32.8088	19.2576	67.5535	808.631	1321.02	153.213	63.0789	122.624	83.5157	455.661
	410.191	35.1729	78.3176	73.1023	56.3944	40.6424	994.59	35.6546	178.95	296.516	823.774	89.878	85.2366	32.8761	19.2632	67.5898	808.636	1321.04	153.218	63.1146	122.927	83.5328	455.679
	410.196	35.2305	78.3577	73.1288	56.4295	40.766	994.688	35.6588	178.968	296.566	823.794	89.9467	85.2772	32.9109	19.2869	67.8282	808.836	1321.06	153.223	63.1262	122.932	83.5427	455.686
	410.201	35.2346	78.3629	73.1339	56.4768	40.7778	994.723	35.663	179.231	296.602	823.847	89.9895	85.3222	32.9176	19.2923	67.8491	808.841	1321.07	153.384	63.1526	123.254	83.5649	455.724
	410.207	35.2401	78.3683	73.1394	56.4889	40.8402	994.749	35.7635	179.283	296.673	824.67	90.0062	85.3388	32.9359	19.311	67.888	809.366	1321.09	153.399	63.1681	123.26	83.5845	455.753
	410.275	35.2811	78.3902	73.1452	56.5266	40.9374	994.789	35.7845	179.325	296.698	824.719	90.1109	85.3442	32.9721	19.3158	67.9203	809.372	1321.09	153.42	63.2263	123.266	83.5931	455.777
	410.28	35.2862	78.3951	73.171	56.5501	40.9462	994.837	35.7891	179.389	296.893	825.653	90.1417	85.5388	32.9785	19.3268	67.9523	809.411	1321.13	153.431	63.2471	123.714	83.6091	455.785
	410.285	35.3314	78.4012	73.1769	56.5873	40.9511	994.865	35.7935	179.466	296.981	825.698	90.2445	85.561	33.0067	19.3536	67.9618	809.416	1321.2	153.504	63.2709	123.719	83.7002	455.805
	410.374	35.3383	78.4065	73.1852	56.6064	41.0058	994.899	36.1108	179.49	297.009	826.683	90.2709	85.5971	33.0123	19.3599	67.9678	810.052	1321.22	153.511	63.2837	123.724	83.8821	455.822
	410.379	35.342	78.4569	73.5277	56.6815	41.0161	994.985	36.1162	179.507	297.04	827.596	90.3155	85.6488	33.0501	19.3654	67.9844	810.058	1321.23	153.515	63.2977	123.73	84.0425	455.832
	410.384	35.3472	78.4624	73.5333	56.6871	41.0212	995.035	36.1208	179.622	297.123	827.73	90.3542	85.7584	33.0558	19.3858	67.9986	810.152	1321.24	153.519	63.3164	123.766	84.0759	455.862
	410.388	35.4753	78.4682	73.6392	56.7304	41.0976	995.079	36.236	179.688	297.208	828.527	90.4241	85.7868	33.0874	19.3911	68.0048	810.157	1321.26	153.524	63.3277	123.771	84.1105	455.871
	410.393	35.4801	78.5303	73.6453	56.7358	41.1075	995.135	36.3555	179.864	297.234	828.586	90.4772	85.8236	33.0944	19.4176	68.0321	810.773	1321.27	153.528	63.3469	123.775	84.1351	455.907
	410.515	35.4854	78.5358	73.6644	56.8934	41.1132	995.231	36.3597	179.889	297.312	828.687	90.5285	85.8969	33.1171	19.4492	68.0714	810.844	1321.28	153.533	63.6264	124.857	84.2754	455.932
	410.52	35.622	78.5404	73.6699	56.8991	41.2379	995.386	36.3636	179.92	297.565	830.43	90.5348	85.94	33.1228	19.4982	68.0911	810.849	1321.29	153.556	63.6516	124.862	84.325	455.949
	410.525	35.6273	78.5454	73.6755	56.9041	41.3115	995.42	36.368	180.149	297.593	831.373	90.5728	86.0027	33.1968	19.5033	68.1255	810.896	1321.29	153.562	63.6681	124.867	84.351	455.979
	410.53	35.6314	78.5536	73.7171	57.0614	41.3516	995.485	36.4856	180.343	297.748	831.395	90.589	86.0679	33.3817	19.5243	68.4868	810.908	1321.33	153.586	63.6886	124.872	84.3771	455.997
	410.551	35.7077	78.5588	73.7234	57.1126	41.4226	995.541	36.815	180.349	297.778	832.362	90.6442	86.0855	33.4057	19.5357	68.5082	811.464	1321.35	153.718	63.8146	125.394	84.3879	456.007
	410.661	35.713	78.5649	73.822	57.1868	41.4603	995.549	36.8205	180.396	297.866	832.536	90.6509	86.2226	33.5172	19.5409	68.538	811.469	1321.38	153.735	63.8285	125.399	84.4259	456.04
	410.666	35.7168	78.7052	73.8286	57.193	41.4668	995.629	36.9275	180.455	297.901	833.27	90.7189	86.3063	33.5241	19.5483	68.5474	811.574	1321.43	153.751	63.8481	125.419	84.4789	456.062
	410.671	35.7215	78.7106	73.8345	57.2463	41.4735	995.716	36.9326	180.551	297.99	833.324	90.7374	86.3392	33.5633	19.5693	68.5633	811.578	1321.45	153.762	63.8644	125.424	84.7656	456.079
	410.675	35.7627	78.7168	73.8531	57.2512	41.5571	995.756	36.9367	180.64	298.015	833.383	90.7573	86.3624	33.57	19.5747	68.5691	811.584	1321.48	153.767	64.0023	125.876	84.8682	456.117
	410.74	35.7678	78.7422	73.8584	57.3239	41.571	995.815	37.2716	180.683	298.037	833.432	90.7639	86.4041	33.6139	19.7735	68.5954	812.136	1321.54	153.776	64.0194	125.882	84.9275	456.126
	410.745	35.7727	78.7468	73.9348	57.3291	41.6245	995.864	37.4096	180.745	298.067	834.37	90.8142	86.4348	33.6213	19.779	68.6017	812.142	1321.57	153.781	64.0356	125.887	85.0051	456.166
	410.749	35.8352	78.752	73.9427	57.3332	41.6392	995.954	37.5181	180.795	298.174	835.186	90.861	86.5162	33.655	19.8907	68.6069	812.255	1321.6	153.786	64.0575	126.558	85.0463	456.207
	410.754	35.8406	78.8825	73.9479	57.3587	41.7249	995.965	37.5225	180.904	298.221	835.254	90.8668	86.5329	33.7074	19.899	68.7832	812.26	1321.62	153.792	64.0743	126.563	85.071	456.215
	410.762	35.845	78.8878	73.9553	57.3663	41.7912	996.073	37.5266	181.035	298.417	835.409	90.9122	86.594	33.7429	19.9044	68.8022	812.265	1321.62	153.808	64.086	126.569	85.0962	456.224
	410.886	35.85	78.8961	73.9771	57.4229	41.8058	996.129	37.7395	181.041	298.503	836.207	91.0222	86.7812	33.7486	19.9321	68.8201	812.862	1321.64	153.814	64.102	126.968	85.1303	456.254
	410.89	35.8934	78.9016	73.9822	57.4928	41.8119	996.146	37.964	181.137	298.526	836.223	91.0871	86.8956	33.8143	19.9384	68.852	812.875	1321.66	153.931	64.1208	126.974	85.1493	456.261
	410.895	35.8998	78.9507	74.2582	57.5211	41.8857	996.302	37.9699	181.2	298.551	837.13	91.1325	86.9305	33.8215	19.9536	68.8664	812.881	1321.67	153.946	64.6321	127.176	85.1545	456.281
	410.9	35.9041	78.956	74.2642	57.5402	42.0096	996.319	37.975	181.225	298.578	837.186	91.2242	87.0145	33.9587	19.9591	68.9093	812.987	1321.71	153.951	64.6612	127.181	85.1816	456.307
	410.904	35.9798	79	74.2692	57.5736	42.0191	996.333	37.9794	181.33	298.607	837.195	91.3082	87.0995	34.015	19.9783	68.9295	813.001	1321.73	153.963	64.692	127.186	85.1878	456.314
	410.909	35.9846	79.0049	74.3149	57.624	42.0466	996.401	37.9843	181.358	298.642	837.202	91.3625	87.1128	34.1775	19.9838	68.9849	813.028	1321.76	153.969	64.711	128.627	85.3308	456.332
	410.962	36.0684	79.01	74.3223	57.8109	42.055	996.475	38.0866	181.429	298.676	838.023	91.3704	87.1182	34.2276	20.0026	69.0023	813.635	1321.8	153.984	64.7264	128.632	85.3393	456.339
	410.967	36.0732	79.021	74.3272	57.8181	42.1273	996.494	38.0909	181.593	298.79	838.077	91.4111	87.2295	34.2341	20.0076	69.0431	813.707	1321.8	153.999	64.7473	128.638	85.4228	456.358
	410.972	36.0787	79.0264	74.3323	57.907	42.1364	996.588	38.0954	181.662	298.812	838.618	91.4386	87.3687	34.2659	20.0374	69.4257	813.711	1321.82	154.003	64.769	128.643	85.4656	456.365
	410.978	36.1142	79.0324	74.5285	57.912	42.2056	996.604	38.2806	181.693	298.842	839.033	91.4773	87.4333	34.3021	20.0427	69.4373	814.408	1321.83	154.013	64.7801	129.581	85.7911	456.386
	411.127	36.1188	79.0403	74.5362	57.9424	42.2376	996.627	38.4194	181.748	298.873	839.14	91.5161	87.4411	34.3081	20.1119	69.4543	814.441	1321.85	154.018	64.8003	129.587	85.8355	456.42
	411.132	36.124	79.0455	74.5423	57.9914	42.2448	996.634	39.0132	181.777	299.07	839.192	91.5725	87.4461	34.3331	20.1174	69.4989	815.002	1321.86	154.206	64.8165	129.592	85.8582	456.447
	411.137	36.1861	79.0706	74.5642	58.0404	42.3696	996.81	39.0177	181.876	299.137	839.225	91.6117	87.6611	34.3392	20.1498	69.5197	815.033	1321.87	154.216	64.8618	129.752	85.8696	456.456
	411.142	36.1908	79.0766	74.5718	58.0476	42.4013	996.85	39.0218	181.916	299.16	840.107	91.7155	87.7083	34.3727	20.1553	69.6028	815.039	1321.9	154.229	65.1566	129.757	85.9107	456.488
	411.26	36.1966	79.1017	74.5887	58.0855	42.4442	996.892	39.1262	181.958	299.233	840.13	91.7886	87.7387	34.4552	20.1724	69.6277	815.092	1322.03	154.233	65.1881	129.762	85.9204	456.524
	411.265	36.3216	79.1072	74.5942	58.0979	42.552	996.911	39.1445	182.191	299.329	840.186	91.7944	87.8445	34.4614	20.1777	69.752	815.097	1322.06	154.246	65.3161	129.768	85.9515	456.532
	411.269	36.3268	79.127	74.794	58.1295	42.5589	996.949	39.1614	182.219	299.4	840.231	91.8435	87.8738	34.7721	20.2104	69.7704	815.102	1322.08	154.251	65.3556	129.773	85.9656	456.562
	411.274	36.3318	79.1323	74.8007	58.1354	42.6365	997.096	39.2581	182.298	299.435	840.296	91.8492	87.9043	34.8413	20.3521	69.8127	815.952	1322.1	154.257	65.3731	129.779	86.045	456.585
	411.279	36.4579	79.1371	74.8198	58.198	42.6979	997.148	39.2627	182.369	299.467	840.98	91.8764	88.0672	34.8668	20.3579	69.821	816.48	1322.12	154.272	65.3922	130.968	86.5565	456.594
	411.459	36.4633	79.1985	74.8262	58.2506	42.7062	997.264	39.2673	182.399	299.49	841.112	91.8824	88.0868	34.8733	20.392	69.8265	816.5	1322.14	154.277	65.4168	130.974	86.6347	456.626
	411.464	36.4673	79.2037	74.8865	58.3057	42.712	997.276	39.3083	182.603	299.51	841.142	91.9702	88.1195	34.9118	20.3981	69.8633	816.529	1322.16	154.282	65.4503	130.979	86.6687	456.661
	411.468	36.4896	79.2096	74.8926	58.3913	42.7641	997.302	39.4125	182.635	299.557	841.215	92.0306	88.1412	34.9183	20.4266	69.8942	816.535	1322.17	154.298	65.4696	130.985	86.6787	456.688
	411.473	36.4944	79.2409	74.8981	58.4266	42.8343	997.34	39.7415	182.71	299.818	842.016	92.0565	88.253	34.9819	20.4323	69.9021	816.634	1322.19	154.303	65.4874	130.991	86.7041	456.719
	411.478	36.5354	79.2461	75.2561	58.6356	42.9597	997.43	39.9091	182.716	299.915	842.043	92.0888	88.4694	34.9878	20.449	69.9084	817.21	1322.22	154.335	65.4937	132.792	86.7381	456.74
	411.589	36.5401	79.2516	75.2628	58.6837	42.9719	997.443	39.9149	182.876	299.953	842.157	92.0936	88.4922	35.012	20.4545	69.9444	818.228	1322.23	154.344	65.4983	132.814	86.7603	456.747
	411.594	36.5453	79.4927	75.2692	58.7165	42.9773	997.471	40.0769	182.882	299.991	842.19	92.1217	88.5346	35.0178	20.4768	70.2432	840.453	1322.25	154.349	65.5181	132.819	86.844	456.774
	411.599	36.6057	79.4986	75.3017	58.7441	43.1046	997.523	40.1993	182.888	300.044	842.986	92.1797	88.5942	35.0604	20.482	70.3074	847.659	1322.26	154.611	65.5296	132.823	87.06	456.798
	411.603	36.6104	79.5574	75.3077	58.7504	43.1234	997.697	40.3826	183.017	300.088	843.053	92.1975	88.6121	35.0664	20.5066	70.338	848.333	1322.29	154.62	65.5355	132.83	87.1325	456.806
	411.705	36.6351	79.5624	75.4403	58.7767	43.1299	997.722	40.4091	183.124	300.103	843.084	92.2028	88.7036	35.098	20.5119	70.3456	850.577	1322.32	154.626	65.6732	132.938	87.2469	456.827
	411.71	36.6403	79.5669	75.4465	58.8389	43.2091	997.799	40.5125	183.163	300.196	843.144	92.2424	88.753	35.1305	20.5187	70.3639	864.305	1322.35	154.634	65.6864	132.944	87.3178	456.847
	411.715	37.0011	79.581	75.4672	58.8437	43.2172	997.838	40.5183	183.179	300.233	843.199	92.3754	88.7788	35.1361	20.5564	70.3878	865.466	1322.37	154.651	65.7012	132.978	87.358	456.86
	411.72	37.0067	79.5856	75.4732	58.8612	43.2233	997.882	40.6742	183.246	300.275	843.939	92.4314	88.7943	35.3736	20.5626	70.4218	868.462	1322.4	154.656	65.7267	132.983	87.398	456.879
	411.726	37.0116	79.6044	75.529	58.9375	43.2776	997.944	40.6783	183.421	300.305	844.033	92.4822	89.0491	35.4821	20.6501	70.5121	869.173	1322.43	154.67	65.7383	132.989	87.4198	456.887
	411.82	37.0759	79.6091	75.5363	59.022	43.285	998.005	40.6826	183.493	300.564	844.047	92.4875	89.074	35.4904	20.6559	70.5525	870.089	1322.46	154.694	65.7546	134.865	87.4483	456.915
	411.825	37.0805	79.6138	75.5426	59.0276	43.2914	998.019	40.8233	183.513	300.599	844.054	92.5152	89.0921	35.5842	20.7104	70.6586	870.605	1322.46	154.698	65.7852	135.44	87.4675	456.923
	411.829	37.0855	79.6349	75.5754	59.0625	43.3962	998.113	40.9602	183.682	300.627	844.148	92.5571	89.1435	35.617	20.7158	70.754	871.257	1322.48	154.703	65.7925	135.446	87.475	456.952
	411.834	37.0909	79.6402	75.5815	59.1593	43.4048	998.175	40.9671	183.766	300.643	844.155	92.5622	89.1747	35.624	20.7704	70.7956	871.327	1322.49	154.709	65.7992	135.451	87.4934	456.978
	411.891	37.1681	79.745	75.6002	59.204	43.5061	998.191	40.9726	183.786	300.704	844.197	92.6022	89.3444	35.6665	20.7763	70.8122	872.824	1322.51	154.716	65.8307	136.014	87.873	456.988
	411.896	37.19	79.7507	75.606	59.4079	43.5806	998.271	40.9768	183.815	300.865	844.936	92.6366	89.3779	35.6858	20.8051	70.8325	874.267	1322.54	154.72	66.2339	136.019	87.8916	457.018
	411.9	37.1946	79.7557	75.6105	59.4272	43.6474	998.287	41.3033	183.843	300.903	844.963	92.6784	89.3935	35.7291	20.8107	70.8536	875.194	1322.55	154.733	66.2534	136.025	87.8984	457.026
	411.905	37.3112	79.7608	75.6169	59.4511	43.6938	998.324	41.3095	183.982	300.989	845.076	92.7192	89.4003	35.8002	20.8338	70.8649	875.845	1322.58	154.737	66.2668	136.637	87.949	457.049
	411.91	37.3178	79.7686	75.6393	59.4576	43.7419	998.35	41.4129	184.02	300.998	845.111	92.7241	89.5011	35.8077	20.8399	70.8812	877.199	1322.62	154.758	66.2836	136.644	88.0322	457.081
	412.016	37.3263	79.7738	75.6447	59.5181	43.7496	998.462	42.0194	184.076	301.031	845.151	92.7759	89.5141	35.8445	20.866	70.8889	877.964	1322.68	154.808	66.2985	137.251	88.2068	457.101
	412.021	37.4296	79.7805	76.0927	59.5456	43.8186	998.515	42.1328	184.125	301.083	845.365	92.8155	89.5202	36.1211	20.9266	71.0658	878.594	1322.69	154.876	66.3047	137.257	88.2568	457.132
	412.026	37.4346	79.7919	76.1011	59.5504	43.8357	998.533	42.2915	184.149	301.115	845.899	92.8989	89.5247	36.2388	20.9322	71.1219	878.747	1322.74	154.886	66.3097	137.596	88.3993	457.158
	412.031	37.4398	79.799	76.1202	59.604	43.8431	998.565	42.297	184.299	301.341	845.906	92.9965	89.7788	36.2841	20.9445	71.1586	879.244	1322.75	154.9	66.3303	137.619	88.7233	457.2
	412.194	37.4991	79.8049	76.1261	59.6187	43.9023	998.664	42.5484	184.336	301.373	846.05	93.0133	89.8876	36.3229	20.9497	71.1777	879.266	1322.75	154.944	66.358	137.624	88.8648	457.212
	412.198	37.5035	79.8224	76.2062	59.6833	43.9092	998.726	42.6028	184.445	301.418	846.082	93.0189	89.9404	36.3383	20.9712	71.1965	880.034	1322.8	154.953	66.3723	137.63	88.9006	457.236
	412.203	37.5082	79.827	76.2181	59.7609	44.0511	998.828	42.7999	184.466	301.454	846.119	93.0419	89.9731	36.3931	20.9762	71.2131	880.17	1322.82	155.061	66.4053	138.213	88.9631	457.262
	412.286	37.5407	79.8314	76.2236	59.7859	44.0619	998.835	42.8442	184.604	301.485	846.166	93.0743	90.0333	36.399	20.9988	71.228	881.462	1322.83	155.079	66.4259	138.22	88.9826	457.278
	412.291	37.5448	79.853	76.2499	59.7918	44.1357	998.841	42.8497	184.664	301.564	846.98	93.0798	90.2657	36.4277	21.0041	71.2517	881.619	1322.87	155.103	66.504	138.224	88.9962	457.3
	412.296	37.5654	79.858	76.2546	60.0119	44.2267	998.915	42.8545	184.67	301.585	847.029	93.1325	90.2849	36.4332	21.0364	71.6196	882.304	1322.91	155.212	66.5159	138.842	89.0163	457.334
	412.3	37.5705	79.8636	76.2599	60.051	44.2399	998.964	42.9909	184.809	301.765	847.085	93.2047	90.3252	36.489	21.0419	71.6819	882.938	1322.94	155.256	66.5324	138.847	89.0309	457.36
	412.418	37.5768	79.8976	76.3336	60.0894	44.2698	998.987	43.1073	184.857	301.835	847.11	93.2116	90.3432	36.5228	21.1113	71.7572	882.972	1322.97	155.264	66.5914	138.854	89.0815	457.405
	412.423	37.6248	79.9023	76.3386	60.1502	44.2762	999.015	43.1116	184.928	301.881	847.15	93.2859	90.3491	36.5295	21.1581	71.7783	883.646	1322.97	155.269	66.6111	138.86	89.1248	457.414
	412.427	37.631	79.9442	76.3438	60.1651	44.3412	999.25	43.1156	185.134	301.924	847.239	93.3531	90.4194	36.8316	21.1649	71.7941	884.291	1323.01	155.279	66.641	139.959	89.367	457.438
	412.432	37.636	79.9503	76.3499	60.1711	44.3478	999.275	43.1197	185.225	301.954	847.799	93.3896	90.5124	36.8905	21.1861	71.8279	884.36	1323.06	155.284	66.6803	139.964	89.4122	457.454
	412.437	37.6414	79.9925	76.6521	60.2257	44.3534	999.315	43.3137	185.269	301.987	847.855	93.4372	90.604	36.924	21.1915	71.847	884.448	1323.07	155.302	66.7127	139.991	89.471	457.464
	412.548	37.8483	79.9976	76.6581	60.2497	44.4492	999.389	43.4133	185.351	302.064	847.879	93.4887	90.6591	36.9309	21.2455	71.8754	885.146	1323.1	155.307	66.7286	139.997	89.5979	457.49
	412.553	37.8532	80.0027	76.6632	60.2773	44.5267	999.429	43.4907	185.42	302.341	847.947	93.4949	90.9638	36.9621	21.2543	71.9219	885.211	1323.13	155.312	66.7366	140.002	89.6511	457.502
	412.557	37.8586	80.0079	76.6688	60.2844	44.6104	999.495	43.496	185.522	302.362	847.987	93.5323	91.0024	36.969	21.2598	71.9467	885.794	1323.13	155.317	66.7576	140.414	89.6834	457.52
	412.562	37.8637	80.0364	76.8721	60.3109	44.6185	999.547	43.5004	185.765	302.409	848.033	93.538	91.0252	36.9988	21.2788	72.0431	885.884	1323.16	155.336	66.8475	140.419	89.7085	457.529
	412.567	37.9128	80.0413	76.8778	60.3502	44.7309	999.574	43.94	185.815	302.45	848.085	93.5598	91.0457	37.0055	21.2846	72.0859	885.899	1323.16	155.341	66.9502	140.424	89.8551	457.558
	412.602	37.9174	80.0699	76.8834	60.5042	44.7396	999.597	44.0714	185.846	302.518	848.51	93.5797	91.0597	37.0327	21.5399	72.1233	886.539	1323.19	155.455	67.0438	140.478	90.2452	457.566
	412.75	37.9219	80.0751	76.9079	60.7457	44.7453	999.696	44.0761	185.881	302.541	848.782	93.6079	91.1993	37.0388	21.5546	72.1436	886.56	1323.22	155.477	67.0951	140.483	90.4644	457.595
	412.755	37.9532	80.0805	76.9134	60.7607	44.8471	999.709	44.0801	185.906	302.592	848.789	93.6918	91.214	37.072	21.5601	72.4605	887.128	1323.22	155.501	67.1501	140.487	90.4935	457.605
	412.759	37.9576	80.3149	76.9298	60.858	44.9008	999.791	44.217	185.912	302.638	848.795	93.7336	91.3587	37.1167	21.5943	72.469	887.258	1323.25	155.534	67.1912	141.05	90.5146	457.625
	412.8	38.2186	80.3213	76.935	60.8665	44.908	999.869	44.2861	185.916	302.652	848.889	93.8177	91.4125	37.1229	21.6002	72.5065	887.274	1323.29	155.555	67.2133	141.056	90.5211	457.645
	412.805	38.268	80.4349	77.049	60.921	44.9143	999.89	44.5108	185.993	302.693	848.97	93.8566	91.6168	37.1705	21.614	72.5349	887.36	1323.29	155.57	67.2412	141.061	90.5648	457.672
	412.81	38.2724	80.4409	77.055	60.9268	45.0149	999.93	44.537	186.013	302.749	848.996	93.9005	91.6886	37.1767	21.6192	72.5673	887.888	1323.31	155.575	67.2543	141.575	90.6149	457.683
	412.814	38.2779	80.4466	77.0612	60.992	45.0226	999.967	44.8178	186.093	302.778	849.033	93.906	91.7246	37.2381	21.6417	72.6011	887.928	1323.32	155.584	67.2786	141.581	90.7576	457.702
	412.819	38.3136	80.6149	77.1009	61.0441	45.0278	999.982	44.8722	186.1	303.162	849.547	93.9366	91.7318	37.2446	21.648	72.6355	887.986	1323.35	155.589	67.3166	141.585	91.2267	457.73
	412.934	38.3182	80.6209	77.1068	61.0785	45.1468	1000.05	44.9818	186.105	303.204	849.553	93.9616	91.7365	37.2913	21.6722	72.6664	888.017	1323.35	155.612	67.3347	141.59	91.2584	457.739
	412.939	38.3237	80.6265	77.2042	61.1253	45.1756	1000.2	44.9872	186.25	303.247	849.711	93.9944	91.9414	37.4797	21.6777	72.6978	888.097	1323.37	155.621	67.354	142.65	91.369	457.766
	412.943	38.3764	80.632	77.2101	61.131	45.1833	1000.22	44.9914	186.425	303.288	849.719	94	91.966	37.5033	21.6943	72.706	888.766	1323.37	155.631	67.7022	142.655	91.4303	457.791
	412.947	38.3812	80.6584	77.2317	61.1799	45.2433	1000.29	45.0127	186.457	303.342	849.783	94.1617	92.0932	37.5099	21.6991	72.7246	888.825	1323.39	155.635	67.7259	142.661	91.5304	457.827
	412.951	38.3856	80.6643	77.2376	61.5035	45.2534	1000.3	45.1412	186.484	303.404	849.823	94.1779	92.1266	37.5476	21.7286	72.7352	889.268	1323.39	155.666	67.7423	142.666	92.0228	457.849
	412.956	38.4128	80.67	77.4697	61.5232	45.26	1000.36	45.2484	186.605	303.479	849.85	94.2417	92.1631	37.5729	21.7339	72.754	889.289	1323.4	155.673	67.7589	142.757	92.0299	457.878
	412.961	38.4171	80.6862	77.476	61.5289	45.3112	1000.38	45.2675	186.711	303.571	850.159	94.2689	92.1835	37.5789	21.7715	72.7663	889.371	1323.42	155.697	67.7784	142.762	92.0827	457.907
	413.057	38.4224	80.6913	77.4867	61.5768	45.3687	1000.42	45.4135	186.755	303.585	850.716	94.3157	92.307	37.6304	21.7768	72.7978	889.383	1323.45	155.718	67.7949	142.767	92.29	457.925
	413.062	38.48	80.6964	77.493	61.5816	45.4432	1000.55	45.4165	186.78	303.656	850.725	94.3314	92.3231	37.6589	21.7918	72.8098	889.425	1323.48	155.735	67.8207	142.772	92.616	457.949
	413.067	38.4855	80.7611	77.5699	61.6316	45.4661	1000.6	45.5189	186.824	303.69	850.73	94.3588	92.3557	37.6652	21.7972	72.8235	889.438	1323.48	155.787	68.198	144.354	92.753	457.978
	413.073	38.5346	80.7666	77.5776	61.66	45.4771	1000.63	45.6554	186.928	303.71	850.812	94.4239	92.4473	37.674	21.844	72.8487	889.871	1323.52	155.802	68.2277	144.359	92.7768	457.986
	413.115	38.5406	80.7799	77.5826	61.729	45.4831	1000.69	45.6712	186.996	303.74	850.86	94.4782	92.4748	37.7114	21.8497	72.8653	889.885	1323.52	155.962	68.2726	144.61	92.8991	458.011
	413.12	38.5446	80.785	77.6175	61.7344	45.6429	1000.72	45.7939	187.003	303.908	850.888	94.4846	92.5222	37.7178	21.8706	73.2183	889.899	1323.55	156.099	68.2913	144.616	92.9398	458.017
	413.124	38.627	80.7903	77.6359	61.7716	45.7123	1000.74	45.8295	187.066	303.933	850.975	94.5508	92.5973	37.7623	21.8764	73.2356	890.025	1323.57	156.114	68.3198	144.621	93.0713	458.04
	413.128	38.7064	80.8139	77.6445	61.8382	45.7189	1000.8	45.8673	187.083	303.979	851.003	94.5572	92.6673	37.7695	22.0468	73.2573	890.052	1323.6	156.127	68.3336	144.626	93.2586	458.055
	413.245	38.7114	80.8188	77.6508	61.8444	45.7909	1000.84	45.8904	187.251	304.171	851.65	94.6086	92.9335	37.8078	22.0524	73.293	890.082	1323.6	156.203	68.3502	144.886	93.3026	458.079
	413.25	39.0149	80.8234	77.6755	62.0287	45.7977	1001.02	45.8956	187.306	304.293	851.657	94.661	92.9655	37.8529	22.2495	73.6107	890.846	1323.64	156.212	68.3737	144.891	93.6905	458.087
	413.254	39.0213	80.8359	77.682	62.0342	45.8028	1001.03	46.0807	187.352	304.341	851.689	94.7272	93.0149	38.3192	22.2557	73.6459	890.895	1323.69	156.218	68.3902	144.895	93.7066	458.111
	413.329	39.0272	80.8406	77.7063	62.1145	45.913	1001.08	46.0912	187.441	304.408	851.695	94.7335	93.0851	38.3566	22.2631	73.6713	891.014	1323.69	156.24	68.6157	145.255	93.9693	458.128
	413.334	39.0596	80.8454	77.7121	62.1854	45.9268	1001.16	46.1299	187.447	304.439	851.76	94.7742	93.1243	38.3638	22.2803	73.6858	891.538	1323.73	156.248	68.6448	145.26	94.339	458.149
	413.338	39.0653	80.9278	77.7523	62.2318	45.9325	1001.19	46.1339	187.564	304.471	851.858	94.78	93.1412	38.42	22.2859	73.6932	891.574	1323.78	156.253	68.6602	145.266	94.379	458.164
	413.343	39.0707	80.9351	77.7585	62.238	45.9763	1001.21	46.1377	187.571	304.503	851.865	94.9145	93.3401	38.4277	22.3035	73.7231	892.137	1323.87	156.258	68.6706	145.436	94.4091	458.19
	413.347	39.0999	80.9399	77.7631	62.3122	45.9832	1001.23	46.4911	187.577	304.58	852.55	94.9493	93.4385	38.4734	22.3087	73.7471	892.249	1323.88	156.277	68.6964	145.441	94.4434	458.198
	413.445	39.1047	80.9458	78.2548	62.3186	45.9883	1001.4	46.5886	187.726	304.652	852.558	94.9671	93.4688	38.4793	22.3306	73.7721	892.293	1323.9	156.282	68.717	145.446	94.4652	458.221
	413.45	39.1478	81.0316	78.2782	62.356	46.0198	1001.42	46.7793	187.774	304.675	852.672	95.0273	93.6406	38.4981	22.336	73.7996	892.357	1323.93	156.382	68.9178	145.451	94.5592	458.242
	413.454	39.1528	81.0371	78.2849	62.4358	46.1802	1001.43	46.9181	187.82	304.698	852.678	95.0791	93.6727	38.5429	22.3436	73.8082	892.368	1323.95	156.402	68.9235	145.456	94.8786	458.253
	413.459	39.1585	81.0511	78.3071	62.441	46.2424	1001.51	47.0031	187.872	305.07	852.779	95.1103	93.7169	38.5508	22.3491	73.814	892.43	1323.99	156.409	68.9283	145.904	95.0586	458.28
	413.464	39.441	81.0558	78.3136	62.4983	46.3244	1001.56	47.1417	188.065	305.098	852.786	95.1906	93.8317	38.599	22.3724	73.8351	893.041	1323.99	156.473	68.9992	145.909	95.1482	458.308
	413.609	39.4458	81.0805	78.3204	62.5206	46.388	1001.58	47.3397	188.083	305.126	852.825	95.2308	93.8514	38.6262	22.3776	73.8575	893.054	1324.02	156.496	69.0144	145.915	95.1979	458.317
	413.613	39.4503	81.0854	78.3823	62.5264	46.3944	1001.64	47.3452	188.186	305.15	852.831	95.2768	93.8759	38.8725	22.4148	74.2098	893.096	1324.07	156.51	69.0309	145.92	95.2097	458.356
	413.619	39.4551	81.0914	78.3885	62.5317	46.4814	1001.67	47.414	188.213	305.192	853.333	95.3131	94.0517	38.9441	22.421	74.2203	893.225	1324.09	156.528	69.037	146.033	95.2381	458.383
	413.626	39.4849	81.1081	78.4152	62.6403	46.4888	1001.76	47.8343	188.237	305.225	853.34	95.32	94.0747	39.0067	22.4537	74.2344	893.635	1324.14	156.544	69.0518	146.039	95.2833	458.407
	413.632	39.4897	81.1125	78.4209	62.7614	46.5168	1001.79	48.4726	188.341	305.277	853.502	95.3713	94.1672	39.0481	22.4596	74.24	893.652	1324.17	156.549	69.0656	146.044	95.3071	458.414
	413.637	39.4954	81.117	78.5841	62.7668	46.5226	1001.87	48.4771	188.391	305.369	853.509	95.3871	94.2169	39.0542	22.478	74.2559	893.791	1324.17	156.554	69.1027	146.048	95.3621	458.446
	413.746	39.5406	81.1429	78.5901	62.8034	46.5503	1001.94	48.4815	188.426	305.415	853.619	95.4284	94.3582	39.0838	22.4833	74.2634	894.272	1324.18	156.586	69.1399	146.393	95.5374	458.469
	413.752	39.5548	81.1475	78.6186	62.8861	46.5573	1002.13	48.4869	188.484	305.7	853.626	95.4884	94.3825	39.13	22.5516	74.2898	894.289	1324.2	156.593	69.1582	146.399	95.7512	458.479
	413.756	39.5588	81.1525	78.625	62.9557	46.707	1002.18	48.8886	188.541	305.724	853.727	95.6057	94.4488	39.1518	22.5585	74.2978	894.519	1324.22	156.597	69.2305	146.404	95.8264	458.503
	413.761	39.5635	81.1773	78.772	62.983	46.7974	1002.19	49.3957	188.555	305.75	853.749	95.6114	94.4638	39.1783	22.6596	74.3202	894.601	1324.24	156.622	69.3372	146.41	95.8914	458.529
	413.901	39.7596	81.1821	78.7859	63.0097	46.8989	1002.21	49.4143	188.803	305.782	853.798	95.6973	94.4686	39.2092	22.7082	74.3498	894.978	1324.24	156.688	69.3529	147.224	95.9091	458.547
	413.906	39.7655	81.1875	78.7919	63.0994	46.9271	1002.23	49.64	188.818	305.869	853.851	95.7031	94.6241	39.2347	22.7143	74.3708	895.052	1324.31	156.706	69.3828	147.229	95.9722	458.571
	413.91	39.7703	81.2787	78.8207	63.1377	46.9341	1002.37	49.8525	188.823	305.877	853.878	95.7254	94.6406	39.3131	22.7814	74.7642	895.091	1324.36	156.715	69.43	147.234	96.0487	458.603
	413.914	39.8871	81.2835	78.8266	63.1547	47.0161	1002.42	49.936	188.866	305.946	854.375	95.7308	94.6467	39.5035	22.7878	74.7757	895.113	1324.36	156.775	69.4681	147.609	96.0549	458.619
	413.919	39.8919	81.2892	78.833	63.2042	47.0227	1002.45	49.9546	188.902	306.035	854.382	95.7571	94.6925	39.5782	22.8134	74.7916	895.13	1324.39	156.783	69.4812	147.615	96.0936	458.647
	413.964	39.8971	81.2941	78.8391	63.2419	47.0475	1002.47	50.2305	188.927	306.102	854.488	95.7783	94.9923	39.6127	22.8193	74.8073	895.82	1324.4	156.801	69.4909	147.62	96.1024	458.671
	413.969	39.9023	81.2993	78.9579	63.3353	47.0548	1002.57	50.2367	188.97	306.264	854.591	95.7847	95.0714	39.6611	22.8268	74.8131	895.846	1324.42	156.807	69.5016	147.626	96.1485	458.678
	413.973	39.9584	81.314	78.9638	63.4308	47.0832	1002.64	50.29	189.158	306.321	854.599	95.8212	95.0995	39.6749	22.8445	74.8188	895.898	1324.45	156.812	69.5069	148.107	96.631	458.693
	413.978	39.9636	81.3187	78.9781	63.5511	47.0901	1002.68	50.4162	189.303	306.361	854.605	95.8846	95.1139	39.7355	22.8496	74.8361	896.073	1324.45	156.822	69.6423	148.112	96.6849	458.719
	413.983	39.968	81.3284	79.2735	63.5572	47.0954	1002.73	50.6576	189.31	306.44	854.645	95.9387	95.347	39.7417	22.8709	74.8424	896.339	1324.48	156.827	69.6583	148.119	96.7054	458.726
	414.02	40.0415	81.3337	79.2815	63.6473	47.2705	1002.82	50.9213	189.347	306.532	854.677	95.9449	95.3665	39.7817	22.9003	74.862	896.424	1324.55	156.831	69.6705	148.202	96.7182	458.756
	414.025	40.0463	81.3393	79.2877	63.6551	47.3695	1002.85	50.926	189.524	306.561	854.702	95.9918	95.4246	39.796	22.9063	74.8685	896.448	1324.56	156.835	69.9652	148.207	96.7552	458.763
	414.029	40.0512	81.3448	79.5332	63.6976	47.3776	1002.87	50.9308	189.551	306.593	854.727	96.055	95.5618	39.8032	22.9325	74.897	896.476	1324.58	156.839	69.9909	148.213	96.7764	458.799
	414.034	40.2337	81.3791	79.5403	63.7345	47.4594	1002.88	51.2756	189.637	306.677	854.75	96.1224	95.5806	39.8488	22.9378	74.9297	896.494	1324.59	156.853	70.0305	148.218	97.0707	458.808
	414.038	40.2389	81.385	79.5454	63.8045	47.5122	1002.91	51.2921	189.663	306.769	855.336	96.1718	95.7754	39.882	22.9681	74.952	896.597	1324.61	156.857	70.0469	148.224	97.3081	458.856
	414.043	40.2463	81.4605	79.5623	63.8095	47.5201	1002.92	51.4123	189.669	306.803	855.342	96.2243	95.8112	39.8884	22.9849	75.2227	896.627	1324.64	157.098	70.0594	148.229	97.3246	458.863
	414.163	40.3	81.4654	79.5688	63.8676	47.5261	1002.98	51.6761	189.821	306.831	855.543	96.2296	95.8481	39.9204	22.9906	75.2349	896.728	1324.64	157.113	70.0985	148.234	97.3306	458.882
	414.168	40.3052	81.472	79.5736	63.8734	47.5638	1003.11	51.7421	189.884	306.894	855.549	96.2647	95.9014	39.9536	23.0148	75.2545	896.762	1324.73	157.122	70.1379	148.875	97.3889	458.89
	414.173	40.3094	81.4769	79.6347	63.9595	47.6012	1003.14	51.7837	189.889	306.972	855.641	96.2992	95.9338	40.0279	23.0344	75.2925	896.874	1324.75	157.127	70.1551	148.88	97.4229	458.914
	414.251	40.3595	81.4874	79.64	64.1903	47.7272	1003.17	51.8218	189.933	306.997	855.664	96.3053	96.0412	40.1713	23.0395	75.3397	896.9	1324.79	157.135	70.195	148.886	97.4296	458.942
	414.256	40.3639	81.4921	79.6451	64.1956	47.7821	1003.22	51.8268	189.953	307.036	855.695	96.3828	96.0692	40.2775	23.3915	75.451	897.075	1324.82	157.14	70.3027	149.225	97.4897	458.963
	414.261	40.3697	81.4971	79.7807	64.2641	47.79	1003.31	52.0911	190.031	307.394	855.723	96.4047	96.1178	40.2851	23.3964	75.4724	897.127	1324.85	157.153	70.3206	149.231	97.5217	458.97
	414.341	40.4249	81.5126	79.7872	64.2691	47.904	1003.39	52.3355	190.13	307.428	855.773	96.4282	96.4268	40.42	23.4051	75.4919	897.17	1324.85	157.172	70.334	149.237	97.5463	458.987
	414.346	40.4299	81.5182	79.7944	64.3761	47.9521	1003.42	52.4006	190.218	307.45	855.912	96.4342	96.462	40.4265	23.4104	75.5665	897.197	1324.88	157.176	70.3515	149.41	97.6051	458.996
	414.351	40.4342	81.8096	79.8012	64.4227	47.9592	1003.48	52.8545	190.272	307.533	855.919	96.5568	96.5051	40.4521	23.4244	75.5908	897.412	1324.92	157.181	70.3817	149.415	97.6167	459.024
	414.412	40.5685	81.8155	79.9253	64.4826	48.0242	1003.51	52.892	190.352	307.568	856.203	96.5634	96.6045	40.4579	23.43	75.7984	897.713	1324.93	157.292	70.4296	149.421	97.6229	459.043
	414.417	40.5739	81.8212	79.9317	64.5333	48.0369	1003.54	52.9802	190.367	307.597	856.356	96.6289	96.6254	40.4812	23.4365	75.8411	897.825	1324.98	157.306	70.4681	150.412	97.7515	459.068
	414.421	40.5784	81.8594	80.049	64.5439	48.043	1003.55	52.9868	190.426	307.618	856.363	96.6733	96.656	40.5201	23.4427	75.8574	897.86	1325	157.313	71.1299	150.418	97.7968	459.086
	414.427	40.6396	81.8672	80.0561	64.5787	48.0994	1003.6	53.4152	190.432	307.682	856.432	96.7151	96.771	40.5608	23.4512	75.8817	897.909	1325	157.318	71.1374	150.423	98.0102	459.107
	414.53	40.6452	81.8726	80.0758	64.6383	48.1635	1003.63	53.5827	190.461	307.729	856.439	96.8163	96.8885	40.567	23.4561	75.9063	897.925	1325.06	157.35	71.1654	150.526	98.111	459.131
	414.536	40.6497	81.9592	80.0815	64.6438	48.1858	1003.79	53.5893	190.495	307.748	856.491	96.8278	97.0046	40.6218	23.4672	75.9129	898.138	1325.08	157.379	71.1934	150.532	98.1757	459.155
	414.54	40.7655	81.9649	80.0865	64.6937	48.2472	1003.82	53.5942	190.575	307.821	856.516	96.8813	97.1768	40.6285	23.473	75.9376	898.189	1325.09	157.388	71.2483	151.058	98.1812	459.179
	414.544	40.7709	81.9699	80.2005	64.6993	48.3128	1003.84	53.5988	190.662	308.069	856.557	96.9216	97.197	40.932	23.5066	75.9746	898.2	1325.12	157.407	71.2665	151.064	98.2115	459.201
	414.548	40.7749	81.9763	80.2065	64.7604	48.4202	1003.89	53.7145	190.682	308.097	856.59	96.9278	97.2803	41.0069	23.5122	75.9831	898.501	1325.22	157.54	71.2725	151.069	98.2292	459.24
	414.608	40.8263	81.9857	80.2262	64.8289	48.4851	1004.07	53.9346	190.751	308.165	856.624	97.0628	97.3967	41.0146	23.5992	75.9891	898.523	1325.23	157.658	71.2778	151.578	98.2721	459.248
	414.613	40.8317	81.9918	80.232	64.8963	48.5118	1004.09	54.134	190.856	308.247	856.63	97.1185	97.4133	41.0901	23.605	76.079	898.617	1325.24	157.68	71.296	151.584	98.2934	459.266
	414.618	40.8809	82.0915	80.2377	65.0449	48.5195	1004.16	54.1389	190.861	308.277	856.942	97.1547	97.455	41.1163	23.6668	76.0943	898.652	1325.26	157.693	71.3196	151.589	98.3521	459.283
	414.622	40.8857	82.0971	80.845	65.0519	48.6211	1004.19	54.1426	190.916	308.354	857.328	97.1616	97.4625	41.1641	23.672	76.2381	898.707	1325.26	157.711	71.3386	152.713	98.6785	459.306
	414.626	40.8925	82.1028	80.8522	65.1019	48.628	1004.28	54.2507	191.045	308.4	857.335	97.1944	97.4674	41.1718	23.6781	76.2843	898.728	1325.31	157.717	71.3633	153.241	98.8321	459.328
	414.652	40.9794	82.1086	80.9616	65.1469	48.6569	1004.33	54.7241	191.066	308.419	857.481	97.2318	97.6495	41.2001	23.7116	76.3176	898.742	1325.33	157.735	71.3693	153.246	98.9573	459.344
	414.674	40.9847	82.1244	80.9682	65.1524	48.7006	1004.37	54.7297	191.163	308.496	857.507	97.2828	97.705	41.2063	23.7167	76.3283	899.261	1325.34	157.768	71.3743	153.253	98.9931	459.358
	414.681	40.9906	82.1293	81.0769	65.1757	48.7322	1004.4	54.7765	191.182	308.602	857.543	97.3699	97.813	41.2602	23.7279	76.3352	899.274	1325.46	157.774	71.4167	153.258	99.0072	459.365
	414.685	41.0254	82.1343	81.0849	65.181	48.854	1004.44	55.4156	191.187	308.646	857.576	97.3763	97.87	41.2663	23.7333	76.3911	899.386	1325.48	157.778	71.7219	153.263	99.0159	459.383
	414.69	41.0309	82.1397	81.0901	65.2289	48.885	1004.54	55.5624	191.321	308.747	857.604	97.469	97.9826	41.3232	23.7562	76.4288	899.407	1325.49	157.791	71.7767	153.817	99.0916	459.396
	414.776	41.0368	82.1454	81.0962	65.2336	48.9882	1004.57	55.7396	191.408	308.853	857.635	97.4748	98.0415	41.3301	23.7618	76.4985	899.463	1325.5	157.796	71.7838	153.822	99.105	459.418
	414.782	41.0826	82.1505	81.2938	65.3173	49.0074	1004.68	56.5607	191.416	308.901	857.669	97.5755	98.1117	41.3962	23.9395	76.5191	899.551	1325.5	157.805	71.7886	153.863	99.2611	459.434
	414.786	41.0876	82.156	81.2998	65.4643	49.1131	1004.76	56.8636	191.423	308.947	858.256	97.5813	98.283	41.4288	23.945	76.5274	899.784	1325.54	157.82	71.807	153.868	99.3735	459.454
	414.791	41.0933	82.1771	81.305	65.4798	49.186	1004.77	57.1131	191.614	309.036	858.264	97.6429	98.3047	41.6005	24.0867	76.5563	899.813	1325.59	157.824	71.827	154.925	99.6846	459.476
	415.05	41.1412	82.1818	81.3103	65.5976	49.1945	1004.79	57.1177	191.643	309.071	858.333	97.6486	98.32	41.6716	24.0913	76.5807	899.932	1325.61	157.843	71.8353	154.93	99.7425	459.495
	415.054	41.1464	82.1869	81.5654	65.6035	49.2009	1004.84	57.1226	191.702	309.264	858.405	97.6812	98.3276	41.7165	24.1086	76.6142	900.036	1325.63	157.851	71.8413	154.935	99.7523	459.517
	415.059	41.3867	82.227	81.5715	65.7503	49.3145	1004.98	57.1816	191.778	309.312	858.411	97.7011	98.3334	41.7225	24.1142	76.6311	900.051	1325.63	157.856	71.8653	154.941	99.7965	459.538
	415.064	41.3914	82.2316	81.5771	65.7559	49.3871	1005.02	57.1858	191.957	309.353	858.442	97.7562	98.5257	41.7662	24.1306	76.6463	900.09	1325.66	157.867	71.8849	154.968	99.811	459.546
	415.069	41.4261	82.2362	81.5902	65.8396	49.4298	1005.07	57.1897	192.1	309.415	858.472	97.7621	98.5653	41.7722	24.1355	76.6552	900.125	1325.86	157.872	71.9554	154.973	99.838	459.569
	415.073	41.4319	82.241	81.5976	65.8454	49.4363	1005.11	57.4134	192.108	309.679	858.518	97.7912	98.6647	41.7993	24.1445	77.0354	900.143	1325.87	157.884	71.981	154.979	99.8662	459.597
	415.147	41.4365	82.2459	81.6046	65.878	49.4433	1005.2	57.6401	192.162	309.73	858.551	97.8411	98.8242	41.8324	24.1503	77.0539	900.169	1325.89	158.145	72.0119	155.516	100.091	459.616
	415.153	41.4805	82.2673	81.6102	65.8831	49.5486	1005.24	57.9098	192.227	309.811	858.805	97.8694	98.8436	41.8414	24.1634	77.0711	900.245	1325.91	158.213	72.0466	155.522	100.162	459.63
	415.157	41.4858	82.2722	81.6171	65.9272	49.5547	1005.27	58.0154	192.393	309.854	858.811	97.9117	98.8576	41.8772	24.1693	77.0889	900.317	1325.93	158.224	72.4538	155.527	100.469	459.655
	415.162	41.4919	82.2764	81.6229	65.9329	49.5598	1005.37	58.1684	192.398	309.885	859.247	97.9726	98.8633	41.9148	24.1873	77.1102	900.738	1325.94	158.229	72.4793	156.089	100.508	459.663
	415.25	41.5287	82.2944	81.7248	65.9766	49.6804	1005.37	58.3914	192.471	309.901	859.254	98.0231	98.895	41.921	24.1926	77.1327	900.765	1325.96	158.232	72.5172	156.095	100.554	459.689
	415.255	41.535	82.2997	81.7309	66.0761	49.6886	1005.49	58.9379	192.527	309.93	859.337	98.0535	99.0784	41.9796	24.2347	77.1399	900.789	1325.96	158.236	72.5277	156.1	100.571	459.732
	415.26	41.5393	82.6725	81.7375	66.0814	49.6937	1005.52	58.9493	192.66	310.029	859.404	98.1947	99.1824	41.9999	24.3095	77.1672	900.878	1325.97	158.241	72.5377	156.106	100.593	459.746
	415.265	41.6572	82.6794	82.1596	66.0875	49.7394	1005.54	58.9558	192.701	310.086	859.439	98.2336	99.2315	42.0616	24.3154	77.4147	900.891	1326	158.246	72.5576	156.598	100.646	459.77
	415.329	41.6654	82.7089	82.1668	66.2244	49.7501	1005.57	59.4162	192.778	310.128	859.475	98.239	99.3138	42.382	24.3429	77.4635	900.96	1326.01	158.262	72.5873	156.603	100.7	459.798
	415.334	41.6696	82.7147	82.1737	66.25	49.8201	1005.59	59.8229	192.905	310.452	859.507	98.2653	99.381	42.4358	24.3592	77.4825	901.427	1326.03	158.268	72.6009	156.607	100.888	459.819
	415.339	41.7305	82.7873	82.1972	66.2558	49.8546	1005.72	59.8285	192.912	310.476	859.727	98.2941	99.5386	42.4898	24.3645	77.6702	901.462	1326.03	158.274	72.6235	156.612	100.895	459.832
	415.439	41.736	82.7927	82.2028	66.4535	49.9569	1005.79	60.2086	193.021	310.507	859.733	98.2996	99.5648	42.5041	24.4093	77.6779	901.496	1326.05	158.28	72.6385	157.106	101.118	459.866
	415.443	41.7411	82.7978	82.2845	66.4687	50.0086	1005.8	60.2328	193.057	310.552	859.763	98.3595	99.6097	42.5112	24.4144	77.6841	901.526	1326.08	158.299	72.6592	157.112	101.248	459.873
	415.447	41.7878	82.8237	82.2951	66.4748	50.0793	1005.81	60.6687	193.063	310.644	859.862	98.3946	99.7312	42.5386	24.47	77.7544	901.541	1326.09	158.305	72.6718	157.117	101.329	459.898
	415.451	41.7926	82.8294	82.3005	66.5264	50.1153	1005.88	60.6865	193.069	310.671	859.868	98.4326	99.9392	42.5442	24.4758	77.762	901.559	1326.1	158.31	72.7374	157.123	101.355	459.918
	415.548	41.7976	82.8357	82.3192	66.5914	50.1929	1005.91	61.3419	193.147	310.768	859.949	98.4627	99.9541	42.5754	24.6234	77.7679	901.608	1326.12	158.336	72.7531	157.128	101.362	459.935
	415.553	41.8623	82.8546	82.3246	66.5971	50.2212	1005.97	61.4166	193.212	310.822	860.273	98.4793	100.095	42.6039	24.629	77.8007	901.695	1326.13	158.418	72.765	157.258	101.379	459.944
	415.557	41.8678	82.8601	82.7473	66.6411	50.2666	1006.07	61.9749	193.394	310.975	860.279	98.4841	100.228	42.6366	24.6768	77.8089	901.747	1326.14	158.435	73.2201	157.644	101.419	459.958
	415.561	41.8725	82.8789	82.7542	66.6649	50.2734	1006.13	61.9847	193.406	311.052	860.331	98.5811	100.238	42.6811	24.6827	77.815	901.824	1326.3	158.455	73.2379	157.65	101.441	459.982
	415.668	41.934	82.8845	82.761	66.6759	50.2799	1006.17	62.6366	193.568	311.073	860.371	98.6414	100.243	43.0002	24.7172	77.8432	901.847	1326.33	158.462	73.261	157.655	101.469	460.003
	415.672	41.9405	82.8923	82.8197	66.754	50.3559	1006.22	63.151	193.602	311.119	860.394	98.6767	100.276	43.045	24.7228	77.8682	902.171	1326.37	158.47	73.2744	157.663	101.493	460.019
	415.677	42.0376	82.9984	82.8258	66.7592	50.4558	1006.33	63.2497	193.608	311.18	860.401	98.7423	100.296	43.1149	24.7456	77.8899	902.197	1326.38	158.473	73.2837	157.668	101.803	460.038
	415.682	42.0427	83.0036	82.8519	66.8405	50.4633	1006.35	63.2734	193.725	311.237	860.457	98.7807	100.304	43.1624	24.7529	77.9057	902.241	1326.47	158.488	73.2892	157.699	101.908	460.073
	415.783	42.0986	83.0082	82.9833	66.8677	50.5422	1006.38	63.4169	193.873	311.265	860.517	98.8058	100.309	43.1958	24.7732	77.9243	902.278	1326.49	158.494	73.317	157.704	102.022	460.09
	415.787	42.1074	83.0281	82.99	66.8728	50.5547	1006.41	64.4174	193.879	311.39	860.523	98.8122	100.478	43.2022	24.7779	78.2193	902.325	1326.5	158.607	73.3414	157.709	102.045	460.11
	415.792	42.146	83.0337	82.9972	67.1661	50.6126	1006.45	64.6273	193.884	311.421	860.755	98.8634	100.512	43.2499	24.7928	78.2559	902.348	1326.5	158.634	73.3483	157.716	102.079	460.122
	415.84	42.1504	83.039	83.004	67.1716	50.6668	1006.45	64.9571	193.925	311.505	860.762	98.8878	100.63	43.2562	24.7979	78.2646	902.381	1326.53	158.64	73.3526	158.213	102.091	460.148
	415.846	42.1551	83.0453	83.0099	67.3023	50.7999	1006.56	65.1282	193.975	311.565	861.051	98.9729	100.743	43.301	24.8128	78.2979	902.393	1326.54	158.644	73.3889	158.219	102.126	460.168
	415.851	42.1912	83.0498	83.0236	67.3072	50.8163	1006.59	65.415	193.999	311.681	861.057	98.9796	100.85	43.3077	24.8183	78.3199	902.417	1326.56	158.664	73.4116	158.224	102.144	460.188
	415.856	42.1964	83.0602	83.0292	67.3564	50.8229	1006.65	65.7286	194.036	311.734	861.208	99.0282	100.954	43.3704	24.8411	78.347	902.821	1326.57	158.801	73.4249	158.791	102.174	460.215
	415.862	42.2014	83.0654	83.311	67.3614	50.8775	1006.68	66.1997	194.105	311.772	861.215	99.0521	100.964	43.4434	24.8469	78.3647	902.841	1326.6	158.809	73.5428	158.795	102.196	460.231
	416.016	42.4669	83.0956	83.3185	67.3986	50.9273	1006.71	66.9597	194.177	311.795	861.291	99.0578	100.97	43.6465	24.8748	78.3808	902.891	1326.6	158.815	73.5649	158.801	102.246	460.258
	416.02	42.4747	83.1014	83.3262	67.4244	50.9349	1006.72	67.4153	194.183	311.864	861.339	99.0898	100.976	43.6724	24.8799	78.3926	902.91	1326.61	158.84	73.5808	159.308	102.288	460.281
	416.025	42.4967	83.1535	83.5003	67.4331	51.0436	1006.76	67.4206	194.189	311.924	861.345	99.1424	101.211	43.6789	24.9116	78.3988	902.969	1326.64	158.849	73.6107	159.313	102.375	460.308
	416.029	42.5017	83.1596	83.507	67.4751	51.0851	1006.93	69.0701	194.239	311.96	861.391	99.1834	101.249	43.7124	24.9917	78.4223	903.005	1326.64	158.854	73.6169	159.319	102.414	460.319
	416.034	42.5336	83.1839	83.5131	67.6997	51.0916	1006.96	69.4182	194.31	311.985	861.432	99.2959	101.29	43.7872	25.0286	78.7602	903.024	1326.68	158.907	73.6227	159.324	102.688	460.352
	416.038	42.5379	83.1893	83.5651	67.7369	51.1578	1006.98	69.6555	194.332	312.049	861.478	99.3434	101.322	43.856	25.0345	78.7936	903.049	1326.79	158.919	73.6675	159.832	102.758	460.374
	416.042	42.5428	83.2411	83.5816	67.7629	51.2477	1007	71.2145	194.416	312.094	861.543	99.3683	101.381	43.8819	25.0803	78.8153	903.128	1326.81	158.932	73.9534	159.837	102.832	460.393
	416.047	42.6507	83.2465	83.5871	67.7973	51.2913	1007.04	71.4161	194.492	312.41	861.581	99.3739	101.537	43.9061	25.0859	78.8442	903.263	1326.82	158.937	73.9784	159.856	102.847	460.407
	416.13	42.6555	83.2643	83.5944	67.9385	51.2977	1007.13	71.9117	194.579	312.519	861.817	99.4506	101.551	43.9543	25.1134	78.8637	903.511	1326.83	158.955	74.0131	159.861	102.852	460.435
	416.134	42.6603	83.2693	83.8103	67.9847	51.3426	1007.17	73.4165	194.614	312.595	861.823	99.5134	101.559	43.9816	25.1185	78.904	903.54	1326.89	158.96	74.0471	159.865	102.877	460.453
	416.139	42.7515	83.2749	83.8168	68.0198	51.4245	1007.25	73.6912	194.7	312.655	861.913	99.5784	101.772	43.9874	25.1499	78.931	903.559	1326.92	158.964	74.1045	159.872	102.889	460.48
	416.143	42.7559	83.3147	83.8237	68.0246	51.5107	1007.29	75.4169	194.718	312.685	861.953	99.6263	101.92	44.035	25.155	78.9586	903.654	1327	158.98	74.1152	159.878	102.912	460.495
	416.185	42.7834	83.3195	83.83	68.0619	51.5175	1007.36	75.4221	194.838	312.742	862.159	99.6319	101.992	44.065	25.1885	79.0842	903.683	1327.02	159.069	74.1388	160.367	102.936	460.52
	416.19	42.7883	83.3246	84.0764	68.0996	51.5231	1007.4	77.2207	194.912	312.795	862.241	99.7236	102.052	44.0713	25.1939	79.0982	903.723	1327.04	159.084	74.1495	160.371	102.979	460.527
	416.194	42.8406	83.36	84.0836	68.1185	51.6292	1007.44	77.4172	195.023	312.807	862.248	99.7675	102.265	44.2148	25.2202	79.1354	903.74	1327.07	159.198	74.1779	160.377	102.986	460.546
	416.199	42.8456	83.3655	84.7527	68.1667	51.6362	1007.46	77.4224	195.053	312.86	862.279	99.7883	102.292	44.2707	25.2258	79.1533	903.905	1327.09	159.204	74.2133	160.382	102.994	460.564
	416.203	42.8517	83.3712	84.7597	68.1723	51.6427	1007.49	78.6577	195.145	312.919	862.286	99.8214	102.322	44.2777	25.2371	79.1654	903.927	1327.1	159.209	74.3023	160.427	103.102	460.577
	416.387	43.2019	83.3991	84.7798	68.177	51.7382	1007.54	78.6973	195.153	312.992	862.358	99.8274	102.344	44.4138	25.2419	79.1889	904.238	1327.13	159.222	74.3346	160.432	103.511	460.616
	416.391	43.2078	83.4044	84.7866	68.2025	51.7446	1007.57	79.4176	195.159	313.014	862.382	99.8789	102.379	44.4211	25.2988	79.4028	904.35	1327.13	159.239	74.3421	160.438	103.625	460.623
	416.395	43.2121	83.4092	84.8122	68.2346	51.7494	1007.6	81.418	195.214	313.081	862.436	99.884	102.466	44.4692	25.3047	79.4731	904.366	1327.22	159.243	74.3471	160.443	103.635	460.65
	416.399	43.2686	83.4416	84.8171	68.2682	51.8076	1007.68	81.5908	195.323	313.108	862.443	99.9246	102.528	44.4827	25.3354	79.6018	904.386	1327.27	159.263	74.3815	160.908	103.655	460.661
	416.408	43.2738	83.4464	84.8249	68.3013	51.815	1007.71	82.2648	195.329	313.44	863.187	99.9403	102.619	44.4906	25.3412	79.6099	904.45	1327.28	159.268	74.3947	160.914	103.69	460.683
	416.413	43.2788	83.4519	84.8299	68.5081	51.9213	1007.82	82.2693	195.514	313.465	863.193	99.9462	102.66	44.5224	25.4858	79.6342	904.462	1327.3	159.275	74.4108	160.919	103.717	460.69
	416.468	43.3167	83.4795	84.837	68.5775	52.0251	1007.84	82.2737	195.52	313.496	863.263	99.9927	102.932	44.5289	25.5034	79.7055	904.474	1327.3	159.28	74.4626	160.925	103.735	460.722
	416.473	43.368	83.4848	84.8431	68.586	52.0939	1007.86	82.821	195.63	313.526	863.27	100.01	103.063	44.5692	25.5088	79.7215	904.603	1327.32	159.287	74.476	161.478	103.754	460.729
	416.478	43.3725	83.515	84.8629	68.6419	52.1031	1007.88	83.3632	195.637	313.607	863.361	100.016	103.141	44.5757	25.5366	79.7283	904.749	1327.32	159.291	74.4888	161.484	103.784	460.745
	416.482	43.3771	83.5198	84.8682	68.6478	52.2414	1008.07	83.4183	195.787	313.649	863.368	100.048	103.167	44.6084	25.5422	79.7984	904.963	1327.37	159.31	74.4999	161.488	103.798	460.771
	416.57	43.4101	83.5279	85.3881	68.6896	52.2488	1008.11	85.4187	195.898	313.708	863.423	100.054	103.226	44.6441	25.6064	79.8417	905.003	1327.39	159.335	74.8699	161.537	103.804	460.778
	416.575	43.4148	83.5353	85.4007	68.7602	52.3335	1008.15	85.7407	195.906	313.753	863.476	100.142	103.245	44.6501	25.6123	79.8679	905.074	1327.43	159.538	74.8923	161.542	104.215	460.799
	416.579	43.4207	83.5934	85.4067	68.7997	52.3405	1008.17	86.0264	195.911	314.007	863.501	100.242	103.348	44.7426	25.6461	79.8866	905.095	1327.44	159.556	75.0194	161.549	104.385	460.819
	416.584	43.4903	83.5989	85.4364	68.8521	52.3465	1008.28	86.9585	195.988	314.105	863.508	100.28	103.366	44.9919	25.6513	79.8961	905.111	1327.52	159.574	75.0585	161.554	104.41	460.853
	416.653	43.4949	83.6039	85.4416	68.8665	52.3947	1008.31	87.4191	196.013	314.17	863.878	100.331	103.391	45.2162	25.6763	79.9335	905.166	1327.54	159.58	75.0854	161.987	104.444	460.861
	416.657	43.7345	83.692	85.4473	68.9134	52.4282	1008.41	87.4243	196.04	314.21	863.884	100.37	103.511	45.2612	25.6812	79.9499	905.215	1327.54	159.607	75.1128	161.993	104.476	460.879
	416.661	43.7394	83.6973	85.4869	68.9386	52.5335	1008.44	88.744	196.191	314.249	863.943	100.396	103.676	45.2808	25.6987	79.9946	905.238	1327.58	159.628	75.1231	161.998	104.482	460.901
	416.67	43.7984	83.7212	85.493	69.1472	52.584	1008.47	89.4195	196.233	314.307	863.95	100.401	103.706	45.287	25.7039	80.1071	905.248	1327.58	159.644	75.1398	162.004	104.513	460.926
	416.702	43.8034	83.7265	85.4982	69.1807	52.6829	1008.53	90.2281	196.346	314.343	864.077	100.434	103.778	45.3497	25.7105	80.343	905.716	1327.65	159.659	75.1559	162.01	104.564	460.933
	416.773	43.8081	83.731	85.5025	69.2694	52.7187	1008.61	91.4198	196.404	314.446	864.084	100.508	103.812	45.6705	26.0055	80.3653	905.76	1327.66	159.674	75.1883	162.014	104.674	460.952
	416.778	43.8771	83.7369	86.0916	69.3872	52.7255	1008.65	91.4252	196.477	314.498	864.142	100.515	104.006	45.7989	26.0109	80.4504	905.783	1327.68	159.679	75.2161	162.054	105.057	460.975
	416.782	43.8905	83.7455	86.1035	69.4063	52.8204	1008.69	92.4941	196.534	314.913	864.149	100.56	104.293	45.8303	26.018	80.4627	905.885	1327.71	159.688	75.2645	162.059	105.063	460.991
	416.787	43.8954	83.7518	86.4149	69.4729	52.8303	1008.74	93.4202	196.556	314.967	864.255	100.565	104.314	45.863	26.0325	80.4875	905.9	1327.73	159.699	75.2964	162.063	105.162	461.02
	416.792	43.9931	83.9033	86.4251	69.4871	52.8629	1008.76	93.4254	196.623	315.015	864.312	100.591	104.347	45.8703	26.0377	80.4958	905.92	1327.73	159.704	75.3188	162.575	105.17	461.048
	416.908	43.9981	83.909	86.431	69.4921	52.8869	1008.82	95.4206	196.63	315.054	864.319	100.649	104.452	45.9181	26.0493	80.5018	906.079	1327.74	159.718	75.3438	162.579	105.186	461.069
	416.913	44.003	83.9147	86.6464	69.5861	52.8935	1008.85	97.421	196.684	315.111	864.383	100.66	104.468	45.9634	26.0541	80.5074	906.095	1327.76	159.723	75.7706	162.584	105.207	461.093
	416.917	44.045	83.9381	86.6532	69.5909	53.0429	1008.98	98.7481	196.748	315.169	864.414	100.694	104.572	45.9709	26.0695	80.5256	906.23	1327.82	159.73	75.7859	162.59	105.229	461.115
	416.922	44.0503	83.9434	86.6992	69.6158	53.1394	1009.01	98.7858	196.856	315.216	864.435	100.711	104.593	46	26.0748	80.5311	906.287	1327.83	159.734	75.7974	163.604	105.259	461.137
	417.038	44.0563	83.9493	86.7058	69.6919	53.1474	1009.06	98.8097	196.895	315.692	864.442	100.767	104.913	46.0701	26.0811	80.544	906.401	1327.86	159.759	75.8127	163.611	105.288	461.169
	417.043	44.3172	84.0384	86.712	69.6967	53.1924	1009.1	99.4213	197.017	315.738	865.176	100.804	104.966	46.2488	26.0874	80.561	906.442	1327.87	159.875	75.8224	163.615	105.301	461.178
	417.048	44.3235	84.0435	86.74	69.8203	53.2024	1009.16	99.4267	197.08	315.773	865.181	100.997	105.067	46.4638	26.1114	80.8877	906.47	1327.92	160.035	75.8369	163.62	105.381	461.195
	417.052	44.3589	84.0772	86.7467	69.836	53.2886	1009.17	100.115	197.125	315.811	865.265	101.004	105.152	46.4918	26.1319	80.8961	906.499	1327.94	160.047	75.8518	163.626	105.592	461.219
	417.189	44.3633	84.083	86.8393	69.9176	53.3302	1009.27	101.424	197.219	315.858	865.273	101.039	105.191	46.5138	26.1368	80.9198	906.539	1327.96	160.052	76.0546	164.17	105.84	461.227
	417.194	44.368	84.2476	86.8493	69.9233	53.3642	1009.3	103.422	197.226	315.887	865.331	101.081	105.267	46.5198	26.1591	80.9269	906.619	1328.05	160.057	76.077	164.175	105.893	461.248
	417.199	44.4211	84.2536	86.8548	70.104	53.3724	1009.32	104.301	197.231	316.087	865.375	101.132	105.457	46.5485	26.1639	80.9328	906.643	1328.06	160.062	76.0895	164.181	105.9	461.258
	417.204	44.426	84.2585	86.8614	70.1241	53.3781	1009.4	105.423	197.284	316.119	865.382	101.171	105.473	46.5551	26.1837	80.9648	906.661	1328.13	160.078	76.1095	164.187	105.942	461.283
	417.208	44.4309	84.2644	86.8819	70.1581	53.4513	1009.52	106.102	197.342	316.154	865.7	101.176	105.569	46.5887	26.189	81.0286	906.688	1328.14	160.116	76.1317	164.221	105.998	461.307
	417.238	44.558	84.2706	86.8879	70.1808	53.5394	1009.55	107.423	197.365	316.226	865.706	101.214	105.695	46.5956	26.2089	81.0404	906.853	1328.16	160.121	76.1472	164.226	106.007	461.331
	417.243	44.5673	84.2775	86.8953	70.2566	53.6006	1009.59	108.109	197.548	316.322	865.757	101.219	105.795	46.6293	26.2142	81.1029	906.891	1328.17	160.127	76.1797	164.722	106.027	461.35
	417.248	44.5718	84.2853	87.0635	70.2628	53.755	1009.63	109.425	197.613	316.364	865.764	101.258	105.926	46.6368	26.4377	81.3133	906.921	1328.18	160.131	76.2012	164.727	106.049	461.367
	417.253	44.5956	84.2921	87.0697	70.2956	53.7627	1009.71	111.123	197.638	316.606	866.016	101.264	105.97	46.7031	26.4444	81.3308	907.199	1328.18	160.137	76.2171	164.734	106.066	461.391
	417.343	44.6001	84.3314	87.0753	70.3472	53.7687	1009.73	111.424	197.649	316.702	866.022	101.353	106.084	46.7101	26.4979	81.4351	907.232	1328.2	160.169	76.2411	164.74	106.282	461.409
	417.348	44.7836	84.3365	87.1007	70.3781	53.8569	1009.76	113.424	197.714	316.728	866.168	101.397	106.131	46.7398	26.5041	81.4653	907.258	1328.23	160.176	76.292	164.747	106.496	461.431
	417.351	44.7901	84.3419	87.1066	70.433	53.8678	1009.89	114.684	197.837	316.769	866.174	101.402	106.139	46.8214	26.5462	81.4735	907.3	1328.26	160.247	76.3101	164.752	106.699	461.459
	417.355	44.8298	84.4618	87.1867	70.4389	53.9434	1009.91	114.84	197.843	316.79	866.257	101.496	106.144	47.1821	26.5518	81.4794	907.316	1328.27	160.267	76.3398	165.215	106.719	461.479
	417.359	44.8352	84.4664	87.1938	70.8105	53.9513	1009.93	115.424	198.001	316.87	866.263	101.542	106.335	47.2361	26.5689	81.519	907.395	1328.28	160.297	76.4809	165.221	106.79	461.495
	417.363	44.8613	84.4712	88.1178	70.8158	53.9564	1010.07	115.967	198.022	316.934	866.307	101.548	106.447	47.2761	26.5754	81.5453	907.414	1328.36	160.302	76.5141	165.226	106.804	461.522
	417.368	44.8661	84.4768	88.1426	70.8608	54.0937	1010.11	116.754	198.028	317.067	866.313	101.626	106.573	47.2831	26.5954	81.5635	907.453	1328.36	160.307	76.5265	165.231	106.862	461.534
	417.42	45.0136	84.4838	88.1495	70.8666	54.1148	1010.14	117.427	198.033	317.162	866.364	101.658	106.6	47.32	26.6015	81.5704	907.468	1328.38	160.32	76.5421	165.296	106.879	461.558
	417.424	45.0184	84.4889	88.2657	70.9371	54.1218	1010.27	117.43	198.075	317.267	866.392	101.693	106.831	47.326	26.6084	81.5959	907.623	1328.39	160.336	76.548	165.3	106.908	461.579
	417.429	45.0232	84.5053	88.6588	70.9424	54.171	1010.3	117.94	198.227	317.291	866.816	101.747	106.941	47.3875	26.6139	81.6069	907.961	1328.41	160.341	76.5771	165.73	107.004	461.621
	417.432	45.058	84.5111	88.6824	71.0169	54.1775	1010.31	118.039	198.235	317.321	866.823	101.805	106.967	47.417	26.6386	81.672	907.977	1328.42	160.345	77.2078	165.735	107.218	461.64
	417.437	45.0627	84.5403	88.7196	71.0225	54.1831	1010.36	119.425	198.295	317.411	866.914	101.812	107	47.4248	26.6438	81.7139	908.004	1328.43	160.373	77.2147	165.741	107.38	461.655
	417.488	45.0682	84.5454	88.7255	71.0834	54.2247	1010.41	119.43	198.301	317.497	866.92	101.842	107.356	47.4933	26.6588	81.8069	908.075	1328.45	160.412	77.2329	165.776	107.441	461.72
	417.493	45.1059	84.5505	88.7785	71.1571	54.337	1010.47	121.018	198.359	317.536	867.086	101.98	107.525	47.9635	26.664	81.8364	908.095	1328.54	160.482	77.2446	165.781	107.496	461.727
	417.498	45.111	84.5696	88.7843	71.1625	54.3436	1010.54	121.031	198.428	317.656	867.091	102.032	107.542	47.9836	26.8802	81.8478	908.11	1328.57	160.489	77.2576	165.786	107.565	461.747
	417.695	45.1156	84.5741	88.9378	71.2524	54.3506	1010.61	121.095	198.508	317.675	867.14	102.038	107.555	47.9916	26.8861	81.8663	908.165	1328.57	160.493	77.27	165.85	107.583	461.754
	417.7	45.1578	84.5785	88.9736	71.2582	54.4134	1010.62	121.425	198.513	317.704	867.18	102.07	107.637	48.0551	26.9158	82.0325	908.183	1328.59	160.507	77.2757	165.855	107.598	461.773
	417.705	45.1637	84.5841	88.9881	71.6453	54.4217	1010.66	121.9	198.566	317.724	867.186	102.094	107.809	48.062	26.9215	82.0639	908.315	1328.7	160.526	77.2969	165.859	107.614	461.791
	417.709	45.1688	84.6711	88.9966	71.68	54.4858	1010.7	123.426	198.614	317.815	867.227	102.159	107.891	48.114	26.9422	82.1016	908.324	1328.71	160.543	77.3447	165.864	107.628	461.81
	417.803	45.4235	84.6767	89.1911	71.6845	54.5921	1010.77	123.856	198.632	318.204	867.307	102.198	107.963	48.1387	26.9471	82.1304	908.719	1328.73	160.568	77.3658	165.87	107.651	461.835
	417.807	45.4285	84.7793	89.198	71.7182	54.6471	1010.91	124.146	198.687	318.319	867.313	102.235	108.223	48.145	26.9657	82.1565	908.742	1328.73	160.609	77.38	166.38	107.962	461.857
	417.812	45.5449	84.7846	89.2385	71.767	54.7251	1010.92	124.99	198.746	318.339	867.358	102.241	108.244	48.4087	26.9706	82.18	908.768	1328.74	160.619	77.3939	166.385	108.1	461.864
	417.816	45.5499	84.7906	89.2448	71.7729	54.7724	1010.96	125.426	198.973	318.371	867.366	102.282	108.288	48.4969	27.0633	82.198	908.842	1328.76	160.721	77.4555	166.414	108.195	461.883
	417.906	45.5551	84.8103	89.2512	71.8058	54.8105	1011.05	126.187	198.979	318.402	867.679	102.342	108.36	48.524	27.069	82.5234	908.874	1328.76	160.756	77.4631	166.419	108.224	461.89
	417.91	45.5833	84.8156	89.2721	71.8119	54.8426	1011.07	127.427	199.052	318.555	867.685	102.415	108.53	48.5818	27.0971	82.5298	908.895	1328.78	160.771	77.4798	166.424	108.241	461.926
	417.914	45.5878	84.9627	89.2775	71.8575	54.9102	1011.1	129.427	199.069	318.579	867.879	102.504	108.585	48.5895	27.1035	82.5351	908.939	1328.79	160.777	77.495	166.898	108.262	461.934
	417.918	45.5935	84.9685	89.9137	71.9754	54.9845	1011.11	129.432	199.3	318.604	867.886	102.558	108.602	48.6508	27.1483	82.5439	908.955	1328.81	160.783	77.669	166.903	108.286	461.955
	417.923	45.6217	84.974	89.9212	71.9806	55.0246	1011.13	130.488	199.306	318.675	867.953	102.572	108.839	48.7072	27.1535	82.5637	909.027	1328.82	160.965	77.6847	166.908	108.311	461.985
	417.927	45.6268	84.9834	90.0086	72.2393	55.0933	1011.19	131.427	199.314	318.689	867.96	102.578	108.867	48.7462	27.1659	82.5695	909.304	1329.17	160.97	77.7004	166.914	108.338	461.993
	417.931	45.6333	84.9896	90.0153	72.2523	55.1006	1011.28	133.43	199.36	318.834	868.106	102.611	109.09	48.7535	27.1717	82.5878	909.328	1329.19	160.979	77.7099	166.92	108.363	462.019
	417.972	45.75	84.9948	90.0237	72.3594	55.1672	1011.41	135.428	199.393	318.865	868.112	102.665	109.121	48.8225	27.1917	82.5943	909.361	1329.22	160.983	77.7226	166.925	108.385	462.034
	417.977	45.7548	85.0112	90.0383	72.4135	55.2333	1011.43	136.662	199.465	319.082	868.193	102.67	109.154	48.8295	27.1971	82.6339	909.442	1329.25	161.004	77.7391	167.452	108.409	462.066
	417.981	45.7597	85.0167	90.0443	72.455	55.2943	1011.48	137.428	199.471	319.13	868.253	102.759	109.294	49.3187	27.2141	82.6621	909.46	1329.27	161.01	77.7614	167.457	108.422	462.075
	417.987	45.8354	85.0685	90.1783	72.4617	55.31	1011.52	137.434	199.522	319.147	868.793	102.808	109.331	49.3462	27.2201	82.6754	909.504	1329.3	161.015	77.7817	167.524	108.764	462.124
	418.049	45.8414	85.0743	90.1848	72.5087	55.3171	1011.54	138.073	199.626	319.194	868.799	102.814	109.351	49.3972	27.3434	82.6814	909.522	1329.3	161.025	78.4053	167.528	108.997	462.145
	418.056	45.8473	85.113	90.5708	72.5768	55.4348	1011.63	139.17	199.727	319.23	869.015	102.844	109.362	49.4352	27.35	82.7245	909.558	1329.32	161.029	78.4125	167.534	109.007	462.169
	418.061	45.9182	85.1181	90.5782	72.6129	55.5215	1011.65	139.431	199.735	319.264	869.022	102.936	109.407	49.5605	27.3797	83.0469	909.609	1329.34	161.06	78.4434	167.957	109.066	462.193
	418.065	45.9227	85.1227	91.791	72.6751	55.5305	1011.73	140.377	199.74	319.314	869.108	103.013	109.647	49.7776	27.3855	83.0617	909.686	1329.36	161.305	78.4581	167.962	109.075	462.218
	418.174	45.9285	85.1287	91.7973	72.9513	55.5372	1011.77	141.431	199.85	319.374	869.12	103.02	109.736	49.8341	27.4179	83.0813	909.714	1329.37	161.316	78.4792	167.994	109.087	462.244
	418.179	46.0162	85.1355	91.8519	72.9576	55.5906	1011.84	141.767	199.868	319.777	869.125	103.054	109.962	49.9105	27.4232	83.0984	909.915	1329.42	161.322	78.495	167.999	109.112	462.272
	418.183	46.0215	85.1405	91.859	73.0606	55.5972	1011.87	143.43	199.874	319.818	869.198	103.133	109.987	49.938	27.4388	83.12	909.964	1329.43	161.327	78.5208	168.004	109.137	462.298
	418.389	46.0271	85.1538	91.8863	73.1321	55.6458	1011.92	144.508	199.911	319.839	869.226	103.139	110.146	50.01	27.4441	83.1272	910.142	1329.45	161.345	78.5283	168.01	109.173	462.317
	418.394	46.0881	85.1587	91.9037	73.1734	55.655	1011.95	145.43	200.134	319.874	869.232	103.211	110.259	50.0382	27.4592	83.1574	910.166	1329.48	161.359	78.5622	168.014	109.547	462.324
	418.398	46.0929	85.164	91.9235	73.1878	55.6607	1012.01	146.038	200.18	319.973	869.295	103.281	110.331	50.0661	27.4651	83.1723	910.181	1329.5	161.378	78.5792	168.597	109.72	462.35
	418.402	46.0981	85.1693	91.9292	73.193	55.7926	1012.17	147.43	200.186	320.015	869.302	103.308	110.358	50.1196	27.4779	83.2044	910.237	1329.52	161.426	78.6436	168.602	109.776	462.358
	418.459	46.2757	85.2968	91.9485	73.223	55.8867	1012.19	147.636	200.299	320.043	869.605	103.364	110.396	50.1862	27.4835	83.3573	910.271	1329.52	161.438	78.6707	168.607	109.801	462.396
	418.464	46.2803	85.3021	91.9542	73.2873	55.8959	1012.28	148.028	200.305	320.106	869.612	103.402	110.578	50.4803	27.5132	83.3659	910.349	1329.55	161.493	78.7033	168.611	109.833	462.403
	418.468	46.2849	85.3071	92.076	73.3084	55.9015	1012.3	149.433	200.355	320.138	869.963	103.432	110.872	50.6941	27.7991	83.4308	910.354	1329.56	161.524	78.7208	168.618	109.861	462.427
	418.472	46.3196	85.314	92.0816	73.3139	56.005	1012.36	149.906	200.448	320.217	870.014	103.485	110.912	50.7226	27.816	83.4652	910.359	1329.58	161.55	78.7489	169.069	109.867	462.464
	418.476	46.3246	85.3198	92.109	73.4423	56.0136	1012.37	151.431	200.487	320.28	870.022	103.533	111.126	50.7287	27.8422	83.4734	910.364	1329.59	161.559	78.8252	169.074	109.878	462.472
	418.6	46.3577	85.3456	92.1157	73.456	56.0191	1012.41	151.836	200.492	320.472	870.074	103.539	111.159	50.7572	27.8477	83.506	910.435	1329.67	161.576	78.9457	169.078	109.899	462.485
	418.605	46.3627	85.3509	92.1526	73.4603	56.1434	1012.45	152.354	200.696	320.561	870.13	103.582	111.244	50.8041	27.8537	83.5148	910.502	1329.68	161.615	78.9692	169.083	109.916	462.504
	418.61	46.3682	85.3907	92.1585	73.6952	56.1668	1012.47	152.905	200.708	320.587	870.137	103.639	111.304	51.0823	27.8672	83.5272	910.632	1329.7	161.698	78.9849	169.092	109.94	462.522
	418.681	46.4044	85.3962	92.3576	73.7017	56.2364	1012.54	153.431	200.767	320.617	870.212	103.676	111.376	51.1334	27.8723	83.5352	910.803	1329.75	161.709	79.0922	169.097	109.945	462.547
	418.686	46.4093	85.402	92.3628	73.7477	56.2839	1012.57	153.645	200.774	320.688	870.218	103.715	111.389	51.3207	27.8802	83.632	910.94	1329.76	161.718	79.112	169.103	109.962	462.567
	418.691	46.441	85.4089	92.3688	73.8102	56.3371	1012.7	155.432	200.948	320.853	870.255	103.753	111.395	51.4109	27.8861	83.6841	910.97	1329.78	161.73	79.1307	169.108	109.983	462.583
	418.697	46.4461	85.4496	92.3744	73.859	56.4022	1012.73	155.437	200.954	320.908	870.261	103.848	111.668	51.4405	27.9049	83.6983	911.009	1329.79	161.743	79.1498	169.658	110.232	462.601
	418.753	46.4513	85.4548	93.2517	73.8977	56.4636	1012.79	157.435	200.985	320.932	870.67	103.89	111.739	51.7338	27.9099	83.7564	911.036	1329.82	161.748	79.1678	169.664	110.24	462.609
	418.862	46.6438	85.4605	93.2574	73.9148	56.5492	1012.9	157.438	200.992	321.017	870.676	104.006	111.773	52.076	27.9321	83.7647	911.08	1329.83	161.759	79.1871	169.669	110.447	462.651
	418.867	46.6489	85.5104	93.2835	73.9202	56.5562	1012.96	158.006	201.075	321.126	870.877	104.013	111.965	52.0844	27.9383	83.7714	911.097	1329.84	161.763	79.1926	169.675	110.505	462.668
	418.87	46.7753	85.516	93.5832	73.9677	56.5627	1012.99	159.433	201.094	321.214	870.884	104.046	112.086	52.1279	27.9881	83.9999	911.131	1329.87	161.777	79.1971	169.68	110.537	462.676
	418.88	46.7796	85.5217	93.5896	73.9732	56.6416	1013.01	159.789	201.192	321.273	870.962	104.053	112.105	52.1345	27.9931	84.0143	911.179	1329.9	161.781	79.2123	169.687	110.587	462.709
	418.929	46.7845	85.5535	93.8627	74.0168	56.6578	1013.05	160.55	201.292	321.332	870.969	104.081	112.262	52.1589	27.9986	84.035	911.35	1329.9	161.803	79.2341	169.742	110.593	462.744
	418.933	46.8213	85.5584	93.8698	74.031	56.7361	1013.1	160.795	201.319	321.387	871.011	104.146	112.281	52.1653	28.0218	84.0524	911.37	1329.91	162.064	79.2416	169.747	110.622	462.752
	418.938	46.8263	85.564	93.8758	74.3743	56.7555	1013.13	161.435	201.356	321.425	871.085	104.152	112.406	52.2431	28.0266	84.0592	911.393	1329.97	162.075	79.2597	169.752	110.638	462.79
	418.942	46.8312	85.5788	93.8909	74.3794	56.7822	1013.17	161.977	201.54	321.453	871.091	104.181	112.637	52.3098	28.0539	84.077	911.656	1330.01	162.086	79.8336	170.205	110.644	462.831
	419.067	47.0937	85.5842	93.8961	74.5073	56.9076	1013.24	162.74	201.546	321.547	871.144	104.237	112.655	52.3158	28.0595	84.0835	911.675	1330.04	162.109	79.8844	170.21	110.669	462.85
	419.071	47.0989	85.6537	97.1093	74.5134	56.9693	1013.26	163.067	201.622	321.57	871.22	104.273	112.671	52.7662	28.089	84.1231	911.705	1330.04	162.115	79.9016	170.251	110.678	462.866
	419.075	47.1056	85.6586	97.1169	74.6115	57.0779	1013.29	163.132	201.647	321.645	871.226	104.292	112.677	52.8155	28.1191	84.1617	911.748	1330.07	162.119	79.9223	170.257	110.684	462.899
	419.08	47.1959	85.6723	97.1821	74.6163	57.1309	1013.36	163.436	201.694	321.904	871.475	104.333	112.683	52.8475	28.407	84.4489	911.772	1330.1	162.142	79.97	170.262	110.72	462.916
	419.084	47.2008	85.6772	97.1898	74.6422	57.1472	1013.41	164.195	201.7	321.958	871.482	104.401	112.859	52.8541	28.4126	84.4614	911.818	1330.18	162.148	79.9896	170.268	110.741	462.925
	419.13	47.2071	85.6824	97.196	74.648	57.1532	1013.44	164.204	201.85	322.045	871.789	104.418	112.892	52.8793	28.4331	84.4786	911.842	1330.2	162.174	80.0125	170.273	110.787	462.942
	419.134	47.2278	85.6874	99.0295	74.7141	57.1947	1013.5	164.571	201.874	322.096	871.795	104.546	112.976	52.8854	28.4386	84.4848	911.889	1330.22	162.18	80.0596	170.279	110.845	462.949
	419.138	47.2324	85.7048	99.8436	74.7538	57.2026	1013.56	164.587	201.989	322.124	871.889	104.551	113.023	52.922	28.4562	84.5006	911.897	1330.22	162.185	80.0922	170.755	110.851	462.975
	419.143	47.237	85.7097	99.8496	74.793	57.2086	1013.59	164.598	202.105	322.252	871.896	104.599	113.182	53.551	28.4615	84.51	912.022	1330.28	162.224	80.1069	170.76	111.013	462.995
	419.149	47.3063	85.716	99.8658	74.8624	57.3341	1013.62	164.97	202.122	322.309	872.027	104.604	113.274	53.5862	28.4782	84.5292	912.091	1330.29	162.238	80.1246	170.765	111.035	463.004
	419.359	47.3111	85.7417	99.8716	75.0745	57.3406	1013.81	165.02	202.167	322.329	872.033	104.655	113.301	53.614	28.4855	84.5363	912.123	1330.31	162.255	80.1879	170.77	111.379	463.019
	419.364	47.3737	85.7465	102.146	75.1223	57.3465	1013.99	165.265	202.174	322.635	872.066	104.661	113.386	53.7021	28.5134	84.5859	912.183	1330.31	162.259	80.1949	170.793	111.403	463.038
	419.368	47.3787	85.7513	102.169	75.2534	57.4805	1014.02	165.436	202.18	322.692	872.072	104.691	113.42	54.1084	28.5195	84.8378	912.333	1330.33	162.301	80.2201	170.798	111.441	463.055
	419.373	47.3836	85.8817	104.154	75.3207	57.4878	1014.04	165.439	202.223	322.723	872.168	104.766	113.74	54.1381	28.7228	84.8484	912.348	1330.34	162.306	80.2396	170.803	111.478	463.08
	419.377	47.5259	85.8875	108.765	75.3367	57.5689	1014.06	166.174	202.271	322.777	872.174	104.784	113.771	54.173	28.7288	84.8796	912.393	1330.37	162.319	80.254	171.296	111.501	463.099
	419.438	47.6216	85.9823	110.063	75.401	57.6512	1014.11	167.108	202.446	322.838	872.2	104.789	114.01	54.1987	28.7587	84.9247	912.44	1330.38	162.333	80.2961	171.301	111.528	463.133
	419.443	47.627	85.9879	113.927	75.406	57.6972	1014.15	167.436	202.53	322.871	872.237	104.91	114.07	54.2261	28.7654	84.937	912.505	1330.39	162.35	80.308	171.306	111.553	463.147
	419.448	47.6317	85.9939	114.413	75.4748	57.7168	1014.17	168.16	202.612	322.891	872.244	104.962	114.239	54.2858	28.7705	84.9455	912.529	1330.4	162.354	80.3265	171.336	111.559	463.198
	419.452	47.6794	86.0183	119.408	75.4808	57.7231	1014.2	168.172	202.619	322.942	872.796	104.969	114.261	54.8578	28.8072	84.972	912.566	1330.42	162.359	80.3423	171.34	111.58	463.21
	419.457	47.6838	86.0236	124.409	75.5274	57.7672	1014.26	168.58	202.625	322.974	872.935	105.003	114.435	54.9096	28.8132	85.2298	912.599	1330.45	162.364	80.3649	171.345	111.743	463.228
	419.552	47.6888	86.0948	124.427	75.6171	57.8376	1014.39	168.722	202.78	323.211	872.993	105.051	114.631	54.9356	28.8384	85.2507	912.755	1330.54	162.37	80.3817	171.35	111.75	463.253
	419.557	47.842	86.1002	127.461	75.718	57.9004	1014.43	168.763	202.786	323.298	873.009	105.068	114.647	54.9574	28.8439	85.3326	912.801	1330.55	162.376	80.9566	171.354	111.923	463.275
	419.561	47.8467	86.1051	129.336	75.7431	57.9935	1014.46	168.946	202.904	323.389	873.053	105.101	114.666	55.5607	28.8793	85.3556	912.974	1330.55	162.381	80.9773	171.894	111.928	463.321
	419.565	47.8519	86.1134	130.553	75.9887	57.9999	1014.52	169.436	202.91	323.509	873.098	105.151	114.887	55.5936	28.8849	85.3797	913.144	1330.67	162.385	81.0046	171.899	112.152	463.357
	419.619	47.8862	86.1878	131.506	75.9942	58.1193	1014.59	169.44	202.981	323.573	873.106	105.192	114.992	55.6357	28.9067	85.4593	913.165	1330.82	162.389	81.0367	172.702	112.176	463.38
	419.623	47.8915	86.1926	131.525	76.1437	58.2045	1014.62	169.474	203.01	323.589	873.168	105.296	115.041	55.6723	28.912	85.4679	913.189	1330.85	162.395	81.0663	172.707	112.204	463.406
	419.628	48.0175	86.1972	131.866	76.1488	58.2697	1014.65	169.874	203.076	323.634	873.231	105.302	115.093	55.698	28.9317	85.4745	913.257	1330.87	162.642	81.0842	172.712	112.236	463.414
	419.633	48.0237	86.218	132.771	76.17	58.349	1014.82	170.082	203.094	323.701	873.981	105.332	115.265	55.9687	28.9368	85.4959	913.275	1330.87	162.649	81.1039	172.718	112.245	463.445
	419.638	48.0703	86.223	133.046	76.2136	58.3655	1014.9	170.691	203.135	323.723	874.006	105.423	115.304	56.2449	28.9597	85.5022	913.353	1330.91	162.655	81.118	172.928	112.266	463.473
	419.898	48.0753	86.2279	133.068	76.2505	58.4806	1014.95	170.697	203.141	323.767	874.013	105.43	115.489	56.2705	28.9651	85.5369	913.533	1330.93	162.666	81.138	172.933	112.272	463.501
	419.903	48.0803	86.2629	133.618	76.2853	58.4884	1014.96	170.94	203.178	324.118	874.056	105.467	115.505	56.317	28.9734	85.5796	913.554	1330.93	162.671	81.1678	172.938	112.287	463.532
	419.907	48.2322	86.268	133.896	76.4479	58.4943	1015.04	171.437	203.297	324.248	874.063	105.518	115.658	56.9305	28.9798	85.8073	913.769	1330.95	162.676	81.1864	172.943	112.309	463.57
	419.911	48.2371	86.2729	134.305	76.5018	58.5665	1015.08	171.44	203.306	324.314	874.152	105.524	115.695	56.9424	29.0303	85.8235	913.785	1330.97	162.692	81.2361	172.948	112.325	463.578
	419.95	48.2721	86.3132	134.317	76.6166	58.5918	1015.18	171.973	203.337	324.356	874.205	105.578	115.894	56.9493	29.2045	85.8368	913.811	1330.98	162.697	81.2649	172.953	112.331	463.601
	419.955	48.2767	86.318	134.397	76.6228	58.6745	1015.21	171.994	203.36	324.37	874.212	105.602	115.946	56.9746	29.2102	85.8669	913.898	1331.02	162.702	81.286	172.959	112.355	463.616
	419.96	48.2819	86.3231	134.412	76.6652	58.7474	1015.26	172.012	203.612	324.415	874.787	105.63	116.212	56.9828	29.3815	85.8772	913.913	1331.05	162.721	81.3024	172.965	112.361	463.635
	419.965	48.3521	86.3469	134.426	76.7795	58.7563	1015.34	172.235	203.618	324.716	874.868	105.709	116.256	57.0174	29.387	85.9246	913.931	1331.14	162.907	81.317	172.971	112.744	463.646
	420.082	48.3581	86.3523	134.884	76.787	58.813	1015.37	173.092	203.624	324.829	874.875	105.753	116.355	57.0248	29.4038	86.0889	913.996	1331.17	162.915	81.3314	173.49	112.889	463.669
	420.088	48.3628	86.4152	135.471	76.8171	58.8202	1015.5	173.097	203.657	324.906	874.913	105.759	116.473	57.0596	29.4089	86.2587	914.074	1331.2	162.923	81.3505	173.495	112.921	463.693
	420.092	48.4464	86.4206	135.478	76.9092	58.8263	1015.54	173.435	203.705	324.941	874.984	105.844	116.503	57.1326	29.4196	86.2866	914.112	1331.22	162.928	81.5729	173.501	112.997	463.701
	420.096	48.451	86.4254	135.485	76.9139	58.8926	1015.6	173.44	203.711	324.959	874.99	105.872	116.751	57.6091	29.4256	86.3131	914.204	1331.23	162.942	81.6015	173.506	113.029	463.728
	420.206	48.4561	86.4407	135.49	76.9759	59.0144	1015.68	173.899	203.767	325.03	875.022	105.902	116.926	57.71	29.4427	86.3201	914.445	1331.24	162.956	81.6231	173.538	113.06	463.736
	420.21	48.6098	86.4451	135.955	76.9927	59.0229	1015.72	174.072	203.772	325.089	875.027	105.948	117.099	57.7327	29.4481	86.3557	914.528	1331.25	162.977	81.6537	173.543	113.089	463.771
	420.215	48.65	86.4499	136.251	77.0097	59.1219	1015.85	175.154	203.968	325.143	875.067	105.954	117.225	57.7774	29.4581	86.3647	914.546	1331.28	162.983	81.7321	173.548	113.094	463.778
	420.286	48.6561	86.4551	136.269	77.0143	59.1778	1015.86	175.2	203.974	325.198	875.688	106.026	117.262	57.7982	29.4647	86.3939	914.564	1331.28	162.987	81.7446	173.553	113.115	463.794
	420.291	48.7195	86.6019	136.283	77.466	59.2492	1015.9	175.218	204.076	325.51	875.695	106.032	117.289	57.8665	29.4831	86.4025	914.594	1331.32	163.002	81.7602	173.56	113.411	463.819
	420.295	48.725	86.6075	136.614	77.4712	59.2845	1015.93	175.436	204.083	325.541	875.86	106.083	117.68	58.3605	29.4882	86.4082	914.647	1331.33	163.008	81.7839	173.566	113.55	463.828
	420.3	48.7797	86.6134	136.634	77.5192	59.2927	1015.97	175.441	204.089	325.607	875.867	106.133	117.712	58.4136	29.5693	86.4333	914.703	1331.33	163.013	81.807	174.027	113.557	463.881
	420.422	48.7848	86.6181	136.657	77.5389	59.3647	1016	175.848	204.15	325.667	875.975	106.255	117.733	58.4617	29.5744	86.4572	914.771	1331.37	163.018	82.0554	174.032	113.659	463.909
	420.427	48.8683	86.6235	136.752	77.5441	59.465	1016.06	175.856	204.157	325.711	875.981	106.26	118.1	58.5133	29.6051	86.4804	914.792	1331.46	163.116	82.0807	174.037	113.71	463.933
	420.431	48.9068	86.6434	136.767	77.6109	59.4718	1016.08	176.432	204.162	325.726	876.014	106.287	118.331	58.61	29.6101	86.542	914.84	1331.48	163.154	82.1132	174.062	113.718	463.942
	420.436	48.9119	86.6483	136.786	77.6489	59.5488	1016.12	176.438	204.237	325.831	876.021	106.332	118.355	58.8786	29.6428	86.5496	915.28	1331.48	163.331	82.1299	174.067	113.757	463.978
	420.446	48.9629	86.6547	136.795	77.6737	59.5565	1016.27	176.635	204.275	325.907	876.655	106.396	118.501	58.9946	29.6489	86.5554	915.306	1331.51	163.338	82.1468	174.633	113.769	463.985
	420.533	48.9688	86.6718	136.8	77.8932	59.562	1016.29	177.109	204.297	325.983	876.661	106.418	118.527	59.0267	29.8796	86.5933	915.372	1331.52	163.345	82.284	174.638	113.808	464.028
	420.538	48.9728	86.6763	136.807	77.9924	59.6573	1016.32	177.436	204.483	326.06	876.755	106.515	118.55	59.0573	29.8856	87.0503	915.398	1331.54	163.351	82.3099	174.643	113.825	464.052
	420.542	49.0662	86.9155	137.385	78.0016	59.6817	1016.35	177.593	204.489	326.086	876.762	106.565	118.614	59.0821	29.8998	87.0608	915.409	1331.55	163.368	82.3845	174.649	113.853	464.075
	420.624	49.0882	86.9209	137.586	78.0366	59.7065	1016.4	178.29	204.495	326.125	876.825	106.59	118.98	59.1258	29.9052	87.0842	915.479	1331.56	163.373	82.4155	174.655	113.876	464.094
	420.628	49.0923	86.9268	137.61	78.042	59.8622	1016.43	178.434	204.658	326.161	876.831	106.597	119	59.1517	29.9299	87.0909	915.507	1331.59	163.384	82.4362	174.693	113.889	464.116
	420.633	49.1157	86.9344	137.792	78.1836	59.8689	1016.5	178.44	204.719	326.247	876.916	106.656	119.041	59.1596	29.936	87.1236	915.771	1331.59	163.398	82.4622	174.698	113.928	464.145
	420.637	49.1197	86.9399	137.824	78.2252	59.9567	1016.54	178.914	204.747	326.395	876.964	106.695	119.353	59.1859	29.965	87.1309	915.879	1331.61	163.403	82.4745	174.703	113.95	464.167
	420.714	49.1647	86.946	137.912	78.2311	59.9736	1016.55	179.116	204.754	326.402	877.7	106.748	119.412	59.1936	29.9706	87.162	915.906	1331.63	163.414	82.4802	175.086	114.541	464.181
	420.719	49.1706	87.0796	137.919	78.2658	59.9806	1016.76	179.436	204.906	326.434	877.706	106.787	119.431	59.6277	30.0157	87.1776	915.981	1331.69	163.418	82.4849	175.091	114.551	464.203
	420.723	49.1751	87.0859	137.926	78.2717	60.0542	1016.79	179.559	204.913	326.464	877.756	106.941	119.443	59.6743	30.0643	87.1839	916.032	1331.71	163.423	82.4915	175.096	114.582	464.224
	420.727	49.4484	87.0915	137.944	78.3535	60.0995	1016.83	180.107	204.918	326.51	877.762	106.947	119.682	59.7244	30.0795	87.3837	916.117	1331.77	163.428	82.5069	175.1	114.59	464.242
	420.732	49.4534	87.0991	138.796	78.3595	60.2121	1016.88	180.243	204.988	326.969	877.809	107.14	119.725	59.748	30.0854	87.3903	916.166	1331.78	163.448	82.5181	175.653	114.623	464.265
	420.738	49.4891	87.1055	139.005	78.428	60.2398	1016.93	180.665	205.03	326.994	877.81	107.157	119.75	59.7766	30.1028	87.433	916.192	1331.8	163.453	82.5379	175.659	114.657	464.275
	420.769	49.494	87.115	139.029	78.4582	60.3034	1016.94	180.793	205.036	327.028	877.836	107.173	119.767	59.8338	30.1089	87.4561	916.231	1331.81	163.547	82.6385	175.665	114.69	464.304
	420.774	49.5331	87.1212	139.055	78.4632	60.3179	1016.97	180.889	205.188	327.109	877.843	107.208	120.475	60.3157	30.4616	87.4709	916.304	1331.87	163.639	82.6551	175.67	114.697	464.337
	420.779	49.5399	87.1272	139.082	78.917	60.4031	1017.1	181.212	205.273	327.141	877.891	107.213	120.549	60.4325	30.4675	87.5088	916.586	1331.88	163.644	82.6686	175.735	114.773	464.361
	420.783	49.5793	87.1727	139.243	78.9234	60.4116	1017.13	181.38	205.298	327.225	877.923	107.244	120.887	60.4543	30.4832	87.5149	916.704	1331.9	163.649	82.6861	175.74	114.788	464.395
	420.803	49.5842	87.1774	139.25	78.9409	60.5096	1017.18	181.437	205.305	327.262	877.93	107.271	121.028	60.4771	30.4888	87.5207	916.735	1331.9	163.692	82.7297	175.745	114.794	464.402
	421.002	49.5884	87.1823	139.425	78.9771	60.5871	1017.2	181.98	205.428	327.304	877.998	107.308	121.105	60.5059	30.5068	87.535	916.768	1331.93	163.826	82.7553	175.749	114.854	464.434
	421.007	49.841	87.1972	139.431	79.0526	60.6317	1017.3	182.698	205.434	327.35	878.291	107.341	121.371	60.5672	30.5126	87.5689	916.793	1331.94	163.832	82.7988	176.211	114.953	464.442
	421.012	49.8597	87.2035	139.437	79.0577	60.6384	1017.33	182.708	205.44	327.673	878.297	107.347	121.523	60.6018	30.5247	87.5751	916.87	1331.96	163.837	82.8164	176.216	114.965	464.47
	421.058	49.8686	87.2081	139.582	79.0932	60.6435	1017.36	183.439	205.512	327.711	878.556	107.425	121.721	61.1352	30.5298	87.6074	916.889	1331.98	163.854	83.3647	176.471	115.332	464.501
	421.064	49.9249	87.224	139.589	79.141	60.7461	1017.52	183.976	205.753	327.785	878.562	107.566	121.755	61.1807	30.5559	87.6177	916.952	1331.99	163.866	83.3954	176.476	115.352	464.521
	421.068	50.1464	87.2285	139.595	79.148	60.7529	1017.54	183.981	205.909	327.824	878.648	107.573	121.932	61.2	30.562	87.6527	916.988	1332	163.871	83.418	176.482	115.424	464.541
	421.074	50.1512	87.2336	139.619	79.5003	60.7993	1017.57	184.088	205.916	327.881	878.655	107.673	122.276	61.2321	30.5846	87.9593	917.014	1332.02	163.876	83.4373	176.487	115.448	464.591
	421.231	50.1557	87.2502	139.627	79.6085	60.858	1017.73	184.248	205.996	327.935	878.85	107.714	122.342	61.2838	30.5901	88.0121	917.097	1332.05	163.908	83.4515	176.746	115.472	464.625
	421.236	50.2441	87.2548	139.994	79.6138	60.9046	1017.76	184.585	206.003	327.978	879.437	107.72	122.939	61.3213	30.9496	88.0289	917.376	1332.05	163.924	83.4696	176.751	115.478	464.634
	421.24	50.2489	87.2594	140.009	79.6193	60.9112	1017.85	185.136	206.128	328.091	879.443	107.752	123.186	61.3484	30.9559	88.0606	917.537	1332.06	163.948	83.5118	176.756	115.551	464.671
	421.245	50.2878	87.376	140.016	79.697	60.9165	1017.87	185.36	206.135	328.138	879.628	107.757	123.223	61.4571	30.9678	88.0671	917.556	1332.08	164.111	83.5423	176.761	115.572	464.678
	421.302	50.2927	87.3815	140.478	79.7374	61.0128	1017.9	185.437	206.163	328.212	879.634	107.78	123.42	61.882	30.9731	88.0946	917.633	1332.08	164.13	83.5722	176.766	115.719	464.712
	421.306	50.2974	87.3864	140.483	79.7433	61.0958	1018	185.443	206.169	328.37	879.691	107.799	123.774	61.9133	30.9819	88.1017	917.647	1332.09	164.159	83.5934	176.772	115.725	464.719
	421.31	50.3664	87.3929	140.49	79.815	61.1059	1018.08	185.493	206.271	328.399	879.696	107.805	124.081	62.0715	30.9885	88.1278	917.656	1332.09	164.17	83.6116	177.289	115.852	464.743
	421.314	50.3716	87.3974	140.514	79.8819	61.1969	1018.13	185.517	206.325	328.442	879.759	107.841	124.298	62.5445	30.9952	88.1334	917.734	1332.13	164.176	83.6201	177.294	116.098	464.767
	421.319	50.3757	87.4035	140.52	79.9153	61.2042	1018.16	186.269	206.332	328.524	879.765	107.882	124.312	62.6035	31.0209	88.1495	917.811	1332.15	164.181	83.6249	177.301	116.121	464.774
	421.323	50.5464	87.4122	140.525	80.0064	61.2103	1018.17	186.456	206.386	328.553	879.806	107.945	124.334	62.6395	31.0257	88.1727	917.833	1332.15	164.186	83.6475	177.306	116.17	464.799
	421.444	50.5517	87.4178	140.537	80.0131	61.3227	1018.18	186.469	206.425	328.587	879.813	108.015	124.637	62.6815	31.0467	88.2177	918.138	1332.32	164.191	83.67	177.653	116.216	464.808
	421.449	50.556	87.4237	140.544	80.2888	61.3328	1018.31	186.493	206.431	328.644	880.144	108.105	124.803	63.2612	31.0529	88.562	918.249	1332.34	164.196	83.6891	177.658	116.224	464.829
	421.453	50.6002	87.4374	140.911	80.295	61.3387	1018.35	186.518	206.572	328.658	880.151	108.17	125.071	63.282	31.0751	88.5712	918.294	1332.36	164.213	83.7294	177.663	116.256	464.848
	421.547	50.6144	87.443	141.119	80.3988	61.4106	1018.37	186.523	206.602	328.711	880.222	108.175	125.178	63.2866	31.2337	88.6065	918.314	1332.38	164.218	83.7549	177.825	116.281	464.876
	421.552	50.6184	87.4508	141.137	80.4044	61.4727	1018.44	186.76	206.609	329.016	880.229	108.239	125.53	63.3346	31.2391	88.6514	918.361	1332.52	164.223	83.7842	177.831	116.501	464.886
	421.557	50.6238	87.4562	141.154	80.4609	61.4803	1018.55	186.947	206.665	329.225	880.472	108.245	125.715	63.978	31.2633	88.6659	918.465	1332.53	164.228	84.06	177.836	116.507	464.911
	421.562	50.6788	87.4849	141.176	80.5011	61.4855	1018.59	187.067	206.751	329.268	880.478	108.313	125.9	64.0023	31.2688	88.6965	918.471	1332.57	164.247	84.0743	177.893	116.772	464.922
	421.637	50.6843	87.4898	141.182	80.5061	61.5839	1018.64	187.194	206.756	329.32	880.522	108.329	126.154	64.0336	31.2948	88.7156	918.476	1332.59	164.253	84.0894	177.898	116.781	464.939
	421.642	50.6904	87.4985	141.19	80.5894	61.6278	1018.7	187.438	206.762	329.348	880.529	108.334	126.39	64.187	31.3009	88.7355	918.555	1332.59	164.259	84.1136	177.903	116.868	464.997
	421.647	50.7743	87.5032	141.195	80.5964	61.7021	1018.72	187.659	206.979	329.395	880.559	108.357	126.412	64.6044	31.3062	88.7467	918.657	1332.65	164.269	84.1195	177.908	116.882	465.005
	421.652	50.7799	87.5082	141.233	80.8264	61.7717	1018.79	187.99	207.03	329.45	880.564	108.397	126.455	64.6861	31.3406	88.7877	918.849	1332.66	164.284	84.1373	177.915	116.897	465.031
	421.781	51.098	87.5341	141.249	80.8461	61.876	1018.82	188.181	207.035	329.522	881.072	108.481	126.663	64.7058	31.3458	89.0587	918.863	1332.67	164.588	84.1911	177.92	116.918	465.039
	421.786	51.1029	87.5395	141.78	81.0016	61.9464	1018.86	188.473	207.074	329.75	881.079	108.533	126.94	64.74	31.3839	89.0732	918.882	1332.71	164.606	84.2092	178.363	116.926	465.06
	421.79	51.1084	87.5448	141.786	81.059	61.9529	1018.91	189.004	207.081	329.808	881.342	108.552	127.214	64.7786	31.4281	89.0831	918.919	1332.71	164.618	84.2289	178.368	116.948	465.08
	421.795	51.1688	87.5509	141.793	81.0751	62.0098	1018.92	189.1	207.178	329.838	881.349	108.557	127.669	64.8233	31.4551	89.0885	919.061	1332.73	164.641	84.247	178.373	116.971	465.123
	421.799	51.1745	87.7498	141.812	81.0801	62.018	1018.93	189.321	207.233	329.878	881.467	108.584	128.142	65.1161	31.4811	89.1068	919.11	1332.74	164.649	84.2631	178.379	116.996	465.149
	421.853	51.2262	87.755	141.819	81.1583	62.0727	1019.11	189.344	207.321	329.961	881.473	108.613	128.18	66.1729	31.4885	89.1257	919.218	1332.76	164.653	84.2784	178.384	117.01	465.171
	421.858	51.2316	87.7601	141.852	81.1634	62.2122	1019.14	189.438	207.391	330.016	881.534	108.689	128.198	66.9456	31.5071	89.1361	919.242	1332.76	164.673	84.8641	178.419	117.072	465.194
	421.862	51.2372	87.7797	141.971	81.2085	62.2309	1019.16	189.809	207.429	330.051	881.54	108.791	128.581	66.9788	31.5122	89.1412	919.273	1332.82	164.679	84.886	178.425	117.113	465.217
	421.866	51.2896	87.7848	141.979	81.2474	62.2368	1019.3	189.836	207.519	330.19	881.578	108.882	128.611	68.775	31.5243	89.1658	919.65	1332.82	164.683	84.9006	178.43	117.259	465.262
	421.884	51.2945	87.7899	141.986	81.2526	62.3127	1019.32	190.141	207.537	330.222	881.584	108.985	128.778	69.0066	31.5303	89.1983	919.706	1332.83	164.696	84.9109	178.938	117.663	465.289
	422.072	51.2999	87.8187	142.248	81.5898	62.3417	1019.38	190.147	207.542	330.394	881.659	109.048	128.798	69.0752	31.5611	89.218	919.771	1332.95	164.701	84.9226	178.943	117.669	465.319
	422.076	51.3622	87.8239	142.323	81.5964	62.4345	1019.4	190.196	207.736	330.413	881.936	109.147	128.837	69.1114	31.5664	89.2245	919.84	1332.99	164.707	84.9495	178.947	117.693	465.361
	422.081	51.4419	87.8294	142.33	81.7188	62.4485	1019.41	190.268	207.743	330.483	881.942	109.153	129.055	69.6801	31.7698	89.4444	919.862	1333.09	164.712	84.9626	178.952	117.716	465.369
	422.086	51.4472	87.8356	142.336	81.7377	62.5257	1019.66	190.286	207.799	330.596	882.376	109.201	129.335	70.5738	31.7765	89.4615	919.87	1333.11	164.726	84.9841	178.978	117.74	465.384
	422.205	51.4947	87.8419	142.348	81.7438	62.5512	1019.71	190.334	207.806	330.628	882.382	109.243	129.469	70.6045	31.7897	89.6061	919.967	1333.12	164.731	85.0357	178.983	117.752	465.405
	422.209	51.5001	87.9822	142.355	81.8949	62.5598	1019.74	190.345	207.848	330.651	882.433	109.288	129.568	71.4706	31.795	89.6138	920.034	1333.14	164.736	85.1213	178.988	117.785	465.427
	422.214	51.8267	87.9871	142.361	81.9142	62.6006	1019.75	190.51	207.855	330.882	882.46	109.307	130.298	72.3869	31.8184	89.6194	920.165	1333.15	164.883	85.1356	179.51	117.806	465.436
	422.218	51.8324	87.9918	142.367	81.9188	62.6077	1019.76	190.717	207.914	330.904	882.505	109.313	130.844	72.434	31.8239	89.6553	920.361	1333.3	164.898	85.1538	179.515	117.824	465.463
	422.281	51.8369	88.0106	142.531	81.9744	62.7241	1019.86	190.829	207.92	330.981	882.511	109.379	130.861	73.278	31.8313	89.6621	920.491	1333.33	164.921	85.1731	179.52	118.435	465.486
	422.285	51.8681	88.0154	142.599	81.9868	62.7745	1019.93	190.93	207.925	331.051	882.571	109.386	131.833	73.3434	31.9127	89.668	920.529	1333.34	164.929	85.1936	179.525	118.469	465.516
	422.29	51.8724	88.0202	142.606	82.1066	62.8572	1019.96	190.947	208.098	331.28	882.637	109.443	132.196	74.2634	31.9194	89.8711	920.545	1333.35	164.939	85.254	179.531	118.497	465.524
	422.294	51.8948	88.0256	142.995	82.1125	62.8967	1020.06	190.986	208.139	331.321	883.412	109.478	132.227	75.5473	32.0121	89.9099	920.606	1333.37	164.945	85.2618	180.019	118.512	465.542
	422.299	51.8997	88.0464	143.002	82.4905	62.9594	1020.06	191.009	208.183	331.342	883.417	109.512	132.419	75.607	32.0172	89.9332	920.647	1333.38	164.968	85.2704	180.024	118.57	465.565
	422.412	51.9395	88.0534	143.009	82.5069	63.0254	1020.07	191.017	208.206	331.369	883.477	109.557	133.329	76.0846	32.0333	89.9718	920.69	1333.41	164.975	85.2752	180.03	118.577	465.572
	422.417	51.9448	88.3256	143.016	82.6166	63.1042	1020.09	191.255	208.281	331.448	883.485	109.587	133.522	76.0929	32.0394	90.0053	920.808	1333.42	164.988	85.3328	180.036	118.873	465.594
	422.421	51.9498	88.3317	143.022	82.633	63.1324	1020.18	191.439	208.389	331.544	883.531	109.69	133.676	76.1259	32.074	90.0267	920.867	1333.46	164.993	85.3406	180.141	118.958	465.628
	422.426	52.0849	88.337	143.026	82.6377	63.1397	1020.25	191.567	208.395	331.64	883.838	109.772	134.573	76.1512	32.0789	90.0483	921.229	1333.48	164.997	85.3462	180.146	119.095	465.635
	422.478	52.0897	88.3429	143.059	82.7099	63.1987	1020.32	191.601	208.509	331.687	883.844	109.778	135.219	76.201	32.1015	90.1294	921.325	1333.48	165.04	85.3713	180.15	119.192	465.666
	422.483	52.0952	88.3498	143.068	82.7366	63.2783	1020.35	191.607	208.606	331.725	884.21	109.849	135.389	76.8498	32.1865	90.1628	921.435	1333.49	165.048	85.3837	180.155	119.207	465.675
	422.487	52.1444	88.4118	143.074	82.771	63.3749	1020.36	191.919	208.611	331.77	884.216	109.9	135.795	77.5601	32.1915	90.1922	921.456	1333.53	165.059	85.4103	180.501	119.25	465.701
	422.492	52.1512	88.4176	143.264	83.0886	63.4242	1020.4	192.02	208.639	332.023	884.333	109.906	136.262	77.5846	32.2053	90.225	921.511	1333.62	165.064	85.4291	180.506	119.281	465.708
	422.519	52.2362	88.4235	143.302	83.0957	63.4351	1020.52	192.036	208.689	332.047	884.339	109.941	136.815	77.6795	32.2104	90.3529	921.524	1333.62	165.069	85.9132	180.511	119.299	465.743
	422.523	52.2414	88.4421	143.31	83.2126	63.5784	1020.56	192.102	208.714	332.172	884.368	109.969	136.953	77.7071	32.2238	90.3744	921.543	1333.64	165.346	85.9806	180.545	119.349	465.754
	422.527	52.246	88.4477	143.338	83.2184	63.6116	1020.58	192.33	208.803	332.198	884.375	109.975	137.252	77.9224	32.2289	90.4102	921.549	1333.66	165.36	86.0195	180.55	119.383	465.786
	422.532	52.286	88.4862	143.452	83.3538	63.6184	1020.64	192.334	209.015	332.265	884.427	110.034	137.54	79.0952	32.2584	90.4917	921.834	1333.68	165.393	86.056	180.554	119.409	465.815
	422.563	52.2905	88.4912	143.459	83.3593	63.6258	1020.66	192.339	209.148	332.299	884.481	110.061	137.585	79.7518	32.2636	90.5356	921.898	1333.68	165.408	86.0877	180.558	119.428	465.84
	422.569	52.2958	88.4961	143.468	83.4373	63.6686	1020.69	192.426	209.223	332.389	885.246	110.106	138.156	79.7943	32.633	90.5417	922.044	1333.71	165.423	86.1021	180.564	119.794	465.863
	422.573	52.3398	88.5353	143.475	83.4423	63.801	1020.76	192.552	209.27	332.42	885.252	110.159	138.945	79.8098	32.6384	90.5715	922.065	1333.71	165.457	86.1275	180.59	120.073	465.916
	422.577	52.3443	88.5409	143.503	83.4741	63.8549	1020.81	192.732	209.332	332.459	885.285	110.223	138.963	79.87	32.6653	90.5777	922.169	1333.76	165.465	86.149	180.595	120.091	465.932
	422.582	52.6473	88.55	143.693	83.4801	63.9911	1020.84	192.824	209.379	332.705	885.291	110.247	138.981	80.5392	32.6706	90.5835	922.215	1333.82	165.5	86.161	180.609	120.098	465.94
	422.76	52.653	88.5558	143.702	83.7608	64.0115	1020.95	192.837	209.433	332.759	885.352	110.285	139.115	80.5722	32.6778	90.6751	922.311	1333.83	165.505	86.1819	180.614	120.116	465.984
	422.765	52.6579	88.6049	143.709	83.8626	64.0697	1021.03	192.888	209.48	332.824	885.358	110.369	140.979	81.219	32.6833	90.7164	922.359	1333.85	165.51	86.2673	180.618	120.137	466.006
	422.771	52.7667	88.61	143.736	83.9888	64.0769	1021.08	192.956	209.487	332.923	885.431	110.414	141.798	81.2574	32.7027	90.8799	922.473	1333.88	165.518	86.3309	181.075	120.435	466.031
	422.776	52.8111	88.6147	143.742	83.995	64.1917	1021.16	193.191	209.585	332.975	885.437	110.463	142.844	81.2758	32.7076	91.0102	922.643	1333.89	165.522	86.3502	181.081	120.542	466.051
	422.854	52.8155	88.6206	143.952	84.0006	64.2363	1021.19	193.198	209.74	333.023	885.502	110.469	143.736	81.3443	32.7284	91.0639	922.649	1334.06	165.535	86.4204	181.086	120.843	466.072
	422.895	52.8537	88.6344	143.96	84.053	64.2437	1021.25	193.392	209.784	333.052	885.509	110.493	144.707	81.5813	32.7342	91.0708	922.691	1334.06	165.54	86.4326	181.091	120.876	466.079
	422.9	52.8587	88.6388	143.966	84.1499	64.3478	1021.28	193.406	209.79	333.314	885.914	110.549	145.987	82.0525	32.7531	91.0975	922.749	1334.08	165.717	86.4382	181.096	120.918	466.099
	422.905	52.883	88.643	143.981	84.1972	64.3597	1021.43	193.439	209.838	333.385	885.92	110.615	146.42	82.1162	32.7582	91.1048	922.905	1334.09	165.743	86.4433	181.158	120.927	466.106
	423.091	52.8876	88.6745	143.987	84.2228	64.3654	1021.46	193.603	209.844	333.457	886.217	110.704	146.571	83.4108	32.8537	91.1274	922.934	1334.12	165.75	86.4559	181.162	120.94	466.128
	423.095	52.9622	88.6795	144.014	84.2925	64.4424	1021.48	193.607	209.956	333.476	886.223	110.732	146.903	83.4903	32.8593	91.1338	922.941	1334.14	165.754	86.472	181.189	120.977	466.155
	423.1	52.9669	88.6857	144.135	84.3151	64.491	1021.5	193.611	209.962	333.552	886.263	110.753	147.092	84.2455	32.8949	91.1671	923.014	1334.15	165.759	86.4934	181.193	120.996	466.175
	423.106	52.9715	88.6909	144.141	84.32	64.5706	1021.54	193.769	210.068	333.605	886.269	110.759	148.435	84.304	32.9005	91.2126	923.131	1334.36	165.764	86.5178	181.198	121.169	466.187
	423.161	53.2233	88.7207	144.151	84.7392	64.6339	1021.64	194.088	210.095	333.637	886.329	110.825	148.772	84.9581	33.0907	91.2878	923.171	1334.37	165.768	86.5468	181.633	121.368	466.213
	423.165	53.2287	88.7261	144.175	84.7688	64.6795	1021.72	194.282	210.217	333.684	886.336	110.865	150.298	85.2402	33.0958	91.3899	923.413	1334.39	165.789	86.5642	181.638	121.375	466.246
	423.17	53.2647	88.7327	144.181	84.8075	64.7033	1021.76	194.52	210.223	333.763	886.378	110.887	150.696	87.0697	33.1114	91.4104	923.463	1334.39	165.795	86.62	181.643	121.541	466.26
	423.174	53.2695	88.7998	144.208	84.8918	64.7098	1021.87	194.591	210.229	333.794	886.385	110.892	151.638	88.8992	33.1168	91.4309	923.705	1334.41	165.818	86.6335	181.648	121.58	466.289
	423.314	53.274	88.8053	144.215	84.9517	64.7165	1021.89	194.744	210.255	333.839	886.812	111.021	152.046	90.7286	33.1345	91.4372	923.734	1334.42	165.836	86.6514	181.66	121.623	466.314
	423.319	53.3717	88.8196	144.221	85.2676	64.8565	1021.91	194.765	210.376	334.272	886.818	111.027	152.159	92.2179	33.1397	91.4427	923.747	1334.43	165.894	86.678	181.664	121.64	466.337
	423.323	53.3779	88.8257	144.248	85.2886	64.9672	1021.95	194.774	210.395	334.346	886.901	111.146	152.916	92.2231	33.166	91.4649	924.283	1334.44	165.917	86.8141	181.669	121.67	466.347
	423.327	53.382	88.8314	144.39	85.2954	65.0308	1022	194.871	210.46	334.377	886.907	111.18	153.504	92.5581	33.2766	91.4718	924.298	1334.46	165.947	86.9881	181.674	121.696	466.365
	423.331	53.4179	88.8501	144.417	85.4273	65.0871	1022.08	194.909	210.465	334.405	887.171	111.185	153.522	92.9872	33.2816	91.7794	924.32	1334.48	165.952	87.0242	181.698	121.71	466.385
	423.336	53.4227	88.8549	144.473	85.4326	65.1148	1022.17	195.346	210.602	334.451	887.177	111.233	153.548	93.0153	33.294	91.7999	924.347	1334.49	165.957	87.0481	181.703	121.735	466.444
	423.369	53.4573	88.9587	144.479	85.4775	65.1224	1022.19	195.429	210.637	334.52	887.22	111.295	153.56	94.3876	33.2999	91.8315	924.392	1334.5	165.985	87.1007	181.708	121.759	466.451
	423.373	53.4623	88.9639	144.692	85.4827	65.1981	1022.21	195.439	210.712	334.541	887.226	111.329	154.022	95.8645	33.3264	91.8407	924.577	1334.52	166.029	87.1987	181.712	121.785	466.475
	423.377	53.5399	88.9878	144.699	85.5346	65.2045	1022.36	195.445	210.717	334.573	887.276	111.355	154.654	96.217	33.3318	91.9064	924.673	1334.53	166.037	87.2101	181.784	121.84	466.506
	423.381	53.5446	88.9932	144.714	85.5914	65.3226	1022.38	195.55	210.767	334.909	887.317	111.361	155.729	97.2239	33.6921	91.9148	924.973	1334.53	166.072	87.2283	181.789	121.874	466.514
	423.389	53.6656	89.0167	144.721	85.5973	65.33	1022.4	195.572	210.773	334.96	887.346	111.39	155.886	98.0465	33.6977	91.9462	924.997	1334.56	166.081	87.2596	181.795	122.144	466.562
	423.495	53.6712	89.0215	144.73	85.6423	65.4303	1022.45	195.594	210.93	335.054	887.353	111.414	156.728	98.097	33.7042	91.9528	925.035	1334.58	166.095	87.2722	181.8	122.377	466.584
	423.501	53.7944	89.0435	144.735	85.6815	65.5314	1022.5	195.93	210.936	335.083	888.183	111.492	156.977	98.1321	33.7255	91.9846	925.115	1334.61	166.101	87.3252	182.167	122.385	466.608
	423.505	53.7997	89.0487	144.75	85.6875	65.539	1022.63	195.938	210.941	335.119	888.189	111.498	157.75	98.6813	33.7305	91.9915	925.197	1334.63	166.144	87.3673	182.18	122.419	466.638
	423.509	53.8051	89.0554	144.756	85.8651	65.5943	1022.72	196.028	211.011	335.293	888.237	111.561	159.111	99.5133	33.7454	92.0288	925.245	1334.69	166.25	87.3858	182.184	122.441	466.644
	423.519	53.9811	89.1092	144.765	85.8712	65.6699	1022.73	196.033	211.073	335.339	888.244	111.594	159.613	99.8759	33.7506	92.0374	925.424	1334.75	166.285	87.4102	182.189	122.457	466.67
	423.643	53.986	89.1146	144.771	86.2074	65.7171	1022.76	196.073	211.107	335.364	888.294	111.607	160.385	101	33.7708	92.1742	925.628	1334.77	166.306	87.4326	182.195	122.477	466.679
	423.647	53.9911	89.1198	144.804	86.2127	65.7266	1022.79	196.154	211.185	335.425	888.299	111.635	161.003	101.705	33.8044	92.1881	925.872	1334.8	166.318	87.4661	182.199	122.489	466.7
	423.652	54.0386	89.1821	144.822	86.2673	65.8492	1022.92	196.158	211.191	335.581	888.786	111.664	161.022	103.535	33.8098	92.1971	925.951	1334.83	166.323	87.4775	182.204	122.512	466.709
	423.656	54.0433	89.1877	145.385	86.358	65.894	1022.95	196.334	211.245	335.608	888.792	111.733	161.048	103.981	33.8728	92.2348	925.969	1334.87	166.336	87.4897	182.225	122.517	466.742
	423.708	54.0479	89.2659	145.393	86.3628	65.939	1022.97	196.338	211.288	335.662	889.169	111.842	161.477	105.364	33.8798	92.2533	926.125	1334.91	166.355	87.5095	182.23	122.74	466.749
	423.713	54.0535	89.2705	145.401	86.3917	66.0782	1022.99	196.343	211.326	335.755	889.174	111.847	161.854	106.037	33.885	92.2964	926.515	1334.94	166.374	87.5315	182.235	122.925	466.772
	423.717	54.1406	89.2947	145.703	86.4643	66.1316	1023.04	196.671	211.482	335.854	889.224	111.9	162.003	106.451	33.9077	92.3101	926.544	1334.97	166.379	87.5577	182.265	123.185	466.79
	423.722	54.1454	89.2996	145.709	86.5512	66.1878	1023.14	196.685	211.692	335.886	889.28	111.95	162.286	106.926	33.9143	92.3366	926.687	1334.97	166.407	88.0788	182.27	123.214	466.811
	423.792	54.1497	89.3046	145.721	86.9403	66.1945	1023.32	196.742	211.698	336.004	889.345	111.956	162.319	107.194	33.9596	92.3573	926.762	1334.99	166.413	88.1101	182.274	123.235	466.845
	423.797	54.3165	89.311	145.728	86.9473	66.2723	1023.33	196.749	211.737	336.054	889.351	112.065	162.743	107.508	33.9652	92.3719	927.09	1335.01	166.431	88.1264	182.28	123.247	466.853
	423.802	54.3355	89.33	145.747	86.9784	66.3204	1023.37	196.753	211.801	336.139	890.097	112.073	162.799	107.69	33.9936	92.3793	927.137	1335.03	166.475	88.1442	182.284	123.269	466.876
	423.806	54.3405	89.3356	145.775	86.9834	66.4001	1023.47	197.186	211.856	336.16	890.103	112.126	162.834	109.023	34.0004	92.7525	927.313	1335.1	166.489	88.1802	182.32	123.289	466.888
	423.83	54.423	89.3517	145.798	87.0158	66.4557	1023.49	197.28	211.944	336.206	890.169	112.148	163.159	110.853	34.0586	92.7709	927.333	1335.12	166.515	88.1955	182.325	123.328	466.912
	423.835	54.4281	89.3563	145.826	87.1119	66.5569	1023.52	197.294	211.954	336.297	890.174	112.154	163.341	112.682	34.0649	92.7882	927.399	1335.12	166.544	88.2108	182.329	123.357	466.92
	423.84	54.4337	89.3612	145.851	87.1521	66.6318	1023.58	197.39	211.959	336.367	890.175	112.183	163.906	114.042	34.0944	92.8049	927.445	1335.14	166.587	88.2484	182.351	123.372	466.957
	423.888	54.49	89.3705	145.874	87.1708	66.6414	1023.59	197.422	212.016	336.558	890.251	112.22	163.953	114.512	34.1001	92.8334	927.557	1335.15	166.593	88.2672	182.356	123.903	466.967
	423.893	54.4959	89.3753	145.903	87.177	66.7089	1023.66	197.442	212.026	336.609	890.257	112.291	163.983	116.341	34.1073	92.8393	927.577	1335.17	166.734	88.2858	182.361	123.945	466.997
	423.897	54.5007	89.3951	145.955	87.5321	66.7163	1023.73	197.725	212.244	336.645	890.663	112.324	164.577	117.018	34.1296	92.8446	928.056	1335.4	166.745	88.3045	182.721	123.97	467.042
	424.049	54.608	89.3999	145.962	87.5475	66.796	1023.81	197.892	212.25	336.734	890.668	112.369	164.684	118.171	34.1351	92.8692	928.109	1335.41	166.758	88.3239	182.726	123.99	467.05
	424.054	54.6132	89.405	145.968	87.5533	66.8045	1023.83	197.908	212.276	336.784	891.094	112.392	164.772	120	34.5369	93.0938	928.129	1335.44	166.848	88.3864	182.73	123.998	467.084
	424.059	54.6176	89.7484	146	87.5653	66.8703	1023.89	197.967	212.282	336.9	891.102	112.556	164.794	120.496	34.5424	93.1248	928.17	1335.48	166.907	88.4305	182.735	124.02	467.092
	424.206	54.6598	89.754	146.016	87.6646	66.9584	1023.91	197.984	212.339	336.946	891.168	112.589	165.204	121.829	34.5672	93.1459	928.363	1335.49	166.918	88.4517	182.75	124.067	467.115
	424.211	54.6656	89.7599	146.022	87.67	66.9902	1023.92	197.994	212.412	336.979	891.173	112.607	166.73	122.081	34.5725	93.1528	928.758	1335.51	166.934	88.4765	182.755	124.075	467.151
	424.215	54.6711	89.8478	146.043	87.6759	67.0745	1024.04	198.054	212.444	337.024	891.996	112.638	167.069	123.659	34.6084	93.1587	928.774	1335.54	166.944	88.4964	182.781	124.513	467.161
	424.22	54.7905	89.8533	146.064	87.73	67.0937	1024.09	198.249	212.495	337.23	892.002	112.644	167.686	124.766	34.6155	93.1953	928.882	1335.56	166.961	88.5063	182.785	124.693	467.205
	424.321	54.796	89.8583	146.412	87.7365	67.1933	1024.12	198.355	212.501	337.3	892.096	112.67	167.712	125.488	34.6504	93.2296	928.931	1335.59	167.04	88.533	182.795	124.751	467.214
	424.326	54.8668	89.8799	146.434	87.7841	67.2913	1024.14	198.554	212.549	337.341	892.12	112.713	168.149	126.652	34.6555	93.2521	928.951	1335.59	167.051	88.7731	182.8	124.791	467.235
	424.33	54.8784	89.8854	146.441	87.8075	67.3264	1024.32	198.575	212.657	337.384	892.126	112.719	168.274	127.318	34.6784	93.2741	929.018	1335.61	167.056	88.7907	182.84	124.819	467.259
	424.335	54.8832	89.9092	146.449	87.8693	67.3338	1024.34	198.588	212.718	337.402	892.238	112.871	168.617	129.147	34.6848	93.2804	929.47	1335.64	167.061	88.8194	182.846	124.857	467.267
	424.339	54.8886	89.9142	146.454	87.88	67.3829	1024.37	198.626	212.725	337.488	892.245	112.924	168.86	130.977	34.7155	93.2867	929.639	1335.65	167.065	88.8429	182.85	124.879	467.297
	424.418	55.1483	89.9418	146.46	88.4099	67.4278	1024.42	198.745	212.84	337.507	892.978	112.97	168.932	132.806	34.7211	93.3117	929.892	1335.68	167.069	88.8606	183.257	124.969	467.313
	424.423	55.1544	89.9471	146.492	88.4153	67.509	1024.44	198.858	212.918	337.76	892.984	113.035	169.295	132.836	34.7521	93.3197	930.091	1335.69	167.074	88.8667	183.262	125.044	467.335
	424.427	55.16	89.9519	146.516	88.4208	67.5675	1024.51	198.914	212.924	337.787	893.056	113.081	169.333	134.307	34.7573	93.326	930.203	1335.72	167.084	88.8716	183.268	125.125	467.343
	424.432	55.2037	89.957	146.522	88.5687	67.6623	1024.53	199.101	212.928	337.83	893.062	113.101	169.614	134.636	34.7626	93.6279	930.249	1335.74	167.088	88.8876	183.272	125.42	467.372
	424.472	55.2098	89.9939	146.751	88.5943	67.7508	1024.63	199.143	213.018	337.923	893.114	113.107	169.773	135.961	35.0608	93.6993	930.38	1335.75	167.092	88.9049	183.283	125.476	467.394
	424.477	55.3121	89.9999	146.81	88.607	67.7759	1024.66	199.26	213.092	337.988	893.121	113.157	170.059	136.465	35.0668	93.7064	930.407	1335.76	167.096	88.9227	183.288	125.511	467.417
	424.562	55.3179	90.0049	146.816	89.043	67.8385	1024.72	199.28	213.103	338.016	893.188	113.227	170.104	136.499	35.0953	93.7119	930.525	1335.84	167.101	89.2057	183.293	125.527	467.453
	424.567	55.3223	90.0101	146.901	89.0988	67.8662	1024.75	199.314	213.166	338.05	893.912	113.289	170.21	137.785	35.1014	93.7412	931.07	1335.86	167.105	89.2835	183.297	125.563	467.461
	424.571	55.3658	90.015	146.907	89.2223	67.874	1024.77	199.414	213.237	338.184	893.977	113.338	170.479	138.223	35.1448	93.7775	931.097	1335.9	167.109	89.2991	183.323	125.579	467.492
	424.575	55.3702	90.0212	146.966	89.2331	67.8812	1024.84	199.425	213.278	338.236	893.984	113.399	170.795	138.295	35.1504	93.7848	931.19	1335.9	167.114	89.3266	183.328	125.605	467.508
	424.589	55.3745	90.0473	146.972	89.2381	67.9665	1024.96	199.442	213.29	338.286	894.048	113.464	171.174	138.543	35.156	93.7906	931.264	1335.93	167.12	89.3323	183.363	125.61	467.554
	424.791	55.4186	90.0523	146.988	89.2427	68.0049	1025.01	199.445	213.353	338.474	894.113	113.496	171.434	138.704	35.1716	93.8119	931.28	1335.95	167.138	89.3376	183.367	125.682	467.561
	424.796	55.4231	90.0569	146.993	89.3162	68.1372	1025.15	199.804	213.364	338.523	894.785	113.538	171.461	140.124	35.1766	93.8278	931.79	1335.95	167.143	89.5679	183.372	125.816	467.594
	424.801	55.428	90.1213	146.999	89.3381	68.1497	1025.17	199.809	213.509	338.575	894.791	113.543	171.67	141.954	35.1857	93.8562	931.81	1336.02	167.148	89.5854	183.794	126.095	467.624
	424.806	55.4704	90.127	147.017	89.6252	68.2754	1025.18	199.814	213.595	338.655	894.904	113.587	171.78	143.783	35.1918	93.8779	931.847	1336.08	167.153	89.601	183.799	126.147	467.631
	424.888	55.4751	90.247	147.023	89.6332	68.2821	1025.28	199.892	213.704	338.692	894.91	113.619	172.026	145.612	35.2092	93.8849	931.976	1336.18	167.304	89.6178	183.805	126.182	467.684
	424.893	55.4805	90.2524	147.053	89.638	68.4018	1025.3	199.898	213.728	338.93	894.994	113.64	172.245	147.442	35.2145	93.891	932.039	1336.21	167.462	89.6295	183.811	126.271	467.708
	424.904	55.8464	90.2585	147.06	89.8272	68.4156	1025.31	199.91	213.733	338.949	895.001	113.645	172.274	149.271	35.2322	94.0354	932.237	1336.21	167.478	89.6528	183.816	126.292	467.729
	425.038	55.8515	90.2964	147.065	89.8325	68.4227	1025.44	199.932	213.794	338.995	895.095	113.712	172.416	149.697	35.2385	94.2952	932.415	1336.22	167.484	89.6778	183.82	126.316	467.736
	425.042	55.9288	90.3017	147.086	89.8719	68.4806	1025.48	199.997	213.934	339.114	895.102	113.728	172.509	149.715	35.3478	94.3693	932.488	1336.24	167.489	89.7755	183.854	126.331	467.77
	425.047	55.9491	90.3165	147.094	89.9	68.5942	1025.5	200.262	213.964	339.135	895.493	113.733	172.639	149.723	35.3535	94.3812	932.533	1336.24	167.503	89.8176	183.858	126.347	467.795
	425.051	55.954	90.3218	147.311	89.9062	68.6853	1025.55	200.394	214.063	339.187	895.5	113.76	172.66	149.74	35.5872	94.3876	932.608	1336.27	167.516	89.8353	183.863	126.355	467.804
	425.056	55.9604	90.327	147.317	89.9612	68.6936	1025.58	200.47	214.096	339.21	895.966	113.803	173.043	149.777	35.5943	94.4231	932.751	1336.27	167.521	89.8425	183.871	126.371	467.828
	425.06	55.9894	90.3329	147.325	89.9864	68.7004	1025.59	200.487	214.102	339.498	895.972	113.914	173.078	150.009	35.6001	94.4299	932.795	1336.29	167.531	89.8624	183.879	126.403	467.835
	425.065	55.9943	90.3517	147.331	89.9919	68.8014	1025.64	200.511	214.158	339.582	896.023	113.987	173.351	151.101	35.6902	94.4576	933.235	1336.32	167.536	89.8846	183.884	126.667	467.853
	425.071	56.0408	90.3568	147.348	90.3581	68.8524	1025.8	200.526	214.255	339.624	896.08	114.057	173.658	152.93	35.696	94.4656	933.272	1336.34	167.544	89.9447	183.89	126.792	467.867
	425.194	56.0462	90.3615	147.353	90.5688	68.8751	1025.84	200.572	214.277	339.654	896.127	114.117	173.74	152.96	35.7193	94.4708	933.288	1336.37	167.55	89.9598	183.895	127.017	467.895
	425.199	56.0513	90.4024	147.362	90.5757	68.8814	1025.9	200.589	214.512	339.738	896.793	114.189	173.784	154.278	35.7248	94.5469	933.354	1336.39	167.555	89.975	183.917	127.039	467.907
	425.204	56.0823	90.4076	147.367	90.607	68.9567	1025.97	200.621	214.518	339.759	896.938	114.195	174.202	154.76	35.7534	94.5911	933.626	1336.4	167.673	89.9884	183.922	127.109	467.933
	425.209	56.0874	90.4131	147.389	90.6859	69.0458	1025.99	200.69	214.592	339.859	896.944	114.251	174.339	154.795	35.759	94.8466	934.097	1336.42	167.789	90.0069	183.928	127.142	467.947
	425.286	56.1672	90.4548	147.395	90.6908	69.0851	1026.11	200.695	214.74	339.98	897.015	114.273	174.483	156.589	35.7654	94.9788	934.349	1336.45	167.794	90.0328	184.359	127.176	467.955
	425.29	56.1743	90.4603	147.403	90.7846	69.2174	1026.16	200.769	214.809	340.059	897.166	114.331	174.523	158.234	35.7946	95.0123	934.829	1336.45	167.807	90.0468	184.364	127.183	467.968
	425.295	56.1786	90.4657	147.442	90.7906	69.2417	1026.19	200.802	214.821	340.094	897.173	114.346	175.055	158.268	35.7999	95.0321	935.42	1336.55	167.822	90.0571	184.369	127.523	468.01
	425.299	56.3279	90.4721	147.834	90.8034	69.3427	1026.21	201.119	214.926	340.139	897.924	114.374	175.159	158.287	35.8286	95.0384	935.45	1336.55	167.846	90.0736	184.374	127.804	468.017
	425.507	56.333	90.5052	147.843	91.2724	69.3826	1026.28	201.139	214.967	340.199	897.93	114.415	175.179	158.294	35.834	95.0456	935.468	1336.57	167.912	90.0801	184.379	127.832	468.051
	425.511	56.3379	90.5107	147.851	91.2779	69.4264	1026.33	201.173	214.99	340.268	898.043	114.461	175.573	158.302	35.8904	95.0663	935.741	1336.57	167.965	90.0851	184.77	127.852	468.059
	425.516	56.3711	90.5169	147.859	91.3059	69.4516	1026.36	201.203	214.996	340.291	898.049	114.467	175.659	158.328	36.1756	95.0739	936.009	1336.59	167.976	90.1107	184.775	127.896	468.086
	425.52	56.3762	90.5315	147.907	91.395	69.4602	1026.4	201.23	215.106	340.322	898.912	114.496	175.709	158.35	36.1815	95.1136	936.082	1336.64	167.998	90.6151	184.78	127.933	468.104
	425.525	56.691	90.5367	147.914	91.4616	69.537	1026.43	201.238	215.114	340.469	898.919	114.584	175.905	158.385	36.2085	95.1344	936.112	1336.65	168.023	90.6842	184.785	127.947	468.138
	425.582	56.6969	90.554	147.923	91.4733	69.587	1026.5	201.443	215.244	340.496	898.964	114.611	176.022	158.396	36.214	95.1547	936.161	1336.68	168.091	90.7101	184.791	128.049	468.148
	425.587	56.7904	90.5589	147.928	91.623	69.6967	1026.52	201.446	215.285	340.847	899.81	114.646	176.313	158.419	36.2236	95.1607	936.192	1336.71	168.103	90.7235	184.909	128.222	468.175
	425.591	56.7958	90.6137	147.948	91.6498	69.825	1026.53	201.573	215.291	340.865	899.836	114.757	176.389	160.248	36.2295	95.2166	936.325	1336.73	168.12	90.7295	184.914	128.571	468.199
	425.595	56.8396	90.6195	147.954	91.8236	69.8722	1026.56	201.594	215.439	340.918	899.844	114.835	176.538	162.078	36.2551	95.2411	936.363	1336.81	168.13	90.7353	184.918	128.577	468.207
	425.693	56.8443	90.6249	147.978	91.9327	70.0157	1026.66	201.905	215.476	340.971	899.959	114.841	177.06	163.907	36.2798	95.2636	936.635	1336.91	168.134	90.771	184.923	128.703	468.228
	425.698	56.849	90.6302	148.117	92.066	70.0226	1026.68	201.917	215.482	340.999	900.013	114.887	177.088	165.736	36.297	95.2717	936.768	1336.92	168.143	90.7911	184.929	128.836	468.242
	425.703	56.8787	90.6511	148.125	92.0707	70.028	1026.81	202.151	215.525	341.026	900.02	114.892	177.265	166.593	36.3021	95.5378	936.788	1336.94	168.148	90.8083	184.992	129.179	468.25
	425.709	56.8846	90.6563	148.131	92.1036	70.0576	1026.83	202.168	215.531	341.287	900.197	114.934	177.418	166.837	36.4093	95.5462	936.815	1336.98	168.159	90.8247	184.996	129.283	468.29
	425.743	56.9679	90.9696	148.171	92.1087	70.1215	1026.86	202.248	215.637	341.332	900.204	114.988	177.726	166.929	36.4149	95.5514	936.883	1336.99	168.163	90.8444	185.001	129.328	468.299
	425.747	56.9733	90.9752	148.178	92.174	70.2231	1027.02	202.37	215.663	341.361	900.262	115.026	177.918	167.411	36.4259	95.603	937.081	1337	168.168	90.8573	185.008	129.348	468.34
	425.752	56.9781	90.981	148.195	92.1794	70.3265	1027.05	202.446	215.767	341.416	900.858	115.07	178.253	167.544	36.4318	95.6247	937.617	1337.02	168.173	90.9018	185.014	129.385	468.36
	425.758	57.0441	90.9863	148.202	92.3062	70.4268	1027.09	202.55	215.869	341.457	900.864	115.076	178.798	167.566	36.443	95.6304	937.632	1337.04	168.191	90.9261	185.381	129.393	468.372
	425.934	57.0488	91.0157	148.237	92.5456	70.4679	1027.14	202.692	215.875	341.508	900.904	115.114	178.81	167.572	36.45	95.6457	937.757	1337.06	168.195	91.0098	185.386	129.442	468.393
	425.939	57.5039	91.0209	148.492	92.5517	70.5668	1027.16	202.779	216.004	341.535	900.911	115.12	178.82	167.713	36.7022	95.651	937.812	1337.08	168.218	91.0303	185.391	129.457	468.41
	425.943	57.5099	91.0259	148.501	92.5559	70.6032	1027.21	202.821	216.045	341.642	901.722	115.165	178.834	167.861	36.7082	95.6751	938.072	1337.09	168.471	91.0452	185.397	129.899	468.442
	425.949	57.5147	91.043	148.507	92.5885	70.6653	1027.22	202.984	216.05	341.686	901.729	115.172	178.847	167.883	36.7339	95.757	938.114	1337.13	168.477	91.0712	185.402	129.994	468.466
	426.017	57.5663	91.0483	148.563	92.7785	70.7309	1027.4	202.998	216.086	341.763	901.785	115.2	179.153	168.012	36.7392	95.938	938.166	1337.14	168.482	91.0867	185.408	130.152	468.474
	426.022	57.5715	91.053	148.581	92.7855	70.8022	1027.4	203.003	216.19	341.856	901.791	115.206	179.299	168.019	36.7666	95.9608	938.251	1337.14	168.494	91.0998	185.495	130.175	468.491
	426.026	57.7708	91.0914	148.587	92.8181	70.8663	1027.44	203.008	216.196	342.203	901.848	115.26	179.337	168.38	36.7722	95.9848	938.281	1337.17	168.513	91.2374	185.5	130.216	468.5
	426.031	57.7765	91.0968	148.592	92.824	70.8729	1027.57	203.133	216.31	342.23	901.855	115.293	179.488	168.418	36.8051	96.0256	938.352	1337.18	168.517	91.2594	185.537	130.239	468.514
	426.124	57.8684	91.1035	148.955	92.9502	70.8796	1027.59	203.14	216.45	342.301	902.847	115.33	179.546	168.634	36.8112	96.0417	938.362	1337.21	168.549	91.2771	185.542	130.255	468.543
	426.129	57.8803	91.1093	148.963	92.9555	70.9978	1027.61	203.229	216.505	342.321	902.853	115.376	179.561	168.66	36.8749	96.0479	938.385	1337.23	168.556	91.2836	185.546	130.55	468.565
	426.134	57.8845	91.1146	148.971	93.0036	71.0304	1027.76	203.238	216.607	342.36	903.426	115.382	179.57	168.669	36.8812	96.0943	938.513	1337.38	168.56	91.2884	185.553	130.823	468.587
	426.138	57.8899	91.1326	148.978	93.0105	71.1105	1027.83	203.332	216.615	342.382	903.432	115.533	179.58	168.753	36.8879	96.1017	938.551	1337.39	168.587	91.3197	185.557	130.954	468.61
	426.216	57.9324	91.138	148.985	93.383	71.1367	1027.84	203.336	216.681	342.412	903.811	115.539	179.587	168.767	36.9359	96.1172	938.757	1337.41	168.778	91.3261	185.562	130.98	468.632
	426.221	57.9367	91.1435	148.996	93.3889	71.1981	1027.84	203.341	216.723	342.449	903.892	115.568	179.999	168.854	36.942	96.1226	938.833	1337.42	168.821	91.3968	186.063	131.024	468.656
	426.225	57.9414	91.1551	149.002	93.477	71.206	1027.89	203.443	216.764	342.595	903.899	115.573	180.036	168.911	37.0043	96.1567	938.859	1337.42	168.83	91.4354	186.068	131.07	468.681
	426.229	57.9807	91.16	149.234	93.5782	71.3362	1027.92	203.446	216.771	342.798	904.62	115.653	180.09	168.933	37.0104	96.1722	938.924	1337.47	168.847	91.4523	186.073	131.086	468.712
	426.329	57.9856	91.3111	149.247	93.5833	71.4078	1027.93	203.731	216.858	342.844	904.626	115.66	180.113	169.025	37.0173	96.2083	939.012	1337.5	168.855	91.4869	186.077	131.108	468.719
	426.334	58.2258	91.3166	149.252	93.6195	71.4622	1027.93	203.738	216.959	343.002	904.766	115.716	180.461	169.109	37.0247	96.571	939.15	1337.5	168.861	91.5157	186.082	131.143	468.744
	426.338	58.2313	91.3225	149.272	93.6378	71.5015	1028.07	203.781	217.03	343.02	904.771	115.755	180.576	169.147	37.0307	96.5866	939.352	1337.52	168.865	91.6444	186.551	131.568	468.764
	426.343	58.2364	91.4456	149.278	93.643	71.5079	1028.12	203.846	217.131	343.053	904.856	115.813	180.623	169.167	37.3707	96.6027	939.382	1337.53	168.869	91.6758	186.556	131.714	468.791
	426.348	58.3031	91.4514	149.284	93.7037	71.5494	1028.15	203.898	217.137	343.098	904.891	115.873	180.769	169.368	37.3765	96.6317	939.6	1337.55	168.879	91.6939	186.561	131.797	468.834
	426.373	58.3077	91.4568	149.31	94.1352	71.6295	1028.18	203.903	217.179	343.121	905.703	115.893	180.923	169.391	37.3963	96.6405	939.622	1337.56	168.883	91.7096	186.566	131.836	468.872
	426.377	58.3144	91.4618	149.34	94.2173	71.6423	1028.25	203.907	217.185	343.179	905.946	115.958	181.264	169.395	37.403	96.6464	939.722	1337.8	168.911	91.7312	186.572	131.889	468.893
	426.381	58.5901	91.5414	149.347	94.2235	71.7593	1028.28	204.037	217.291	343.204	905.952	115.972	181.387	169.401	37.411	96.6701	939.792	1337.81	168.918	91.7455	186.577	131.911	468.93
	426.385	58.5954	91.5468	149.353	94.3488	71.8603	1028.33	204.105	217.322	343.242	907.887	116.036	181.539	169.441	37.4476	96.6878	939.906	1337.84	168.923	91.7603	186.611	132.559	468.966
	426.457	58.601	91.5652	149.359	94.3611	71.8952	1028.4	204.11	217.35	343.612	907.893	116.068	181.567	169.5	37.4533	96.709	939.927	1337.86	168.959	91.7843	186.615	132.597	468.974
	426.462	58.6078	91.5701	149.364	94.3667	71.9525	1028.44	204.114	217.414	343.681	907.935	116.11	181.726	169.538	37.4846	96.7151	939.964	1337.96	168.964	91.8328	186.62	132.616	469.003
	426.466	58.6512	91.576	149.369	94.4518	71.9595	1028.45	204.206	217.534	343.706	908.029	116.149	181.772	169.61	37.4903	96.7598	940.446	1337.97	168.969	91.8603	186.625	132.98	469.026
	426.469	58.6562	91.5816	149.396	94.4701	72.0482	1028.51	204.22	217.57	343.729	908.035	116.22	181.863	169.714	37.5143	96.7688	940.462	1337.98	168.974	91.8748	186.629	133.127	469.032
	426.478	58.6767	91.6532	149.503	94.4753	72.1118	1028.64	204.422	217.617	343.896	908.886	116.256	181.889	169.778	37.5206	96.9101	940.497	1338.05	169.014	91.9176	186.634	133.323	469.052
	426.519	58.6813	91.6592	149.51	94.8037	72.1183	1028.65	204.427	217.813	343.924	908.962	116.336	181.906	170.185	37.5418	97.0836	940.533	1338.06	169.021	91.9455	186.639	133.347	469.069
	426.525	58.687	91.6653	149.518	94.8106	72.2233	1028.66	204.431	217.892	344.017	908.969	116.342	181.916	170.224	37.5647	97.0893	940.56	1338.11	169.026	92.0393	187.14	133.383	469.086
	426.53	58.7315	91.7168	149.524	94.8189	72.2318	1028.7	204.492	217.898	344.059	909.33	116.403	181.949	170.251	37.5705	97.0973	940.592	1338.15	169.188	92.0507	187.145	133.418	469.102
	426.857	58.7363	91.7223	149.552	95.0664	72.3298	1028.91	204.595	217.939	344.128	909.337	116.41	181.977	170.375	37.5772	97.1194	940.693	1338.16	169.193	92.0634	187.149	133.459	469.117
	426.862	58.8632	91.757	149.558	95.148	72.4001	1028.95	204.6	217.944	344.189	909.831	116.45	182.19	170.417	37.8416	97.1265	941.096	1338.17	169.245	92.0799	187.155	133.703	469.156
	426.866	59.1389	91.762	149.588	95.1647	72.4876	1028.96	204.605	218.01	344.354	909.838	116.529	182.209	170.441	37.8975	97.1495	941.172	1338.17	169.313	92.0942	187.159	133.954	469.184
	426.871	59.1437	91.7674	149.6	95.1703	72.5202	1028.99	204.701	218.054	344.452	909.935	116.534	182.315	170.48	37.9035	97.1577	941.197	1338.2	169.329	92.1208	187.18	134.063	469.193
	426.877	59.1484	91.8179	149.606	95.3986	72.5995	1028.99	204.766	218.061	344.532	910.992	116.563	182.555	170.532	37.9323	97.1761	941.223	1338.2	169.373	92.1613	187.184	134.143	469.216
	426.936	59.1837	91.8231	149.644	95.7219	72.6733	1029.07	204.882	218.113	344.588	910.999	116.569	182.585	170.6	37.9519	97.1822	941.262	1338.34	169.378	92.8042	187.189	134.169	469.224
	426.94	59.1883	91.83	149.65	95.7376	72.6812	1029.19	204.929	218.131	344.62	912.9	116.651	182.609	170.657	37.9572	97.2032	941.317	1338.36	169.383	92.8203	187.194	134.2	469.259
	426.945	59.1935	91.835	149.656	95.8316	72.7899	1029.23	204.934	218.188	344.738	912.907	116.656	182.727	170.667	37.9633	97.2271	941.865	1338.4	169.4	92.8344	187.231	134.227	469.29
	426.954	59.2576	91.8615	149.693	95.8578	72.8008	1029.25	204.94	218.288	344.836	912.967	116.691	183.005	170.72	38.0502	97.6495	941.903	1338.42	169.406	92.8441	187.236	134.271	469.3
	427.039	59.3344	91.8666	149.703	95.8969	72.9237	1029.27	204.961	218.396	344.858	912.973	116.696	183.064	171.048	38.0558	97.6644	941.945	1338.52	169.411	92.8498	187.24	134.282	469.333
	427.043	59.3407	91.872	149.817	95.9342	72.9911	1029.33	205.221	218.403	344.908	913.838	116.724	183.094	171.088	38.1082	97.6703	941.969	1338.53	169.42	92.8807	187.246	134.32	469.356
	427.047	59.4791	91.878	149.838	96.4635	73.0864	1029.39	205.228	218.472	345.142	913.845	116.747	183.162	171.225	38.1136	97.6973	942.186	1338.56	169.425	92.8973	187.653	134.781	469.379
	427.052	59.4841	91.9106	149.851	96.4691	73.1133	1029.41	205.244	218.48	345.161	913.915	116.774	183.343	171.252	38.1632	97.7178	942.226	1338.58	169.469	92.906	187.658	134.827	469.388
	427.172	59.4904	91.9156	149.856	96.4874	73.1781	1029.41	205.255	218.532	345.193	913.921	116.823	183.558	171.313	38.1769	97.7244	942.439	1338.69	169.478	92.9111	187.663	134.851	469.422
	427.177	59.5569	91.9211	149.873	96.5476	73.2519	1029.55	205.295	218.559	345.254	914.869	116.968	183.706	171.449	38.1827	97.7591	942.468	1338.72	169.484	92.9268	187.669	134.882	469.454
	427.181	59.5626	91.9467	149.878	96.5683	73.259	1029.64	205.444	218.565	345.281	914.875	117.099	183.738	171.574	38.2073	97.7887	942.539	1338.72	169.495	92.9429	187.675	134.899	469.501
	427.187	59.5673	91.9517	149.885	96.6596	73.2645	1029.65	205.497	218.627	345.447	915.918	117.105	183.785	171.655	38.2134	97.8764	942.572	1338.75	169.5	93.0379	187.703	134.928	469.508
	427.192	59.6254	91.957	149.909	96.6918	73.3432	1029.69	205.517	218.768	345.485	915.926	117.172	183.814	171.792	38.4597	97.9279	942.623	1338.97	169.508	93.044	187.708	134.935	469.532
	427.319	59.6302	91.9763	149.916	96.6972	73.4547	1029.73	205.532	218.99	345.504	916.83	117.219	183.838	171.807	38.4651	97.9337	942.644	1338.99	169.519	93.0488	187.714	135.153	469.539
	427.323	59.6351	91.9811	149.943	97.0493	73.489	1029.81	205.537	218.995	345.599	916.836	117.226	184.11	171.82	38.5008	97.9514	942.735	1339	169.847	93.0649	187.718	135.246	469.569
	427.328	59.6714	92.003	149.949	97.1517	73.5922	1029.88	205.541	219.058	345.784	916.861	117.265	184.14	171.841	38.5065	97.9567	942.765	1339.03	169.883	93.0962	187.723	135.273	469.578
	427.332	59.6765	92.0077	149.954	97.2092	73.6958	1029.89	205.6	219.063	345.882	916.897	117.272	184.433	171.868	38.5817	97.9715	943.01	1339.05	169.89	93.2059	187.754	135.631	469.601
	427.45	59.9615	92.0139	149.977	97.2512	73.7725	1030.07	205.687	219.104	345.904	918.834	117.316	184.587	171.981	38.587	97.9789	943.042	1339.05	169.915	93.221	187.759	135.644	469.627
	427.455	59.9667	92.0443	149.996	97.2714	73.815	1030.09	205.808	219.159	345.946	918.841	117.392	184.62	172	38.6102	97.9936	943.301	1339.17	169.93	93.227	187.765	135.654	469.637
	427.459	59.9714	92.0494	150.221	97.2779	73.8916	1030.18	205.813	219.217	346.004	919.977	117.399	184.644	172.016	38.7142	98.0485	943.328	1339.21	169.937	93.2435	188.232	135.688	469.673
	427.463	60.0292	92.0544	150.228	97.3313	73.9158	1030.22	205.817	219.238	346.167	919.985	117.434	184.668	172.07	38.7396	98.3921	943.379	1339.22	169.947	93.249	188.237	135.766	469.682
	427.55	60.0345	92.1028	150.251	97.3912	74.0722	1030.25	205.875	219.327	346.189	921.663	117.474	184.686	172.199	38.7882	98.4017	943.469	1339.24	169.953	93.263	188.242	136.269	469.709
	427.555	60.0412	92.1081	150.258	97.3966	74.1208	1030.28	205.897	219.381	346.307	921.717	117.493	184.73	172.246	38.7938	98.4087	943.591	1339.26	169.965	93.268	188.247	136.366	469.735
	427.56	60.065	92.3288	150.326	97.927	74.1664	1030.36	206.087	219.44	346.329	921.724	117.499	184.842	172.338	38.8342	98.4236	943.628	1339.28	169.986	93.2859	188.252	136.441	469.757
	427.564	60.1372	92.3347	150.336	97.9328	74.2707	1030.43	206.095	219.513	346.447	922.721	117.594	185.046	172.51	38.8394	98.4466	943.642	1339.28	170.001	93.3183	188.284	136.485	469.792
	427.568	60.1427	92.3405	150.343	97.9785	74.2791	1030.46	206.103	219.537	346.615	925.66	117.648	185.242	172.637	38.8699	98.4569	943.681	1339.31	170.014	93.4278	188.289	136.525	469.8
	427.61	60.1476	92.3524	150.397	97.9841	74.3572	1030.48	206.193	219.543	346.65	927.898	117.715	185.264	172.745	38.8751	98.4637	943.974	1339.33	170.025	93.4562	188.315	136.568	469.833
	427.615	60.1803	92.3579	150.403	98.0213	74.383	1030.53	206.197	219.721	346.711	936.563	117.755	185.321	172.841	38.9056	98.4822	943.99	1339.36	170.03	93.4728	188.319	137.15	469.847
	427.62	60.1858	92.3702	150.434	98.0353	74.518	1030.55	206.201	219.769	346.844	936.583	117.814	185.355	172.861	38.9111	98.4972	944.002	1339.36	170.077	93.4942	188.325	137.187	469.872
	427.624	60.2906	92.3752	150.441	98.0418	74.5731	1030.72	206.206	219.775	346.906	936.603	117.879	185.376	172.891	39.2242	98.5039	944.095	1339.39	170.083	93.5118	188.329	137.212	469.895
	427.629	60.4014	92.4068	150.46	98.1016	74.6774	1030.76	206.29	219.818	346.968	936.603	117.887	185.403	173.039	39.2468	98.5101	944.166	1339.42	170.338	93.6915	188.334	137.223	469.917
	427.635	60.7017	92.4123	150.617	98.1646	74.6993	1030.78	206.391	219.894	347.021	936.624	117.909	185.611	173.054	39.2527	98.8041	944.189	1339.44	170.349	93.6988	188.731	137.263	469.95
	427.754	60.7066	92.4182	150.625	98.609	74.7075	1030.78	206.403	219.915	347.203	936.624	117.942	185.659	173.104	39.2593	98.8719	944.203	1339.44	170.354	93.7187	188.736	137.283	469.959
	427.759	60.7119	92.4432	150.631	98.6402	74.8034	1030.85	206.416	219.92	347.291	942.594	117.948	185.689	173.141	39.2817	98.8957	944.423	1339.47	170.359	93.7347	188.741	137.322	469.989
	427.763	60.7853	92.4483	150.66	98.7188	74.8102	1030.87	206.673	220.033	347.349	942.63	118.028	185.704	173.158	39.2875	98.9107	944.482	1339.47	170.377	93.7409	188.746	137.913	470.01
	427.767	60.791	92.4823	150.666	98.7237	74.8629	1030.99	206.677	220.119	347.382	949.959	118.083	185.839	173.266	39.2943	98.9595	944.72	1339.51	170.382	93.7491	188.817	137.929	470.07
	427.789	60.7952	92.4876	150.672	98.7299	74.9139	1031.02	206.682	220.179	347.43	950.541	118.124	185.87	173.373	39.301	98.9905	944.756	1339.53	170.388	93.7548	188.822	137.941	470.098
	427.793	60.8187	92.4928	150.677	98.8512	75.0362	1031.04	206.742	220.268	347.462	951.655	118.18	186.164	173.493	39.3203	98.9964	944.816	1339.57	170.394	93.7838	188.827	137.983	470.125
	427.798	60.8236	92.4992	150.78	98.8609	75.068	1031.09	206.757	220.334	347.606	951.695	118.224	186.185	173.548	39.3254	99.0186	944.883	1339.59	170.398	94.113	188.847	137.992	470.172
	427.803	60.9119	92.5048	150.803	99.0147	75.0768	1031.15	206.769	220.34	347.642	953.548	118.246	186.197	173.557	39.3616	99.025	944.92	1339.61	170.423	94.2212	188.852	138.348	470.181
	427.809	60.9184	92.5448	150.809	99.0317	75.169	1031.2	206.833	220.479	347.848	958.035	118.252	186.211	173.626	39.3685	99.031	944.97	1339.62	170.448	94.2373	188.856	138.376	470.207
	427.814	60.9238	92.5498	150.849	99.2798	75.2897	1031.22	206.838	220.552	347.969	961.22	118.302	186.418	173.68	39.3872	99.0547	945.043	1339.64	170.455	94.2546	189.333	138.62	470.215
	427.82	61.0304	92.5555	150.855	99.4022	75.3245	1031.26	206.842	220.558	347.998	965.202	118.325	186.446	173.747	39.3933	99.2816	945.464	1339.66	170.46	94.2645	189.338	138.66	470.239
	428.002	61.0355	92.7408	150.969	99.4113	75.3838	1031.35	207.066	220.638	348.044	968.155	118.33	186.484	173.84	39.7011	99.2916	945.577	1339.68	170.517	94.27	189.346	138.682	470.259
	428.007	61.074	92.7471	150.976	99.4161	75.3915	1031.38	207.072	220.743	348.096	979.349	118.373	186.553	173.937	39.7075	99.2975	945.597	1339.71	170.525	94.2755	189.351	138.722	470.271
	428.012	61.0791	92.753	151.005	99.5472	75.462	1031.51	207.077	220.748	348.141	979.369	118.56	186.609	173.949	39.7153	99.3035	945.633	1339.72	170.662	94.294	189.369	138.74	470.296
	428.017	61.0842	92.7581	151.012	99.5541	75.5544	1031.53	207.145	220.826	348.187	994.63	118.566	186.692	174.095	39.7209	99.3233	945.691	1339.75	170.674	94.3177	189.374	138.795	470.305
	428.192	61.1441	92.7672	151.089	99.5853	75.6477	1031.61	207.153	220.831	348.304	994.658	118.596	186.741	174.347	39.7467	99.3821	945.709	1339.77	170.695	94.4207	189.446	138.818	470.324
	428.197	61.1493	92.7728	151.095	99.5909	75.7424	1031.63	207.158	220.875	348.338	997.506	118.602	186.766	174.407	39.7681	99.398	946.178	1339.78	170.724	94.4479	189.451	138.896	470.346
	428.201	61.1549	92.7984	151.111	100.076	75.84	1031.7	207.162	220.922	348.364	997.528	118.696	186.941	174.472	39.7952	99.4157	946.254	1339.79	170.731	94.4615	189.455	139.415	470.371
	428.205	61.2015	92.8039	151.116	100.084	75.8845	1031.72	207.262	220.951	348.664	997.586	118.702	187.055	174.48	39.8005	99.7281	946.268	1339.81	170.735	94.4679	189.461	139.431	470.385
	428.21	61.2889	92.8812	151.121	100.09	75.9326	1031.83	207.273	221.054	348.806	1005.71	118.759	187.195	174.682	39.8213	99.7439	946.282	1339.84	170.741	94.4733	189.888	139.457	470.421
	428.302	61.6587	92.8866	151.127	100.095	75.9483	1031.87	207.312	221.06	348.829	1006.74	118.765	187.225	174.783	39.8266	99.7503	946.348	1339.84	170.746	94.5121	189.893	139.476	470.428
	428.306	61.6635	92.8931	151.153	100.126	75.9542	1031.92	207.38	221.128	348.88	1006.75	118.797	187.295	174.798	40.2804	99.7677	946.376	1339.99	170.758	94.6954	189.897	139.501	470.452
	428.31	61.7405	92.9085	151.158	100.132	76.0424	1031.95	207.384	221.134	348.915	1008.74	118.827	187.454	174.849	40.2857	99.7731	946.421	1340.01	170.764	94.7153	189.902	139.514	470.481
	428.314	61.7463	92.9133	151.164	100.201	76.1433	1031.99	207.388	221.227	348.953	1008.77	118.833	187.568	174.884	40.2912	99.7929	946.445	1340.03	170.92	94.7322	189.906	139.612	470.515
	428.379	61.7991	92.9186	151.21	100.245	76.2733	1032.1	207.431	221.281	349.035	1011.54	118.877	187.726	174.954	40.3009	99.8123	946.594	1340.06	170.927	94.7705	189.911	139.781	470.54
	428.384	61.8037	92.9401	151.219	100.266	76.3158	1032.14	207.442	221.551	349.152	1011.58	118.922	187.809	174.974	40.3066	99.8186	946.819	1340.12	170.931	94.8268	190.413	140.077	470.559
	428.388	61.8483	92.9451	151.225	100.271	76.3252	1032.18	207.59	221.723	349.304	1011.73	119.007	187.848	175.003	40.3218	99.8337	946.836	1340.32	171.08	94.8401	190.418	140.197	470.593
	428.392	61.8536	92.9561	151.23	100.395	76.411	1032.27	207.596	221.729	349.433	1013.78	119.036	187.935	175.298	40.3273	99.8394	946.858	1340.33	171.103	94.8612	190.422	140.235	470.63
	428.397	61.8581	92.9628	151.264	100.847	76.4489	1032.31	207.601	221.774	349.646	1014.19	119.094	187.974	175.334	40.36	100.075	946.923	1340.35	171.114	94.8766	190.427	140.243	470.652
	428.606	61.8645	92.9688	151.314	100.854	76.4571	1032.34	207.629	221.88	349.704	1016.58	119.157	187.997	175.353	40.3655	100.115	946.958	1340.36	171.135	94.8909	190.456	140.275	470.678
	428.611	61.9297	93.0941	151.32	100.883	76.5635	1032.36	207.643	221.887	349.766	1018.56	119.264	188.114	175.441	40.3886	100.234	946.977	1340.38	171.145	94.9026	190.46	140.298	470.741
	428.616	61.9348	93.0992	151.329	100.889	76.5712	1032.41	207.753	221.93	349.812	1020.88	119.308	188.138	175.481	40.4177	100.26	947.041	1340.4	171.15	94.9081	190.501	140.367	470.748
	428.62	62.2715	93.1037	151.334	100.942	76.5778	1032.61	207.757	222.009	349.836	1023.98	119.363	188.155	175.724	40.4241	100.273	947.162	1340.42	171.167	94.9489	190.505	140.406	470.782
	428.706	62.277	93.1128	151.455	100.977	76.6941	1032.62	207.761	222.094	349.896	1026.87	119.414	188.217	175.936	40.4469	100.28	947.271	1340.42	171.172	94.9991	190.511	140.474	470.796
	428.711	62.2821	93.1179	151.461	101.057	76.7727	1032.63	207.765	222.117	349.979	1026.89	119.421	188.229	176.263	40.452	100.308	947.33	1340.45	171.269	95.0159	190.515	140.593	470.844
	428.715	62.3194	93.123	151.504	101.074	76.8737	1032.72	207.964	222.146	349.986	1026.91	119.459	188.246	176.411	40.4592	100.314	947.6	1340.5	171.277	95.0358	190.521	140.719	470.865
	428.72	62.3244	93.1297	151.51	101.506	76.9164	1032.74	207.977	222.236	349.991	1029.75	119.466	188.273	176.713	40.5007	100.321	947.665	1340.51	171.281	95.056	190.549	140.864	470.872
	428.724	62.3302	93.165	151.538	101.51	76.9947	1032.83	208.042	222.314	350.188	1032.89	119.499	188.304	176.778	40.5058	100.335	947.689	1340.63	171.298	95.0678	190.553	140.946	470.896
	428.729	62.3961	93.1701	151.543	101.663	77.0044	1032.84	208.058	222.321	350.23	1035	119.528	188.324	177.138	40.5256	100.342	947.73	1340.66	171.303	95.0904	190.557	140.954	470.903
	428.824	62.4019	93.1757	151.548	101.682	77.0112	1032.86	208.07	222.379	350.303	1041.81	119.608	188.571	177.223	40.5313	100.63	947.793	1340.66	171.307	95.108	190.562	140.964	470.92
	428.828	62.4063	93.2593	151.568	101.972	77.1408	1033	208.115	222.415	350.445	1046.67	119.656	188.604	177.353	40.5571	100.671	947.808	1340.69	171.312	95.6484	190.963	141.125	470.928
	428.833	62.636	93.2642	151.574	101.978	77.1822	1033.02	208.132	222.688	350.46	1049.23	119.688	188.636	178.499	40.9485	100.678	947.903	1340.71	171.317	95.6629	190.967	141.148	470.946
	428.913	62.6416	93.2695	151.584	101.983	77.1995	1033.03	208.145	222.694	350.49	1058.92	119.693	188.705	178.543	40.9546	100.703	948.035	1340.71	171.328	95.6785	190.972	141.249	470.975
	428.918	62.7265	93.2762	151.589	102.161	77.326	1033.06	208.231	222.698	350.748	1058.94	119.728	188.8	178.737	40.9606	100.711	948.265	1340.77	171.332	95.6984	190.977	141.307	471
	428.923	62.7321	93.2824	151.637	102.179	77.3929	1033.11	208.236	222.753	350.81	1062.03	119.817	188.922	179.006	40.9889	100.76	948.309	1340.77	171.336	95.7113	190.982	141.639	471.033
	428.928	62.7368	93.3091	151.644	102.185	77.462	1033.28	208.24	222.758	350.844	1066.19	119.841	189.02	179.12	41.0217	100.768	948.335	1340.8	171.471	95.743	191.009	141.729	471.07
	428.933	62.7964	93.3146	151.649	102.255	77.4693	1033.29	208.374	222.896	351.004	1072.68	119.847	189.058	179.568	41.046	100.788	948.368	1340.82	171.49	95.7661	191.014	141.762	471.077
	429.005	62.8014	93.3207	151.655	102.29	77.561	1033.3	208.386	222.902	351.028	1073.07	119.963	189.101	180.075	41.0529	100.814	948.457	1340.82	171.513	95.7806	191.018	141.769	471.124
	429.234	62.8073	93.3256	151.671	102.31	77.5696	1033.34	208.473	223	351.24	1073.1	119.97	189.157	180.372	41.0747	100.823	948.489	1340.85	171.529	95.7974	191.023	141.815	471.134
	429.239	62.8595	93.3448	151.676	102.315	77.5747	1033.43	208.48	223.005	351.293	1074.74	120.041	189.183	180.404	41.0924	101.066	948.553	1340.85	171.545	95.8311	191.47	141.832	471.152
	429.243	62.8659	93.3499	151.682	102.321	77.7116	1033.55	208.545	223.193	351.309	1074.76	120.059	189.22	180.949	41.0973	101.074	948.667	1340.88	171.551	95.8506	191.474	141.843	471.18
	429.247	62.8713	93.3554	151.693	102.378	77.7209	1033.58	208.55	223.234	351.354	1074.8	120.065	189.265	181.333	41.1148	101.121	948.862	1340.89	171.555	96.1884	191.48	141.922	471.188
	429.252	63.2536	93.4166	151.699	102.385	77.7892	1033.61	208.554	223.24	351.376	1075.12	120.128	189.314	182.201	41.1202	101.131	948.922	1340.92	171.575	96.205	191.485	141.928	471.214
	429.258	63.2598	93.4215	152.035	102.389	77.7985	1033.65	208.655	223.288	351.569	1075.42	120.163	189.431	184.031	41.1261	101.172	949.008	1340.92	171.579	96.2297	191.522	142.55	471.248
	429.374	63.2649	93.5191	152.042	102.462	77.918	1033.69	208.676	223.341	351.752	1081.9	120.241	189.551	185.86	41.5628	101.18	949.062	1340.95	171.698	96.2397	191.528	142.635	471.256
	429.379	63.3494	93.5259	152.075	102.483	77.9254	1033.85	208.682	223.347	351.774	1082.87	120.265	189.716	187.69	41.5679	101.187	949.104	1340.96	171.781	96.2584	191.532	142.658	471.299
	429.383	63.3545	93.6193	152.082	102.625	77.9809	1033.88	208.686	223.424	351.853	1083.86	120.312	189.738	189.519	41.5791	101.222	949.142	1340.96	171.798	96.2636	191.537	142.704	471.317
	429.387	63.4231	93.6244	152.208	102.936	77.988	1033.88	208.75	223.43	351.884	1086.67	120.409	189.799	191.349	41.5865	101.243	949.183	1340.98	171.811	96.3465	191.709	143.301	471.344
	429.47	63.4279	93.6293	152.215	103.002	78.0649	1034.02	208.755	223.457	351.95	1086.69	120.451	189.862	193.178	41.6097	101.263	949.275	1340.98	171.833	96.3524	191.714	143.36	471.398
	429.474	63.4329	93.6344	152.221	103.013	78.0739	1034.04	208.797	223.532	352.072	1087.64	120.488	189.875	195.008	41.6158	101.301	949.297	1341.02	171.847	96.3568	191.719	143.392	471.405
	429.479	63.4941	93.6396	152.233	103.071	78.189	1034.07	208.851	223.604	352.125	1087.69	120.6	189.92	196.837	41.6403	101.714	949.349	1341.03	171.87	96.3723	192.062	143.409	471.427
	429.484	63.4992	93.6458	152.238	103.096	78.2489	1034.1	208.893	223.691	352.166	1088.54	120.639	189.942	198.667	41.6458	101.732	949.448	1341.18	171.876	96.3773	192.067	143.443	471.451
	429.488	63.5685	93.6792	152.243	103.136	78.36	1034.14	208.898	223.799	352.284	1089.66	120.646	190.081	200.496	41.6689	101.738	949.475	1341.2	171.888	96.4002	192.073	143.546	471.474
	429.539	63.6566	93.6846	152.25	103.141	78.3909	1034.15	208.979	223.824	352.324	1089.69	120.714	190.176	202.325	41.6749	101.745	949.642	1341.26	171.893	96.5892	192.078	143.799	471.483
	429.544	63.6627	93.6897	152.255	103.611	78.5349	1034.42	209.047	223.859	352.347	1090.74	120.764	190.2	203.622	41.826	101.773	949.804	1341.28	171.948	96.6138	192.083	143.885	471.509
	429.548	64.0485	93.6952	152.368	103.617	78.5454	1034.45	209.142	223.865	352.377	1091.64	120.77	190.231	204.155	41.832	101.795	949.83	1341.33	171.963	96.6379	192.112	144.113	471.521
	429.553	64.0529	93.865	152.376	103.644	78.6413	1034.47	209.148	223.97	352.454	1093.43	120.833	190.321	204.162	41.8601	101.805	949.873	1341.36	171.974	96.651	192.117	144.145	471.543
	429.558	64.06	93.8712	152.382	103.649	78.6747	1034.5	209.153	223.975	352.762	1093.46	120.839	190.353	205.984	41.8659	101.81	949.917	1341.38	171.979	96.6637	192.122	144.155	471.567
	429.653	64.0991	93.878	152.398	103.683	78.7884	1034.52	209.211	224.076	352.852	1094.36	120.879	190.405	207.814	41.9217	101.847	949.993	1341.38	171.998	96.689	192.586	144.436	471.577
	429.659	64.1041	93.9335	152.404	103.689	78.7966	1034.53	209.241	224.177	352.888	1094.38	120.908	190.429	208.978	41.9281	101.852	949.999	1341.42	172.012	96.7106	192.592	144.81	471.614
	429.663	64.1086	93.9393	152.622	103.74	78.8919	1034.73	209.259	224.23	352.929	1097.16	120.984	190.462	208.99	41.9335	101.858	950.273	1341.44	172.017	96.7238	192.597	144.861	471.625
	429.667	64.1549	93.9456	152.628	103.837	78.9745	1034.75	209.274	224.236	353.075	1097.27	121.002	190.474	209.002	41.9603	101.875	950.334	1341.61	172.021	96.7298	192.602	144.895	471.643
	429.689	64.1595	93.9514	152.634	103.882	79.0788	1034.8	209.445	224.446	353.105	1097.28	121.038	190.483	209.04	42.2809	102.292	950.396	1341.63	172.04	96.7459	192.607	144.905	471.67
	429.693	64.1646	93.9779	152.653	103.889	79.0914	1034.81	209.566	224.452	353.158	1097.33	121.072	190.783	209.075	42.2861	102.299	950.486	1341.65	172.044	96.7807	192.648	144.941	471.692
	429.697	64.3922	93.9835	152.659	103.894	79.1841	1034.87	209.572	224.504	353.197	1098.28	121.147	190.818	209.095	42.2944	102.317	950.589	1341.78	172.063	96.7964	192.653	145.578	471.702
	429.701	64.3983	93.9887	152.666	104.339	79.1926	1034.88	209.585	224.535	353.372	1098.4	121.154	190.981	209.114	42.2995	102.342	950.616	1341.8	172.091	96.8143	192.658	145.661	471.735
	429.705	64.6671	94.0382	152.705	104.344	79.2807	1034.97	209.59	224.598	353.435	1098.43	121.223	191.036	209.135	42.3213	102.361	950.668	1341.81	172.212	97.2325	192.664	145.693	471.742
	429.897	64.6726	94.0435	152.711	104.404	79.3358	1035.07	209.714	224.605	353.473	1098.57	121.324	191.113	209.145	42.3269	102.39	950.703	1341.84	172.251	97.3111	192.707	145.716	471.787
	429.901	64.6779	94.0486	152.717	104.408	79.385	1035.15	209.736	224.658	353.573	1101.31	121.33	191.129	209.161	42.3448	102.396	950.789	1341.84	172.284	97.3354	192.713	145.746	471.795
	429.906	64.7227	94.1613	152.728	104.514	79.3928	1035.16	209.744	224.664	353.604	1101.36	121.379	191.163	209.175	42.3641	102.429	950.825	1341.85	172.331	97.3516	192.718	146.351	471.823
	430.093	64.728	94.1659	152.733	104.519	79.4373	1035.18	209.748	224.772	353.758	1101.46	121.408	191.276	209.185	42.369	102.482	951.146	1341.99	172.343	97.3694	192.723	146.41	471.87
	430.097	64.7997	94.1707	152.762	104.577	79.542	1035.25	209.752	224.777	353.824	1101.51	121.463	191.295	209.194	42.3829	102.494	951.169	1342.02	172.349	97.3958	192.87	146.424	471.889
	430.102	64.805	94.1952	152.767	104.609	79.6573	1035.28	209.779	224.85	353.903	1102.31	121.468	191.508	209.204	42.3879	102.501	951.212	1342.11	172.354	97.4036	192.875	146.448	471.93
	430.107	64.8101	94.2002	152.796	104.626	79.7241	1035.34	209.818	224.939	353.991	1102.34	121.511	191.555	209.219	42.5663	102.602	951.277	1342.17	172.362	97.4203	192.88	146.49	471.938
	430.218	64.8879	94.2047	152.801	104.856	79.7571	1035.38	209.88	225.027	354.016	1102.4	121.554	191.584	209.231	42.5723	102.608	951.392	1342.19	172.366	97.439	193.185	146.921	471.967
	430.223	64.893	94.2226	152.86	105.194	79.8501	1035.56	209.885	225.032	354.071	1102.59	121.586	191.662	209.248	42.578	102.626	951.425	1342.2	172.378	97.4682	193.189	147.113	472.006
	430.227	64.8981	94.2278	152.867	105.337	79.8677	1035.59	209.889	225.103	354.163	1104.31	121.641	191.681	209.263	42.6129	102.633	951.655	1342.24	172.393	97.4966	193.193	147.129	472.015
	430.232	65.0758	94.2345	152.876	105.352	79.8741	1035.6	209.904	225.178	354.193	1104.38	121.706	191.702	209.289	42.6185	102.67	951.683	1342.38	172.398	97.6827	193.198	147.171	472.047
	430.237	65.081	94.2396	152.895	105.377	80.0107	1035.61	210.029	225.185	354.302	1104.4	121.729	191.737	209.309	42.8417	102.747	951.705	1342.42	172.669	97.7415	193.409	147.2	472.063
	430.243	65.087	94.2448	152.9	105.384	80.0319	1035.71	210.036	225.229	354.369	1104.44	121.754	191.834	209.32	42.8675	102.836	951.893	1342.44	172.719	97.7504	193.414	147.24	472.07
	430.304	65.2591	94.2535	152.934	105.541	80.114	1035.72	210.04	225.359	354.459	1105.02	121.78	191.866	209.334	42.894	102.97	952.066	1342.47	172.74	97.7563	193.419	147.377	472.092
	430.31	65.265	94.2588	152.94	105.737	80.1701	1035.73	210.181	225.366	354.485	1105.37	121.843	191.881	209.344	42.8994	103.042	952.084	1342.48	172.753	97.7711	193.425	147.777	472.135
	430.314	65.2688	94.3059	153.071	105.829	80.1799	1035.75	210.186	225.439	354.502	1105.39	121.85	191.918	209.362	42.9257	103.064	952.117	1342.62	172.764	97.784	193.43	147.892	472.143
	430.319	65.4339	94.3118	153.08	105.835	80.1862	1035.76	210.347	225.445	354.678	1105.48	121.887	191.941	209.372	42.9374	103.09	952.311	1342.64	172.769	97.8278	193.708	147.912	472.167
	430.324	65.4389	94.316	153.09	105.971	80.2819	1035.94	210.354	225.499	354.737	1106.35	121.894	191.97	209.387	42.9572	103.114	952.334	1342.68	172.822	97.8405	193.713	147.943	472.175
	430.389	65.5038	94.3313	153.095	106.051	80.2888	1035.97	210.359	225.505	354.869	1106.37	122.094	192.108	209.399	42.9627	103.133	952.439	1342.69	172.831	97.9688	193.719	147.983	472.212
	430.394	65.51	94.3687	153.128	106.068	80.2959	1035.98	210.445	225.718	354.909	1106.4	122.099	192.126	209.44	42.9696	103.162	952.453	1342.79	172.838	97.9882	193.725	147.996	472.249
	430.399	65.574	94.3743	153.134	106.093	80.373	1036.02	210.46	225.724	354.953	1107.32	122.136	192.288	209.527	42.9865	103.396	952.594	1342.82	172.842	98.0044	193.73	148.025	472.269
	430.403	65.6188	94.4552	153.159	106.621	80.5409	1036.05	210.55	225.815	355.13	1107.42	122.142	192.336	209.549	43.0071	103.453	952.674	1342.82	172.847	98.026	193.735	148.506	472.294
	430.492	65.624	94.4601	153.164	106.639	80.6379	1036.12	210.558	225.9	355.221	1108.29	122.187	192.348	209.578	43.0133	103.485	952.718	1342.85	172.853	98.0472	193.741	148.704	472.302
	430.497	65.6577	94.4649	153.179	106.654	80.7161	1036.17	210.611	226.027	355.311	1108.29	122.193	192.356	209.596	43.1557	103.506	952.745	1342.98	172.867	98.065	193.746	148.721	472.34
	430.501	65.6639	94.4713	153.184	106.72	80.7493	1036.19	210.625	226.032	355.342	1108.31	122.261	192.377	209.631	43.1617	103.526	952.829	1343	172.887	98.0822	194.144	148.756	472.377
	430.505	65.9677	94.4771	153.211	106.727	80.8586	1036.2	210.644	226.08	355.399	1108.37	122.267	192.493	209.643	43.1685	103.549	952.893	1343.01	172.955	98.1234	194.149	148.778	472.401
	430.509	65.9746	94.5054	153.217	106.781	80.8649	1036.31	210.691	226.161	355.437	1108.4	122.333	192.56	209.678	43.1938	103.566	952.905	1343.08	172.975	98.1467	194.155	148.93	472.438
	430.622	66.0544	94.5107	153.229	106.816	80.8705	1036.32	210.763	226.168	355.559	1109.25	122.339	192.577	209.697	43.1993	103.573	953.036	1343.13	172.982	98.1748	194.16	149.401	472.457
	430.627	66.059	94.5277	153.234	107.086	80.9417	1036.42	210.769	226.231	355.602	1109.31	122.431	192.613	209.713	43.4368	103.601	953.054	1343.15	172.998	98.2451	194.167	149.473	472.503
	430.631	66.3237	94.5327	153.35	107.397	80.9618	1036.46	210.773	226.242	355.693	1109.32	122.438	192.644	209.725	43.4426	103.67	953.423	1343.17	173.012	98.2612	194.293	149.483	472.532
	430.636	66.3293	94.5586	153.357	107.404	80.9702	1036.53	210.827	226.247	355.714	1109.33	122.461	192.764	209.736	43.4877	103.678	953.478	1343.17	173.017	98.2762	194.299	149.503	472.568
	430.641	66.3341	94.5643	153.362	107.437	81.1478	1036.56	210.841	226.301	355.97	1110.25	122.498	192.813	209.752	43.4931	103.685	953.546	1343.22	173.021	98.3009	194.304	149.6	472.575
	430.754	66.3655	94.6086	153.56	107.459	81.183	1036.62	210.929	226.307	356.129	1110.28	122.54	192.868	209.766	43.4988	103.725	953.566	1343.24	173.026	98.4358	194.309	149.714	472.598
	430.759	66.3702	94.6136	153.674	107.649	81.2263	1036.66	210.934	226.333	356.239	1110.34	122.598	192.99	209.784	43.5216	103.77	953.606	1343.26	173.032	98.4549	194.469	149.879	472.622
	430.763	66.3762	94.6232	153.681	108.104	81.2771	1036.68	210.938	226.338	356.26	1110.36	122.613	193.018	209.832	43.5283	103.973	953.689	1343.29	173.056	98.4708	194.474	150.21	472.633
	430.767	66.7949	94.6287	153.706	108.109	81.4072	1036.71	211.024	226.442	356.295	1111.22	122.657	193.064	209.856	43.7444	103.98	953.786	1343.43	173.163	98.4835	194.479	150.222	472.691
	430.879	66.8007	94.7405	153.712	108.114	81.4149	1036.78	211.029	226.447	356.383	1111.28	122.831	193.088	209.871	43.7586	104.006	953.822	1343.43	173.278	98.4952	194.484	150.242	472.7
	430.884	66.8057	94.7456	153.775	108.14	81.4213	1036.88	211.033	226.506	356.416	1111.4	122.851	193.135	209.884	43.7653	104.039	953.847	1343.51	173.304	98.5354	194.774	150.256	472.728
	430.888	66.8351	94.7853	153.782	108.201	81.5427	1036.91	211.095	226.61	356.547	1111.45	122.903	193.159	209.896	43.8527	104.047	954.13	1343.55	173.33	98.5566	194.778	150.275	472.756
	430.892	66.8408	94.7905	153.789	108.317	81.5758	1036.94	211.148	226.664	356.634	1112.17	122.954	193.322	209.914	43.8589	104.074	954.228	1343.58	173.336	98.6099	194.783	150.333	472.764
	430.896	66.891	94.8074	153.795	108.817	81.6652	1036.97	211.179	226.669	356.668	1112.24	123.004	193.356	209.926	44.0632	104.088	954.332	1343.61	173.498	98.6674	194.838	150.536	472.792
	430.901	67.0356	94.8334	153.822	108.857	81.7398	1037.02	211.184	226.728	356.704	1112.3	123.012	193.425	209.939	44.0688	104.12	954.374	1343.63	173.503	98.6863	194.842	150.689	472.811
	430.906	67.043	94.8384	153.828	108.879	81.7819	1037.09	211.188	226.735	356.824	1112.42	123.037	193.527	209.954	44.0908	104.206	954.427	1343.7	173.512	98.9377	194.847	150.994	472.831
	430.935	67.1771	94.843	153.833	108.885	81.7956	1037.11	211.286	226.842	356.857	1114.12	123.096	193.547	209.962	44.096	104.237	954.586	1343.71	173.536	98.956	194.851	151.04	472.868
	430.94	67.1824	94.8482	153.863	108.937	81.9383	1037.25	211.297	227.048	356.92	1114.16	123.187	193.652	209.972	44.3397	104.261	954.615	1343.73	173.556	98.9628	194.884	151.167	472.876
	430.945	67.5786	94.8544	153.869	108.958	82.0019	1037.34	211.385	227.119	357.077	1114.31	123.224	193.738	209.982	44.3535	104.5	954.849	1343.73	173.567	98.9685	194.889	151.191	472.901
	430.95	67.6995	94.8876	153.887	108.97	82.0933	1037.36	211.403	227.126	357.111	1115.07	123.241	193.792	209.99	44.3588	104.508	954.873	1343.74	173.572	99.0001	194.895	151.204	472.921
	430.955	67.7044	94.8931	153.892	109.269	82.198	1037.4	211.418	227.132	357.118	1115.14	123.39	193.817	210.006	44.3655	104.539	954.943	1343.76	173.577	99.0094	194.9	151.528	472.947
	431.055	67.7878	94.8986	153.898	109.276	82.2056	1037.42	211.423	227.171	357.393	1115.14	123.396	193.84	210.015	44.3843	104.601	955.031	1343.76	173.586	99.0251	194.905	151.765	472.97
	431.123	67.7929	94.9097	153.904	109.316	82.2868	1037.42	211.426	227.295	357.51	1115.21	123.462	193.867	210.033	44.3901	104.621	955.184	1343.8	173.591	99.044	195.304	151.782	472.978
	431.128	68.1317	94.9153	153.911	109.67	82.3665	1037.45	211.444	227.301	357.554	1115.25	123.518	193.965	210.044	44.4615	104.641	955.216	1343.83	173.603	99.0498	195.309	151.835	473.026
	431.132	68.1362	94.9436	153.946	109.728	82.4049	1037.54	211.448	227.393	357.658	1116.12	123.555	193.984	210.059	44.468	104.659	955.253	1343.84	173.608	99.0555	195.316	151.879	473.034
	431.138	68.1418	94.9496	153.952	109.747	82.5546	1037.62	211.596	227.432	357.718	1116.17	123.645	194.082	210.077	44.8095	104.767	955.448	1344.02	173.621	99.125	195.321	151.896	473.064
	431.251	68.1978	94.9551	154.031	109.752	82.5991	1037.66	211.601	227.543	357.731	1117.14	123.686	194.125	210.091	44.8151	104.784	955.567	1344.1	173.627	99.176	195.357	151.909	473.095
	431.256	68.2031	95.0053	154.037	109.837	82.6962	1037.71	211.645	227.605	357.788	1117.17	123.726	194.164	210.11	44.8206	104.804	955.604	1344.11	173.642	99.1908	195.362	151.918	473.102
	431.26	68.2075	95.0102	154.043	110.286	82.746	1037.73	211.654	227.643	357.811	1117.27	123.733	194.206	210.126	44.8852	104.812	955.693	1344.12	173.658	99.3277	195.367	152.522	473.143
	431.265	68.4055	95.0151	154.065	110.309	82.7928	1037.76	211.867	227.7	358.058	1117.29	123.758	194.347	210.189	44.891	104.846	955.713	1344.13	173.869	99.3461	195.372	152.536	473.186
	431.393	68.4112	95.0666	154.07	110.336	82.8554	1037.78	211.872	227.761	358.083	1117.31	123.816	194.381	210.214	44.9151	104.925	955.791	1344.16	173.902	99.3962	195.403	152.561	473.205
	431.398	68.594	95.0725	154.084	110.356	82.8822	1037.9	211.876	227.907	358.109	1117.66	123.821	194.426	210.229	44.9201	104.968	955.844	1344.17	173.911	99.4571	195.408	152.594	473.223
	431.402	68.5991	95.0777	154.09	110.362	82.8882	1037.94	211.924	227.913	358.191	1118.19	123.842	194.454	210.238	44.9366	105.145	955.933	1344.22	173.921	99.4765	195.413	152.618	473.255
	431.406	68.7776	95.1076	154.187	110.432	83.0377	1038.03	211.929	227.975	358.214	1118.3	123.871	194.479	210.252	44.9437	105.164	956.055	1344.24	173.928	99.5004	195.418	152.638	473.262
	431.411	68.7837	95.1127	154.193	111.092	83.1809	1038.05	211.933	228.143	358.331	1118.31	123.9	194.542	210.27	45.2589	105.184	956.235	1344.28	173.933	99.5264	195.727	153.246	473.28
	431.469	68.7897	95.1171	154.198	111.097	83.2279	1038.06	211.98	228.149	358.384	1119.35	123.931	194.558	210.288	45.2642	105.29	956.26	1344.28	173.964	99.5463	195.732	153.269	473.307
	431.474	68.941	95.347	154.202	111.126	83.3096	1038.2	211.985	228.235	358.469	1119.46	123.972	194.594	210.3	45.2879	105.353	956.365	1344.31	174.03	99.5673	195.737	153.314	473.328
	431.478	68.9463	95.3526	154.208	111.141	83.4095	1038.22	211.989	228.243	358.498	1119.61	124.021	194.797	210.319	45.293	105.378	956.427	1344.34	174.036	99.6215	195.741	153.362	473.335
	431.483	68.9519	95.3581	154.217	111.151	83.42	1038.24	211.994	228.338	358.66	1119.63	124.212	194.827	210.346	45.3094	105.388	956.45	1344.36	174.041	99.7718	195.746	153.413	473.36
	431.578	69.023	95.3674	154.221	111.157	83.4518	1038.24	212.085	228.464	358.752	1119.79	124.218	194.869	210.353	45.315	105.422	956.582	1344.38	174.056	99.7929	195.925	153.508	473.368
	431.583	69.0287	95.3733	154.226	111.547	83.5393	1038.48	212.089	228.477	358.948	1121	124.264	194.876	210.384	45.3314	105.429	956.679	1344.38	174.159	99.8125	195.93	153.528	473.392
	431.587	69.0332	95.3805	154.248	111.757	83.568	1038.5	212.094	228.596	359.031	1121.05	124.27	194.88	210.406	45.3371	105.474	956.707	1344.4	174.172	99.8288	195.934	153.835	473.417
	431.591	69.0663	95.4857	154.253	111.784	83.7014	1038.52	212.245	228.601	359.075	1121.1	124.307	194.894	210.43	45.3817	105.486	956.92	1344.42	174.218	99.8453	195.94	153.853	473.425
	431.596	69.0716	95.4915	154.667	111.79	83.8216	1038.53	212.25	228.75	359.138	1121.96	124.313	195.022	210.452	45.3871	105.56	956.935	1344.43	174.236	99.8671	196.431	153.989	473.454
	431.6	69.077	95.4974	154.673	111.795	83.8962	1038.63	212.255	228.785	359.233	1121.97	124.343	195.117	210.464	45.3928	105.567	956.972	1344.45	174.415	99.8734	196.436	154.06	473.462
	431.636	69.6506	95.5035	154.682	111.905	83.904	1038.64	212.311	228.79	359.323	1122.02	124.349	195.141	210.476	45.4135	105.596	957.038	1344.46	174.44	99.8789	196.44	154.072	473.523
	431.641	69.699	95.5094	154.704	111.91	83.9111	1038.68	212.32	228.795	359.426	1122.91	124.386	195.17	210.488	45.4194	105.604	957.115	1344.49	174.449	99.8847	196.446	154.096	473.531
	431.645	69.7053	95.5159	154.709	112.522	83.9809	1038.79	212.438	228.838	359.478	1123	124.577	195.224	210.502	45.7946	105.611	957.19	1344.49	174.475	99.9542	196.48	154.126	473.558
	431.651	69.7352	95.5251	154.718	112.544	83.989	1038.81	212.449	228.844	359.505	1123.01	124.582	195.251	210.515	45.8005	105.766	957.309	1344.61	174.49	100.001	196.485	154.147	473.596
	431.716	69.7404	95.5586	154.725	112.57	84.0884	1038.82	212.454	228.948	359.558	1123.93	124.616	195.39	210.534	45.8419	105.936	957.47	1344.63	174.503	100.016	196.491	154.169	473.603
	431.721	69.8385	95.5641	154.783	112.577	84.1816	1039.01	212.457	228.954	359.644	1123.98	124.622	195.402	210.541	45.8473	105.95	957.512	1344.65	174.521	100.048	196.496	154.188	473.627
	431.725	69.8459	95.57	154.789	112.662	84.2303	1039.07	212.461	229.118	359.79	1123.99	124.655	195.451	210.556	45.8991	105.974	957.668	1344.67	174.526	100.062	196.9	154.604	473.656
	431.729	69.8502	95.5753	154.795	113.258	84.2979	1039.11	212.465	229.181	359.864	1124.03	124.678	195.506	210.571	45.9059	105.982	957.687	1344.67	174.531	100.078	196.905	154.786	473.663
	431.733	70.0102	95.5807	154.801	113.348	84.3667	1039.13	212.575	229.267	359.934	1124.16	124.701	195.525	210.599	45.9225	106.013	957.793	1344.7	174.545	100.125	196.91	154.8	473.699
	431.854	70.0163	95.5938	154.809	113.368	84.4512	1039.19	212.594	229.31	360.026	1125.17	124.786	195.539	210.614	45.9281	106.034	957.822	1344.72	174.55	100.162	196.915	154.808	473.718
	431.859	70.0562	95.5986	154.814	113.375	84.4976	1039.23	212.612	229.386	360.194	1125.79	124.795	195.695	210.623	45.9616	106.168	957.959	1344.77	174.556	100.189	196.921	154.846	473.762
	431.864	70.0609	95.6525	154.843	113.777	84.5394	1039.24	212.629	229.423	360.255	1125.81	124.931	195.721	210.628	45.9679	106.356	958.008	1344.8	174.577	100.426	196.927	154.865	473.77
	431.869	70.0661	95.6578	154.85	114	84.6827	1039.24	212.782	229.561	360.452	1125.84	124.967	195.81	210.639	46.398	106.364	958.114	1344.82	174.582	100.562	196.99	154.897	473.804
	432.05	70.6602	95.7294	154.856	114.069	84.796	1039.4	212.787	229.567	360.461	1125.96	124.997	195.862	210.651	46.4404	106.394	958.204	1344.85	174.586	100.6	197.018	155.463	473.823
	432.055	70.6658	95.7344	154.907	114.082	84.9023	1039.44	212.792	229.718	360.467	1125.99	125.032	195.879	210.668	46.4645	106.401	958.37	1344.87	174.667	100.648	197.022	155.58	473.854
	432.06	70.6703	95.7395	154.912	114.118	84.9737	1039.47	212.797	229.831	360.549	1126.08	125.063	195.91	210.683	46.4909	106.43	958.499	1344.98	174.672	100.668	197.028	155.591	473.862
	432.064	70.8086	95.7811	154.916	114.175	85.0058	1039.49	212.899	229.953	360.564	1126.81	125.1	195.949	210.692	46.4963	106.438	958.561	1344.99	174.687	100.687	197.033	155.62	473.886
	432.07	70.8139	95.7862	154.922	114.682	85.089	1039.53	212.972	229.958	360.627	1126.9	125.136	196.106	210.707	46.5024	106.444	958.578	1345.01	174.702	100.755	197.039	155.641	473.894
	432.112	70.8293	95.7914	155.16	114.703	85.1496	1039.62	212.977	229.998	360.724	1126.97	125.143	196.152	210.73	46.54	106.481	958.641	1345.03	174.706	100.761	197.454	155.66	473.912
	432.117	70.8344	95.7969	155.168	114.776	85.2411	1039.65	212.981	230.056	360.774	1126.97	125.237	196.17	210.752	46.5727	106.635	958.667	1345.04	174.715	100.783	197.459	155.695	473.948
	432.121	71.1601	95.8087	155.177	114.783	85.278	1039.68	213.081	230.061	360.854	1126.98	125.32	196.184	210.767	46.5779	106.644	958.831	1345.21	174.897	100.792	197.463	156.285	473.956
	432.126	71.1654	95.8135	155.182	114.815	85.4055	1039.71	213.085	230.137	361.114	1127.24	125.397	196.221	210.78	46.5838	106.673	958.998	1345.23	174.913	100.797	197.546	156.317	473.981
	432.192	71.1713	95.8179	155.188	114.868	85.4763	1039.87	213.089	230.193	361.192	1127.86	125.403	196.322	210.791	46.6124	106.68	959.032	1345.26	174.959	100.84	197.551	156.336	474
	432.197	71.272	95.8232	155.195	114.893	85.5058	1039.88	213.093	230.198	361.341	1128	125.447	196.351	210.807	46.9661	106.688	959.122	1345.28	174.964	100.848	197.556	156.366	474.021
	432.201	71.278	95.8383	155.229	115.507	85.5789	1039.89	213.11	230.248	361.37	1128.01	125.453	196.386	210.849	46.9732	106.708	959.173	1345.32	174.969	100.854	197.562	156.396	474.029
	432.31	71.2836	95.8431	155.237	115.536	85.6472	1040.05	213.189	230.293	361.416	1128.87	125.469	196.411	210.892	47.1436	106.715	959.214	1345.34	174.981	100.877	197.626	156.464	474.058
	432.315	71.3918	95.8483	155.243	115.546	85.7403	1040.07	213.209	230.38	361.45	1128.89	125.521	196.57	210.958	47.1501	106.745	959.298	1345.36	174.986	100.93	197.63	156.499	474.066
	432.319	71.3976	96.1305	155.265	115.556	85.8813	1040.1	213.214	230.394	361.498	1128.9	125.533	196.597	210.971	47.1655	106.888	959.351	1345.38	174.999	100.952	197.635	157.122	474.089
	432.324	71.4017	96.1361	155.271	116.008	85.9094	1040.11	213.217	230.63	361.526	1128.99	125.538	196.663	210.985	47.1715	106.912	959.477	1345.61	175.004	100.967	197.64	157.153	474.127
	432.328	71.4453	96.1413	155.31	116.265	85.9176	1040.14	213.222	230.635	361.835	1129.92	125.559	196.761	211.002	47.1845	106.924	959.519	1345.64	175.016	100.984	197.971	157.168	474.152
	432.429	71.4505	96.2364	155.315	116.281	86.042	1040.32	213.309	230.741	361.879	1129.93	125.596	196.8	211.021	47.1894	106.938	959.589	1345.65	175.02	101.027	197.976	157.194	474.16
	432.433	71.8635	96.242	155.393	116.357	86.0769	1040.34	213.327	230.747	361.949	1130.02	125.683	196.833	211.032	47.2155	107.107	959.804	1345.68	175.025	101.041	197.981	157.226	474.212
	432.437	71.8718	96.2611	155.399	116.928	86.0975	1040.4	213.331	230.831	362.01	1130.06	125.845	196.886	211.045	47.2214	107.116	959.827	1345.92	175.044	101.065	197.987	157.289	474.219
	432.549	71.9351	96.2669	155.426	116.954	86.1039	1040.42	213.336	230.906	362.026	1130.1	125.851	197.052	211.077	47.7057	107.151	959.908	1345.94	175.232	101.083	198.081	157.874	474.252
	432.554	71.9409	96.2716	155.431	117.012	86.2638	1040.44	213.341	230.912	362.134	1130.11	125.924	197.125	211.097	47.7118	107.175	959.976	1345.97	175.252	101.144	198.087	157.891	474.285
	432.558	71.9449	96.2802	155.439	117.047	86.3254	1040.48	213.421	230.963	362.276	1130.88	125.951	197.159	211.106	47.7255	107.191	959.996	1346	175.273	101.15	198.093	157.937	474.294
	432.562	71.9756	96.3016	155.445	117.123	86.4776	1040.5	213.435	230.968	362.409	1130.97	125.956	197.259	211.118	47.731	107.22	960.091	1346	175.291	101.165	198.099	157.966	474.324
	432.567	71.9853	96.308	155.476	117.642	86.5413	1040.52	213.439	231.078	362.436	1130.99	125.994	197.317	211.14	47.7459	107.227	960.128	1346.01	175.297	101.181	198.158	157.983	474.332
	432.842	71.99	96.3244	155.481	117.676	86.5508	1040.55	213.445	231.084	362.453	1131.04	126.025	197.378	211.154	47.7617	107.321	960.154	1346.03	175.301	101.204	198.163	158.013	474.353
	432.847	72.5928	96.329	155.487	117.708	86.5572	1040.75	213.448	231.09	362.485	1131.05	126.031	197.407	211.162	47.7675	107.336	960.235	1346.05	175.306	101.216	198.168	158.039	474.378
	432.852	72.5985	96.3451	155.493	117.733	86.6027	1040.8	213.526	231.193	362.501	1131.06	126.083	197.515	211.168	47.7751	107.369	960.289	1346.05	175.31	101.234	198.663	158.052	474.401
	432.857	72.6024	96.35	155.498	118.238	86.61	1040.82	213.541	231.199	362.725	1131.14	126.09	197.545	211.183	47.7811	107.721	960.312	1346.07	175.325	101.265	198.668	158.547	474.41
	432.863	72.7134	96.3547	155.521	118.434	86.7985	1040.86	213.556	231.286	362.871	1132.08	126.229	197.626	211.201	47.9034	107.737	960.561	1346.09	175.331	101.278	198.673	158.661	474.438
	432.867	72.9962	96.36	155.525	119.077	86.8308	1040.96	213.617	231.297	362.918	1132.15	126.235	197.681	211.209	47.9245	107.748	960.71	1346.1	175.422	101.302	198.677	158.679	474.473
	432.92	73.0023	96.3888	155.557	119.11	86.8948	1040.98	213.622	231.459	363.022	1133.14	126.282	197.7	211.227	47.9308	107.755	960.734	1346.12	175.434	101.648	198.682	158.686	474.481
	432.925	73.106	96.3951	155.562	119.233	86.9731	1041	213.627	231.464	363.233	1133.14	126.294	197.717	211.243	47.9368	107.792	960.792	1346.12	175.441	101.722	198.718	158.731	474.509
	432.929	73.1113	96.4153	155.567	119.354	87.0727	1041	213.722	231.508	363.292	1133.19	126.317	197.833	211.268	48.384	107.8	960.83	1346.15	175.446	101.736	198.722	158.752	474.543
	432.933	73.1171	96.4198	155.572	119.83	87.1221	1041.04	213.728	231.513	363.336	1133.2	126.323	197.881	211.286	48.3899	107.806	960.938	1346.15	175.564	101.743	198.727	158.78	474.567
	433.011	73.2563	96.428	155.577	120.469	87.1299	1041.11	213.731	231.584	363.415	1133.2	126.371	197.9	211.303	48.409	107.841	961.134	1346.22	175.588	101.749	199.072	158.792	474.576
	433.016	73.5521	96.4333	155.599	121.183	87.1369	1041.16	213.829	231.59	363.506	1133.32	126.411	197.965	211.331	48.4149	107.847	961.216	1346.41	175.595	101.769	199.077	159.064	474.61
	433.019	73.5578	96.481	155.607	121.247	87.2556	1041.18	213.834	231.753	363.595	1134.07	126.437	198	211.35	48.4289	107.919	961.252	1346.43	175.603	101.789	199.082	159.165	474.631
	433.023	73.5632	96.4867	155.612	121.261	87.3565	1041.19	213.842	231.76	363.611	1134.38	126.472	198.03	211.373	48.4467	108.088	961.413	1346.44	175.612	101.816	199.087	159.406	474.674
	433.106	73.5848	96.4929	155.618	121.267	87.4268	1041.22	213.847	231.83	363.672	1134.52	126.707	198.062	211.438	48.52	108.111	961.443	1346.49	175.631	101.908	199.178	159.431	474.681
	433.367	73.5886	96.591	155.623	121.272	87.4892	1041.29	214.007	231.873	363.708	1135.01	126.713	198.17	211.473	48.5268	108.14	961.464	1346.5	175.648	101.924	199.183	159.469	474.713
	433.371	74.2662	96.5962	156.134	121.316	87.5766	1041.42	214.012	231.928	363.99	1135.02	126.767	198.226	211.543	48.6268	108.167	961.516	1346.52	175.672	101.94	199.188	159.485	474.729
	433.376	74.2716	96.6017	156.154	121.584	87.5866	1041.47	214.017	231.934	364.106	1135.14	126.799	198.254	211.559	48.8607	108.19	961.66	1346.75	175.798	101.952	199.227	159.501	474.747
	433.38	74.2775	96.6186	156.16	122.699	87.6751	1041.52	214.038	231.992	364.196	1135.27	126.838	198.303	211.579	48.8674	108.198	961.696	1346.76	175.808	101.964	199.232	159.525	474.783
	433.437	74.3405	96.6234	156.167	123.299	87.7139	1041.54	214.043	232	364.235	1135.27	126.844	198.315	211.592	48.8725	108.205	961.888	1346.79	175.821	101.979	199.238	159.539	474.792
	433.442	74.3453	96.6284	156.182	123.398	87.7952	1041.58	214.047	232.1	364.267	1135.91	126.882	198.412	211.61	48.8792	108.23	962.061	1346.81	175.828	102.017	199.242	159.553	474.82
	433.446	74.3503	96.6339	156.189	123.411	87.8882	1041.62	214.126	232.195	364.286	1135.92	126.888	198.467	211.64	48.8971	108.238	962.103	1346.81	175.832	102.055	199.379	159.579	474.829
	433.45	74.4153	96.8274	156.205	123.423	87.9022	1041.69	214.135	232.2	364.345	1135.92	126.932	198.487	211.667	48.9033	108.243	962.126	1346.84	175.861	102.417	199.384	159.613	474.87
	433.455	74.4208	96.8337	156.212	123.47	87.9783	1041.72	214.147	232.328	364.563	1136	126.938	198.558	211.689	48.9557	108.271	962.208	1346.92	175.867	102.431	199.389	160.132	474.901
	433.46	75.0648	96.8395	156.263	123.814	88.0776	1041.77	214.213	232.334	364.716	1136.05	126.978	198.613	211.711	49.0255	108.59	962.24	1346.94	175.871	102.451	199.708	160.177	474.909
	433.503	75.0706	96.8443	156.279	124.93	88.086	1041.78	214.217	232.364	364.757	1136.89	127.004	198.677	211.723	49.086	108.646	962.318	1346.97	175.888	102.457	199.713	160.198	474.97
	433.508	75.0757	96.8494	156.285	126.045	88.1931	1041.88	214.22	232.452	364.934	1136.89	127.139	198.711	211.737	49.1044	108.668	962.338	1347.02	175.914	102.466	199.718	160.211	474.993
	433.512	75.2023	96.8561	156.291	127.118	88.2019	1041.95	214.336	232.512	364.995	1136.99	127.262	198.75	211.75	49.1288	108.679	962.362	1347.04	175.919	102.487	199.723	160.247	475.001
	433.518	75.2189	96.8756	156.296	127.137	88.3344	1042.01	214.343	232.636	365.014	1137.09	127.286	198.828	211.771	49.5029	108.722	962.443	1347.15	175.936	102.493	199.776	160.286	475.025
	433.68	75.2239	96.8802	156.316	127.16	88.3438	1042.04	214.348	232.694	365.02	1137.85	127.292	198.899	211.779	49.5208	108.728	962.487	1347.17	176.098	102.497	199.78	160.365	475.06
	433.684	75.5926	96.8853	156.322	128.275	88.4198	1042.06	214.374	232.892	365.127	1137.85	127.366	198.933	211.8	49.7577	108.755	962.778	1347.18	176.111	102.524	199.784	160.435	475.068
	433.689	75.6004	96.9121	156.366	129.39	88.5198	1042.1	214.431	232.944	365.184	1137.89	127.373	198.951	211.811	49.7641	108.761	962.806	1347.21	176.118	102.573	199.788	160.45	475.096
	433.776	75.6439	96.9169	156.376	130.506	88.529	1042.12	214.514	232.988	365.358	1137.94	127.382	198.964	211.826	49.7964	108.775	962.874	1347.22	176.127	102.59	199.793	160.512	475.122
	433.78	75.6493	96.9216	156.381	131.621	88.6452	1042.17	214.518	232.994	365.41	1137.98	127.445	198.97	211.836	49.8028	108.781	962.895	1347.24	176.146	102.597	200.202	160.526	475.142
	433.785	75.7373	96.9384	156.442	132.736	88.6751	1042.2	214.522	233.067	365.457	1138.37	127.554	199.136	211.851	49.8975	108.9	962.988	1347.27	176.171	102.614	200.207	160.606	475.149
	433.79	75.7434	96.9432	156.458	133.36	88.7671	1042.3	214.654	233.155	365.498	1138.72	127.56	199.155	211.864	49.9059	108.925	963.126	1347.46	176.185	102.63	200.211	160.885	475.173
	433.88	75.7484	96.9483	156.475	133.519	88.8059	1042.34	214.66	233.161	365.656	1138.81	127.586	199.19	211.885	49.9615	109.135	963.157	1347.49	176.223	102.655	200.218	160.918	475.212
	433.885	75.8993	96.9546	156.481	133.851	88.9648	1042.43	214.674	233.229	365.745	1138.81	127.592	199.242	211.901	50.2127	109.156	963.179	1347.51	176.233	103.193	200.224	160.971	475.219
	433.89	75.9047	96.9613	156.497	134.943	88.991	1042.46	214.679	233.286	365.788	1138.87	127.627	199.272	211.92	50.2355	109.195	963.423	1347.53	176.238	103.217	200.23	160.992	475.235
	433.965	75.9091	96.9854	156.503	134.966	89.108	1042.54	214.778	233.362	365.82	1138.88	127.633	199.306	211.946	50.2488	109.397	963.452	1347.55	176.383	103.232	200.316	161.024	475.264
	433.97	76.1188	96.9906	156.636	136.082	89.132	1042.58	214.845	233.367	366.221	1139.01	127.689	199.354	211.979	50.2546	109.425	963.473	1347.55	176.4	103.252	200.321	161.041	475.272
	433.974	76.1253	97.0076	156.642	137.197	89.2277	1042.58	214.887	233.485	366.338	1139.78	127.707	199.381	212.099	50.5655	109.435	963.583	1347.62	176.408	103.258	200.326	161.047	475.294
	433.979	76.1297	97.0128	156.649	138.312	89.3011	1042.7	214.893	233.49	366.374	1139.79	127.712	199.431	212.143	50.5708	109.441	963.675	1347.76	176.413	103.263	200.331	161.064	475.362
	433.984	77.0136	97.0182	156.667	139.427	89.3576	1042.71	214.897	233.529	366.475	1139.94	127.78	199.469	212.164	50.5784	109.462	963.713	1347.78	176.418	103.269	200.384	161.07	475.369
	434.094	77.0204	97.1119	156.677	140.542	89.44	1042.81	214.995	233.534	366.578	1139.94	127.865	199.5	212.218	50.5863	109.469	963.884	1347.78	176.423	103.293	200.389	161.097	475.4
	434.099	77.0255	97.1169	156.685	141.658	89.4479	1042.85	215.01	233.577	366.585	1140.93	127.871	199.55	212.232	50.6106	109.499	963.912	1347.81	176.446	103.308	200.393	161.131	475.41
	434.104	77.0936	97.1219	156.796	142.773	89.6016	1042.89	215.017	233.778	366.59	1140.94	128.047	199.617	212.245	50.6284	109.511	963.941	1348.03	176.453	103.349	200.398	161.292	475.44
	434.108	77.1008	97.1956	156.805	143.888	89.7172	1042.93	215.022	233.933	366.644	1140.98	128.054	199.631	212.258	50.6345	109.536	964.119	1348.05	176.458	103.358	200.403	161.3	475.461
	434.114	77.1059	97.201	156.811	145.003	89.7494	1042.94	215.094	233.987	366.808	1140.99	128.151	199.644	212.269	50.674	109.798	964.362	1348.06	176.508	103.376	200.881	161.494	475.507
	434.217	77.2086	97.2062	156.816	146.118	89.8225	1042.95	215.1	233.993	366.843	1141.46	128.157	199.81	212.274	50.8295	109.825	964.435	1348.07	176.704	103.396	200.885	161.604	475.513
	434.222	77.215	97.2911	156.83	147.234	89.8717	1043.04	215.105	234.065	366.869	1142	128.205	199.892	212.286	51.1915	109.905	964.46	1348.07	176.737	103.413	200.889	161.647	475.539
	434.226	77.22	97.2963	156.835	148.349	89.9358	1043.09	215.134	234.143	366.978	1142	128.312	199.954	212.321	51.1987	109.942	964.54	1348.24	176.769	103.437	200.896	161.693	475.563
	434.231	77.6047	97.3016	156.993	149.249	90.0901	1043.25	215.139	234.219	367.05	1142.07	128.406	199.972	212.334	51.204	109.98	964.571	1348.28	176.849	103.521	200.901	161.718	475.571
	434.315	77.7001	97.4989	157	149.464	90.1148	1043.34	215.172	234.304	367.183	1143.06	128.412	199.993	212.349	51.2303	110.01	964.63	1348.31	176.86	103.713	200.907	161.742	475.625
	434.32	77.7056	97.5043	157.007	149.858	90.1938	1043.36	215.177	234.309	367.302	1143.07	128.435	200.025	212.359	51.2351	110.021	964.883	1348.35	176.874	103.721	200.912	161.763	475.633
	434.325	77.7111	97.5099	157.036	149.879	90.2876	1043.4	215.182	234.384	367.389	1143.1	128.467	200.073	212.421	51.3249	110.349	964.909	1348.38	176.884	103.727	201.315	161.816	475.672
	434.329	77.9604	97.5153	157.042	149.912	90.296	1043.41	215.255	234.448	367.423	1143.14	128.491	200.126	212.43	51.7321	110.358	965.055	1348.39	176.889	103.743	201.321	161.841	475.707
	434.432	77.9661	97.5291	157.047	150.452	90.3988	1043.42	215.295	234.534	367.54	1143.19	128.521	200.149	212.456	51.7469	110.365	965.086	1348.41	176.893	103.773	201.326	161.86	475.728
	434.436	78.5382	97.5342	157.276	150.483	90.4086	1043.54	215.3	234.581	367.567	1143.2	128.599	200.222	212.471	51.7527	110.423	965.118	1348.43	176.898	103.79	201.331	161.885	475.735
	434.441	78.5434	97.5397	157.282	150.501	90.5566	1043.55	215.32	234.647	367.647	1143.51	128.711	200.257	212.491	51.7585	110.43	965.165	1348.44	176.904	103.814	201.336	161.908	475.757
	434.446	78.5915	97.5881	157.291	150.541	90.5801	1043.56	215.412	234.8	367.795	1144.09	128.718	200.385	212.509	51.7659	110.454	965.208	1348.53	176.909	103.849	201.342	161.961	475.767
	434.669	78.6146	97.5936	157.296	150.579	90.634	1043.76	215.417	234.986	367.827	1144.15	128.775	200.461	212.538	51.8079	110.484	965.248	1348.7	176.914	103.862	201.348	162.283	475.785
	434.674	78.6195	97.5997	157.303	151.295	90.7628	1043.8	215.421	234.991	367.866	1144.16	128.901	200.498	212.58	51.8547	110.492	965.289	1348.73	176.931	103.883	201.477	162.491	475.812
	434.68	78.6238	97.606	157.308	151.314	90.829	1043.85	215.431	235.073	367.933	1144.16	128.907	200.525	212.601	51.8831	110.498	965.382	1348.75	176.937	103.919	201.482	162.562	475.835
	434.685	78.6629	97.6117	157.325	151.694	90.9101	1043.88	215.436	235.182	368.293	1144.2	128.977	200.539	212.633	52.1766	110.54	965.705	1348.77	176.969	103.945	201.486	162.583	475.843
	434.728	78.668	97.6465	157.33	151.949	90.9382	1043.89	215.445	235.188	368.343	1144.38	128.982	200.545	212.651	52.1927	110.563	965.733	1348.85	176.996	103.965	201.49	162.589	475.87
	434.732	78.6723	97.6517	157.337	151.977	90.9459	1044.01	215.448	235.322	368.389	1144.41	129.017	200.551	212.691	52.2012	110.568	965.821	1349.22	177.039	104.07	201.495	162.608	475.894
	434.737	79.1454	97.6942	157.344	151.998	91.0561	1044.03	215.561	235.359	368.408	1144.42	129.055	200.613	212.717	52.2417	110.574	965.843	1349.23	177.046	104.091	201.92	162.616	475.901
	434.845	79.1508	97.6989	157.363	152.019	91.1594	1044.06	215.571	235.365	368.449	1145.21	129.102	200.713	212.818	52.2484	110.592	965.881	1349.32	177.061	104.122	201.925	162.621	475.929
	434.851	79.1743	97.7033	157.368	152.067	91.2581	1044.12	215.657	235.434	368.456	1145.21	129.11	200.763	212.85	52.4316	110.601	965.958	1349.32	177.082	104.16	201.929	162.665	475.951
	434.856	79.1793	97.7629	157.488	152.091	91.3067	1044.15	215.662	235.585	368.462	1145.25	129.115	200.814	212.861	52.437	110.607	966.145	1349.35	177.31	104.18	201.934	162.703	476.007
	434.86	79.6117	97.768	157.493	152.679	91.3153	1044.17	215.667	235.591	368.535	1145.26	129.157	200.929	212.875	52.4428	110.883	966.208	1349.37	177.323	104.219	201.939	162.847	476.014
	435.121	79.8438	97.7729	157.53	152.696	91.4585	1044.18	215.746	235.636	368.675	1145.31	129.177	200.973	212.897	52.4631	110.931	966.348	1349.39	177.346	104.236	201.945	163.008	476.049
	435.125	79.8504	97.9007	157.536	152.81	91.5028	1044.43	215.818	235.641	368.958	1145.4	129.182	201.042	212.911	52.4689	111.037	966.377	1349.41	177.361	104.255	201.951	163.049	476.058
	435.13	79.8547	97.9064	157.566	153.496	91.5991	1044.44	215.823	235.781	369.064	1146.29	129.205	201.102	212.923	52.9109	111.261	966.431	1349.43	177.38	104.285	202.077	163.19	476.101
	435.135	80.0284	97.9674	157.571	153.53	91.7094	1044.47	215.827	235.884	369.154	1146.3	129.244	201.109	212.936	52.9165	111.268	966.512	1349.44	177.407	104.29	202.082	163.226	476.119
	435.139	80.034	97.9726	157.593	153.925	91.7473	1044.51	215.885	235.889	369.185	1146.3	129.296	201.113	212.941	52.941	111.273	966.581	1349.44	177.416	104.295	202.087	163.243	476.15
	435.156	80.0386	97.9784	157.599	154.784	91.7547	1044.54	215.911	235.946	369.281	1147.23	129.537	201.181	212.959	53.3405	111.305	966.603	1349.48	177.422	104.316	202.092	163.254	476.212
	435.246	80.0928	98.0197	157.608	154.798	91.8425	1044.55	215.917	235.983	369.314	1147.24	129.564	201.249	212.973	53.3598	111.313	966.646	1349.48	177.429	104.334	202.453	163.318	476.236
	435.25	80.0987	98.0246	157.613	155.026	91.9	1044.7	215.921	235.988	369.38	1147.36	129.599	201.292	212.984	53.3659	111.318	966.689	1349.52	177.434	104.51	202.458	163.39	476.255
	435.255	80.1034	98.0294	157.646	155.04	91.9975	1044.73	215.946	236.145	369.389	1147.36	129.612	201.424	213.005	53.3708	111.368	966.747	1349.54	177.439	104.62	202.463	163.409	476.264
	435.313	80.1752	98.0467	157.651	155.708	92.0824	1044.76	216.03	236.251	369.468	1147.4	129.667	201.445	213.028	53.3771	111.378	966.807	1349.56	177.457	104.69	202.469	163.761	476.291
	435.318	80.5768	98.0513	157.658	156.155	92.1888	1044.8	216.034	236.257	369.724	1147.45	129.686	201.451	213.033	53.3841	111.384	966.893	1349.58	177.53	104.712	202.474	163.853	476.334
	435.322	80.583	98.0562	157.689	157.099	92.278	1044.89	216.175	236.315	369.794	1148.38	129.722	201.517	213.057	53.4045	111.406	967.171	1349.61	177.536	104.722	202.532	163.886	476.351
	435.326	80.5877	98.0872	157.807	157.14	92.3605	1044.91	216.18	236.353	369.844	1148.4	129.763	201.553	213.079	53.4279	111.413	967.207	1349.64	177.553	104.731	202.536	164.01	476.378
	435.331	80.6232	98.093	157.813	157.271	92.4008	1045	216.184	236.359	369.948	1148.4	129.769	201.589	213.094	53.4546	111.595	967.38	1349.67	177.575	104.737	202.541	164.016	476.416
	435.405	80.9805	98.0987	157.833	157.786	92.5082	1045.01	216.215	236.463	369.988	1149.3	129.775	201.604	213.111	53.8874	111.632	967.463	1349.78	177.586	104.749	202.545	164.073	476.423
	435.409	80.9861	98.1124	157.839	158.386	92.608	1045.02	216.286	236.506	370.091	1149.3	129.806	201.623	213.127	54.1289	111.656	967.504	1349.8	177.593	104.771	202.686	164.089	476.458
	435.413	81.0702	98.1178	157.845	158.576	92.6483	1045.09	216.29	236.596	370.11	1149.39	129.837	201.759	213.145	54.4695	111.663	967.528	1349.82	177.598	104.803	202.691	164.158	476.465
	435.417	81.076	98.1332	157.869	158.595	92.7459	1045.11	216.294	236.75	370.139	1149.41	129.843	201.777	213.161	54.4874	111.685	967.638	1349.82	177.649	104.957	202.695	164.172	476.484
	435.469	81.3976	98.1383	157.875	159.171	92.8164	1045.16	216.299	236.826	370.272	1149.47	129.926	201.784	213.173	54.9254	111.697	967.677	1349.85	177.659	105.001	202.7	164.289	476.493
	435.474	81.4039	98.1428	157.905	159.202	92.8241	1045.19	216.304	236.922	370.493	1149.5	130.072	201.789	213.192	54.9573	111.72	967.908	1349.88	177.699	105.019	202.894	164.496	476.529
	435.478	81.4083	98.1491	157.91	159.224	92.9199	1045.35	216.429	236.999	370.584	1150.35	130.115	201.885	213.263	54.9631	111.749	967.931	1349.9	177.704	105.05	202.899	164.695	476.537
	435.538	81.617	98.3062	157.917	159.239	92.9718	1045.38	216.434	237.15	370.627	1150.43	130.121	201.906	213.302	54.9688	111.873	967.99	1349.93	177.711	105.084	202.904	164.782	476.575
	435.543	81.8228	98.3117	157.929	159.385	93.0389	1045.39	216.439	237.183	370.701	1150.44	130.226	201.974	213.381	54.9865	111.907	968.025	1349.94	177.811	105.102	203.021	164.817	476.583
	435.547	81.8528	98.3173	157.934	159.501	93.0794	1045.48	216.444	237.189	370.846	1150.61	130.245	202.062	213.394	54.9953	112.057	968.056	1349.96	177.841	105.195	203.026	164.834	476.612
	435.552	81.8586	98.5284	157.941	160.152	93.0855	1045.62	216.487	237.238	370.87	1151.34	130.372	202.108	213.407	55.0785	112.064	968.086	1349.99	177.855	105.209	203.031	164.891	476.62
	435.705	81.9403	98.5338	158.039	160.616	93.1569	1045.64	216.491	237.244	370.889	1151.35	130.378	202.194	213.422	55.3086	112.095	968.116	1350.02	177.86	105.217	203.047	164.982	476.654
	435.71	81.9468	98.5383	158.045	161.473	93.1705	1045.68	216.495	237.346	370.918	1151.42	130.416	202.243	213.439	55.3152	112.103	968.202	1350.03	177.9	105.222	203.052	164.999	476.668
	435.714	81.9514	98.5433	158.061	161.731	93.3497	1045.69	216.703	237.352	371.108	1151.43	130.422	202.282	213.518	55.3213	112.11	968.245	1350.07	177.921	105.241	203.057	165.117	476.702
	435.936	81.9852	98.5568	158.067	162.071	93.3798	1045.69	216.708	237.45	371.137	1152.4	130.501	202.338	213.552	55.3281	112.161	968.276	1350.09	177.933	105.283	203.091	165.179	476.71
	435.94	81.9904	98.5621	158.072	162.096	93.3876	1045.74	216.714	237.454	371.228	1152.47	130.545	202.369	213.565	55.5407	112.17	968.517	1350.1	177.942	105.299	203.096	165.286	476.76
	435.945	82.0204	98.5701	158.078	162.118	93.5102	1045.87	216.719	237.555	371.279	1152.5	130.55	202.412	213.582	55.6117	112.228	968.539	1350.1	177.946	105.349	203.101	165.388	476.782
	435.949	82.0252	98.5907	158.084	162.142	93.5912	1045.89	216.724	237.56	371.406	1152.54	130.594	202.431	213.589	56.0732	112.397	968.638	1350.16	177.962	105.373	203.106	165.512	476.812
	436.038	83.0376	98.596	158.308	162.31	93.5995	1045.91	216.804	237.612	371.518	1153.41	130.6	202.437	213.611	56.0871	112.404	968.671	1350.22	177.968	105.385	203.58	165.542	476.821
	436.042	83.4906	98.6105	158.336	162.769	93.606	1045.95	216.809	237.618	371.545	1153.42	130.65	202.477	213.625	56.1012	112.41	968.694	1350.3	178.116	105.41	203.584	165.585	476.861
	436.046	83.4969	98.6152	158.342	162.847	93.7063	1045.98	216.813	237.685	371.685	1153.55	130.656	202.634	213.65	56.1203	112.433	968.789	1350.32	178.285	105.593	203.589	165.599	476.885
	436.165	83.5699	98.6203	158.442	163.425	93.8715	1046.16	216.898	237.767	371.843	1155.33	130.81	202.67	213.662	56.1388	112.439	968.826	1350.39	178.29	105.636	203.594	165.653	476.921
	436.17	83.5768	98.6489	158.448	163.577	93.9512	1046.19	216.903	237.886	371.917	1155.34	130.95	202.724	213.687	56.2281	112.478	968.888	1350.41	178.302	105.667	203.599	165.668	476.929
	436.175	83.6133	98.6538	158.474	163.62	94.0246	1046.2	216.908	237.984	372.06	1156.02	130.956	202.75	213.709	56.6371	112.485	968.912	1350.41	178.319	105.825	203.625	165.675	476.961
	436.225	83.6227	98.6589	158.48	163.694	94.103	1046.21	216.95	238.045	372.163	1156.03	131.043	202.812	213.721	56.6684	112.545	969.025	1350.46	178.324	105.893	203.629	165.701	476.97
	436.23	83.6398	98.6807	158.552	163.962	94.1479	1046.27	216.955	238.05	372.171	1156.11	131.066	202.832	213.741	56.6886	112.558	969.142	1350.5	178.329	105.905	203.668	165.738	476.999
	436.234	83.6465	98.6856	158.559	164.374	94.1542	1046.32	216.963	238.153	372.176	1156.21	131.072	202.846	213.754	56.7021	112.82	969.185	1350.51	178.347	105.921	203.673	165.761	477.007
	436.238	84.2944	98.691	158.582	165.077	94.2699	1046.36	216.988	238.431	372.211	1156.22	131.145	202.905	213.768	56.7169	112.829	969.425	1350.76	178.354	105.951	203.678	165.78	477.032
	436.242	84.3014	98.6968	158.588	165.712	94.2888	1046.5	217.05	238.436	372.257	1157.1	131.172	203.077	213.781	56.727	112.862	969.527	1350.78	178.361	105.974	203.684	165.899	477.05
	436.248	84.6918	98.722	158.606	166.192	94.3777	1046.53	217.057	238.471	372.556	1157.1	131.21	203.141	213.798	56.9732	112.87	969.546	1350.81	178.365	105.981	204.146	166.191	477.068
	436.361	84.6976	98.7268	158.612	167.308	94.4719	1046.55	217.061	238.584	372.614	1157.93	131.28	203.223	213.816	57.0143	113.25	969.602	1350.87	178.386	105.986	204.151	166.342	477.108
	436.366	84.7653	98.7316	158.685	168.423	94.5419	1046.62	217.075	239.026	372.738	1158.01	131.292	203.27	213.889	57.4141	113.257	969.664	1350.88	178.393	106.047	204.156	166.356	477.129
	436.37	84.7708	98.7375	158.714	169.538	94.6496	1046.64	217.258	239.038	372.768	1158.02	131.332	203.307	213.917	57.4293	113.263	969.712	1350.9	178.525	106.074	204.161	166.379	477.14
	436.377	84.7762	98.7428	158.719	170.229	94.7148	1046.71	217.263	239.072	372.901	1158.94	131.337	203.325	213.942	57.4536	113.325	969.729	1350.98	178.569	106.086	204.166	166.392	477.173
	436.524	84.9172	98.7479	158.725	170.653	94.8659	1046.8	217.267	239.077	372.909	1158.94	131.376	203.333	213.995	57.4718	113.332	969.85	1351	178.629	106.101	204.206	166.41	477.181
	436.529	84.9235	98.8267	158.755	171.032	94.8763	1046.82	217.336	239.155	372.914	1159.64	131.384	203.434	214.015	57.6439	113.353	969.947	1351.02	178.636	106.118	204.211	166.429	477.241
	436.533	84.9282	98.8323	158.761	171.768	94.9549	1046.82	217.341	239.166	372.96	1159.65	131.406	203.463	214.033	57.6513	113.359	970.13	1351.02	178.641	106.129	204.216	166.45	477.248
	436.538	84.9721	98.8384	158.798	172.375	95.078	1046.9	217.416	239.234	373.019	1160.7	131.591	203.525	214.052	57.7097	113.398	970.178	1351.04	178.658	106.158	204.221	166.459	477.269
	436.543	84.9774	98.8465	158.803	172.884	95.1041	1046.96	217.42	239.239	373.157	1160.7	131.658	203.596	214.076	57.7642	113.404	970.215	1351.04	178.663	106.176	204.243	166.465	477.3
	436.602	84.9831	98.8534	158.835	173.123	95.1124	1046.98	217.424	239.352	373.198	1161.38	131.808	203.632	214.109	57.7869	113.41	970.238	1351.08	178.676	106.197	204.247	166.496	477.333
	436.607	85.6276	98.8589	158.84	173.999	95.2533	1047.01	217.429	239.429	373.327	1161.39	131.857	203.673	214.122	58.2866	113.453	970.27	1351.09	178.68	106.212	204.252	166.553	477.361
	436.611	86.0676	98.9341	158.874	174.601	95.2871	1047.07	217.446	239.435	373.44	1161.48	131.862	203.694	214.136	58.2931	113.495	970.356	1351.12	178.684	106.219	204.625	166.771	477.406
	436.616	86.0738	98.9391	158.88	175.114	95.3912	1047.13	217.494	239.47	373.527	1163.25	131.94	203.869	214.152	58.2982	113.502	970.413	1351.13	178.702	106.243	204.63	166.903	477.414
	436.669	86.4584	98.9439	158.888	176.229	95.4837	1047.16	217.499	239.735	373.627	1164.1	131.945	203.896	214.161	58.8475	113.507	970.602	1351.16	178.708	106.611	204.635	167.042	477.449
	436.674	86.4651	98.9665	159.103	177.344	95.5596	1047.25	217.503	239.74	373.676	1164.12	131.994	203.932	214.17	58.8655	113.856	970.625	1351.25	178.712	106.639	204.64	167.06	477.473
	436.678	86.47	98.9717	159.111	178.46	95.6307	1047.28	217.562	239.808	373.741	1164.29	132	204.008	214.19	58.8844	113.863	970.797	1351.26	178.73	106.667	204.706	167.073	477.509
	436.683	86.5286	98.9779	159.132	179.575	95.6928	1047.46	217.578	239.913	373.804	1165.25	132.029	204.039	214.196	59.7217	113.89	970.864	1351.33	178.845	106.687	204.711	167.09	477.516
	436.687	86.5346	99.0082	159.139	180.69	95.81	1047.48	217.584	239.919	373.967	1166.07	132.035	204.055	214.213	59.7428	113.905	970.888	1351.48	179.027	106.709	204.715	167.111	477.546
	436.735	86.5396	99.0139	159.166	181.805	95.9216	1047.49	217.589	239.952	374.019	1167.02	132.067	204.122	214.236	59.7549	113.911	971.022	1351.59	179.035	106.728	204.72	167.15	477.56
	436.74	87.6335	99.0879	159.172	182.92	95.9951	1047.55	217.737	239.957	374.061	1170.39	132.105	204.147	214.251	59.7724	113.93	971.073	1351.6	179.04	106.765	204.724	167.164	477.59
	436.744	88.0696	99.0928	159.193	184.036	96.0631	1047.63	217.741	240.001	374.136	1172.81	132.14	204.227	214.278	60.1402	113.951	971.12	1351.64	179.044	106.783	204.729	167.191	477.598
	437.206	88.0762	99.0971	159.198	185.151	96.1598	1047.66	217.79	240.12	374.157	1178.88	132.193	204.249	214.292	60.1557	113.959	971.145	1351.64	179.05	106.803	204.734	167.221	477.62
	437.212	88.3033	99.1395	159.222	185.63	96.215	1047.68	217.802	240.19	374.164	1254.48	132.199	204.27	214.314	60.1748	114.187	971.191	1351.66	179.085	106.818	204.778	167.233	477.659
	437.31	88.3088	99.144	159.227	186.266	96.2298	1047.82	217.807	240.37	374.169	1254.49	132.386	204.29	214.328	60.6171	114.195	971.302	1351.7	179.09	106.843	204.782	167.238	477.665
	437.315	88.3144	99.1488	159.266	187.381	96.3304	1047.84	217.876	240.434	374.441	1257.22	132.425	204.341	214.344	61.0512	114.222	971.49	1351.71	179.095	106.85	204.787	167.294	477.694
	437.32	89.1898	99.1602	159.272	188.496	96.4026	1047.87	217.882	240.439	374.488	1259.75	132.531	204.53	214.353	61.0719	114.244	971.631	1351.78	179.129	106.855	205.252	167.311	477.718
	437.324	89.197	99.1649	159.303	189.612	96.5051	1047.99	217.887	240.486	374.668	1259.76	132.552	204.613	214.359	61.0814	114.252	971.66	1351.79	179.134	106.869	205.256	167.516	477.737
	437.331	89.2025	99.1695	159.308	190.727	96.5149	1048.02	217.891	240.57	374.813	1259.78	132.597	204.661	214.377	61.137	114.346	971.7	1351.81	179.14	106.907	205.261	167.756	477.748
	437.385	90.4952	99.1951	159.313	191.842	96.6107	1048.04	217.895	240.627	374.855	1261.42	132.646	204.669	214.395	61.6535	114.359	971.781	1351.88	179.367	106.992	205.265	167.857	477.774
	437.39	90.5008	99.2001	159.321	192.957	96.6526	1048.09	218.036	240.723	374.963	1261.45	132.651	204.674	214.441	62.2475	114.384	971.815	1351.91	179.378	107.004	205.271	167.88	477.814
	437.395	90.5061	99.2048	159.417	194.073	96.6594	1048.19	218.046	240.94	374.999	1263.9	132.708	204.757	214.461	62.2623	114.396	971.882	1351.92	179.393	107.027	205.325	167.89	477.856
	437.4	90.5381	99.21	159.425	195.188	96.7305	1048.23	218.05	240.946	375.034	1270.02	132.744	204.776	214.506	62.4885	114.401	971.929	1351.93	179.4	107.05	205.33	167.921	477.876
	437.527	90.5438	99.2311	159.433	196.303	96.8398	1048.26	218.131	241.022	375.319	1272.59	132.766	204.823	214.523	62.9903	114.421	972.035	1351.96	179.405	107.294	205.335	167.969	477.906
	437.532	90.5598	99.2357	159.439	197.418	96.8538	1048.32	218.143	241.084	375.456	1273.44	132.835	204.929	214.537	63.8937	114.463	972.226	1351.97	179.456	107.43	205.757	168.014	477.915
	437.537	90.5655	99.2404	159.464	198.533	96.9013	1048.43	218.148	241.089	375.505	1273.46	132.885	205.026	214.551	63.9169	114.48	972.279	1352.05	179.479	107.493	205.762	168.023	477.946
	437.541	91.5768	99.2459	159.5	199.649	96.9079	1048.44	218.152	241.161	375.603	1274.18	132.891	205.058	214.567	63.9329	114.504	972.338	1352.05	179.499	107.512	205.767	168.066	477.979
	437.714	91.5828	99.2517	159.708	200.764	96.9137	1048.47	218.249	241.167	375.643	1274.21	132.925	205.12	214.59	65.5225	114.817	972.383	1352.07	179.576	107.542	205.772	168.074	478.007
	437.719	91.5876	99.2575	159.715	201.879	96.9481	1048.6	218.254	241.248	375.681	1275.09	132.931	205.144	214.606	66.0486	114.827	972.422	1352.08	179.592	107.566	205.777	168.3	478.029
	437.724	91.6303	99.6677	159.722	202.458	96.9568	1048.64	218.359	241.255	375.778	1276	133.053	205.174	214.621	66.0555	114.834	972.452	1352.11	179.597	107.585	205.844	168.456	478.067
	437.728	91.6376	99.6744	159.746	202.994	96.9621	1048.67	218.364	241.328	375.92	1276.02	133.124	205.254	214.644	67.2864	114.861	972.527	1352.12	179.601	107.6	205.849	168.596	478.074
	437.882	91.642	99.6873	159.791	203.936	97.0156	1048.68	218.369	241.421	375.927	1276.04	133.277	205.288	214.665	67.2943	114.894	972.587	1352.22	179.606	107.621	205.854	168.641	478.11
	437.887	91.6474	99.6934	159.797	204.109	97.1163	1048.69	218.374	241.426	375.932	1276.76	133.384	205.364	214.679	67.311	114.902	972.61	1352.26	179.679	107.641	205.859	168.666	478.119
	437.892	92.2041	99.6994	159.868	205.225	97.2102	1048.82	218.436	241.488	376.038	1276.8	133.389	205.394	214.703	68.0866	115.071	972.662	1352.3	179.699	107.668	205.865	168.675	478.154
	437.896	92.2102	99.7271	159.873	206.34	97.3003	1048.94	218.441	241.506	376.161	1277.59	133.442	205.42	214.723	69.3481	115.081	972.688	1352.44	179.8	107.686	205.871	168.698	478.16
	438	92.2157	99.7326	159.89	207.455	97.309	1048.96	218.563	241.689	376.222	1277.64	133.473	205.43	214.736	69.3663	115.087	973.009	1352.45	179.952	107.705	205.876	168.723	478.209
	438.005	92.8015	99.7388	159.897	208.57	97.3146	1048.96	218.569	241.694	376.293	1277.76	133.478	205.435	214.748	69.8876	115.119	973.075	1352.46	179.974	107.72	206.309	168.755	478.224
	438.009	93.8811	99.7801	159.902	209.685	97.368	1049.04	218.626	241.941	376.318	1279.24	133.526	205.469	214.768	70.0731	115.173	973.101	1352.47	179.983	107.779	206.314	168.77	478.249
	438.014	94.6635	99.7851	159.909	210.801	97.4245	1049.14	218.663	242.017	376.361	1279.26	133.551	205.512	214.787	70.5511	115.18	973.13	1352.81	180.007	107.793	206.318	168.805	478.274
	438.018	95.9831	99.8016	159.916	211.916	97.432	1049.16	218.682	242.073	376.409	1279.8	133.643	205.722	214.803	70.5727	115.207	973.237	1352.83	180.015	107.833	206.325	168.837	478.281
	438.048	95.9898	99.8076	159.965	212.457	97.4384	1049.19	218.687	242.079	376.779	1280.21	133.66	205.752	214.815	71.1598	115.218	973.296	1352.84	180.023	107.906	206.34	168.944	478.303
	438.053	96.0215	99.8129	159.971	213.031	97.4972	1049.19	218.691	242.147	376.845	1280.3	133.738	205.824	214.831	71.1761	115.223	973.324	1352.87	180.028	108.044	206.344	169.213	478.333
	438.057	96.0447	99.8187	159.979	214.146	97.5484	1049.36	218.696	242.255	376.929	1280.86	133.744	205.872	214.845	71.2094	115.249	973.348	1352.93	180.035	108.064	206.349	169.269	478.34
	438.061	96.0512	99.8255	159.985	215.261	97.5631	1049.41	218.777	242.261	376.985	1280.87	133.828	205.894	214.867	71.3626	115.499	973.486	1352.94	180.056	108.079	206.548	169.481	478.37
	438.066	96.7106	99.8902	160.113	216.377	97.5699	1049.41	218.798	242.331	377.039	1280.92	133.834	205.944	214.884	71.3912	115.524	973.642	1352.97	180.074	108.124	206.553	169.492	478.377
	438.197	96.7163	99.8958	160.119	217.492	97.6134	1049.49	218.803	242.408	377.078	1280.97	133.949	205.97	214.901	71.7175	115.557	973.69	1353	180.086	108.293	206.557	169.498	478.405
	438.201	96.7274	99.915	160.133	218.607	97.6407	1049.5	218.808	242.412	377.108	1281.06	134.059	206.019	214.912	74.2072	115.575	973.789	1353.01	180.093	108.313	206.563	169.519	478.413
	438.205	96.7333	99.92	160.138	219.534	97.7263	1049.64	218.862	242.472	377.275	1282.68	134.065	206.048	214.925	74.2207	115.602	973.908	1353.1	180.145	108.336	206.87	169.541	478.448
	438.209	97.9725	99.9246	160.16	220.983	97.7339	1049.69	218.867	242.555	377.309	1282.71	134.121	206.083	214.939	74.8524	115.609	973.925	1353.13	180.177	108.351	206.875	169.563	478.463
	438.388	97.9788	99.9304	160.165	221.127	97.8098	1049.72	218.872	242.618	377.392	1282.79	134.126	206.128	214.954	76.233	115.626	974	1353.14	180.182	108.375	206.881	169.601	478.51
	438.393	100.447	99.9664	160.171	221.644	97.8408	1049.76	218.876	242.768	377.589	1283.41	134.183	206.174	214.984	78.9996	115.653	974.084	1353.16	180.201	108.393	206.886	169.622	478.535
	438.397	100.457	99.9722	160.188	222.556	97.8489	1049.78	218.995	242.858	377.639	1283.42	134.19	206.204	215.004	79.0074	115.669	974.133	1353.17	180.218	108.41	206.904	169.634	478.562
	438.402	102.156	99.9873	160.193	223.025	97.9003	1049.89	219	242.863	377.772	1283.46	134.217	206.288	215.076	79.0513	115.688	974.176	1353.2	180.279	108.415	206.908	169.659	478.619
	438.47	102.17	99.9922	160.217	223.061	97.9442	1049.94	219.005	243.006	377.798	1283.53	134.223	206.397	215.116	79.8617	115.695	974.205	1353.28	180.294	108.442	206.914	170.015	478.627
	438.475	103.482	100.235	160.223	223.087	98.0324	1049.99	219.1	243.213	377.805	1283.69	134.273	206.419	215.132	79.8897	115.7	974.222	1353.37	180.378	108.547	206.918	170.226	478.648
	438.479	103.943	100.241	160.259	223.116	98.0606	1050.07	219.12	243.33	377.811	1284.25	134.328	206.447	215.159	80.1794	116.002	974.486	1353.38	180.399	108.812	207.17	170.26	478.679
	438.484	103.965	100.246	160.266	223.139	98.0902	1050.09	219.125	243.417	378.015	1284.34	134.384	206.514	215.201	80.7533	116.013	974.576	1353.4	180.41	108.834	207.175	170.272	478.696
	438.489	104.903	100.26	160.272	223.178	98.1031	1050.2	219.13	243.423	378.022	1284.37	134.41	206.543	215.216	81.3675	116.067	974.639	1353.42	180.422	108.866	207.179	170.3	478.733
	438.567	109.257	100.265	160.327	223.746	98.1527	1050.21	219.243	243.517	378.027	1284.43	134.5	206.56	215.229	81.8941	116.103	974.679	1353.44	180.5	108.889	207.184	170.316	478.74
	438.572	112.053	100.331	160.333	223.861	98.1712	1050.22	219.248	243.585	378.094	1284.64	134.569	206.566	215.235	81.9046	116.114	974.725	1353.45	180.523	108.909	207.19	170.328	478.774
	438.576	112.059	100.337	160.339	223.896	98.1919	1050.34	219.252	243.59	378.342	1285.12	134.615	206.571	215.257	81.9141	116.201	974.829	1353.49	180.531	108.95	207.435	170.354	478.798
	438.581	112.097	100.342	160.4	223.918	98.2262	1050.37	219.361	243.834	378.522	1285.28	134.621	206.66	215.276	81.9304	116.21	974.85	1353.53	180.537	109.051	207.439	170.361	478.817
	438.59	112.105	100.446	160.407	224.572	98.2626	1050.4	219.367	243.927	378.562	1285.32	134.662	206.845	215.316	83.6022	116.248	975.042	1353.55	180.549	109.056	207.444	170.378	478.837
	438.701	115.006	100.451	160.417	224.606	98.3299	1050.43	219.372	243.933	378.594	1285.82	134.731	206.89	215.4	84.0042	116.28	975.08	1353.56	180.553	109.061	207.462	170.385	478.869
	438.706	117.432	100.456	160.424	225.28	98.3379	1050.51	219.377	244.001	378.677	1285.92	134.814	206.922	215.412	84.4012	116.288	975.107	1353.59	180.558	109.084	207.467	170.403	478.887
	438.71	117.44	100.462	160.451	225.523	98.3436	1050.55	219.446	244.083	378.822	1285.92	134.927	206.928	215.417	84.8002	116.294	975.271	1353.59	180.563	109.097	207.472	170.445	478.92
	438.715	117.444	100.47	160.458	225.789	98.4216	1050.61	219.578	244.09	378.839	1286.03	134.934	206.933	215.428	84.8173	116.349	975.289	1353.61	180.583	109.112	207.476	170.461	478.928
	438.819	117.466	100.483	160.516	225.825	98.4445	1050.66	219.582	244.183	378.874	1286.05	134.99	206.967	215.443	84.8336	116.364	975.332	1353.64	180.634	109.127	208.051	170.473	478.956
	438.824	117.475	100.52	160.522	225.857	98.589	1050.71	219.586	244.44	378.907	1286.07	134.996	207.08	215.448	84.8482	116.371	975.425	1353.7	180.737	109.144	208.055	170.791	478.975
	438.828	117.484	100.525	160.792	225.939	98.6509	1050.72	219.592	244.446	379.086	1286.63	135.112	207.12	215.464	85.3016	116.559	975.439	1353.73	180.748	109.15	208.06	170.796	479.012
	438.833	117.893	100.529	160.809	225.955	98.6948	1050.73	219.915	244.546	379.124	1286.91	135.132	207.142	215.507	85.3149	116.566	975.455	1353.79	180.757	109.155	208.065	170.871	479.02
	438.918	119.18	100.534	160.815	225.986	98.7049	1050.79	219.92	244.608	379.295	1287.6	135.275	207.268	215.512	85.3219	116.615	975.559	1353.8	180.768	109.198	208.07	170.959	479.054
	438.923	120.946	100.551	160.916	226.565	98.7116	1050.84	219.983	244.906	379.355	1287.63	135.341	207.273	215.545	85.3346	116.641	975.578	1353.81	180.773	109.254	208.212	170.987	479.087
	438.927	120.975	100.556	160.922	227.253	98.7519	1050.88	219.988	244.912	379.394	1287.72	135.349	207.308	215.551	85.3472	116.724	975.62	1353.84	180.786	109.302	208.217	171.017	479.095
	438.936	120.997	100.561	160.955	227.287	98.7887	1050.97	219.993	244.948	379.414	1287.76	135.484	207.336	215.564	85.3629	116.758	975.626	1353.84	180.793	109.32	208.222	171.038	479.13
	439.167	121.4	100.566	160.961	227.908	98.8678	1051.17	220.033	244.954	379.584	1288.36	135.49	207.483	215.588	86.7182	117.001	975.631	1353.87	180.799	109.333	208.227	171.044	479.143
	439.172	122.347	100.589	160.971	227.942	98.8756	1051.19	220.041	245.076	379.638	1288.41	135.577	207.504	215.593	86.8857	117.007	975.636	1353.88	180.805	109.349	208.512	171.074	479.217
	439.176	122.626	100.594	160.977	228.069	98.9076	1051.2	220.045	245.138	379.722	1288.45	135.583	207.551	215.605	86.8988	117.014	975.751	1353.91	181.013	109.367	208.517	171.11	479.224
	439.257	122.641	100.606	161.001	228.086	98.9452	1051.27	220.158	245.187	379.912	1288.51	135.655	207.557	215.628	86.9094	117.02	975.969	1353.95	181.049	109.386	208.522	171.126	479.253
	439.263	122.662	100.611	161.006	228.162	98.9972	1051.29	220.169	245.389	379.961	1288.55	135.662	207.719	215.651	86.9179	117.04	975.989	1353.98	181.074	109.407	208.526	171.145	479.275
	439.318	122.677	101.039	161.013	228.277	99.0183	1051.31	220.174	245.395	380.045	1289.01	135.687	207.726	215.668	86.929	117.045	976.117	1353.98	181.088	109.512	208.64	171.154	479.307
	439.323	122.683	101.045	161.047	228.661	99.0947	1051.37	220.178	245.455	380.171	1289.23	135.805	207.73	215.69	86.9471	117.062	976.16	1354	181.118	109.765	208.645	171.184	479.317
	439.327	122.709	101.052	161.053	228.713	99.1515	1051.43	220.214	245.46	380.242	1289.26	135.824	207.864	215.701	87.3843	117.082	976.184	1354.01	181.173	109.782	208.65	171.197	479.341
	439.331	123.849	101.069	161.072	228.756	99.1604	1051.55	220.219	245.681	380.25	1289.4	135.829	207.871	215.719	87.4038	117.284	976.242	1354.04	181.196	109.79	208.654	171.368	479.348
	439.336	124.194	101.074	161.076	228.777	99.1656	1051.58	220.223	245.745	380.255	1289.44	136.031	207.877	215.733	87.5342	117.292	976.3	1354.06	181.202	109.795	208.66	171.448	479.382
	439.358	125.364	101.081	161.104	229.281	99.2126	1051.63	220.317	245.752	380.347	1289.8	136.037	207.918	215.772	87.6105	117.509	976.396	1354.07	181.207	109.824	208.787	171.502	479.392
	439.362	125.372	101.109	161.111	229.305	99.2515	1051.68	220.407	245.757	380.387	1289.84	136.076	207.93	215.913	87.6238	117.518	976.445	1354.07	181.217	109.83	208.792	171.574	479.41
	439.367	125.41	101.115	161.134	229.34	99.2776	1051.72	220.425	245.874	380.412	1290.03	136.081	207.935	215.926	87.9798	117.547	976.569	1354.09	181.223	109.849	208.796	171.588	479.444
	439.501	125.416	101.12	161.139	229.405	99.3336	1051.76	220.43	245.879	380.647	1290.11	136.131	207.969	215.949	88.1324	117.575	976.703	1354.25	181.379	109.867	208.801	171.713	479.458
	439.505	125.436	101.137	161.16	229.431	99.3398	1051.82	220.435	245.952	380.824	1290.19	136.301	208.067	215.962	88.7471	117.603	976.718	1354.26	181.388	109.88	208.865	171.719	479.48
	439.51	125.441	101.142	161.165	229.504	99.3879	1051.85	220.53	246.035	380.987	1290.27	136.357	208.242	215.968	88.7583	117.622	976.751	1354.29	181.406	109.899	208.87	171.753	479.489
	439.514	126.564	101.147	161.175	229.633	99.3945	1051.86	220.535	246.151	381.035	1290.29	136.378	208.27	215.984	88.7727	117.65	976.819	1354.31	181.465	109.916	208.874	171.776	479.517
	439.821	126.585	101.153	161.181	230.157	99.4938	1051.87	220.539	246.156	381.108	1290.94	136.403	208.308	216.013	88.7873	117.656	976.915	1354.33	181.47	109.922	209.482	171.789	479.557
	439.827	127.201	101.158	161.189	230.203	99.6157	1051.92	220.657	246.191	381.138	1290.97	136.409	208.319	216.036	88.8041	117.702	976.93	1354.35	181.476	109.945	209.487	171.801	479.587
	439.831	127.208	101.187	161.194	230.69	99.6379	1051.95	220.668	246.196	381.299	1291	136.517	208.538	216.06	89.3043	118.056	976.963	1354.42	181.481	110.099	209.492	171.807	479.611
	439.835	127.224	101.191	161.224	230.711	99.7089	1051.99	220.673	246.316	381.391	1291.09	136.6	208.596	216.083	89.3198	118.076	976.996	1354.45	181.486	110.116	209.498	171.833	479.643
	439.84	127.271	101.196	161.232	230.739	99.8647	1052.1	220.677	246.322	381.399	1291.28	136.616	208.645	216.104	89.3428	118.09	977.038	1354.49	181.497	110.149	209.503	171.857	479.651
	439.882	127.296	101.202	161.237	230.799	99.9123	1052.13	220.731	246.328	381.405	1291.83	136.655	208.659	216.13	89.4955	118.098	977.224	1354.5	181.501	110.19	209.51	171.863	479.681
	439.887	127.303	101.224	161.259	230.819	99.9586	1052.24	220.777	246.385	381.484	1291.84	136.662	208.664	216.148	89.5083	118.105	977.241	1354.5	181.509	110.214	209.629	171.908	479.702
	439.891	127.906	101.228	161.598	230.864	99.974	1052.28	220.789	246.391	381.521	1291.95	136.75	208.7	216.174	90.9657	118.313	977.483	1354.87	181.546	110.274	209.634	171.922	479.759
	439.895	128.779	101.251	161.606	230.897	100.012	1052.31	220.816	246.492	381.588	1292.05	136.756	208.762	216.179	90.9854	118.333	977.504	1354.91	181.552	110.459	209.639	171.931	479.766
	439.899	128.893	101.257	161.614	231.055	100.021	1052.34	220.822	246.499	381.613	1292.08	136.938	208.79	216.2	90.9996	118.34	977.531	1354.94	181.558	110.492	209.645	171.956	479.79
	440.059	128.905	101.262	161.62	231.078	100.043	1052.43	220.974	246.662	381.768	1292.12	136.951	208.821	216.206	91.0159	118.345	977.586	1354.97	181.744	110.545	209.651	172.06	479.816
	440.064	128.942	101.282	161.642	231.375	100.051	1052.45	220.978	246.668	381.791	1292.64	137.038	208.88	216.227	91.5726	118.377	977.615	1354.99	181.757	110.576	210.127	172.513	479.85
	440.068	128.958	101.288	161.648	231.413	100.095	1052.48	220.982	246.741	381.977	1292.65	137.078	208.935	216.258	91.6141	118.384	977.668	1355.01	181.775	110.631	210.131	172.528	479.858
	440.227	128.974	101.294	161.655	231.431	100.121	1052.5	220.988	246.747	382.057	1292.78	137.181	208.963	216.28	91.9919	118.389	977.814	1355.04	181.783	110.744	210.137	172.534	479.893
	440.232	128.98	101.299	161.662	231.487	100.166	1052.54	221.157	246.804	382.171	1292.81	137.187	208.968	216.299	91.9985	118.411	977.839	1355.09	181.787	110.757	210.142	172.55	479.96
	440.236	129.929	101.398	161.699	231.584	100.277	1052.56	221.163	246.81	382.32	1292.86	137.218	209.002	216.309	92.0188	118.419	977.934	1355.09	181.809	110.765	210.176	172.584	479.968
	440.24	129.936	101.403	161.705	231.594	100.342	1052.64	221.167	246.853	382.407	1293.26	137.236	209.183	216.326	92.036	118.441	978.132	1355.12	181.826	110.77	210.181	172.596	480.003
	440.382	129.972	101.408	161.728	232.031	100.364	1052.67	221.236	246.858	382.5	1293.51	137.347	209.265	216.34	92.178	118.45	978.219	1355.13	181.898	110.873	210.186	172.611	480.029
	440.387	129.981	101.414	161.734	232.089	100.371	1052.68	221.241	247.608	382.508	1293.53	137.4	209.281	216.367	92.1933	118.473	978.242	1355.16	181.91	110.89	210.191	172.617	480.037
	440.391	130.341	101.422	161.767	232.21	100.414	1052.69	221.246	247.833	382.513	1293.56	137.427	209.384	216.398	92.2109	118.825	978.262	1355.23	181.922	110.911	210.562	172.641	480.077
	440.396	130.347	101.431	161.772	232.235	100.437	1052.93	221.254	247.845	382.633	1293.6	137.538	209.476	216.425	92.7683	118.834	978.364	1355.26	181.927	110.917	210.567	172.647	480.091
	440.455	130.384	101.51	161.778	232.25	100.443	1053.01	221.259	247.884	382.667	1294.26	137.63	209.528	216.458	92.799	118.84	978.396	1355.28	182.038	110.932	210.571	172.66	480.131
	440.46	130.4	101.515	161.786	232.728	100.515	1053.03	221.348	247.889	382.674	1294.34	137.663	209.564	216.537	93.2515	118.884	978.432	1355.32	182.072	110.96	210.577	172.679	480.172
	440.464	130.873	101.522	161.823	232.749	100.524	1053.04	221.365	247.936	382.68	1294.37	137.694	209.612	216.555	93.6125	118.894	978.47	1355.33	182.091	110.982	210.583	172.702	480.199
	440.469	130.879	101.558	161.829	232.824	100.637	1053.05	221.447	247.943	382.912	1294.45	137.7	209.636	216.571	94.462	118.926	978.609	1355.34	182.103	111.008	210.775	172.735	480.226
	440.568	130.886	101.563	162.35	232.848	100.666	1053.09	221.464	248.033	383.012	1294.48	137.775	209.747	216.616	94.4937	118.932	978.778	1355.35	182.109	111.029	210.78	172.795	480.234
	440.572	131.004	101.569	162.356	232.872	100.672	1053.24	221.485	248.039	383.051	1294.53	137.834	209.782	216.622	94.702	118.955	978.806	1355.37	182.14	111.057	210.785	172.839	480.256
	440.577	131.01	101.574	162.362	232.89	100.728	1053.27	221.506	248.126	383.085	1294.81	137.863	209.827	216.627	94.7206	118.962	978.929	1355.4	182.225	111.078	210.789	172.921	480.283
	440.652	131.053	101.582	162.375	233.002	100.809	1053.3	221.51	248.132	383.208	1294.86	137.916	209.916	216.667	94.7372	118.986	979.012	1355.42	182.237	111.098	210.794	173.153	480.292
	440.657	131.074	101.633	162.382	233.164	100.848	1053.32	221.515	248.189	383.401	1294.91	137.948	209.931	216.685	94.7506	119.008	979.03	1355.44	182.269	111.113	211.24	173.175	480.324
	440.662	131.08	101.638	162.438	233.188	100.934	1053.35	221.714	248.194	383.484	1295.05	137.999	210	216.69	95.0799	119.02	979.056	1355.49	182.287	111.127	211.246	173.292	480.359
	440.668	131.086	101.656	162.443	233.43	100.975	1053.41	221.719	248.251	383.628	1295.06	138.033	210.035	216.73	95.1047	119.025	979.069	1355.52	182.296	111.133	211.251	173.356	480.369
	440.78	131.388	101.661	162.473	233.451	101.018	1053.42	221.724	248.292	383.672	1295.1	138.084	210.09	216.735	95.1239	119.351	979.135	1355.53	182.381	111.138	211.256	173.395	480.401
	440.785	131.395	101.666	162.481	233.486	101.056	1053.52	221.753	248.39	383.719	1295.12	138.116	210.104	216.764	95.2183	119.368	979.19	1355.53	182.478	111.201	211.4	173.419	480.43
	440.789	131.4	102.004	162.509	233.503	101.101	1053.54	221.758	248.455	383.781	1295.15	138.122	210.109	216.806	95.2481	119.477	979.195	1355.56	182.496	111.221	211.404	173.438	480.438
	440.794	131.405	102.009	162.514	233.545	101.171	1053.65	221.762	248.466	383.826	1295.29	138.266	210.214	216.818	95.2818	119.54	979.199	1355.8	182.502	111.646	211.409	173.459	480.501
	440.88	131.638	102.015	162.526	233.573	101.181	1053.66	221.767	248.716	383.898	1295.91	138.305	210.25	216.823	95.754	119.563	979.237	1355.82	182.575	111.693	211.766	173.478	480.535
	440.885	131.665	102.032	162.531	233.652	101.268	1053.71	221.958	248.722	383.928	1296.05	138.338	210.366	216.842	95.7687	119.687	979.255	1355.84	182.589	111.719	211.771	173.51	480.556
	440.89	132.133	102.037	162.547	233.666	101.357	1053.74	221.975	248.84	384.234	1296.07	138.481	210.491	216.847	96.009	119.707	979.584	1355.87	182.61	111.732	211.861	173.526	480.598
	440.894	132.139	102.046	162.552	233.684	101.38	1053.76	221.979	248.934	384.4	1296.14	138.487	210.514	216.867	96.243	119.715	979.639	1355.88	182.641	111.755	211.866	173.533	480.606
	440.899	132.144	102.052	162.692	233.915	101.405	1053.88	221.984	248.939	384.447	1296.2	138.586	210.531	216.872	96.2666	119.738	979.687	1356.41	182.649	111.769	211.871	173.591	480.627
	441.041	132.597	102.065	162.705	234.115	101.465	1053.92	222.093	249.099	384.484	1296.56	138.592	210.548	216.89	96.2995	119.753	979.714	1356.43	182.684	111.781	211.876	173.607	480.649
	441.045	132.604	102.071	162.71	234.205	101.48	1053.95	222.098	249.105	384.617	1296.59	138.629	210.554	216.895	96.7977	119.76	979.739	1356.45	182.703	111.787	211.881	173.913	480.666
	441.049	132.644	102.086	162.73	234.265	101.517	1053.98	222.103	249.145	384.676	1296.63	138.701	210.56	216.913	96.8134	119.975	979.767	1356.47	182.714	111.803	212.32	173.943	480.692
	441.121	133.155	102.096	162.735	234.28	101.56	1054.02	222.204	249.29	384.723	1296.75	138.707	210.631	216.919	96.8367	120.008	979.825	1356.5	182.72	111.834	212.325	174.027	480.703
	441.126	133.161	102.102	162.74	234.325	101.593	1054.24	222.208	249.392	384.859	1296.79	138.744	210.65	216.935	96.956	120.123	979.844	1356.53	182.737	111.967	212.33	174.076	480.727
	441.132	133.167	102.121	162.875	234.384	101.6	1054.25	222.212	249.493	384.917	1296.83	138.784	210.655	216.94	96.9813	120.146	979.897	1356.56	182.744	111.988	212.335	174.114	480.748
	441.224	133.197	102.125	162.881	234.566	101.67	1054.31	222.216	249.596	384.923	1297.08	138.806	210.911	216.961	97.001	120.169	980.202	1356.58	182.761	112.019	212.341	174.128	480.764
	441.228	133.205	102.13	162.895	234.866	101.704	1054.32	222.251	249.601	384.928	1297.24	138.864	210.919	216.983	97.9521	120.196	980.242	1356.85	182.772	112.037	212.488	174.162	480.791
	441.233	133.209	102.152	162.9	234.893	101.72	1054.39	222.376	249.736	385.02	1297.3	138.865	210.923	217.003	97.9676	120.225	980.273	1356.94	182.776	112.042	212.493	174.17	480.798
	441.237	133.243	102.157	162.906	234.907	101.836	1054.47	222.381	249.927	385.18	1297.34	139.037	211.031	217.016	98.0004	120.241	980.316	1356.95	182.78	112.087	212.497	174.217	480.828
	441.243	133.251	102.162	162.921	234.929	101.854	1054.5	222.386	249.973	385.219	1297.6	139.043	211.113	217.036	98.1877	120.318	980.361	1356.97	182.785	112.116	212.861	174.253	480.849
	441.255	133.255	102.189	162.927	235.001	101.938	1054.55	222.523	250.171	385.262	1297.63	139.076	211.166	217.064	98.2094	120.324	980.383	1356.98	182.793	112.142	212.866	174.259	480.881
	441.26	133.274	102.194	162.933	235.076	101.957	1054.58	222.529	250.176	385.351	1297.73	139.083	211.186	217.069	98.2433	120.35	980.504	1356.98	182.798	112.192	212.871	174.276	480.922
	441.296	133.28	102.199	162.951	235.092	102.099	1054.7	222.533	250.33	385.36	1297.77	139.149	211.286	217.22	98.2799	120.356	980.519	1357.14	182.826	112.211	212.876	174.317	480.931
	441.307	133.96	102.217	162.956	235.272	102.159	1054.75	222.548	250.463	385.366	1297.82	139.178	211.33	217.235	98.6615	120.649	980.627	1357.17	182.991	112.229	212.93	174.664	480.976
	441.426	133.967	102.222	162.988	235.296	102.189	1054.79	222.553	250.563	385.417	1297.87	139.184	211.428	217.252	98.6694	120.658	980.661	1357.3	183.071	112.253	212.935	174.691	480.985
	441.431	133.972	102.568	162.996	235.469	102.22	1054.9	222.596	250.568	385.672	1297.89	139.421	211.448	217.258	98.6895	120.674	980.767	1357.31	183.112	112.26	213.341	174.879	481.007
	441.436	134.007	102.575	163.025	235.552	102.287	1054.94	222.607	250.619	385.679	1298.34	139.428	211.515	217.283	98.7018	120.7	980.789	1357.33	183.213	112.265	213.346	174.941	481.015
	441.673	134.013	102.581	163.032	235.569	102.363	1054.95	222.612	250.677	385.781	1298.35	139.465	211.573	217.288	98.7207	120.96	980.93	1357.36	183.238	112.322	213.351	174.962	481.047
	441.678	134.073	102.66	163.037	235.632	102.466	1055.05	222.617	250.682	385.813	1298.4	139.498	211.671	217.344	98.7407	120.981	980.999	1357.38	183.283	112.342	213.42	174.985	481.055
	441.682	134.08	102.666	163.065	235.687	102.513	1055.13	222.667	250.797	385.858	1298.46	139.539	211.74	217.373	98.8637	120.989	981.043	1357.39	183.294	112.356	213.425	175.027	481.08
	441.687	134.372	102.672	163.071	235.722	102.556	1055.16	222.673	250.975	385.968	1298.51	139.581	211.795	217.39	98.8827	120.995	981.114	1357.4	183.3	112.908	213.43	175.033	481.102
	441.837	134.378	102.678	163.092	235.765	102.585	1055.18	222.677	250.98	386.03	1298.57	139.762	211.902	217.41	98.9049	121.025	981.127	1357.42	183.307	112.973	213.434	175.049	481.137
	441.842	134.383	102.734	163.098	235.8	102.63	1055.24	222.75	251.225	386.083	1298.6	139.796	211.954	217.416	99.2862	121.034	981.216	1357.44	183.312	112.995	213.474	175.124	481.145
	441.846	134.547	102.738	163.121	235.873	102.657	1055.24	222.763	251.487	386.176	1298.63	139.845	212.028	217.438	99.3982	121.075	981.223	1357.45	183.318	113.019	213.479	175.147	481.171
	441.85	134.552	102.743	163.126	235.888	102.706	1055.42	222.789	251.602	386.183	1298.67	139.853	212.078	217.468	99.4298	121.105	981.255	1357.57	183.323	113.046	214.016	175.259	481.206
	441.855	134.558	102.759	163.134	235.914	102.734	1055.45	222.794	251.607	386.188	1298.72	139.858	212.102	217.488	99.46	121.113	981.306	1357.58	183.339	113.061	214.021	175.395	481.225
	441.953	134.66	102.764	163.663	236.277	102.759	1055.48	222.817	251.687	386.231	1299.01	139.993	212.12	217.512	99.8949	121.142	981.409	1357.6	183.464	113.067	214.026	175.594	481.252
	441.958	134.666	102.801	163.671	236.293	102.811	1055.49	222.838	251.693	386.504	1299.14	140.065	212.234	217.516	99.9342	121.148	981.456	1357.6	183.547	113.088	214.565	175.717	481.26
	441.962	134.909	102.806	163.676	236.357	102.836	1055.54	222.938	251.865	386.636	1299.26	140.071	212.241	217.534	99.9981	121.153	981.554	1357.61	183.555	113.109	214.571	175.741	481.277
	442.028	134.916	102.834	163.697	236.38	102.977	1055.56	222.942	251.938	386.756	1299.34	140.128	212.245	217.564	100.143	121.163	981.681	1357.71	183.603	113.151	214.576	175.787	481.315
	442.032	134.92	102.842	163.703	236.478	103.006	1055.67	222.948	252.016	386.857	1299.36	140.155	212.294	217.587	100.166	121.168	981.705	1357.75	183.611	113.163	214.582	175.806	481.328
	442.036	134.954	102.905	163.707	236.503	103.05	1055.79	223.16	252.022	386.968	1299.48	140.185	212.326	217.592	100.471	121.395	981.849	1357.86	183.621	113.179	214.587	175.835	481.347
	442.04	134.961	102.91	163.743	236.541	103.06	1055.82	223.177	252.403	386.994	1299.5	140.192	212.468	217.616	100.48	121.415	981.89	1357.86	183.627	113.185	215.089	175.859	481.378
	442.051	134.965	102.92	163.749	236.617	103.095	1055.84	223.181	252.536	387.047	1299.54	140.215	212.509	217.644	100.494	121.655	981.895	1358.05	183.651	113.206	215.093	176.008	481.397
	442.056	135.005	102.929	163.889	236.743	103.158	1055.87	223.186	252.542	387.054	1300.12	140.476	212.527	217.655	100.52	121.682	981.9	1358.13	183.745	113.225	215.098	176.249	481.405
	442.241	135.011	102.952	163.895	236.981	103.19	1055.89	223.262	252.68	387.059	1300.18	140.526	212.532	217.676	100.797	121.699	981.971	1358.15	183.758	113.244	215.104	176.437	481.424
	442.246	135.622	102.957	163.9	237.042	103.231	1056.02	223.266	252.794	387.103	1300.21	140.532	212.537	217.727	100.819	121.72	981.992	1358.17	183.764	113.266	215.7	176.465	481.45
	442.25	135.628	102.962	163.915	237.058	103.241	1056.1	223.27	253.066	387.331	1300.27	140.571	212.691	217.739	100.835	121.765	982.042	1358.23	183.801	113.32	215.705	176.474	481.458
	442.255	135.653	102.968	163.921	237.087	103.283	1056.19	223.276	253.071	387.378	1300.33	140.577	212.765	217.808	100.854	121.796	982.112	1358.44	183.865	113.353	215.71	176.546	481.477
	442.26	135.692	102.972	163.955	237.131	103.292	1056.21	223.447	253.331	387.537	1300.37	140.61	212.844	217.828	101.041	122.024	982.186	1358.44	183.871	113.39	215.715	176.576	481.509
	442.391	135.713	102.978	163.962	237.161	103.353	1056.33	223.534	253.466	387.544	1300.8	140.617	212.868	217.843	101.05	122.056	982.195	1358.46	183.876	113.412	215.721	176.589	481.517
	442.396	135.729	103.167	164.186	237.218	103.482	1056.37	223.539	253.471	387.549	1300.86	140.696	212.904	217.849	101.07	122.107	982.311	1358.49	183.943	113.424	215.727	176.626	481.562
	442.4	135.734	103.174	164.192	237.239	103.51	1056.39	223.543	253.555	387.691	1300.89	140.778	212.96	217.878	101.403	122.116	982.426	1358.57	183.993	113.443	215.732	176.678	481.594
	442.475	135.768	103.198	164.198	237.68	103.602	1056.41	223.549	253.646	387.759	1300.94	140.919	212.985	217.896	101.426	122.151	982.553	1358.59	183.999	113.468	216.226	176.685	481.602
	442.48	135.774	103.204	164.204	237.707	103.611	1056.41	223.603	253.689	387.949	1300.99	140.925	213.079	217.911	101.531	122.159	982.576	1358.61	184.022	113.495	216.231	176.799	481.625
	442.485	135.831	103.21	164.21	237.72	103.638	1056.45	223.643	253.694	388.053	1301.06	140.957	213.111	217.924	101.545	122.166	982.6	1358.66	184.027	113.875	216.234	176.821	481.647
	442.489	135.837	103.249	164.243	237.745	103.669	1056.56	223.649	253.987	388.136	1301.09	141.021	213.119	217.947	101.571	122.2	982.617	1358.68	184.048	113.895	216.24	176.872	481.692
	442.494	135.841	103.255	164.248	237.791	103.677	1056.61	223.653	254.045	388.18	1301.27	141.051	213.123	217.974	101.977	122.236	982.699	1359.02	184.09	113.941	216.747	176.879	481.716
	442.588	135.847	103.266	164.287	237.808	103.771	1056.63	223.667	254.05	388.28	1301.33	141.056	213.404	217.992	101.992	122.253	982.731	1359.04	184.128	113.963	216.751	177.091	481.763
	442.592	136.446	103.271	164.292	237.866	103.782	1056.76	223.672	254.085	388.327	1301.44	141.107	213.439	218.017	102.006	122.26	982.77	1359.06	184.134	113.979	216.756	177.194	481.79
	442.597	136.452	103.279	164.299	237.891	103.814	1056.79	223.731	254.091	388.363	1301.48	141.298	213.462	218.034	102.021	122.33	982.802	1359.08	184.156	113.991	216.762	177.227	481.797
	442.601	136.478	103.304	164.304	237.905	103.854	1056.8	223.743	254.131	388.482	1301.58	141.467	213.469	218.041	102.035	122.433	982.851	1359.13	184.188	114.008	217.308	177.233	481.828
	442.633	136.483	103.309	164.336	237.976	103.883	1056.8	223.879	254.212	388.489	1301.63	141.473	213.474	218.06	102.144	122.463	982.867	1359.15	184.202	114.024	217.314	177.266	481.837
	442.638	136.509	103.313	164.342	238.011	103.966	1056.86	223.91	254.22	388.495	1301.75	141.528	213.608	218.083	102.466	122.481	983.037	1359.17	184.226	114.03	217.319	177.365	481.874
	442.642	136.526	103.319	164.355	238.217	104.011	1056.99	223.915	254.377	388.674	1301.75	141.534	213.635	218.103	102.478	122.493	983.102	1359.26	184.231	114.063	217.324	177.4	481.887
	442.781	136.532	103.324	164.361	238.386	104.05	1057.06	223.919	254.452	388.71	1301.86	141.648	213.659	218.124	102.504	122.499	983.132	1359.27	184.236	114.317	217.33	177.48	481.91
	442.786	136.536	103.332	164.368	238.405	104.131	1057.08	223.924	254.458	388.811	1301.87	141.654	213.762	218.129	102.516	122.543	983.29	1359.48	184.263	114.414	217.336	177.583	481.918
	442.79	136.541	103.362	164.391	238.462	104.169	1057.11	224.115	254.525	388.832	1301.93	141.731	213.77	218.156	102.531	122.631	983.303	1359.6	184.286	114.512	217.879	177.615	481.947
	442.942	137.022	103.368	164.396	238.484	104.256	1057.28	224.121	254.566	388.904	1301.94	141.753	213.777	218.162	102.55	122.659	983.342	1359.71	184.298	114.529	217.884	177.748	481.966
	442.947	137.028	103.528	164.483	238.501	104.268	1057.29	224.125	254.653	389.025	1301.94	141.788	213.879	218.182	102.566	122.681	983.377	1359.73	184.462	114.537	217.889	177.765	481.994
	442.953	137.052	103.533	164.488	238.542	104.31	1057.35	224.129	254.658	389.064	1302.01	141.926	213.897	218.204	103.151	122.873	983.411	1359.75	184.479	114.557	217.894	178.005	482.017
	442.958	137.059	103.539	164.522	238.571	104.406	1057.36	224.134	254.936	389.155	1302.55	142.083	213.92	218.225	103.163	123.004	983.417	1359.88	184.585	114.587	218.448	178.043	482.049
	442.963	137.338	103.553	164.528	238.635	104.42	1057.36	224.196	255.081	389.187	1302.58	142.122	213.926	218.259	103.192	123.033	983.421	1359.94	184.625	114.6	218.453	178.071	482.06
	443.054	137.346	103.557	164.534	238.679	104.446	1057.41	224.201	255.147	389.42	1302.63	142.128	213.931	218.264	103.401	123.058	983.533	1359.97	184.64	114.627	218.458	178.126	482.089
	443.059	137.35	103.589	164.544	238.714	104.5	1057.51	224.33	255.179	389.585	1302.74	142.179	214.139	218.289	103.431	123.067	983.55	1360	184.645	114.633	218.931	178.153	482.097
[truncated: 63,347 more rows]
