# Supplementary material for: Discharge patterning in rat olfactory bulb mitral cells in vivo
Source: Physiol Rep. 2014 Oct 3;2(10):e12021. doi: 10.14814/phy2.12021 (PMC4254087; doi:10.14814/phy2.12021)
Supplement: Figure S5 [file phy2-2-e12021-s5.xls]

## Sheet: Full haz
FULL HAZARD AVERAGE
Time (ms)	H080610-1a	H080617-2a	H080710-1	H080813-2	H080901-1	H080901-2	H080902-1	H080902-2a	H080903-1	H081013-1	H081013-2	H090722-1	H090728-1	H090818-2	H091125-3	H100318-1	H100318-2	H100318-4		mean	sd	count	sem
0	0.001538	0.007149	0.000945	4.2e-05	0.000569	0.001199	0.01695	0.002779	0.019962	0.004568	0.001688	0.000138	0.015788	0.001412	0.001051	0.002604	0.002548	0.000221		0.00450839	0.00629282	18	0.00152623
5	0.244708	0.381271	0.131365	0.265142	0.147773	0.25969	0.455587	0.11925	0.178935	0.432301	0.398118	0.079569	0.7147	0.089599	0.433237	0.117321	0.30265	0.337285		0.282694	0.167111	18	0.0405304
10	0.089158	0.051339	0.04574	0.221804	0.045404	0.045817	0.07298	0.123996	0.054261	0.038229	0.036243	0.113177	0.298191	0.096846	0.059807	0.04583	0.141501	0.152395		0.0962621	0.0709971	18	0.0172193
15	0.153579	0.119643	0.079129	0.343756	0.043574	0.041195	0.108724	0.290525	0.124329	0.103019	0.108047	0.328205	0.445575	0.294074	0.181117	0.088122	0.250174	0.282137		0.188051	0.118533	18	0.0287484
20	0.155449	0.159754	0.103565	0.32994	0.057174	0.058038	0.133406	0.319454	0.159647	0.174777	0.187791	0.350829	0.315091	0.321661	0.239508	0.123718	0.256227	0.298498		0.208029	0.0974191	18	0.0236276
25	0.133444	0.166779	0.111415	0.259621	0.05747	0.062691	0.133694	0.255911	0.150473	0.183151	0.211706	0.263126	0.159869	0.25103	0.223194	0.132484	0.180738	0.233664		0.176137	0.0646484	18	0.0156795
30	0.110427	0.148248	0.10747	0.207659	0.056194	0.06361	0.118272	0.180909	0.133408	0.162232	0.17012	0.154325	0.08558	0.16219	0.178535	0.123902	0.1247	0.16731		0.136394	0.0414282	18	0.0100478
35	0.094228	0.128923	0.093764	0.14334	0.05389	0.064663	0.111165	0.126895	0.115959	0.131451	0.138989	0.087863	0.043967	0.101003	0.135941	0.114762	0.093675	0.127929		0.106023	0.0294446	18	0.00714137
40	0.082409	0.106376	0.083342	0.103805	0.049118	0.061687	0.103411	0.095096	0.103774	0.092349	0.100202	0.046548	0.028242	0.069945	0.104785	0.101898	0.071989	0.099399		0.0835764	0.0238541	18	0.00578547
45	0.072576	0.090625	0.078622	0.076148	0.044057	0.059373	0.088481	0.081536	0.0862	0.066023	0.080543	0.029549	0.021736	0.052183	0.086179	0.091573	0.065689	0.077914		0.0693893	0.0206924	18	0.00501864
50	0.065686	0.077019	0.072627	0.063342	0.040641	0.055507	0.081721	0.075149	0.076245	0.048781	0.0526	0.023652	0.016624	0.046723	0.082258	0.084028	0.060848	0.06783		0.0606267	0.0196139	18	0.00475708
55	0.059945	0.068116	0.069207	0.052348	0.04111	0.05155	0.079144	0.059625	0.074886	0.037099	0.046893	0.024655	0.013131	0.035822	0.074771	0.076715	0.051	0.06199		0.0543337	0.0187194	18	0.00454012
60	0.056523	0.062088	0.065573	0.043997	0.036171	0.055922	0.072771	0.057551	0.069126	0.03356	0.039514	0.020137	0.009727	0.033218	0.076268	0.070276	0.051424	0.052281		0.0503404	0.0186559	18	0.00452472
65	0.051662	0.061156	0.060244	0.044124	0.036309	0.052844	0.070216	0.053011	0.061969	0.030623	0.030236	0.018103	0.00694	0.032696	0.066428	0.069736	0.043992	0.048394		0.0465935	0.0179042	18	0.0043424
70	0.050163	0.054105	0.059922	0.039474	0.035878	0.053237	0.065336	0.052151	0.060466	0.022418	0.026785	0.018323	0.006264	0.029515	0.066656	0.064586	0.042367	0.046167		0.0441007	0.0177527	18	0.00430566
75	0.046568	0.054655	0.058289	0.041907	0.031908	0.053461	0.06209	0.049258	0.058106	0.024158	0.026205	0.016936	0.00339	0.030215	0.064749	0.065039	0.037811	0.042998		0.0426524	0.0176237	18	0.00427436
80	0.043629	0.053498	0.058403	0.035202	0.036588	0.051165	0.059876	0.043043	0.059247	0.022871	0.020944	0.014652	0.002186	0.027623	0.062373	0.058629	0.031663	0.040614		0.0401226	0.0176026	18	0.00426925
85	0.045164	0.050129	0.060739	0.036059	0.038127	0.054949	0.059092	0.041781	0.045287	0.018433	0.023946	0.014751	0.001703	0.025403	0.062561	0.058568	0.030229	0.036622		0.0390857	0.0174613	18	0.00423498
90	0.043712	0.046347	0.060037	0.029652	0.031961	0.053637	0.056336	0.042986	0.055127	0.02172	0.024934	0.012684	0.00195	0.023413	0.060409	0.055462	0.031867	0.032953		0.0380659	0.017239	18	0.00418108
95	0.040371	0.049178	0.05495	0.026345	0.032146	0.048247	0.051983	0.041433	0.048967	0.01803	0.019592	0.012482	0.000732	0.025169	0.056891	0.055744	0.030169	0.02944		0.0356594	0.0165754	18	0.00402012
100	0.036163	0.04458	0.058263	0.018929	0.033296	0.053457	0.046617	0.033575	0.038311	0.019549	0.017469	0.012146	0.000977	0.025931	0.060026	0.05564	0.024358	0.027206		0.0336941	0.0169565	18	0.00411255
105	0.037412	0.043569	0.061808	0.026118	0.034189	0.052193	0.048893	0.035157	0.051777	0.016652	0.018845	0.011546	0	0.022504	0.058049	0.053801	0.023336	0.024911		0.0344867	0.0176473	18	0.0042801
110	0.034747	0.039602	0.06081	0.021306	0.031377	0.049838	0.042778	0.036294	0.055547	0.017988	0.023128	0.009916	0.000244	0.024423	0.057956	0.0508	0.025436	0.028683		0.0339374	0.0169074	18	0.00410066
115	0.033467	0.03969	0.060636	0.022279	0.034195	0.049546	0.040935	0.036176	0.048404	0.015812	0.019662	0.00887	0.000245	0.022523	0.057475	0.051533	0.023071	0.02405		0.0326983	0.0169202	18	0.00410375
120	0.032604	0.038651	0.05943	0.017576	0.035316	0.050204	0.041986	0.031532	0.046203	0.016067	0.019828	0.010748	0.000245	0.023163	0.055565	0.052177	0.022001	0.022995		0.0320162	0.0166852	18	0.00404675
125	0.031922	0.036866	0.058631	0.019479	0.031962	0.051785	0.038156	0.031766	0.062089	0.017621	0.018839	0.009436	0.000245	0.023586	0.052524	0.046822	0.021669	0.021348		0.0319303	0.0172418	18	0.00418174
130	0.029808	0.035395	0.058053	0.017165	0.034214	0.053358	0.039213	0.025786	0.041819	0.015682	0.020854	0.011099	0	0.024415	0.052126	0.046956	0.01752	0.02405		0.0304174	0.0159571	18	0.00387017
135	0.029616	0.036793	0.0628	0.014719	0.029538	0.052252	0.035954	0.0263	0.042447	0.015168	0.020334	0.008839	0.000245	0.024104	0.046491	0.046358	0.018546	0.017252		0.0293198	0.0163803	18	0.0039728
140	0.033142	0.037578	0.060488	0.019958	0.033098	0.051084	0.036809	0.027527	0.04808	0.014434	0.019772	0.010922	0	0.023083	0.046247	0.047943	0.015121	0.019342		0.0302571	0.0162871	18	0.0039502
145	0.028026	0.033252	0.056556	0.013539	0.034226	0.046208	0.038383	0.023367	0.041299	0.012486	0.015661	0.009421	0.00049	0.02418	0.046569	0.046218	0.013591	0.0179		0.027854	0.015763	18	0.00382309
150	0.025629	0.032959	0.061778	0.00856	0.031569	0.0486	0.036584	0.025368	0.042383	0.013637	0.015909	0.010193	0.000245	0.026052	0.041856	0.047232	0.016312	0.017484		0.0279083	0.0163172	18	0.00395751
155	0.026594	0.034083	0.062516	0.012106	0.034127	0.054481	0.035068	0.026772	0.039269	0.012214	0.015908	0.009195	0.000245	0.024281	0.043697	0.045372	0.014157	0.015911		0.0281109	0.0168368	18	0.00408353
160	0.026421	0.032562	0.057892	0.016948	0.03168	0.047037	0.035395	0.024843	0.061097	0.016653	0.018528	0.009975	0	0.021024	0.045422	0.043499	0.012978	0.017124		0.0288377	0.016849	18	0.00408648
165	0.025675	0.033047	0.060934	0.011273	0.033343	0.044013	0.037677	0.028015	0.0538	0.018596	0.017539	0.009935	0.000245	0.02466	0.039054	0.046226	0.015952	0.01606		0.0286691	0.0162323	18	0.00393692
170	0.024456	0.033164	0.058286	0.005988	0.031118	0.054071	0.029651	0.020405	0.045995	0.014926	0.01622	0.010036	0.000245	0.022173	0.042706	0.042978	0.014468	0.013751		0.0267021	0.0167117	18	0.00405318
175	0.024665	0.029215	0.060874	0.007231	0.030782	0.050041	0.03492	0.02083	0.042083	0.015368	0.01759	0.008275	0	0.021881	0.039374	0.042964	0.011475	0.013543		0.0261728	0.016395	18	0.00397638
180	0.026035	0.030898	0.056762	0.009112	0.03314	0.043364	0.027362	0.019607	0.042104	0.01954	0.013688	0.010655	0.000245	0.020911	0.04195	0.046494	0.009343	0.011498		0.025706	0.0156969	18	0.00380705
185	0.022562	0.033689	0.056411	0.009812	0.029992	0.04382	0.03056	0.022974	0.045864	0.013028	0.013594	0.01004	0	0.02318	0.043453	0.044619	0.0109	0.01471		0.0260671	0.0158733	18	0.00384985
190	0.023429	0.034576	0.049937	0.00618	0.031359	0.046728	0.034947	0.021773	0.056083	0.016353	0.015224	0.01428	0.00049	0.024071	0.03704	0.044828	0.009864	0.011805		0.0266093	0.0161606	18	0.00391953
195	0.022923	0.032395	0.051832	0.006846	0.03268	0.04878	0.032663	0.020925	0.050874	0.016396	0.018692	0.013137	0	0.023968	0.038094	0.04338	0.013636	0.017008		0.0269016	0.0153309	18	0.00371828
200	0.026015	0.028116	0.054859	0.008778	0.033315	0.045068	0.028398	0.0191	0.049167	0.012481	0.016651	0.010122	0.000491	0.022951	0.029497	0.039093	0.009931	0.01537		0.0249668	0.0150666	18	0.00365418
205	0.024087	0.035556	0.055404	0.00632	0.034786	0.044343	0.031988	0.022945	0.045876	0.013815	0.016631	0.012833	0	0.022396	0.041599	0.042012	0.009861	0.012994		0.0263026	0.0157687	18	0.00382447
210	0.022384	0.027709	0.048836	0.008275	0.031834	0.045856	0.034348	0.025144	0.046854	0.015203	0.020943	0.012377	0.000245	0.017885	0.038549	0.040531	0.009786	0.013386		0.0255636	0.0146114	18	0.00354378
215	0.02368	0.029675	0.04932	0.005768	0.030802	0.043513	0.03288	0.02409	0.043986	0.013739	0.018221	0.013004	0	0.020103	0.029634	0.040084	0.009709	0.014013		0.0245678	0.0140389	18	0.00340493
220	0.020345	0.028162	0.045309	0.005803	0.03375	0.04936	0.035945	0.020205	0.039373	0.012949	0.017265	0.011263	0	0.019935	0.033555	0.039206	0.009277	0.014896		0.0242554	0.0143296	18	0.00347543
225	0.020153	0.028266	0.043046	0.005837	0.033074	0.045652	0.035263	0.018848	0.036818	0.012125	0.014955	0.01478	0	0.021132	0.031605	0.038939	0.009009	0.01443		0.0235518	0.0134607	18	0.00326471
230	0.019424	0.030188	0.045498	0.009802	0.029993	0.045556	0.034762	0.022311	0.033906	0.014288	0.016511	0.013036	0.000246	0.018767	0.035854	0.040681	0.008197	0.014639		0.0240922	0.0134133	18	0.00325321
235	0.019596	0.030185	0.045785	0.004608	0.034075	0.047044	0.034766	0.02097	0.038013	0.013217	0.016448	0.013042	0.000491	0.019948	0.041499	0.034983	0.010971	0.014619		0.0244589	0.0141537	18	0.00343277
240	0.023024	0.0253	0.037349	0.009946	0.029978	0.041119	0.034105	0.02007	0.028783	0.011065	0.023619	0.012206	0.000246	0.020558	0.033306	0.040269	0.00945	0.017006		0.0231888	0.011708	18	0.0028396
245	0.020348	0.027749	0.04694	0.004008	0.032585	0.039159	0.032325	0.021583	0.04077	0.013805	0.018181	0.016274	0	0.022493	0.027295	0.040682	0.008987	0.012159		0.0236302	0.0133752	18	0.00324397
250	0.020544	0.026902	0.038869	0.006714	0.027175	0.0396	0.032374	0.022622	0.037508	0.01453	0.021758	0.013772	0	0.021477	0.029095	0.031247	0.00907	0.015279		0.0226964	0.0113156	18	0.00274443
255	0.021437	0.026594	0.033196	0.007438	0.031948	0.044462	0.030286	0.017103	0.051096	0.012587	0.014172	0.013262	0	0.022394	0.038132	0.034004	0.009903	0.013254		0.0234038	0.0137277	18	0.00332945
260	0.021433	0.027539	0.035959	0.003401	0.030233	0.036832	0.035608	0.021496	0.037435	0.014114	0.01512	0.014329	0.000246	0.016743	0.029476	0.031574	0.01057	0.013177		0.0219603	0.011653	18	0.00282627
265	0.018407	0.032322	0.036293	0.005465	0.032362	0.040427	0.037296	0.020468	0.05022	0.013763	0.013461	0.014897	0	0.019348	0.033273	0.038648	0.009534	0.013352		0.0238631	0.0139978	18	0.00339496
270	0.022069	0.028116	0.02336	0.002744	0.024633	0.038034	0.032466	0.020595	0.036976	0.014234	0.017087	0.012011	0.000246	0.016655	0.030214	0.035427	0.007695	0.014318		0.0209378	0.0113422	18	0.0027509
275	0.017921	0.024217	0.034619	0.007582	0.026009	0.038584	0.038019	0.016668	0.042504	0.013871	0.014273	0.01401	0	0.015738	0.024987	0.032471	0.010285	0.015323		0.0215045	0.011867	18	0.00287817
280	0.019908	0.025541	0.031783	0.006944	0.027218	0.041604	0.032346	0.021068	0.035833	0.014066	0.015271	0.017221	0.000246	0.021366	0.028152	0.031941	0.01118	0.016368		0.0221142	0.0106827	18	0.00259094
285	0.020312	0.028689	0.029774	0.006993	0.030096	0.050122	0.039094	0.017962	0.034915	0.014851	0.017913	0.014648	0.000492	0.019082	0.024426	0.02942	0.012902	0.016641		0.0226851	0.0119358	18	0.00289487
290	0.021533	0.031584	0.029509	0.00563	0.029119	0.041387	0.035243	0.020593	0.024776	0.013888	0.019057	0.01759	0	0.01818	0.029035	0.031779	0.009437	0.018603		0.0220524	0.0106687	18	0.00258755
295	0.018063	0.021032	0.027569	0.009209	0.024102	0.036995	0.033716	0.021364	0.032414	0.016497	0.016929	0.013552	0	0.02137	0.021674	0.033845	0.009934	0.020953		0.0210677	0.00960901	18	0.00233053
300	0.016737	0.028194	0.027107	0.007147	0.026706	0.037235	0.037802	0.017364	0.045685	0.015545	0.021034	0.013738	0	0.018917	0.027753	0.030565	0.010856	0.017907		0.0222384	0.0115043	18	0.0027902
305	0.019271	0.02763	0.020202	0.007921	0.028624	0.035069	0.039793	0.016624	0.035123	0.011126	0.017588	0.017181	0	0.012554	0.029267	0.028552	0.013057	0.019417		0.0210555	0.0104978	18	0.00254609
310	0.019794	0.025567	0.029313	0.010168	0.023395	0.035092	0.036193	0.019393	0.036374	0.015652	0.016583	0.016241	0	0.01353	0.021241	0.03162	0.012386	0.020408		0.021275	0.00981126	18	0.00237958
315	0.019313	0.023913	0.024366	0.010274	0.020551	0.039607	0.033742	0.017241	0.029601	0.012385	0.013739	0.015036	0	0.017584	0.02322	0.028339	0.01126	0.02207		0.0201245	0.00936445	18	0.00227121
320	0.020144	0.024498	0.018566	0.005921	0.024141	0.036514	0.031548	0.019387	0.036053	0.013186	0.018914	0.012708	0.000738	0.014804	0.023771	0.027398	0.01398	0.020037		0.0201282	0.00941064	18	0.00228241
325	0.023303	0.021452	0.024048	0.008946	0.022795	0.036503	0.034322	0.014143	0.028713	0.01402	0.017893	0.016975	0	0.017883	0.02277	0.033642	0.015276	0.016589		0.0205152	0.00915192	18	0.00221967
330	0.018708	0.02317	0.021771	0.007514	0.021006	0.042978	0.031944	0.025404	0.017648	0.015217	0.018219	0.013532	0.000493	0.017625	0.022492	0.025702	0.016628	0.021125		0.0200653	0.00901789	18	0.00218716
335	0.020177	0.024676	0.02225	0.006814	0.024505	0.043379	0.028668	0.019791	0.030077	0.014439	0.01234	0.013496	0.000246	0.020016	0.016393	0.028633	0.013283	0.024595		0.0202099	0.00976045	18	0.00236726
340	0.022215	0.0253	0.021262	0.006096	0.028951	0.035833	0.026969	0.018195	0.021625	0.015337	0.014426	0.016841	0.000246	0.018307	0.016661	0.027161	0.01392	0.020749		0.0194497	0.00827314	18	0.00200653
345	0.022056	0.022264	0.016133	0.005366	0.025151	0.02981	0.027074	0.019754	0.012589	0.010014	0.018077	0.014603	0.001233	0.018341	0.019509	0.027237	0.011096	0.023993		0.0180167	0.00778682	18	0.00188858
350	0.021364	0.024826	0.024159	0.005391	0.02177	0.040851	0.035891	0.021397	0.025642	0.013972	0.019918	0.013422	0.001728	0.016802	0.030409	0.0287	0.014982	0.024223		0.0214137	0.00968583	18	0.00234916
355	0.019926	0.018781	0.021038	0.008536	0.024126	0.031129	0.030946	0.020167	0.036285	0.016671	0.017764	0.016438	0.00297	0.018686	0.023216	0.023797	0.014731	0.024459		0.020537	0.00785024	18	0.00190396
360	0.024755	0.024512	0.021485	0.007039	0.027414	0.034869	0.03697	0.019717	0.020409	0.010794	0.012892	0.021049	0.00273	0.017741	0.018241	0.025112	0.013498	0.027342		0.0203649	0.00887887	18	0.00215344
365	0.021753	0.023294	0.023627	0.00709	0.019115	0.033315	0.033896	0.023648	0.034908	0.013102	0.021482	0.018056	0.003236	0.016736	0.014843	0.024624	0.016142	0.02655		0.0208565	0.00853462	18	0.00206995
370	0.024275	0.020094	0.01514	0.010324	0.019082	0.032498	0.032779	0.019246	0.036129	0.015505	0.016572	0.012642	0.004999	0.016353	0.02076	0.027962	0.017657	0.029678		0.0206497	0.00838956	18	0.00203477
375	0.020698	0.022805	0.018238	0.006408	0.026418	0.038632	0.030695	0.016411	0.02619	0.014242	0.014114	0.015078	0.005527	0.019699	0.022181	0.023593	0.018742	0.025231		0.0202723	0.00803297	18	0.00194828
380	0.018234	0.023728	0.020922	0.004836	0.01705	0.034952	0.039087	0.021822	0.030667	0.018279	0.015982	0.013257	0.011903	0.014868	0.021665	0.026599	0.015981	0.030111		0.0211079	0.00861113	18	0.00208851
385	0.022518	0.025112	0.019575	0.012181	0.02033	0.029754	0.027811	0.021835	0.011811	0.014715	0.013427	0.014475	0.009216	0.013681	0.020113	0.027334	0.019144	0.023641		0.0192596	0.00611789	18	0.00148381
390	0.022229	0.020812	0.013877	0.008208	0.022935	0.029561	0.027734	0.020851	0.028082	0.012565	0.018745	0.013631	0.01398	0.014228	0.01848	0.032414	0.015484	0.03001		0.0202126	0.00707618	18	0.00171622
395	0.025421	0.02041	0.01592	0.005788	0.018119	0.030466	0.029438	0.021798	0.016411	0.014725	0.015606	0.017031	0.016554	0.014071	0.017774	0.02904	0.017912	0.025424		0.0195504	0.00635352	18	0.00154095
400	0.02651	0.019981	0.01618	0.003323	0.022544	0.027881	0.025684	0.023303	0.0125	0.011701	0.012902	0.01433	0.018985	0.013536	0.025628	0.020767	0.01796	0.033638		0.0192974	0.00731998	18	0.00177536
405	0.024614	0.029162	0.020274	0.005006	0.02306	0.029897	0.019707	0.016545	0.012641	0.014301	0.018464	0.011234	0.0268	0.01858	0.019669	0.021211	0.019705	0.030404		0.0200708	0.00674481	18	0.00163586
410	0.021439	0.028682	0.01874	0.00587	0.017423	0.028319	0.031747	0.021071	0.008529	0.01451	0.016363	0.01164	0.036373	0.01512	0.018946	0.026424	0.022418	0.027838		0.0206362	0.00816298	18	0.00197981
415	0.023504	0.025792	0.019096	0.010988	0.021602	0.040728	0.034828	0.017728	0.034693	0.0143	0.017261	0.010932	0.035969	0.013809	0.020449	0.020308	0.024716	0.030174		0.0231598	0.00895372	18	0.0021716
420	0.020803	0.021706	0.014063	0.011967	0.016645	0.031707	0.031881	0.026349	0.049725	0.009796	0.017564	0.010198	0.037308	0.012439	0.017379	0.025706	0.0226	0.025262		0.0223943	0.0104325	18	0.00253026
425	0.021961	0.017817	0.019057	0.010377	0.017428	0.046655	0.03727	0.014582	0.009368	0.013786	0.011466	0.012315	0.048072	0.015765	0.016494	0.023317	0.026554	0.037981		0.0222369	0.0122134	18	0.00296217
430	0.027577	0.02458	0.010371	0.008731	0.018247	0.024234	0.034233	0.025146	0.028573	0.0131	0.012893	0.01218	0.053888	0.012396	0.019187	0.020209	0.02728	0.040048		0.0229374	0.0115998	18	0.00281337
435	0.021084	0.0186	0.015394	0.004398	0.02015	0.033728	0.034259	0.028174	0.009732	0.014162	0.01175	0.013805	0.05194	0.014992	0.012188	0.014777	0.031348	0.030418		0.0211611	0.0116794	18	0.00283267
440	0.026151	0.02257	0.013497	0.006187	0.015786	0.028741	0.016441	0.022894	0.019705	0.013012	0.014537	0.009215	0.061614	0.013982	0.01856	0.020397	0.031335	0.039963		0.0219215	0.0128762	18	0.00312293
445	0.025535	0.022032	0.012231	0.008902	0.02414	0.037523	0.016715	0.025292	0.010025	0.012726	0.013407	0.011411	0.065246	0.012923	0.016373	0.02248	0.033761	0.044831		0.0230863	0.0145562	18	0.0035304
450	0.024852	0.020361	0.012384	0.009886	0.019195	0.030719	0.035459	0.02148	0	0.01289	0.01359	0.010018	0.064609	0.010972	0.019218	0.025261	0.03275	0.038211		0.0223253	0.0146098	18	0.0035434
455	0.024376	0.018578	0.016256	0.011808	0.022386	0.02836	0.022701	0.023239	0.020331	0.016817	0.012395	0.011659	0.075102	0.014095	0.013033	0.021266	0.031595	0.042512		0.0236949	0.015049	18	0.00364993
460	0.028682	0.027376	0.021821	0.006419	0.018866	0.034409	0.042917	0.019144	0.026016	0.013282	0.011851	0.008682	0.078695	0.012121	0.011875	0.015823	0.031458	0.042945		0.0251323	0.0173247	18	0.00420186
465	0.021935	0.023507	0.014568	0.00646	0.010447	0.03924	0.024258	0.028374	0.01593	0.012008	0.014832	0.008757	0.102011	0.01315	0.016056	0.018479	0.035695	0.046402		0.0251172	0.0220625	18	0.00535093
470	0.024214	0.022895	0.019495	0.006503	0.017653	0.033333	0.031862	0.022186	0.005376	0.012159	0.015057	0.008519	0.096287	0.014664	0.017688	0.023108	0.042882	0.039885		0.0252092	0.0206692	18	0.00501301
475	0.028483	0.01979	0.016674	0.004669	0.019785	0.024777	0.017058	0.024118	0.021769	0.021241	0.012361	0.008592	0.102484	0.011261	0.019401	0.012397	0.043918	0.04901		0.0254327	0.0222027	18	0.00538494
480	0.026481	0.0239	0.010474	0.004694	0.017715	0.019517	0.036424	0.020317	0.01108	0.011563	0.011035	0.007379	0.101268	0.010469	0.009839	0.022046	0.041367	0.060356		0.0247736	0.0236714	18	0.00574116
485	0.031419	0.023221	0.01468	0.007552	0.015536	0.013901	0.025576	0.019983	0.016854	0.009657	0.011907	0.003873	0.094304	0.011507	0.015659	0.018007	0.041243	0.055767		0.0239248	0.0215898	18	0.00523628
490	0.026084	0.019879	0.016568	0.005704	0.013239	0.030412	0.018481	0.02116	0.005682	0.011814	0.017356	0.01072	0.106913	0.011643	0.021767	0.015042	0.047003	0.057097		0.0253647	0.0242715	18	0.00588671
495	0.02747	0.018961	0.015997	0.007655	0.019215	0.029243	0.021981	0.020846	0.011461	0.01091	0.011482	0.010177	0.102197	0.013674	0.013301	0.013937	0.048275	0.060552		0.0254074	0.0235599	18	0.00571412
500	0.022968	0.02743	0.020571	0.012562	0.018936	0.027959	0.024091	0.029245	0.00578	0.011558	0.012406	0.006957	0.106913	0.014344	0.022553	0.012106	0.049075	0.05998		0.0269686	0.0242681	18	0.00588587
505	0.030358	0.02333	0.02454	0.008791	0.017956	0.033242	0.024702	0.022737	0	0.013296	0.014138	0.006002	0.086852	0.010171	0.009172	0.018419	0.041799	0.054306		0.0244339	0.0204835	18	0.00496799
510	0.027949	0.01823	0.015208	0.00886	0.010803	0.013631	0.021912	0.026622	0.005814	0.013468	0.01434	0.004358	0.067951	0.012733	0.018588	0.024378	0.047834	0.075044		0.0237624	0.0200436	18	0.00486129
515	0.028377	0.019294	0.01453	0.00895	0.010237	0.034855	0.029354	0.020465	0.01173	0.011464	0.01699	0.007416	0.07291	0.00991	0.009439	0.019234	0.047067	0.067476		0.0244277	0.0196771	18	0.00477239
520	0.030388	0.032968	0.025911	0.014076	0.020774	0.021498	0.019507	0.027051	0.005917	0.00938	0.011496	0.007472	0.084936	0.01605	0.007929	0.01815	0.040806	0.057864		0.0251207	0.019875	18	0.00482041
525	0.033374	0.024893	0.023709	0.012228	0.010561	0.017091	0.034569	0.025088	0.01194	0.015628	0.014138	0.009584	0.063877	0.011703	0.006392	0.011059	0.052892	0.066006		0.0247073	0.0186269	18	0.00451768
530	0.030313	0.022419	0.032191	0.016532	0.016407	0.024927	0.014947	0.0211	0.024281	0.011317	0.018582	0.007252	0.077281	0.013914	0.009665	0.014929	0.048535	0.059168		0.0257644	0.0184645	18	0.00447831
535	0.022189	0.02453	0.022068	0.015749	0.015942	0.025544	0.02476	0.026293	0.012384	0.010304	0.01894	0.007656	0.058422	0.010962	0.009759	0.014395	0.03731	0.05768		0.0230493	0.0147706	18	0.00358241
540	0.026224	0.021876	0.024637	0.011716	0.018432	0.03147	0.009705	0.018258	0	0.010992	0.014889	0.009121	0.086942	0.006321	0.004918	0.016923	0.042701	0.059324		0.0230249	0.0214247	18	0.00519626
545	0.023299	0.014863	0.022071	0.012937	0.014998	0.016173	0.019678	0.027496	0.00625	0.015817	0.014226	0.010629	0.045513	0.011685	0.013221	0.012502	0.046249	0.065088		0.0218164	0.0153391	18	0.00372028
550	0.028501	0.023545	0.025845	0.012011	0.015988	0.013691	0.022105	0.020134	0.018988	0.010696	0.018972	0.011823	0.052384	0.008589	0.015081	0.016644	0.052841	0.063315		0.0239529	0.0158792	18	0.00385127
555	0.031254	0.032846	0.016507	0.015493	0.013923	0.04499	0.020513	0.020545	0.00641	0.016856	0.012861	0.011237	0.065086	0.007035	0.011888	0.019354	0.043871	0.078815		0.0260824	0.0202029	18	0.00489992
560	0.028303	0.023135	0.016795	0.018002	0.011754	0.017451	0.02304	0.025216	0.006452	0.00854	0.015829	0.00732	0.020248	0.007084	0.013761	0.011476	0.04399	0.063646		0.0201134	0.0142576	18	0.00345798
565	0.034227	0.02001	0.021676	0.021795	0.01908	0.041786	0.025771	0.018268	0.006494	0.017912	0.013237	0.01628	0.023236	0.012648	0.015719	0.01328	0.044013	0.052542		0.0232208	0.0122317	18	0.00296663
570	0.031215	0.024168	0.022159	0.021106	0.021088	0.018529	0.008762	0.020799	0.013115	0.017607	0.009567	0.01013	0.031889	0.012814	0.014178	0.018545	0.045012	0.063596		0.0224599	0.0136877	18	0.00331975
575	0.023004	0.020921	0.017846	0.017936	0.014877	0.018888	0.042557	0.017884	0.013289	0.010852	0.016458	0.009473	0.038473	0.010712	0.005373	0.010271	0.044916	0.079547		0.0229598	0.0180794	18	0.00438491
580	0.025207	0.018438	0.013298	0.014577	0.016784	0.00638	0.013857	0.017064	0.020271	0.009675	0.007848	0.012634	0.011308	0.011974	0.016265	0.015596	0.043597	0.060774		0.0186415	0.0133155	18	0.00322947
585	0.034974	0.027761	0.018411	0.021023	0.013642	0.045683	0.021111	0.0267	0.013746	0.009115	0.017871	0.014749	0.017192	0.009222	0.020265	0.018503	0.045636	0.085295		0.0256055	0.0183196	18	0.00444315
590	0.02974	0.021361	0.013731	0.018933	0.012962	0.01009	0.002381	0.021425	0.020931	0.013151	0.017179	0.013785	0.023384	0.008724	0.018759	0.019763	0.041587	0.060214		0.02045	0.0130867	18	0.00317398
595	0.022763	0.019737	0.015192	0.018002	0.014014	0.013617	0.019231	0.021891	0	0.01535	0.014376	0.013574	0.008929	0.008213	0.01337	0.013704	0.060359	0.041092		0.018523	0.0132613	18	0.00321634
600	0.022058	0.019062	0.016731	0.026266	0.013321	0.010309	0.012207	0.01239	0	0.016271	0.009358	0.017836	0.009009	0.008873	0.01354	0.014824	0.04061	0.050758		0.0174124	0.0119003	18	0.00288626
605	0.030808	0.015092	0.020977	0.028351	0.014402	0.02098	0.009883	0.015055	0.021379	0.013772	0.01578	0.018578	0.006042	0.005365	0.001953	0.013159	0.03658	0.066117		0.0196818	0.0145775	18	0.00353557
610	0.029156	0.010918	0.018728	0.020759	0.013696	0.007105	0.012488	0.021717	0.007246	0.016069	0.014952	0.022324	0	0.006595	0.011788	0.015257	0.029118	0.052738		0.0172586	0.0117127	18	0.00284074
615	0.024645	0.016602	0.01908	0.025489	0.015746	0.028793	0.010095	0.009098	0	0.014188	0.014102	0.015897	0.009137	0.008455	0.005948	0.008685	0.042218	0.036719		0.0169387	0.0109629	18	0.00265888
620	0.021123	0.019154	0.012471	0.040937	0.01316	0.033488	0.007653	0.018404	0.007299	0.014397	0.029885	0.014834	0.003067	0.012815	0.009996	0.014648	0.034518	0.02855		0.0186888	0.0106214	18	0.00257607
625	0.022994	0.016062	0.00981	0.028797	0.01429	0.019128	0.023264	0.017418	0.01476	0.01314	0.020457	0.019078	0	0.011736	0.008065	0.008882	0.040665	0.044416		0.0184979	0.0109782	18	0.00266262
630	0.025699	0.013978	0.019897	0.03282	0.009648	0.019517	0.007888	0.019106	0.014981	0.018531	0.023216	0.027218	0.006163	0.013134	0.01222	0.016006	0.035552	0.046427		0.0201112	0.0103835	18	0.00251838
635	0.022683	0.016547	0.007203	0.016024	0.012684	0.015889	0.01061	0.005534	0.007576	0.012808	0.024961	0.019521	0	0.006318	0.006173	0.017288	0.035081	0.032289		0.0149549	0.00940439	18	0.0022809
640	0.025469	0.007187	0.014567	0.031169	0.01682	0.012097	0.008043	0.018182	0.015326	0.016044	0.014574	0.025176	0.003096	0.01019	0.002066	0.010315	0.036338	0.067594		0.0185696	0.0152501	18	0.0036987
645	0.024585	0.014521	0.00737	0.028753	0.012055	0.004065	0.008101	0.019954	0.007752	0.016307	0.018516	0.02042	0	0.007715	0.020847	0.011472	0.030092	0.029693		0.0156788	0.00906154	18	0.00219775
650	0.020445	0.009801	0.010401	0.033131	0.008119	0.020526	0.010907	0.01889	0.015687	0.011026	0.0214	0.028888	0	0.012986	0.019159	0.017975	0.030995	0.061938		0.0195708	0.0135138	18	0.00327758
655	0.02087	0.011143	0.010517	0.025162	0.019537	0.016754	0.013805	0.016266	0.007937	0.015152	0.016685	0.025598	0.009336	0.013155	0.004315	0.020477	0.036073	0.039089		0.0178817	0.00913616	18	0.00221584
660	0.018836	0.018834	0.010627	0.031371	0.009395	0.008493	0.005571	0.008998	0.008	0.014576	0.018287	0.033719	0	0.01333	0.013048	0.013168	0.031042	0.013468		0.0150424	0.0091402	18	0.00221682
665	0.024255	0.008924	0.00613	0.042072	0.012657	0.004274	0.00561	0.012117	0	0.010663	0.0213	0.03104	0	0.018275	0.011004	0.012222	0.02993	0.027446		0.0154399	0.0116964	18	0.00283678
670	0.020535	0.012885	0.00462	0.029804	0.009606	0.004292	0.005642	0.013806	0.008065	0.015782	0.021775	0.032034	0.003135	0.013068	0.015595	0.010115	0.015332	0.035414		0.0150836	0.00959465	18	0.00232704
675	0.01657	0.009123	0.001546	0.034886	0.014037	0.012969	0	0.009319	0.00813	0.010953	0.025077	0.024879	0	0.009047	0.013575	0.014791	0.017823	0.007246		0.0127762	0.00901012	18	0.00218527
680	0.015951	0.010525	0.006204	0.049116	0.015339	0.026472	0.008523	0.020473	0	0.017914	0.015644	0.035138	0	0.014062	0.013767	0.021979	0.022713	0.036987		0.0183782	0.0126465	18	0.00306723
685	0.010787	0.006637	0.00781	0.026703	0.005543	0.018059	0.01147	0.007995	0.008197	0.021766	0.010095	0.028931	0	0.00783	0.006961	0.015346	0.020861	0.007576		0.0123648	0.00786836	18	0.00190836
690	0.012732	0.009367	0.003142	0.05076	0.010045	0.01837	0.005789	0.006446	0	0.014201	0.017529	0.030439	0	0.012937	0.014052	0.013178	0.00944	0.015326		0.0135418	0.0117494	18	0.00284964
695	0.01197	0.009454	0.011061	0.028883	0.012417	0.023453	0.017553	0.016282	0.008264	0.013496	0.01485	0.028744	0	0.019699	0.007109	0.010911	0.009535	0		0.0135378	0.00809316	18	0.00196288
700	0.021518	0.00681	0.009585	0.034768	0.01602	0	0.008902	0.008245	0.016737	0.014598	0.021153	0.030281	0	0.017115	0.002381	0.0135	0.012042	0		0.0129808	0.0098947	18	0.00239982
705	0.019098	0.002738	0.004831	0.033423	0.011602	0.009547	0	0.009989	0.008475	0.021351	0.018493	0.031223	0	0.011328	0.004779	0.004958	0.019554	0.023378		0.0130426	0.0100745	18	0.00244342
710	0.01849	0.004121	0.004852	0.03999	0.010569	0.014493	0.002985	0.013462	0	0.013239	0.017271	0.031506	0.003145	0.013759	0.007206	0.009983	0.014932	0.015937		0.0131078	0.0099846	18	0.00242162
715	0.012854	0.005519	0.008135	0.047317	0.010676	0.019633	0.012003	0.008509	0	0.01149	0.007959	0.028787	0	0.013174	0.01702	0.008824	0.010082	0.008065		0.0127804	0.0108693	18	0.0026362
720	0.009	0.008337	0.003276	0.034844	0.003589	0	0.009119	0.006864	0	0.017475	0.0016	0.025037	0	0.013351	0.014797	0.008901	0.007634	0		0.00910133	0.00938387	18	0.00227592
725	0.011114	0.012629	0.008229	0.023935	0.013253	0.019975	0.003058	0.003448	0.017168	0.019773	0.022629	0.038327	0	0.010334	0.002494	0.005123	0.010263	0		0.0123196	0.00999688	18	0.0024246
730	0.011237	0.005668	0.00997	0.033859	0.009753	0.020435	0.009221	0.005196	0	0.015095	0.018163	0.026704	0.003155	0.012855	0.01255	0.00515	0.018209	0		0.0120678	0.00897466	18	0.00217667
735	0.013437	0.004274	0.003347	0.018988	0.009851	0.015625	0.015557	0.008714	0	0.016352	0.011734	0.017382	0	0.011394	0.007608	0.010376	0.007916	0		0.00958639	0.00613937	18	0.00148902
740	0.011511	0.005727	0.003359	0.025902	0.014952	0.005263	0.006289	0.005269	0.008696	0.015587	0.017001	0.024483	0	0.005747	0.015392	0.00523	0.005312	0		0.00976222	0.00760493	18	0.00184447
745	0.005281	0.002876	0.015234	0.040072	0.012638	0.01593	0	0.001764	0	0.016895	0.012069	0.026871	0	0.009097	0.007786	0.009214	0.002667	0.016327		0.0108178	0.0104015	18	0.00252273
750	0.009577	0.002884	0.005134	0.020691	0.007661	0.027088	0.003165	0.007083	0	0.017187	0.01751	0.027599	0	0.009184	0.010485	0.01331	0.002674	0		0.0100684	0.00882746	18	0.00214097
755	0.010747	0.002892	0.013814	0.024686	0.010309	0.050731	0	0.005344	0.008772	0.011996	0.014232	0.021925	0	0.003363	0.00793	0.012126	0.008057	0		0.0114958	0.0119903	18	0.00290808
760	0.010866	0.00581	0.001742	0.010779	0.016967	0.005814	0.003175	0.007172	0.00885	0.013251	0.014437	0.017714	0	0.005064	0.007993	0.002719	0.002703	0.008264		0.00796222	0.0052117	18	0.00126402
765	0.00438	0	0.006996	0.032982	0.010598	0.01173	0	0.005412	0.017938	0.014558	0.010966	0.024745	0	0.004239	0.005369	0.010942	0	0		0.00893639	0.00917309	18	0.0022248
770	0.014366	0.002918	0.005282	0.034151	0.014747	0.017858	0.009585	0.010909	0	0.015917	0.009239	0.019471	0	0.007674	0.013536	0.004136	0	0		0.00998828	0.00887036	18	0.00215138
775	0.012318	0.001462	0.008862	0.019441	0.016336	0	0.003215	0.007343	0.009091	0.013846	0.009321	0.025878	0	0.002572	0.008219	0.009711	0.005427	0		0.00850233	0.00715006	18	0.00173414
780	0.009056	0	0.005354	0.015889	0.009663	0.006024	0.003226	0.001845	0	0.008169	0.001876	0.020383	0	0.004301	0.002755	0.014023	0.002725	0.016737		0.00677922	0.006303	18	0.0015287
785	0.007991	0.00293	0.007181	0.028374	0.008359	0.006061	0.003236	0.01486	0	0.011788	0.011317	0.018713	0	0.006053	0.005533	0.014235	0.005472	0		0.00845017	0.00727095	18	0.00176346
790	0.006903	0.001468	0.001805	0.016615	0.005614	0.006098	0.009761	0.007522	0	0.009531	0.007623	0.008438	0	0.005215	0.008349	0.007203	0.002747	0		0.00582733	0.00430406	18	0.00104389
795	0.009279	0.002943	0.00362	0.016896	0.01844	0	0	0.003784	0	0.008415	0.007674	0.013857	0	0.00262	0.008419	0.005799	0.008287	0		0.00611294	0.00582506	18	0.00141278
800	0.007012	0.004429	0	0.025901	0.011517	0.02473	0.006568	0.0057	0	0.020722	0.007741	0.011879	0	0.007015	0.01134	0.007295	0.008357	0		0.00890033	0.00791462	18	0.00191958
805	0.005889	0.001481	0.003633	0.026531	0.013128	0.012618	0.006612	0.005736	0	0.011156	0.007801	0.008732	0	0.003528	0.005722	0.008828	0	0		0.00674417	0.0065445	18	0.00158727
810	0.004734	0	0	0.041142	0.010335	0.01919	0	0.007696	0.009174	0.013802	0.00589	0.009914	0	0.007093	0	0.001479	0	0.008475		0.007718	0.0100268	18	0.00243185
815	0.005951	0	0.010972	0.018913	0.01194	0.006494	0	0.001934	0	0.011442	0.009893	0.004441	0	0.005353	0.002874	0.008918	0	0		0.00550694	0.00553629	18	0.00134275
820	0.007189	0.004458	0.001842	0.019278	0.010565	0.013072	0.003322	0.005825	0	0.014159	0.005988	0.013424	0	0.003585	0.005772	0.010504	0.002801	0		0.00676578	0.00558872	18	0.00135546
825	0.009656	0.004478	0.001845	0.024535	0.006091	0	0.003333	0.007816	0	0.007816	0.00602	0.005656	0	0.003598	0.002899	0.006054	0	0		0.00498872	0.00577677	18	0.00140107
830	0.006089	0.001497	0.005556	0.025203	0.009205	0.006623	0.0067	0.009858	0	0.013155	0.008081	0.009108	0	0.004515	0.008738	0.01068	0	0		0.00694489	0.00613567	18	0.00148812
835	0.008584	0.003001	0.005583	0.036381	0.012406	0.006667	0.006745	0.001984	0	0.011988	0.010192	0.004586	0	0.001812	0.005874	0.012334	0	0		0.00711872	0.00851155	18	0.00206435
840	0.01114	0	0.007487	0.021448	0.007832	0.006711	0.00339	0.003976	0	0.014849	0.014437	0.006922	0	0.003634	0.005908	0.01406	0.005626	0.008547		0.00755372	0.00581137	18	0.00140946
845	0.004997	0.001504	0.00377	0.005435	0.011064	0.013559	0.003401	0.006	0	0.010942	0.016745	0.00348	0	0.007303	0.002967	0.009499	0.008499	0.008621		0.00654367	0.00463499	18	0.00112415
850	0.002508	0.001506	0.003784	0.010959	0.006377	0.013746	0.006838	0.00402	0.018605	0.012454	0.014907	0.008159	0	0.003674	0.002976	0.004785	0.002849	0		0.00656372	0.00544185	18	0.00131984
855	0.011351	0.003019	0.007605	0	0.006421	0.028022	0.006885	0.006057	0	0.011207	0.002151	0.00823	0	0.001842	0.002985	0.01448	0	0		0.00612528	0.00707496	18	0.00171593
860	0.006365	0.001513	0.003828	0.005525	0.009706	0.021583	0.00346	0.002028	0	0.012756	0.004315	0.007112	0	0.000923	0.009009	0.003249	0	0.008696		0.00555933	0.0054659	18	0.00132567
865	0.006407	0.006072	0.00963	0.005556	0.004894	0	0	0.006106	0	0.007159	0.006503	0.003574	0	0.004623	0.003021	0.006528	0	0		0.00389294	0.00315666	18	0.000765602
870	0.010333	0	0.001938	0.005587	0.00656	0	0.006957	0.010259	0	0.015919	0.008729	0.007186	0	0.003713	0	0.009866	0.008588	0		0.00531306	0.00482904	18	0.00117122
875	0.002602	0.003049	0.005833	0	0.019909	0.014652	0.007005	0.002066	0.009434	0.005854	0.004396	0.002408	0	0.000931	0.009109	0.013314	0	0.008772		0.00607411	0.00561938	18	0.0013629
880	0.007845	0	0.005867	0.005618	0.008423	0.022389	0.010588	0.008303	0	0.007368	0.002208	0.003623	0	0.001865	0.006126	0.006723	0.002882	0.00885		0.00603767	0.00525664	18	0.00127492
885	0.00263	0.001529	0.007878	0.00565	0.006788	0.015209	0	0	0	0.008915	0.013329	0.003635	0	0.006548	0.003077	0.006771	0	0		0.00455328	0.00470289	18	0.00114062
890	0.001318	0	0.011932	0.011396	0.005128	0.007692	0.017883	0.008373	0.019048	0.010502	0.008994	0.006087	0	0.003764	0.003086	0.005111	0	0.008929		0.00718017	0.00564627	18	0.00136942
895	0.005286	0	0.002004	0.005747	0.01379	0.007752	0.010909	0.004211	0	0.009089	0.002262	0.006126	0	0.00662	0.009317	0.015458	0.005789	0		0.00579778	0.0046984	18	0.00113953
900	0.010651	0.001531	0.006036	0.00578	0.010474	0.015687	0.003663	0.008479	0	0.009177	0.006818	0	0	0.002851	0.012549	0.008705	0	0		0.00568894	0.00494831	18	0.00120014
905	0.010756	0.001534	0.006069	0.005814	0.008812	0.007937	0.007367	0.006406	0.009709	0.007709	0.009159	0.003695	0	0.00477	0.003165	0.008784	0.002907	0		0.00581072	0.00331209	18	0.0008033
910	0.005431	0.001536	0.008151	0	0.016043	0.016	0	0.004296	0.009804	0.014024	0	0.003708	0	0.006714	0.003175	0.003534	0.002915	0		0.00529617	0.00546606	18	0.00132572
915	0.015067	0.003079	0	0.005848	0.014487	0	0.014884	0.004315	0.009901	0.003145	0	0.003722	0	0.003859	0	0.007108	0	0		0.00474528	0.0054373	18	0.00131874
920	0.006933	0	0.004098	0	0.009141	0.024591	0.007533	0.008682	0.01	0.003157	0.006923	0.003736	0	0.004843	0.009585	0.010756	0	0.0181		0.00711544	0.00643706	18	0.00156122
925	0.001393	0.003089	0.002058	0	0.005545	0.008333	0.015209	0.008758	0	0.011119	0.00464	0.005002	0	0.002918	0.012914	0.009055	0	0		0.00500183	0.00485708	18	0.00117801
930	0.00419	0	0.002062	0.005882	0.003714	0.008403	0.003846	0.00884	0	0.006413	0.007004	0.005027	0.003165	0.004881	0.013083	0.016494	0	0		0.00516689	0.00450958	18	0.00109373
935	0.009837	0	0	0	0.005597	0	0.003861	0.004449	0	0.011311	0.002347	0	0	0.000979	0.006612	0.011142	0.005857	0		0.003444	0.00410069	18	0.000994563
940	0.007088	0.001548	0.004137	0	0.013169	0.016949	0.01558	0.002232	0	0.006525	0.00707	0.001261	0.006359	0.006879	0.013356	0.005629	0.011817	0		0.00664439	0.00550463	18	0.00133507
945	0.002851	0.00155	0.004154	0.005917	0.005703	0.034863	0.011858	0.008974	0.010101	0.003281	0.00237	0.002525	0.003195	0.004945	0.006745	0.011349	0	0		0.00668783	0.00789844	18	0.00191565
950	0.005725	0.001553	0.008355	0.005952	0.011498	0.008929	0.007984	0.015879	0	0.006595	0.007143	0.003802	0	0.004968	0.006791	0.009549	0	0		0.00581794	0.00440534	18	0.00106845
955	0.005757	0.006233	0.006316	0	0.009686	0.009009	0.004016	0.006891	0.010204	0.003311	0	0.002543	0.003205	0.000997	0.013699	0.00385	0	0		0.00476206	0.00404092	18	0.000980066
960	0.007242	0.001565	0.004233	0.005988	0.005856	0.009091	0.016211	0.006944	0.020726	0.003325	0.00479	0.003825	0.003215	0.004998	0.00346	0.007741	0.002976	0		0.00623256	0.00503917	18	0.00122218
965	0.005835	0	0	0.006024	0.007862	0.018349	0.016478	0.014019	0	0.006681	0.002404	0.007694	0	0.008048	0.006957	0.009762	0.002985	0.009174		0.00679289	0.00551715	18	0.0013381
970	0.001464	0	0.008515	0	0.007925	0.009346	0.008333	0.002358	0	0.001678	0.00241	0.003871	0.006462	0.002023	0.007005	0.005906	0.002994	0		0.003905	0.00332275	18	0.000805886
975	0.008821	0.001567	0.008579	0	0.001992	0	0.004202	0.007103	0	0.001681	0.007264	0.002587	0.006504	0.005075	0.007055	0.005941	0.003003	0		0.00396522	0.0031376	18	0.000760979
980	0.010392	0	0.00216	0	0.009996	0	0.004219	0.004768	0.021165	0	0.004872	0.001297	0.016437	0.001018	0.003546	0	0.006033	0		0.00477239	0.00611992	18	0.0014843
985	0.00898	0.003142	0.006508	0	0.008085	0.028482	0	0.007189	0	0.005056	0.007347	0.003901	0.013345	0.00204	0	0.005972	0.00303	0		0.0057265	0.00682868	18	0.0016562
990	0.010597	0	0.010936	0	0.004069	0.009709	0.025679	0.004819	0.010753	0	0.004926	0.006533	0.013525	0.005117	0.017896	0.008024	0	0.009259		0.00788011	0.00672869	18	0.00163195
995	0.009179	0.003152	0.00884	0	0.006135	0	0	0.004843	0	0.003384	0	0.006577	0.006838	0.006174	0.014559	0.010117	0	0		0.00443322	0.00442964	18	0.00107434

## Sheet: DLD
DLD
Time (ms)	H080610-1a	H080617-2a	H080710-1	H080813-2	H080901-1	H080901-2	H080902-1	H080902-2a	H080903-1	H081013-1	H081013-2	H090722-1	H090728-1	H090818-2	H091125-3	H100318-1	H100318-2	H100318-4		mean	sd	count	sem
0	0.000891	0.028894	0.010601	0	0.006612	0.009489	0.069223	0.014763	0.185759	0.013803	0.002675	0	0.02735	0.005708	0.000493	0.00912	0.004821	0.000412		0.0217008	0.0441964	18	0.0107192
5	0.24601	0.579177	0.606781	0.34466	0.417729	0.592994	0.89152	0.352358	0.431309	0.683955	0.485326	0.14393	0.780543	0.241157	0.098401	0.348549	0.269217	0.249731		0.431297	0.220058	18	0.0533718
10	0.075422	0.021414	0.042421	0.204754	0.018519	0.016965	0.059196	0.118226	0.01875	0.025785	0.017998	0.088198	0.281584	0.046877	0.043476	0.027402	0.123244	0.142909		0.0762856	0.0736013	18	0.0178509
15	0.176643	0.071191	0.019154	0.29127	0.005362	0.014009	0.065151	0.201526	0.051625	0.081123	0.081706	0.22841	0.457525	0.232426	0.166869	0.047501	0.230177	0.310575		0.151791	0.124336	18	0.030156
20	0.232096	0.137819	0.041331	0.340056	0.01897	0.029674	0.093287	0.278544	0.040591	0.132382	0.154409	0.320651	0.305703	0.314084	0.254993	0.08681	0.295081	0.362886		0.191076	0.121222	18	0.0294006
25	0.211462	0.15843	0.068427	0.329314	0.044732	0.051423	0.109651	0.215533	0.138789	0.155708	0.187109	0.317729	0.178403	0.271754	0.247833	0.123821	0.251849	0.327018		0.188277	0.0908359	18	0.0220309
30	0.186218	0.158658	0.082737	0.278381	0.037871	0.067832	0.115557	0.197949	0.090774	0.166244	0.16681	0.183225	0.087485	0.158234	0.207698	0.13347	0.189212	0.237429		0.152544	0.0627806	18	0.0152265
35	0.153274	0.140753	0.067628	0.232404	0.036322	0.064724	0.120306	0.17021	0.062918	0.142188	0.138497	0.106883	0.042494	0.12487	0.166392	0.141815	0.137918	0.18571		0.124184	0.0524357	18	0.0127175
40	0.136941	0.123433	0.069907	0.166449	0.044101	0.079234	0.118221	0.104489	0.076779	0.081836	0.106378	0.074218	0.036061	0.095162	0.123127	0.104004	0.107845	0.157299		0.100305	0.0349141	18	0.00846792
45	0.12821	0.109429	0.060742	0.075003	0.029425	0.050631	0.108866	0.107305	0.051452	0.059158	0.076392	0.066327	0.013157	0.093833	0.104325	0.107204	0.114378	0.148114		0.0835528	0.0356617	18	0.00864924
50	0.111325	0.085946	0.073954	0.120088	0.057977	0.058162	0.095585	0.078778	0.054246	0.058921	0.053398	0.042309	0.010893	0.072177	0.091789	0.108886	0.122101	0.121773		0.0787949	0.0310636	18	0.00753402
55	0.083074	0.075292	0.056924	0.063057	0.061436	0.060023	0.107027	0.085638	0.033963	0.058441	0.040015	0.021899	0.009791	0.051296	0.095569	0.104681	0.072136	0.111165		0.0661904	0.028821	18	0.00699011
60	0.08087	0.069688	0.063889	0.051917	0.038158	0.067543	0.098976	0.063739	0.046922	0.037162	0.040491	0.04495	0.009884	0.019956	0.093537	0.092808	0.089076	0.07965		0.060512	0.0260313	18	0.00631352
65	0.073221	0.08092	0.060793	0.046699	0.047688	0.076348	0.100156	0.099843	0.061578	0.041617	0.032146	0.015564	0.007477	0.034204	0.081339	0.106089	0.072939	0.104765		0.0635214	0.0301481	18	0.00731198
70	0.077152	0.058822	0.037683	0.066142	0.045753	0.078352	0.0807	0.111362	0.012987	0.026179	0.029339	0.007874	0.005017	0.035314	0.093201	0.088955	0.087086	0.070834		0.056264	0.0321961	18	0.0078087
75	0.091777	0.065262	0.047126	0.043789	0.043451	0.064372	0.095591	0.100861	0.067032	0.0205	0.035552	0.015937	0.001259	0.014546	0.089707	0.123246	0.077159	0.095478		0.0607025	0.0349686	18	0.00848113
80	0.077487	0.066171	0.040952	0.027274	0.036367	0.076133	0.080025	0.138972	0.02837	0.020891	0.012164	0.016129	0.001261	0.022168	0.078732	0.079928	0.052504	0.072513		0.0515578	0.0347567	18	0.00842973
85	0.075599	0.06692	0.073871	0.018605	0.052212	0.071692	0.070918	0.119382	0.029199	0.024708	0.031715	0.008197	0	0.022556	0.078046	0.084016	0.041297	0.053204		0.0512298	0.0312803	18	0.00758658
90	0.075299	0.064214	0.069756	0.038005	0.039804	0.068836	0.068885	0.111938	0.045228	0.025336	0.024127	0.008264	0.001263	0.046883	0.071619	0.085609	0.070623	0.04064		0.0531294	0.0282087	18	0.00684161
95	0.046823	0.082075	0.059798	0.009804	0.030983	0.061789	0.055787	0.061597	0.047371	0.013796	0.01594	0.016737	0	0.008065	0.080382	0.103913	0.075973	0.053184		0.0457787	0.0301522	18	0.00731297
100	0.051994	0.070837	0.020861	0.029901	0.070214	0.056134	0.059026	0.092868	0.050009	0.029895	0.025138	0	0.001264	0.032925	0.078635	0.071112	0.057448	0.033374		0.0462019	0.0261034	18	0.006331
105	0.053358	0.050286	0.0763	0.010204	0.0636	0.069764	0.071609	0.072287	0.034483	0.025324	0.028797	0.008475	0	0.016878	0.086592	0.053057	0.040327	0.040361		0.044539	0.0259464	18	0.00629292
110	0.067636	0.055108	0.052403	0.020726	0.080745	0.089896	0.061293	0.077201	0.073089	0.018505	0.024955	0	0	0.043259	0.095483	0.051994	0.050072	0.042066		0.0502462	0.0286321	18	0.00694429
115	0.046743	0.067577	0.055342	0.021165	0.039785	0.050354	0.078645	0.066977	0.078054	0.037967	0.030474	0.025863	0	0.008929	0.088663	0.059194	0.055547	0.02175		0.0462794	0.0250109	18	0.00606604
120	0.054404	0.057606	0.078421	0.010753	0.034204	0.061361	0.056392	0.071777	0.020833	0.029503	0.014779	0	0.001266	0.03645	0.079714	0.090889	0.023164	0.022274		0.0413217	0.0282604	18	0.00685416
125	0.034941	0.055914	0.056305	0.021739	0.050062	0.06522	0.048278	0.038099	0.021277	0.026297	0.008317	0	0	0.076964	0.074856	0.06392	0.038794	0.039273		0.0400142	0.0237452	18	0.00575905
130	0.043976	0.060663	0.05197	0.022347	0.060459	0.070103	0.058681	0	0.043478	0.018643	0.027034	0.008772	0	0.040924	0.071274	0.05758	0.037234	0.037454		0.0394773	0.0225964	18	0.00548042
135	0.048042	0.054302	0.079077	0.022858	0.039941	0.080328	0.079638	0.059624	0.022727	0.019006	0.027794	0.00885	0	0.042675	0.088266	0.078408	0.055083	0.031706		0.0465736	0.0270745	18	0.00656654
140	0.067759	0.048158	0.094726	0.035161	0.041261	0.059507	0.035738	0.063387	0.023256	0.012871	0.024976	0	0	0.0221	0.069322	0.047915	0.040879	0.029094		0.0397839	0.0249782	18	0.0060581
145	0.03807	0.048994	0.056179	0.036589	0.052183	0.034127	0.027587	0	0.0482	0.017434	0.020087	0.017938	0	0.0226	0.084232	0.089146	0.031792	0.007421		0.0351433	0.0251273	18	0.00609426
150	0.051479	0.043078	0.04932	0	0.036533	0.053337	0.05271	0.044949	0.158187	0.035714	0.024248	0.018265	0.001267	0.070754	0.071944	0.048143	0.03289	0.030105		0.0457179	0.034303	18	0.0083197
155	0.034257	0.053846	0.083951	0.025158	0	0.068976	0.04536	0.046512	0.029412	0.011463	0.026774	0.009259	0	0.050166	0.087671	0.021378	0.014981	0.023272		0.0351353	0.0262749	18	0.00637259
160	0.048407	0.049383	0.068339	0.038965	0.057245	0.081352	0.026124	0.074422	0.030303	0.011596	0.025534	0.009346	0	0.079848	0.072538	0.043967	0.026675	0.027827		0.0428817	0.025247	18	0.00612331
165	0.059092	0.053946	0.06056	0.040545	0.081787	0.065936	0.059708	0.053343	0.03125	0.018808	0.016061	0.009434	0	0.02837	0.064819	0.062093	0.02753	0.032757		0.0425577	0.0229191	18	0.0055587
170	0.042458	0.0591	0.078129	0	0.054841	0.070459	0.051831	0	0.032258	0.026409	0.02457	0	0	0.043905	0.0675	0.032588	0.040559	0.016842		0.0356361	0.0254554	18	0.00617385
175	0.041337	0.038617	0.041672	0.013889	0.058022	0.067035	0.017965	0	0.102299	0.022193	0.031559	0	0	0.046161	0.085931	0.042309	0.025193	0.017113		0.0361831	0.0286282	18	0.00694336
180	0.030668	0.051589	0.043271	0.02837	0.0616	0.071948	0.068344	0	0.037037	0.020152	0.026009	0.019139	0	0.048395	0.070864	0.118324	0.034635	0.030626		0.0422762	0.0287716	18	0.00697815
185	0.047678	0.035193	0.124942	0.014493	0.078309	0.077523	0.066555	0.056349	0.076923	0.012801	0.015507	0.009709	0	0.140265	0.076271	0.070025	0.035757	0.04544		0.0546522	0.0387068	18	0.00938779
190	0.029826	0.041396	0.051442	0	0.056556	0.05177	0.04236	0.029412	0.085145	0.023466	0.017998	0	0	0	0.060775	0.08688	0.032518	0.004673		0.0341232	0.0279431	18	0.00677719
195	0.041112	0.061472	0.054221	0	0.059941	0.054836	0.044067	0	0.188995	0.018653	0.018349	0.019705	0	0.058839	0.082705	0.171887	0.023902	0.023675		0.0512422	0.0528361	18	0.0128146
200	0.046604	0.062688	0.018868	0.014706	0.063764	0.081459	0.015209	0.127144	0	0.01626	0.011639	0.01	0.001269	0.041241	0.032053	0.114604	0.019489	0.009639		0.0381464	0.0378978	18	0.00919156
205	0.048839	0.057895	0.078855	0.014925	0.016667	0.049846	0.054699	0.034483	0.055556	0.016529	0.033297	0	0	0	0.078694	0.062764	0.019877	0.029438		0.0362424	0.0258278	18	0.00626416
210	0.035359	0.058376	0.063387	0.015152	0.069299	0.080048	0.032857	0.035714	0	0.028084	0.031926	0	0	0	0.041968	0.083908	0.025486	0.010025		0.0339772	0.0277069	18	0.00671991
215	0.044892	0.058641	0.068205	0	0.055219	0.10153	0.016878	0.075499	0	0.040629	0.038139	0	0	0.021277	0.06308	0.092331	0.026152	0.015229		0.0398723	0.0323674	18	0.00785024
220	0.038321	0.034226	0.09698	0.015385	0.038839	0.015625	0.070044	0.168788	0.121324	0.014997	0.023623	0.020305	0	0.043961	0.060308	0.079608	0.016015	0.020646		0.0488331	0.0440658	18	0.0106875
225	0.039865	0.049843	0.080409	0.015625	0.061241	0.081738	0.046652	0.097619	0.066667	0.02138	0.024223	0.020726	0	0.022727	0.067912	0.10975	0.016275	0.02629		0.0471634	0.0315569	18	0.00765368
230	0.046181	0.052489	0.057983	0	0.110692	0.052642	0.048742	0	0.071429	0.024972	0.033205	0.010526	0	0.023256	0.069018	0.0482	0.022131	0.021681		0.0385082	0.0291892	18	0.00707942
235	0.024017	0.059527	0.125122	0	0.0482	0.133384	0.072503	0.105263	0.076923	0.025632	0.014189	0.021391	0	0.0732	0.09509	0.076957	0.022632	0.011019		0.0547249	0.0423639	18	0.0102748
240	0.04969	0.037522	0.144373	0.064789	0.050641	0.020833	0.03285	0	0.083333	0.013061	0.028945	0	0	0.078984	0.067677	0	0.011527	0		0.0380125	0.0390257	18	0.00946511
245	0.015385	0.034617	0.081667	0.016949	0.052632	0.021277	0.04546	0	0.090909	0.033392	0.020816	0.01087	0	0.084921	0.0778	0.054805	0.023427	0.011142		0.0375594	0.0298628	18	0.0072428
250	0.069601	0.058842	0.179842	0	0	0.066689	0.072317	0	0	0.017171	0.018173	0	0	0.030303	0.062707	0.088286	0.01194	0.005618		0.0378605	0.04726	18	0.0114622
255	0.039583	0.057612	0.108187	0.017241	0	0.071456	0.025479	0.058824	0.465079	0.024501	0.021644	0	0	0.03125	0.072589	0.03125	0.042798	0.00565		0.0596191	0.105322	18	0.0255443
260	0.077882	0.030128	0.121324	0	0.084921	0.076316	0.06669	0.0625	0.166667	0.017922	0.022123	0.021978	0.001271	0	0.097186	0.065591	0.018988	0.011364		0.0523806	0.046656	18	0.0113158
265	0.031768	0.084845	0.066667	0	0	0.027027	0.116078	0.138095	0.2	0.025602	0.022592	0.011236	0	0	0.086466	0.145696	0.019355	0.023189		0.0554787	0.0601143	18	0.0145799
270	0.039522	0.051245	0.148352	0	0.061553	0.085761	0.063772	0	0	0.030049	0.019769	0.011364	0	0.065591	0.050266	0.04	0.026317	0.005882		0.0388579	0.0381999	18	0.00926484
275	0.062232	0.029728	0.083333	0.017544	0.065591	0.061553	0.085966	0	0	0.011524	0.044178	0	0	0	0.037484	0.085145	0.03388	0.017858		0.0353342	0.0318292	18	0.00771973
280	0.021687	0.018256	0	0	0	0	0	0.076923	0	0.03136	0.024687	0.011494	0	0	0.129152	0.093074	0.049206	0.030416		0.0270142	0.037573	18	0.00911278
285	0.037261	0.089409	0.090909	0.017857	0.070197	0.100074	0.055568	0.174242	0	0.020146	0.025284	0.011628	0	0	0.053498	0.05	0.036987	0.02508		0.0476744	0.044711	18	0.010844
290	0.054518	0.090104	0.211111	0.018182	0.075499	0.072751	0.038839	0.1	0	0.016427	0.022209	0.035578	0	0.034483	0.056254	0.052632	0.022902	0.032177		0.0518703	0.0489739	18	0.0118779
295	0.040989	0.007407	0	0.018519	0	0.120128	0.040408	0	0	0.046458	0.038114	0.03689	0	0.072751	0.080862	0.055556	0.015564	0.033291		0.0337187	0.0333578	18	0.00809044
300	0.051367	0.06885	0	0.018868	0.04	0.043478	0.151232	0	0	0.013082	0.011749	0.025479	0	0	0.087341	0.121324	0.023748	0.013652		0.0372317	0.0441931	18	0.0107184

## Sheet: LLD
LLD
Time (ms)	H080610-1a	H080617-2a	H080710-1	H080813-2	H080901-1	H080901-2	H080902-1	H080902-2a	H080903-1	H081013-1	H081013-2	H090722-1	H090728-1	H090818-2	H091125-3	H100318-1	H100318-2	H100318-4		mean	sd	count	sem
0	0.000879	0.019924	0.006229	0	0.00324	0.0049	0.050754	0.009595	0.14238	0.019986	0.006452	0.001789	0.026439	0.018525	0.00258	0.009715	0.008537	0.000448		0.0184651	0.0333735	18	0.00809426
5	0.245311	0.510234	0.512587	0.284646	0.390476	0.510087	0.771229	0.317586	0.401648	0.61356	0.560037	0.24443	0.736103	0.285784	0.143513	0.287383	0.270464	0.244021		0.407172	0.181329	18	0.0439787
10	0.061399	0.031878	0.035441	0.22336	0.021172	0.019471	0.062701	0.167775	0.037444	0.031122	0.026831	0.144799	0.342076	0.06971	0.048221	0.040537	0.13593	0.142724		0.0912551	0.086668	18	0.0210201
15	0.136248	0.092353	0.033415	0.324524	0.017622	0.023004	0.081518	0.294408	0.033649	0.087252	0.090562	0.347765	0.491167	0.241002	0.162897	0.064019	0.237027	0.283005		0.168969	0.136748	18	0.0331662
20	0.165883	0.143654	0.04833	0.350383	0.030237	0.04673	0.10395	0.319478	0.04574	0.162031	0.171091	0.380555	0.302245	0.321924	0.229199	0.100652	0.26874	0.326422		0.195402	0.119019	18	0.0288663
25	0.161619	0.16954	0.055265	0.345311	0.034219	0.047296	0.107995	0.233527	0.045041	0.191336	0.232139	0.291676	0.151859	0.315931	0.234728	0.129791	0.215957	0.296625		0.181103	0.0980505	18	0.0237807
30	0.129898	0.154402	0.070462	0.273793	0.039858	0.054178	0.122915	0.179656	0.071443	0.176825	0.187711	0.20389	0.092708	0.2178	0.198857	0.133875	0.15648	0.219919		0.149148	0.064926	18	0.0157469
35	0.131475	0.134094	0.061635	0.232863	0.041512	0.057277	0.11082	0.142517	0.098565	0.161424	0.181178	0.093962	0.052358	0.136398	0.147877	0.118307	0.114989	0.167262		0.121362	0.0494717	18	0.0119986
40	0.101868	0.118558	0.067512	0.155315	0.037799	0.067913	0.108759	0.114238	0.085282	0.102814	0.091577	0.070076	0.0181	0.089471	0.112491	0.115071	0.094198	0.131655		0.0934832	0.032814	18	0.00795857
45	0.087304	0.10765	0.06897	0.11881	0.045735	0.059161	0.097624	0.10454	0.099314	0.072685	0.087298	0.042945	0.018476	0.083997	0.101711	0.096033	0.0925	0.098189		0.0823857	0.0262724	18	0.00637199
50	0.088084	0.085567	0.069858	0.084116	0.040433	0.053035	0.078914	0.083888	0.076807	0.038604	0.07654	0.020755	0.009346	0.050354	0.098851	0.094656	0.074474	0.080548		0.066935	0.0256334	18	0.00621702
55	0.085089	0.070655	0.064421	0.100296	0.035151	0.045087	0.078791	0.074677	0.102299	0.038102	0.067473	0.02732	0.023788	0.048525	0.092612	0.087755	0.059657	0.084869		0.0659204	0.0247954	18	0.00601376
60	0.075071	0.079204	0.06767	0.066805	0.018868	0.0523	0.07701	0.077157	0.087308	0.031175	0.044996	0.018624	0.019465	0.055585	0.084807	0.08405	0.059058	0.069623		0.0593764	0.0236301	18	0.00573113
65	0.066164	0.073737	0.050232	0.045694	0.03223	0.0545	0.075433	0.075739	0.078207	0.03	0.038669	0.038303	0.004926	0.044017	0.071055	0.07556	0.056258	0.07056		0.0545158	0.0205919	18	0.00499426
70	0.067749	0.054905	0.056873	0.064451	0.034149	0.051245	0.074115	0.058887	0.084896	0.0198	0.017086	0.013126	0.00495	0.025362	0.084507	0.080493	0.054686	0.071302		0.0510323	0.0257761	18	0.00625162
75	0.067433	0.074199	0.047613	0.068697	0.031853	0.054776	0.076107	0.064798	0.099583	0.031545	0.032064	0.02	0.004975	0.03392	0.086159	0.065924	0.04751	0.061974		0.0538406	0.0245539	18	0.00595518
80	0.059633	0.0553	0.05664	0.042615	0.039239	0.05401	0.069435	0.048058	0.050408	0.020845	0.036203	0.016984	0.010025	0.046159	0.093358	0.076525	0.041248	0.070071		0.0492642	0.0210454	18	0.00510425
85	0.057497	0.066342	0.05534	0.050967	0.040835	0.04461	0.07462	0.065285	0.068721	0.011787	0.037563	0.031264	0.005051	0.031085	0.073523	0.066786	0.028513	0.051563		0.0478529	0.0206033	18	0.00499703
90	0.049121	0.061763	0.05525	0.02658	0.031796	0.053659	0.069043	0.067243	0.069438	0.011922	0.016119	0.017807	0.005076	0.026181	0.072681	0.061347	0.036221	0.029757		0.042278	0.0223436	18	0.00541912
95	0.05345	0.051017	0.056719	0.020409	0.031833	0.045714	0.03912	0.066358	0.04339	0.026707	0.016372	0.010856	0.005102	0.029906	0.066349	0.069881	0.042369	0.030663		0.0392342	0.01932	18	0.00468579
100	0.046457	0.055831	0.057345	0.027779	0.027682	0.045995	0.06614	0.038033	0.054746	0.012389	0.020012	0.010976	0.005128	0.030808	0.072308	0.059512	0.02806	0.031615		0.0383787	0.0198964	18	0.00482558
105	0.045426	0.055836	0.059841	0.035871	0.03061	0.0472	0.076735	0.02721	0.067724	0.015088	0.013571	0.026037	0	0.025398	0.077962	0.067433	0.030157	0.042105		0.0413447	0.0226253	18	0.00548743
110	0.040812	0.042928	0.060497	0.022169	0.03931	0.04639	0.055526	0.040592	0.067329	0.028214	0.031192	0.015238	0	0.03264	0.074071	0.051408	0.021955	0.027528		0.0387666	0.0187953	18	0.00455853
115	0.04965	0.063026	0.054333	0.030363	0.038596	0.053046	0.032307	0.045631	0.03282	0.010485	0.017769	0.011568	0	0.023536	0.076758	0.054195	0.029124	0.028319		0.0361959	0.020041	18	0.00486066
120	0.041772	0.046569	0.066909	0.023256	0.035377	0.059562	0.046998	0.03043	0.039683	0.029357	0.025429	0.011719	0	0.034582	0.058821	0.060946	0.035542	0.025613		0.0373647	0.017565	18	0.00426015
125	0.04205	0.042095	0.067901	0.048459	0.034169	0.049659	0.061348	0.067515	0.109154	0.021911	0.018574	0.00789	0	0.017769	0.067989	0.051894	0.032535	0.019271		0.0422324	0.0268033	18	0.00650076
130	0.037412	0.038411	0.056573	0.025211	0.032797	0.052237	0.047452	0.041387	0.026103	0.01676	0.022743	0.007952	0	0.043681	0.084799	0.068491	0.017427	0.03595		0.0364103	0.0210686	18	0.00510987
135	0.047285	0.047203	0.074346	0.025788	0.02866	0.056481	0.044467	0.039143	0.061242	0.022768	0.019365	0.008016	0	0.015123	0.053966	0.06614	0.02518	0.02412		0.0366274	0.0209603	18	0.00508363
140	0.033741	0.052603	0.069423	0.035479	0.034929	0.046825	0.049332	0.044922	0.080383	0.029224	0.019748	0.016211	0	0.019216	0.061576	0.050365	0.01515	0.028555		0.0382046	0.0207026	18	0.00502112
145	0.036745	0.041033	0.093063	0.009091	0.049007	0.047565	0.048926	0.029664	0.038825	0.020986	0.020146	0.012295	0	0.023561	0.041764	0.061294	0.013837	0.039337		0.0348411	0.0219155	18	0.00531528
150	0.032494	0.037765	0.09337	0	0.036587	0.057964	0.036113	0.03509	0.048727	0.009137	0.02056	0.0125	0	0.028195	0.038645	0.058283	0.026633	0.016215		0.0326821	0.0228834	18	0.00555004
155	0.030676	0.044455	0.076328	0.009174	0.044166	0.046298	0.037416	0.022605	0.042668	0.006144	0.020938	0.004202	0	0.020593	0.060848	0.063627	0.019252	0.018566		0.0315531	0.0218502	18	0.00529945
160	0.04471	0.041026	0.082744	0.009259	0.03972	0.052067	0.032312	0.032432	0.090722	0.021769	0.030138	0.008457	0	0.02108	0.067392	0.042335	0.011406	0.0253		0.0362705	0.0249137	18	0.00604246
165	0.028918	0.029621	0.092613	0	0.034676	0.056797	0.030046	0.028756	0.038934	0.019058	0.017641	0.017131	0	0.021478	0.040012	0.07524	0.031564	0.0172		0.0322047	0.0233634	18	0.00566645
170	0.028698	0.0383	0.094162	0	0.04463	0.06017	0.048478	0.019633	0.040303	0.012924	0.027008	0.008658	0	0.039908	0.063094	0.0701	0.020467	0.010936		0.0348594	0.0257286	18	0.00624011
175	0.030653	0.021736	0.074883	0.01878	0.024934	0.053541	0.039845	0.015	0.04222	0.022984	0.032496	0	0	0.027567	0.077281	0.046569	0.019167	0.015502		0.0312866	0.021597	18	0.00523805
180	0.024778	0.034536	0.084118	0	0.047912	0.04987	0.026289	0.051341	0.055442	0.023468	0.014286	0	0	0.014019	0.044655	0.066455	0.012399	0.013483		0.0312806	0.0244355	18	0.00592647
185	0.017272	0.04005	0.085082	0.009524	0.02684	0.068836	0.01148	0.032232	0.034887	0.01371	0.019371	0.017564	0	0.06313	0.076435	0.036388	0.014363	0.025178		0.0329079	0.0247927	18	0.00601312
190	0.025859	0.037256	0.070844	0.009615	0.027568	0.058775	0.031237	0.005495	0.111829	0.013901	0.004902	0.008909	0	0.0409	0.046576	0.0655	0.014572	0.016366		0.0327836	0.0291625	18	0.00707295
195	0.027771	0.050287	0.084175	0.019513	0.040734	0.049286	0.044556	0.01108	0.096556	0.014097	0.019827	0.008989	0	0.031974	0.073923	0.052143	0.01106	0.009484		0.0358586	0.0278982	18	0.00676631
200	0.022307	0.035849	0.070406	0.009901	0.055428	0.048944	0.033705	0.022346	0.106153	0.014299	0.015126	0.018203	0	0.055353	0.048276	0.070779	0.014947	0.014383		0.0364669	0.0275162	18	0.00667366
205	0.040856	0.052414	0.075773	0.01	0.051818	0.048637	0.052717	0.046417	0	0.014506	0.02054	0.013889	0	0.034888	0.088772	0.045804	0.017093	0.021982		0.0353392	0.0249223	18	0.00604454
210	0.035826	0.039204	0.07693	0.020305	0.035337	0.026814	0.027545	0.024134	0.03306	0.011016	0.031637	0.014063	0	0.023989	0.045309	0.044459	0.011565	0.019957		0.0289528	0.017014	18	0.0041265
215	0.04559	0.038078	0.072554	0.020726	0.049127	0.040006	0.023541	0.01227	0.050847	0.022417	0.032642	0.004739	0	0.024579	0.036761	0.042979	0.015625	0.017747		0.0305682	0.0182449	18	0.00442504
220	0.020036	0.033837	0.061219	0	0.051677	0.061384	0.053722	0.012422	0.036039	0.011392	0.033743	0.014332	0	0.025199	0.083352	0.052405	0.011885	0.015484		0.0321182	0.023871	18	0.00578956
225	0.029321	0.032089	0.065181	0	0.048908	0.040915	0.041004	0.038262	0.075876	0.019276	0.023088	0.02432	0	0.059012	0.065716	0.067562	0.014036	0.007853		0.0362455	0.0237383	18	0.00575739
230	0.028668	0.04231	0.076152	0.010526	0.045615	0.042546	0.037266	0.019608	0.061241	0.003906	0.0118	0.00495	0.005155	0.013652	0.057506	0.068183	0.012191	0.01588		0.0309531	0.023564	18	0.00571511
235	0.021684	0.044189	0.089545	0	0.05693	0.037028	0.044483	0.026892	0.021277	0.011796	0.030014	0.009975	0	0.027828	0.061012	0.049582	0.016495	0.029739		0.0321372	0.0228406	18	0.00553965
240	0.031784	0.026242	0.067411	0	0.053836	0.058125	0.058458	0.013746	0	0.011936	0.018519	0.01005	0	0.021379	0.064874	0.037877	0.010443	0.02504		0.0283178	0.0231554	18	0.00561601
245	0.027822	0.050995	0.039688	0	0.036538	0.020211	0.030639	0.013937	0.043478	0.012097	0.018829	0.020409	0	0.08202	0.038115	0.064724	0.01269	0.014181		0.0292429	0.0216559	18	0.00525232
250	0.015087	0.028358	0.049665	0.010638	0.045002	0.024812	0.044513	0.035515	0.118629	0.024591	0.038798	0.015598	0	0.031812	0.047567	0.063627	0.019332	0.014401		0.0348858	0.0264786	18	0.00642201
255	0.029083	0.036579	0.078761	0.010753	0.032377	0.051423	0.046233	0.022006	0.051957	0.012552	0.013289	0.015873	0	0.032858	0.093422	0.068079	0.008719	0.020503		0.0346926	0.0258694	18	0.00627425
260	0.031733	0.03797	0.066243	0	0.06017	0.035878	0.055809	0.037825	0.112037	0.021259	0.020271	0.016101	0	0.008403	0.027192	0.06677	0.017651	0.011914		0.0348459	0.0285222	18	0.00691765
265	0.021756	0.067883	0.113933	0	0.059894	0.056221	0.036661	0.047251	0.030303	0.017335	0.020643	0.021919	0	0.051663	0.046642	0.051624	0.011201	0.003003		0.0365518	0.0288074	18	0.00698683
270	0.035402	0.042291	0.011111	0	0.029289	0.054445	0.038115	0.032925	0.096841	0.013197	0.014035	0.022379	0	0.008929	0.039317	0.082562	0.011333	0.024317		0.030916	0.0262698	18	0.00637136
275	0.017253	0.030723	0.034094	0	0.038947	0.046965	0.088966	0.042669	0.107234	0.017877	0.014235	0.017143	0	0.036452	0.040928	0.05131	0.013756	0.006182		0.0335963	0.0284135	18	0.00689128
280	0.039296	0.036325	0.084092	0.021859	0.040606	0.032641	0.017094	0.008772	0.076923	0.022811	0	0.017408	0	0.009346	0.042675	0.030832	0.020969	0.021875		0.0290847	0.022736	18	0.00551429
285	0.024387	0.018714	0.05129	0.011111	0.04709	0.086	0.053035	0.00885	0.041667	0.03754	0.007194	0.0118	0	0.057441	0.033211	0.015748	0.021441	0.009544		0.0297813	0.0227215	18	0.00551078
290	0.035616	0.02871	0.040545	0	0.044292	0.055645	0.037213	0.027028	0	0.024249	0.014546	0.048455	0	0.040513	0.093896	0.016065	0.016996	0.022603		0.030354	0.0229944	18	0.00557697
295	0.030329	0.054714	0.100668	0.011236	0.041244	0.045588	0.068361	0.027694	0.043478	0.009852	0.022168	0.025158	0	0.042224	0.0125	0.041124	0.009858	0.026458		0.0340363	0.0243504	18	0.00590585
300	0.02001	0.063141	0.015385	0.022858	0.05954	0.033876	0.020513	0.038192	0.24888	0.020026	0.038115	0.025849	0	0.03297	0.077953	0.060733	0.004969	0.013502		0.0442507	0.0553038	18	0.0134131

## Sheet: LL
LL
Time (ms)	H080610-1a	H080617-2a	H080710-1	H080813-2	H080901-1	H080901-2	H080902-1	H080902-2a	H080903-1	H081013-1	H081013-2	H090722-1	H090728-1	H090818-2	H091125-3	H100318-1	H100318-2	H100318-4		mean	sd	count	sem
0	0.001776	0.000231	0.000349	7.6e-05	4.2e-05	0.000169	0.002906	0.001798	0.000416	0.000519	0.000246	5.4e-05	0.000757	0.000176	0.000323	0.001769	0.000656	0.000132		0.000688611	0.000815261	18	0.00019773
5	0.185281	0.234563	0.08917	0.203583	0.115574	0.204123	0.300207	0.083482	0.157228	0.232347	0.213904	0.054834	0.566277	0.062707	0.402405	0.081431	0.24908	0.313269		0.208304	0.130754	18	0.0317126
10	0.095655	0.066205	0.046576	0.220963	0.047801	0.052001	0.08701	0.120988	0.057299	0.047011	0.044576	0.111789	0.396743	0.100515	0.084636	0.045316	0.145294	0.150479		0.106714	0.0865	18	0.0209793
15	0.148095	0.14162	0.083292	0.339591	0.046253	0.04598	0.135081	0.293828	0.135089	0.121048	0.122366	0.330289	0.448757	0.300871	0.202951	0.089518	0.2501	0.257365		0.194005	0.114394	18	0.0277445
20	0.13434	0.173243	0.109363	0.311194	0.060429	0.061739	0.157438	0.324308	0.182532	0.201127	0.192873	0.352102	0.238193	0.320855	0.214713	0.124758	0.227364	0.254001		0.202254	0.087607	18	0.0212478
25	0.110496	0.167277	0.117861	0.223518	0.059344	0.064385	0.149895	0.258443	0.171946	0.201467	0.220545	0.259273	0.084401	0.244327	0.178035	0.130217	0.142403	0.179327		0.16462	0.0628263	18	0.0152376
30	0.091566	0.142613	0.111952	0.185107	0.05831	0.065297	0.126235	0.18024	0.144549	0.176167	0.17141	0.150208	0.052024	0.155861	0.129376	0.120607	0.092893	0.123575		0.126555	0.041566	18	0.0100812
35	0.077245	0.117306	0.097518	0.117422	0.053454	0.064991	0.11173	0.123776	0.119622	0.129209	0.134337	0.086791	0.025233	0.096844	0.095982	0.112223	0.07097	0.097273		0.0962181	0.028873	18	0.00700273
40	0.069897	0.093238	0.086461	0.089316	0.049916	0.056419	0.095753	0.089834	0.113398	0.086231	0.095401	0.045496	0.018075	0.066414	0.072241	0.099369	0.057154	0.073414		0.0754459	0.0235652	18	0.00571541
45	0.060958	0.079006	0.080918	0.070333	0.044084	0.058219	0.075912	0.076235	0.086697	0.064134	0.075975	0.027243	0.014432	0.049001	0.059697	0.089435	0.047596	0.056476		0.0620195	0.0201386	18	0.00488433
50	0.053698	0.06716	0.074123	0.05219	0.039424	0.05367	0.073599	0.071344	0.074121	0.04277	0.041043	0.022899	0.010631	0.045124	0.059625	0.081568	0.046106	0.052273		0.0534093	0.0187168	18	0.00453949
55	0.051766	0.062375	0.070848	0.044871	0.038934	0.048888	0.066853	0.054932	0.06758	0.032275	0.045711	0.023681	0.009398	0.035322	0.050414	0.072861	0.043323	0.043153		0.0479547	0.0167797	18	0.00406968
60	0.050527	0.054239	0.06681	0.035322	0.03573	0.053238	0.056618	0.052503	0.064575	0.030692	0.035083	0.019663	0.006773	0.031801	0.05524	0.068635	0.042088	0.043871		0.0446338	0.0165651	18	0.00401763
65	0.045694	0.053344	0.061287	0.044291	0.035711	0.048172	0.057063	0.047497	0.060638	0.026485	0.02734	0.017029	0.010929	0.032317	0.049883	0.067192	0.03307	0.032886		0.0417127	0.0157146	18	0.00381136
70	0.043594	0.045814	0.060801	0.033177	0.032604	0.046768	0.051319	0.047761	0.058462	0.023148	0.023144	0.018992	0.012439	0.028167	0.041909	0.061778	0.034194	0.035326		0.0388554	0.0145008	18	0.00351696
75	0.040472	0.044939	0.059519	0.031955	0.030926	0.050408	0.043318	0.045102	0.0512	0.0186	0.020074	0.017397	0.002786	0.028871	0.040195	0.060941	0.028825	0.031543		0.0359484	0.0154112	18	0.00373777
80	0.038196	0.046596	0.05811	0.034814	0.033761	0.047072	0.045473	0.038987	0.058124	0.016691	0.016066	0.013985	0	0.026276	0.038451	0.055576	0.025397	0.029958		0.0346407	0.0162216	18	0.00393433
85	0.040781	0.042612	0.059866	0.032945	0.037337	0.050511	0.04324	0.037629	0.035902	0.01566	0.020071	0.014183	0.002795	0.02545	0.039096	0.056602	0.026564	0.029434		0.0339266	0.0148701	18	0.00360653
90	0.039182	0.038374	0.060259	0.028859	0.029941	0.051631	0.038636	0.039536	0.046286	0.016912	0.025461	0.012341	0	0.021764	0.041306	0.053293	0.026943	0.030113		0.0333798	0.0151768	18	0.00368091
95	0.036777	0.040686	0.055376	0.023719	0.030559	0.046092	0.038829	0.038438	0.042595	0.015506	0.018661	0.011806	0	0.024595	0.036976	0.054068	0.020575	0.025564		0.0311568	0.0147963	18	0.00358862
100	0.031654	0.037672	0.059226	0.018855	0.031101	0.050179	0.03616	0.031656	0.035207	0.011622	0.013839	0.012226	0	0.024202	0.0414	0.053281	0.02137	0.02175		0.0295222	0.0156713	18	0.00380085
105	0.034715	0.033539	0.063198	0.027547	0.033732	0.048007	0.032152	0.034147	0.051275	0.013497	0.01686	0.011388	0	0.021948	0.034495	0.051327	0.018508	0.021545		0.0304378	0.0160641	18	0.0038961
110	0.031468	0.030654	0.060803	0.019758	0.028722	0.044583	0.032471	0.033845	0.054737	0.013329	0.021266	0.010091	0	0.023103	0.035375	0.048509	0.022813	0.023425		0.0297196	0.0154663	18	0.00375112
115	0.029943	0.029686	0.059936	0.023785	0.029918	0.044025	0.030708	0.032435	0.04352	0.011723	0.016678	0.007889	0	0.021347	0.040013	0.050573	0.017951	0.021829		0.0284422	0.0153161	18	0.00371469
120	0.030152	0.033361	0.05924	0.017675	0.032632	0.04536	0.027937	0.030308	0.045502	0.009336	0.016959	0.011439	0	0.022089	0.03471	0.050678	0.019847	0.020361		0.0281992	0.0153341	18	0.00371906
125	0.02945	0.028798	0.057767	0.015732	0.02905	0.049325	0.026279	0.027398	0.046902	0.014894	0.020294	0.009218	0	0.023153	0.033151	0.044175	0.018646	0.018541		0.0273763	0.0147635	18	0.00358067
130	0.027477	0.030794	0.056346	0.011398	0.031693	0.046939	0.032061	0.023084	0.042643	0.01512	0.01451	0.011381	0	0.022977	0.035123	0.042994	0.013718	0.019906		0.0265647	0.0146646	18	0.00355669
135	0.025227	0.031436	0.060282	0.011528	0.028022	0.048053	0.027589	0.025361	0.036858	0.011965	0.016519	0.008812	0	0.023222	0.028695	0.044103	0.014937	0.013847		0.0253587	0.0151265	18	0.00366871
140	0.02872	0.029674	0.055525	0.016357	0.031521	0.047345	0.027172	0.025827	0.043569	0.01135	0.018628	0.011009	0	0.022864	0.030853	0.045796	0.011616	0.017183		0.0263894	0.0146702	18	0.00355805
145	0.024456	0.026652	0.052006	0.013442	0.030734	0.042257	0.028244	0.022659	0.039083	0.009559	0.013863	0.008683	0	0.023554	0.030476	0.043676	0.011964	0.01615		0.0243032	0.013901	18	0.00337149
150	0.020684	0.026282	0.05756	0.01121	0.027277	0.045036	0.02843	0.022562	0.038742	0.009652	0.010293	0.009993	0	0.025078	0.021179	0.044074	0.011679	0.017772		0.0237502	0.0148835	18	0.00360979
155	0.024453	0.025111	0.056919	0.008901	0.030248	0.050992	0.029915	0.024781	0.035315	0.008571	0.015631	0.009471	0.001401	0.022784	0.021638	0.044044	0.012468	0.013682		0.0242403	0.0151879	18	0.00368361
160	0.022918	0.027688	0.052175	0.015547	0.028458	0.041146	0.032174	0.023888	0.057457	0.015368	0.016364	0.009876	0	0.019482	0.02357	0.04228	0.009566	0.016105		0.0252257	0.0151207	18	0.00366731
165	0.022657	0.027679	0.052978	0.011623	0.031164	0.037694	0.031863	0.026479	0.051999	0.016006	0.01565	0.009656	0	0.023949	0.024146	0.042113	0.014074	0.013817		0.0251971	0.0143873	18	0.00348944
170	0.022058	0.025611	0.052748	0.006707	0.027982	0.04841	0.020418	0.020572	0.037496	0.014228	0.011907	0.010233	0	0.021051	0.026779	0.040958	0.010467	0.012571		0.0227887	0.0144485	18	0.00350427
175	0.022348	0.022943	0.055154	0.006751	0.02912	0.044572	0.030308	0.021236	0.032977	0.009465	0.01356	0.008879	0	0.020615	0.017583	0.03992	0.00832	0.011859		0.0219783	0.0145523	18	0.00352945
180	0.024247	0.020709	0.052188	0.006796	0.029652	0.037416	0.020004	0.017659	0.040304	0.017085	0.00915	0.011249	0	0.019419	0.028014	0.042909	0.008162	0.01112		0.0220046	0.0141047	18	0.00342088
185	0.021129	0.026603	0.049342	0.008562	0.028976	0.03395	0.023084	0.021119	0.041994	0.011841	0.009749	0.009888	0	0.020911	0.028819	0.043193	0.009146	0.010949		0.0221808	0.0137432	18	0.00333321
190	0.020916	0.02733	0.042421	0.004308	0.029839	0.043756	0.0248	0.021573	0.04383	0.012847	0.013493	0.01417	0.001403	0.023628	0.022892	0.04224	0.00761	0.011369		0.0226903	0.013602	18	0.00329898
195	0.020222	0.022565	0.045584	0.004327	0.028708	0.044419	0.02463	0.020534	0.038739	0.013014	0.016321	0.013015	0	0.02265	0.01538	0.040113	0.011873	0.017898		0.0222218	0.0130101	18	0.0031554
200	0.02425	0.022849	0.050698	0.00958	0.029561	0.039146	0.020733	0.017871	0.047654	0.009656	0.017133	0.009919	0	0.021193	0.024381	0.036223	0.007525	0.015431		0.0224335	0.0138807	18	0.00336657
205	0.021388	0.026037	0.049828	0.005269	0.032831	0.041467	0.020337	0.02082	0.042361	0.011976	0.015242	0.012102	0	0.021046	0.022587	0.040841	0.007582	0.011578		0.0224051	0.0141086	18	0.00342184
210	0.01991	0.019561	0.042479	0.007954	0.029246	0.039848	0.027613	0.024484	0.044251	0.010768	0.01159	0.012074	0	0.016756	0.033589	0.038413	0.008837	0.012033		0.0221892	0.0133967	18	0.00324919
215	0.019571	0.024488	0.04566	0.003556	0.028444	0.0415	0.027066	0.024274	0.042887	0.007701	0.011726	0.012755	0	0.018718	0.014418	0.038185	0.008432	0.013145		0.0212514	0.0138544	18	0.00336019
220	0.018317	0.022261	0.041595	0.006252	0.029063	0.044538	0.025556	0.018119	0.034362	0.01005	0.01073	0.011299	0	0.019502	0.019761	0.0367	0.008017	0.016264		0.0206881	0.0125489	18	0.00304356
225	0.018141	0.022503	0.038599	0.004491	0.0306	0.040576	0.023902	0.018169	0.031965	0.008303	0.009699	0.013069	0	0.019019	0.018193	0.035341	0.006854	0.014538		0.0196646	0.011943	18	0.00289661
230	0.016383	0.024913	0.040737	0.00632	0.028346	0.043197	0.027341	0.022003	0.031169	0.011642	0.010375	0.013612	0	0.01872	0.02455	0.037352	0.006655	0.015086		0.0210223	0.0122593	18	0.00297333
235	0.018254	0.021671	0.040016	0.00454	0.030357	0.039988	0.02615	0.019517	0.035974	0.007055	0.011653	0.012487	0.001404	0.018402	0.023106	0.033419	0.008441	0.012582		0.0202787	0.0120404	18	0.00292023
240	0.02131	0.024413	0.033426	0.006389	0.024744	0.038727	0.024847	0.019602	0.021474	0.00663	0.01654	0.012077	0	0.020124	0.019444	0.037454	0.006756	0.018641		0.0195888	0.010623	18	0.00257645
245	0.018444	0.020677	0.043793	0.002752	0.028855	0.036259	0.022393	0.020304	0.040222	0.010505	0.013191	0.015491	0	0.019836	0.014842	0.037711	0.008571	0.011927		0.0203207	0.0126377	18	0.00306509
250	0.018224	0.021113	0.035128	0.006447	0.025096	0.037112	0.025013	0.021991	0.027085	0.011585	0.015206	0.013977	0	0.019998	0.019394	0.028457	0.006606	0.015643		0.0193375	0.009724	18	0.00235842
255	0.01842	0.019756	0.029325	0.00649	0.031276	0.041264	0.021883	0.016342	0.040869	0.010735	0.011714	0.012593	0	0.021627	0.028684	0.030559	0.006907	0.011901		0.0200192	0.0117316	18	0.00284532
260	0.018032	0.019847	0.03239	0.004664	0.025487	0.032277	0.02568	0.01924	0.02901	0.012345	0.01123	0.013754	0	0.016606	0.016573	0.02999	0.010316	0.013511		0.0183862	0.00931176	18	0.00225843
265	0.016575	0.021505	0.030089	0.006565	0.031444	0.034518	0.026355	0.016603	0.041533	0.010491	0.010081	0.01435	0	0.018158	0.020708	0.037244	0.007288	0.013695		0.0198446	0.011572	18	0.00280663
270	0.018977	0.022621	0.019829	0.001884	0.022412	0.035759	0.020102	0.01961	0.028738	0.010602	0.013395	0.010648	0	0.015906	0.017992	0.034221	0.00629	0.014641		0.0174237	0.00972101	18	0.00235769
275	0.01579	0.017234	0.032448	0.004725	0.021755	0.038953	0.025253	0.015142	0.027089	0.012253	0.005154	0.013885	0	0.014329	0.019936	0.030586	0.007916	0.014474		0.0176068	0.0103267	18	0.0025046
280	0.017455	0.020206	0.029039	0.005697	0.024938	0.039239	0.028333	0.020661	0.025293	0.008256	0.015606	0.017466	0	0.021471	0.013794	0.029805	0.007714	0.015075		0.0188916	0.00981825	18	0.00238127
285	0.018884	0.020283	0.026971	0.004775	0.027725	0.040159	0.026652	0.017138	0.033831	0.007802	0.012535	0.013899	0.001406	0.017305	0.015641	0.027385	0.010196	0.013726		0.0186841	0.0101868	18	0.00247066
290	0.017944	0.025233	0.025994	0.004798	0.026935	0.034768	0.029971	0.018897	0.026847	0.010496	0.012026	0.016279	0	0.015948	0.024338	0.031055	0.007039	0.018328		0.019272	0.00969778	18	0.00235206
295	0.015291	0.014116	0.02271	0.005786	0.022483	0.034558	0.026903	0.020382	0.030396	0.013275	0.008777	0.013	0	0.01902	0.017151	0.031784	0.009278	0.019488		0.0180221	0.00924529	18	0.00224231
300	0.015024	0.016845	0.026856	0.002907	0.02433	0.036535	0.028334	0.015856	0.028467	0.013453	0.01846	0.01205	0	0.018235	0.019208	0.028886	0.010194	0.017373		0.0185007	0.00932455	18	0.00226153

## Sheet: LDL
LDL
Time (ms)	H080610-1a	H080617-2a	H080710-1	H080813-2	H080901-1	H080901-2	H080902-1	H080902-2a	H080903-1	H081013-1	H081013-2	H090722-1	H090728-1	H090818-2	H091125-3	H100318-1	H100318-2	H100318-4		mean	sd	count	sem
0	0.001286	0.002114	0.000828	0	0.001378	0.00028	0.003954	0.002151	0.002064	0.003032	0.0027	0	0.0114	0.001394	0.001429	0.003058	0.001425	0.000162		0.0021475	0.00256826	18	0.000622895
5	0.437573	0.640852	0.158137	0.388469	0.174728	0.284994	0.529967	0.206128	0.180154	0.721932	0.806707	0.238006	1.06802	0.234496	0.964315	0.248896	0.500179	0.514616		0.461009	0.281929	18	0.0683779
10	0.08684	0.065273	0.060546	0.235575	0.059123	0.064535	0.105495	0.138727	0.070358	0.047649	0.04984	0.120524	0.402655	0.10146	0.060402	0.068887	0.153925	0.1608		0.114034	0.0872889	18	0.0211707
15	0.15077	0.137991	0.103608	0.365536	0.057332	0.042512	0.143853	0.301225	0.163759	0.136789	0.111859	0.311875	0.462636	0.305471	0.173903	0.107831	0.270635	0.288383		0.201998	0.116093	18	0.0281567
20	0.15803	0.164718	0.115178	0.357007	0.056285	0.064118	0.176214	0.316454	0.166814	0.188476	0.199113	0.306672	0.260342	0.351481	0.237924	0.144582	0.273241	0.284575		0.21229	0.0912677	18	0.0221357
25	0.137827	0.175269	0.119713	0.249108	0.071349	0.066618	0.156802	0.2598	0.174339	0.194854	0.227191	0.25871	0.125373	0.252225	0.225468	0.144698	0.190363	0.232594		0.181239	0.0617457	18	0.0149755
30	0.122644	0.155062	0.117173	0.169535	0.060514	0.066324	0.124478	0.180074	0.149188	0.170321	0.147462	0.154507	0.052676	0.176089	0.18362	0.129134	0.137921	0.178852		0.137532	0.0414	18	0.010041
35	0.104391	0.137009	0.109179	0.146031	0.063599	0.065632	0.130493	0.127923	0.122703	0.13744	0.136755	0.092936	0.030848	0.112165	0.137645	0.118254	0.10023	0.136741		0.111665	0.0313488	18	0.00760319
40	0.091642	0.10698	0.077517	0.08992	0.060392	0.069082	0.121154	0.11469	0.113736	0.086243	0.095396	0.036595	0.014097	0.094971	0.122505	0.107476	0.073122	0.115163		0.0883712	0.0295239	18	0.00716059
45	0.089988	0.091024	0.078398	0.069371	0.040438	0.05938	0.113627	0.101098	0.121018	0.080442	0.064154	0.029498	0.021532	0.068992	0.086798	0.102348	0.069969	0.090364		0.0765799	0.0270839	18	0.0065688
50	0.08149	0.071437	0.067604	0.071659	0.045792	0.058557	0.099981	0.087631	0.068866	0.047139	0.078935	0.028202	0.014612	0.053107	0.095094	0.08633	0.059081	0.07408		0.0660887	0.0224003	18	0.00543288
55	0.064155	0.06078	0.076576	0.058947	0.064416	0.060816	0.078852	0.087592	0.074111	0.036295	0.054327	0.031287	0.022319	0.032049	0.078104	0.091663	0.058926	0.078528		0.0616524	0.02011	18	0.00487739
60	0.060594	0.060097	0.070597	0.059491	0.048189	0.06403	0.07809	0.065012	0.070758	0.033253	0.05738	0.018349	0	0.037567	0.087955	0.068794	0.054412	0.052964		0.0548629	0.0213674	18	0.00518235
65	0.06047	0.063288	0.064703	0.039488	0.034573	0.049586	0.070303	0.073301	0.081164	0.018224	0.043563	0.025779	0.003774	0.029756	0.067624	0.079081	0.048911	0.056778		0.0505759	0.021908	18	0.00531347
70	0.056178	0.060123	0.066172	0.020432	0.061428	0.067842	0.068741	0.074909	0.07753	0.025551	0.032748	0.011945	0.003788	0.052298	0.058432	0.065292	0.043285	0.053962		0.0500364	0.0221028	18	0.00536072
75	0.050908	0.057636	0.065491	0.096694	0.036973	0.070117	0.053496	0.063131	0.027383	0.023862	0.033844	0.012095	0.007619	0.034861	0.062814	0.079744	0.046198	0.042972		0.0481021	0.0232686	18	0.00564346
80	0.049742	0.061181	0.071254	0.034678	0.05434	0.048805	0.05079	0.067356	0.098577	0.031854	0.034957	0.022126	0	0.033508	0.066209	0.06931	0.033716	0.048813		0.0487342	0.0223229	18	0.00541409
85	0.050546	0.057171	0.068091	0.056196	0.041835	0.065242	0.043427	0.046855	0.109539	0.040626	0.025032	0.015044	0.003831	0.023902	0.084488	0.064828	0.037925	0.04008		0.0485921	0.0250624	18	0.00607852
90	0.05181	0.04101	0.061233	0.020992	0.043723	0.058051	0.064503	0.046438	0.122816	0.020991	0.031448	0.020396	0	0.038301	0.07938	0.060845	0.027864	0.040677		0.0461377	0.0272993	18	0.00662106
95	0.048619	0.063229	0.063843	0.034432	0.04148	0.042586	0.062119	0.029564	0.080376	0.029601	0.029423	0.026098	0.003846	0.031156	0.064889	0.051022	0.041623	0.034696		0.0432557	0.0185189	18	0.0044915
100	0.053726	0.052892	0.063673	0.013275	0.055091	0.060871	0.042144	0.038908	0.034263	0.024886	0.024253	0.013326	0	0.053083	0.071641	0.070451	0.020984	0.041652		0.0408399	0.0211026	18	0.00511812
105	0.043458	0.050352	0.052282	0.027049	0.033407	0.059814	0.048997	0.037568	0.062763	0.019799	0.024846	0.008079	0	0.040215	0.066225	0.064522	0.025989	0.024485		0.038325	0.0194197	18	0.00470996
110	0.039646	0.049589	0.073464	0.018455	0.037711	0.052975	0.025485	0.051259	0.037829	0.025979	0.038414	0.005427	0.003861	0.022416	0.054055	0.067787	0.027844	0.04211		0.0374614	0.0191086	18	0.00463452
115	0.042482	0.049721	0.081156	0.014063	0.049263	0.057362	0.03943	0.07679	0.059517	0.017761	0.023125	0.019216	0	0.042911	0.053077	0.062427	0.023815	0.028713		0.0411572	0.0222924	18	0.00540671
120	0.034382	0.043484	0.056884	0.019071	0.039521	0.053456	0.055072	0.047991	0.052312	0.033345	0.040869	0	0	0.037806	0.074901	0.04758	0.020716	0.026963		0.0380196	0.0193836	18	0.00470122
125	0.036901	0.048097	0.048057	0.024368	0.050254	0.050206	0.064208	0.035783	0.089059	0.028156	0.031855	0.008349	0	0.032004	0.060594	0.074256	0.021162	0.025034		0.0404635	0.0225561	18	0.00547067
130	0.032941	0.032543	0.069915	0.019926	0.043272	0.071034	0.040148	0.056101	0.02381	0.015995	0.032849	0.008427	0	0.029373	0.061187	0.080186	0.029329	0.03254		0.0377542	0.0221999	18	0.00538427
135	0.038929	0.042198	0.054236	0.015203	0.037257	0.053349	0.02553	0.019501	0.101347	0.016276	0.02636	0.01134	0	0.030291	0.051198	0.046956	0.014362	0.019497		0.0335461	0.0232234	18	0.0056325
140	0.050647	0.059083	0.097136	0.031145	0.034593	0.058257	0.01633	0.040083	0.083561	0.016546	0.019276	0.008588	0	0.023363	0.052101	0.061474	0.023905	0.019887		0.0386653	0.02626	18	0.00636899
145	0.042656	0.046775	0.044592	0.005291	0.044388	0.067779	0.043595	0.016546	0.029631	0.003344	0.03961	0.014468	0	0.036052	0.060806	0.041432	0.016295	0.017371		0.0317017	0.0197349	18	0.00478642
150	0.046948	0.039101	0.069266	0.005319	0.062368	0.062118	0.027888	0.042505	0.015152	0.013479	0.028741	0.008789	0	0.037348	0.079351	0.078149	0.026333	0.014713		0.0365316	0.0253134	18	0.00613941
155	0.031789	0.049359	0.071326	0.021535	0.066494	0.052685	0.046865	0.035341	0.015385	0.010239	0.008386	0.011843	0	0.056493	0.063521	0.050986	0.017008	0.019462		0.0349287	0.0226564	18	0.00549498
160	0.032836	0.021224	0.080092	0.022009	0.053021	0.048523	0.041531	0.018203	0.080423	0.013805	0.012712	0.014961	0	0.031822	0.077482	0.053759	0.018757	0.013697		0.0352698	0.025144	18	0.00609833
165	0.036604	0.04374	0.06914	0.011205	0.042475	0.036177	0.023454	0.032648	0.051442	0.010477	0.008565	0.012158	0	0.052078	0.07352	0.068431	0.010255	0.021687		0.0335587	0.0229697	18	0.00557097
170	0.028847	0.045745	0.074251	0.00565	0.033092	0.045247	0.040278	0.024016	0.017857	0.017693	0.021684	0.009231	0	0.009828	0.065219	0.051016	0.025305	0.018973		0.0296629	0.0204562	18	0.00496136
175	0.032516	0.027744	0.109428	0	0.028476	0.071689	0.037714	0.024583	0.0367	0.021609	0.017719	0.006202	0	0.030002	0.049076	0.07206	0.018275	0.017714		0.0334171	0.0276459	18	0.00670511
180	0.03361	0.028536	0.071461	0.01711	0.044219	0.048119	0.025975	0.030356	0.057707	0.022168	0.02715	0.009365	0.003876	0.041403	0.070353	0.060688	0.009276	0.008167		0.0338633	0.0213241	18	0.00517186
185	0.028757	0.059395	0.072124	0.011594	0.030658	0.041363	0.013275	0.031307	0.040408	0.022599	0.004608	0.009464	0	0.010638	0.04885	0.06765	0.010933	0.018177		0.0289889	0.0218982	18	0.0053111
190	0.038927	0.05629	0.066925	0.011696	0.03802	0.0622	0.050092	0.043278	0.085609	0.023182	0.018627	0.015944	0	0.021652	0.072496	0.046873	0.009464	0.013446		0.0374845	0.024691	18	0.00598846
195	0.035101	0.040226	0.094557	0.011834	0.059819	0.042761	0.033268	0.033743	0.022727	0.043846	0.033358	0.019471	0	0.050413	0.085815	0.065978	0.020806	0.017059		0.0394879	0.0247692	18	0.00600741
200	0.029686	0.021982	0.092006	0.005988	0.052792	0.048156	0.029413	0.028937	0.047065	0.016478	0.00978	0.00989	0	0.035126	0.035891	0.041915	0.0163	0.015604		0.0298338	0.0218565	18	0.00530098
205	0.030581	0.063519	0.032853	0.006024	0.048117	0.039572	0.050764	0.023846	0.075031	0.0125	0	0.023457	0	0.030194	0.06679	0.047389	0.008262	0.014066		0.0318314	0.0231295	18	0.00560973
210	0.029198	0.040314	0.083144	0.006061	0.042687	0.048699	0.037322	0.049273	0.053343	0	0.024827	0.024009	0	0.03102	0.06262	0.065487	0.013347	0.023298		0.0352583	0.0230046	18	0.00557943
215	0.036181	0.033475	0.051857	0.006098	0.044557	0.035329	0.027596	0.01278	0.027778	0.012694	0.020331	0.021066	0	0.025683	0.061833	0.053239	0.006748	0.020147		0.0276329	0.017369	18	0.00421259
220	0.028683	0.058279	0.07102	0.006135	0.046636	0.040739	0.034127	0.019481	0.028571	0.004274	0.046768	0.00713	0	0.039436	0.050491	0.083155	0.015335	0.009301		0.0327534	0.0239888	18	0.00581814
225	0.021755	0.027451	0.06746	0.018596	0.026472	0.068732	0.059428	0	0	0.012931	0.021799	0.028947	0	0.013652	0.042336	0.071012	0.013832	0.01507		0.0283041	0.0237389	18	0.00575752
230	0.028843	0.050694	0.072513	0.031768	0.036368	0.040958	0.024846	0.013158	0.029412	0.021854	0.027935	0.00369	0	0.013793	0.055476	0.071207	0.012275	0.01337		0.0304533	0.0211032	18	0.00511827
235	0.025594	0.039817	0.119513	0.006494	0.042527	0.052352	0.032014	0.026847	0.090909	0.013393	0.022891	0.018643	0.003891	0.035414	0.089018	0.048714	0.0142	0.019395		0.0389792	0.0315965	18	0.00766329
240	0.029092	0.013664	0.054841	0.013072	0.069807	0.045058	0.039784	0.027683	0.067816	0.013575	0.023427	0.015166	0.003906	0.007246	0.070961	0.116696	0.025327	0.011838		0.0360533	0.0298345	18	0.00723592
245	0.029966	0.034908	0.07007	0.006623	0.015707	0.074224	0.034392	0.021277	0.035714	0.009153	0.023989	0.023197	0	0.014652	0.055094	0.084464	0.00368	0.015992		0.0307279	0.0249615	18	0.00605405
250	0.032364	0.043563	0.062211	0.013378	0.054039	0.068435	0.014134	0.014441	0.074074	0.009238	0.037079	0.011796	0	0.037484	0.065872	0.041623	0.014839	0.024458		0.0343904	0.023135	18	0.00561107
255	0.042733	0.05716	0.039307	0.006757	0.051209	0.054632	0.014337	0.007299	0.081667	0.009324	0.006329	0.019953	0	0.031071	0.03089	0.043432	0.016964	0.020851		0.0296619	0.0222764	18	0.00540282
260	0.026908	0.060729	0.041101	0	0.047878	0.038102	0.0517	0.044839	0.043478	0.014151	0.01278	0.024491	0	0.015937	0.072748	0.022557	0.005722	0.014867		0.0298882	0.0211603	18	0.00513213
265	0.019452	0.034028	0.042863	0.006803	0.024691	0.039783	0.030771	0.0387	0.045455	0.014332	0.012903	0.025124	0	0.016129	0.051656	0.046521	0.021236	0.008611		0.0266143	0.0153277	18	0.00371751
270	0.033273	0.066717	0.044557	0.013699	0.038508	0.03439	0.048074	0.024195	0.047619	0.004831	0.02636	0.021442	0	0.024726	0.102179	0.016	0.011776	0.015227		0.0318652	0.0244231	18	0.00592346
275	0.022255	0.047313	0.015385	0.027926	0.053659	0.035615	0.042023	0.02459	0.155263	0.024487	0.020271	0.021892	0	0.016878	0.050204	0.049598	0.019957	0.031129		0.0365803	0.0329094	18	0.00798171
280	0.026305	0.054686	0.031498	0.007143	0.056556	0.029358	0.017316	0.016878	0.121324	0.020051	0.006849	0.017898	0.003922	0.02579	0.063964	0.079227	0.014203	0.020569		0.0340854	0.0303127	18	0.00735191
285	0.025197	0.047211	0.048916	0.014388	0.037318	0.038113	0	0.025863	0.066667	0.01528	0.020786	0.031987	0	0.04449	0.07998	0.076033	0.016495	0.030403		0.0343959	0.023224	18	0.00563265
290	0.038901	0.038284	0.051442	0.007299	0.022901	0.031623	0.008772	0.035325	0	0.015518	0.02837	0.018802	0	0.046221	0.012048	0.061136	0.012548	0.014394		0.0246436	0.0177884	18	0.00431432
295	0.034668	0.045625	0.073089	0.022223	0.039563	0.016195	0.017778	0.027524	0	0.005236	0.029253	0.014354	0	0.058831	0.037041	0.076615	0.014849	0.02197		0.0297119	0.0225252	18	0.00546316
300	0.021802	0.041815	0.019231	0.02267	0.024591	0.032994	0.027191	0.028304	0.071429	0.010554	0.030135	0.034245	0	0.010204	0.025316	0.022989	0.008588	0.014926		0.0248324	0.0155413	18	0.00376932

## Sheet: LDD
LSS
Time (ms)	H080610-1a	H080617-2a	H080710-1	H080813-2	H080901-1	H080901-2	H080902-1	H080902-2a	H080903-1	H081013-1	H081013-2	H090722-1	H090728-1	H090818-2	H091125-3	H100318-1	H100318-2	H100318-4		mean	sd	count	sem
0	0.000897	0.007419	0.00032	0	0	0.000332	0.009776	0.005271	0.001176	0.000259	0	0	0.010557	0.001847	0.001031	0.002448	0.006373	0.000514		0.00267889	0.00355199	18	0.000861485
5	0.173165	0.154978	0.110763	0.241939	0.042021	0.059146	0.286219	0.185352	0.02965	0.366071	0.21768	0.117235	0.382979	0.072796	0.131123	0.058549	0.223033	0.234017		0.171484	0.105758	18	0.0256501
10	0.074218	0.015583	0.007543	0.192432	0.006942	0.007775	0.02255	0.098774	0.010962	0.008519	0.020597	0.122188	0.218333	0.035294	0.052949	0.020991	0.113634	0.141753		0.0650576	0.0676232	18	0.016401
15	0.189889	0.074136	0.013785	0.350798	0.006116	0.017521	0.050158	0.209243	0.038607	0.061016	0.086785	0.338134	0.38115	0.169855	0.187612	0.06349	0.222223	0.324217		0.154708	0.127317	18	0.0308788
20	0.244015	0.134812	0.031868	0.331554	0.034685	0.036671	0.081077	0.243211	0.052078	0.11892	0.184057	0.431021	0.311297	0.309596	0.282396	0.108204	0.307008	0.443556		0.204779	0.13587	18	0.0329532
25	0.238383	0.165016	0.052467	0.353374	0.033125	0.052453	0.09876	0.245177	0.073313	0.146586	0.188997	0.371873	0.159318	0.329133	0.256876	0.152149	0.285783	0.369006		0.198433	0.113291	18	0.027477
30	0.186512	0.150183	0.061211	0.342632	0.032339	0.050811	0.098072	0.191019	0.089994	0.131898	0.173162	0.241488	0.087189	0.269587	0.185629	0.16373	0.217068	0.28827		0.164489	0.0863518	18	0.0209434
35	0.143704	0.14261	0.058076	0.167374	0.049438	0.059638	0.099355	0.149649	0.085252	0.112758	0.135633	0.115972	0.04716	0.152942	0.157487	0.135381	0.16132	0.225754		0.122195	0.0481649	18	0.0116817
40	0.127947	0.127305	0.055999	0.154462	0.03722	0.0718	0.100858	0.141158	0.065527	0.110286	0.12431	0.089457	0.032778	0.114999	0.129324	0.120665	0.112428	0.172863		0.104966	0.0390375	18	0.00946798
45	0.1222	0.107421	0.05884	0.113682	0.043053	0.060299	0.093316	0.101143	0.046978	0.062072	0.087689	0.097892	0.022948	0.080698	0.095486	0.101693	0.119405	0.125565		0.0855767	0.0300182	18	0.00728049
50	0.124206	0.093954	0.057757	0.054524	0.039252	0.061534	0.081818	0.09228	0.087962	0.060054	0.061521	0.035297	0.018605	0.063936	0.102174	0.098613	0.121075	0.137995		0.0773643	0.032576	18	0.00790083
55	0.099122	0.080955	0.052358	0.066207	0.046779	0.05484	0.087609	0.089525	0.071782	0.03922	0.045573	0.012048	0.009095	0.053434	0.072892	0.108296	0.087157	0.105605		0.0656943	0.0290506	18	0.00704581
60	0.08195	0.067932	0.037721	0.052796	0.052892	0.067001	0.088444	0.108421	0.077307	0.038955	0.044974	0.012195	0.010599	0.025356	0.082582	0.079663	0.08553	0.070984		0.0602946	0.0275551	18	0.00668309
65	0.084682	0.070995	0.048281	0.074717	0.036085	0.064759	0.079424	0.102623	0.060393	0.034658	0.029741	0.024846	0.005703	0.031145	0.085596	0.096868	0.099068	0.097433		0.0626121	0.0299669	18	0.00726805
70	0.084291	0.071559	0.0469	0.080756	0.038772	0.073347	0.076224	0.055795	0.045155	0.016825	0.038081	0.012658	0.005016	0.048746	0.077203	0.084479	0.080072	0.093841		0.0572067	0.0271105	18	0.00657526
75	0.059983	0.066187	0.048537	0.021391	0.033305	0.051964	0.070854	0.072077	0.070057	0.031382	0.027277	0	0.002158	0.039555	0.07605	0.104681	0.06154	0.103525		0.0522513	0.0298288	18	0.00723454
80	0.050792	0.058408	0.054528	0.055319	0.046161	0.051749	0.076263	0.058985	0.072427	0.032367	0.029607	0.025808	0.003607	0.059471	0.085011	0.075597	0.062072	0.081426		0.0544221	0.0211823	18	0.00513746
85	0.073248	0.056167	0.059941	0.046652	0.037604	0.06759	0.081583	0.042999	0.061391	0.016081	0.022406	0.026491	0	0.018596	0.078005	0.076192	0.051956	0.070482		0.0492991	0.024451	18	0.00593024
90	0.059806	0.059496	0.048686	0.036589	0.043904	0.05331	0.07935	0.060302	0.072507	0.025147	0.024589	0	0.001447	0.031769	0.065249	0.084579	0.047344	0.062913		0.0476104	0.0240619	18	0.00583586
95	0.03914	0.05451	0.03881	0.077119	0.030971	0.059035	0.068586	0.09783	0.062872	0.019024	0.025186	0	0.000724	0.032766	0.059611	0.075005	0.061617	0.039785		0.0468106	0.0263636	18	0.00639412
100	0.042998	0.047864	0.047225	0.013514	0.042224	0.065701	0.061552	0.046862	0.039008	0.034436	0.027588	0.013514	0.000725	0.027074	0.063338	0.076507	0.044671	0.034439		0.0405133	0.0195901	18	0.0047513
105	0.032938	0.066065	0.053199	0.027588	0.036932	0.070323	0.068781	0.061936	0.036508	0.022451	0.015873	0.013699	0	0.013841	0.063766	0.09523	0.051062	0.02837		0.0421423	0.0253962	18	0.00615949
110	0.046528	0.054449	0.051382	0.071885	0.027264	0.059916	0.059435	0.066205	0.063796	0.018108	0.023385	0.013889	0	0.042611	0.039578	0.07215	0.035698	0.066512		0.0451551	0.0215678	18	0.00523096
115	0.030562	0.04735	0.069385	0.015152	0.05858	0.058996	0.053036	0.049156	0.063412	0.019684	0.018379	0.014085	0.000725	0.044228	0.049646	0.045502	0.060769	0.047379		0.0414459	0.020023	18	0.00485629
120	0.044919	0.043258	0.052787	0.015385	0.058175	0.053889	0.060615	0.029306	0.04804	0.017554	0.020611	0	0	0.015326	0.093029	0.056813	0.01956	0.032858		0.0367847	0.0242505	18	0.00588161
125	0.044229	0.055687	0.054606	0.015625	0.04225	0.058255	0.050694	0.030135	0.113751	0.011457	0.015267	0.028571	0	0.015564	0.082278	0.050512	0.03508	0.033973		0.0409963	0.0273919	18	0.00664352
130	0.046285	0.038493	0.062576	0.015873	0.048628	0.077478	0.04829	0.054763	0.050923	0.010289	0.027198	0.014706	0	0.023811	0.057146	0.06687	0.020646	0.053186		0.0398423	0.02187	18	0.00530426
135	0.042365	0.03921	0.078457	0.048925	0.039319	0.060969	0.052546	0.041261	0.029518	0.014327	0.023985	0	0.000726	0.040921	0.021799	0.060681	0.026374	0.027779		0.0360646	0.0205053	18	0.00497326
140	0.060349	0.049322	0.075216	0.034191	0.036044	0.069791	0.062096	0.034263	0.049053	0.0132	0.014273	0	0	0.033831	0.073769	0.080257	0.010782	0.018958		0.0397442	0.0265192	18	0.00643186
145	0.057357	0.043792	0.076737	0	0.044937	0.060963	0.063153	0.053741	0.051625	0.018776	0.010318	0.014925	0.000726	0.02624	0.054667	0.095643	0.027414	0.009615		0.0394794	0.0272992	18	0.00662102
150	0.049857	0.049573	0.074937	0	0.063256	0.057612	0.053419	0.047002	0.047445	0.013637	0.027308	0.015152	0	0.027028	0.070991	0.072817	0.022504	0.009709		0.0390137	0.0250062	18	0.0060649
155	0.040899	0.055116	0.095347	0.035401	0.0559	0.07294	0.037342	0.05914	0.064512	0.019401	0.010716	0	0	0.027779	0.048191	0.058341	0	0.019705		0.0389294	0.0272805	18	0.00661649
160	0.023197	0.044776	0.087516	0.018182	0.035238	0.070184	0.043431	0.031143	0.053215	0.009851	0.021783	0	0	0.028483	0.057931	0.067222	0.058358	0.030204		0.0378174	0.0245199	18	0.00594694
165	0.031733	0.037151	0.108972	0	0.045852	0.059582	0.053966	0.043133	0.056334	0.027194	0.02447	0	0.000727	0.009709	0.030305	0.083631	0.018293	0.020726		0.0362099	0.0290738	18	0.00705142
170	0.04953	0.037453	0.090666	0.018519	0.048066	0.080284	0.041553	0.022347	0.122414	0.017589	0.022817	0.030769	0.000727	0.029608	0.055252	0.060115	0	0.021165		0.0416041	0.0316214	18	0.00766931
175	0.043258	0.055305	0.078577	0	0.060841	0.063535	0.05141	0.011364	0.087071	0.023924	0.013954	0	0	0.051452	0.075723	0.090295	0.024885	0.032494		0.0424493	0.0304261	18	0.00737941
180	0.026927	0.058471	0.068242	0	0.042799	0.07073	0.034461	0.034753	0.030928	0.026049	0.014146	0	0	0.065236	0.053981	0.07747	0	0.011111		0.0341836	0.0267091	18	0.0064779
185	0.037019	0.046357	0.103909	0.038099	0.04091	0.085186	0.048811	0.023953	0.099066	0.00781	0.019168	0	0	0.022858	0.037829	0.07619	0.019068	0.011236		0.0398594	0.0321279	18	0.00779216
190	0.038397	0.052739	0.112376	0.039608	0.058522	0.053672	0.054405	0.024541	0.085123	0.020573	0.019554	0.015873	0	0.023393	0.049222	0.082356	0.012945	0.011364		0.0419257	0.0297376	18	0.00721243
195	0.024828	0.057147	0.084209	0	0.049457	0.067118	0.0445	0.025158	0.092711	0.014503	0.017426	0.016129	0	0.023953	0.041351	0.053264	0.006536	0.011494		0.034988	0.0278309	18	0.00674998
200	0.05135	0.039055	0.079617	0	0.034468	0.064528	0.046579	0.012821	0.02837	0.018012	0.020305	0.016393	0	0.024541	0.054015	0.055827	0.019825	0		0.0314281	0.0233234	18	0.00565676
205	0.010667	0.03904	0.132035	0.020408	0.040101	0.061146	0.054189	0.080399	0.074014	0.016656	0.012907	0.016667	0	0.077119	0.080661	0.069729	0.006711	0		0.0440249	0.0367088	18	0.00890318
210	0.021652	0.035694	0.084037	0	0.046696	0.090448	0.040393	0.02837	0.096014	0.030658	0.036978	0.016949	0.000728	0.027212	0.049548	0.085013	0.006757	0		0.0387304	0.0315149	18	0.0076435
215	0.033366	0.031905	0.069493	0.020833	0.034031	0.057559	0.055813	0.029199	0.052642	0.015722	0.016305	0.034785	0	0.056551	0.093029	0.093756	0.020549	0		0.0397521	0.0275982	18	0.00669355
220	0.011396	0.048853	0.051212	0	0.081648	0.095744	0.065416	0.029851	0.074799	0.019548	0.016583	0	0	0	0.014085	0.050808	0.013937	0.011628		0.0325282	0.0311151	18	0.00754653
225	0.034922	0.045772	0.084921	0	0.038347	0.083954	0.056564	0.030769	0.060016	0.012642	0.016862	0	0	0.059502	0.072896	0.067402	0.007042	0.011765		0.0379653	0.0295834	18	0.00717502
230	0.023953	0.038209	0.086002	0.021277	0.01695	0.073897	0.062289	0.048395	0.04211	0.014652	0.028671	0	0	0.015625	0.06226	0.057368	0.007092	0.011905		0.0339253	0.0260652	18	0.00632173
235	0.037117	0.05806	0.071371	0.021739	0.052299	0.092532	0.04882	0.016667	0	0.026138	0.017656	0.036039	0	0.015873	0.066958	0.061087	0.014337	0.012048		0.0360412	0.0265724	18	0.00644476
240	0.012699	0.027224	0.069375	0	0.036478	0.053346	0.056624	0.016949	0.089944	0.015267	0.045453	0.037386	0	0.049189	0.072101	0.098139	0.007246	0		0.03819	0.03089	18	0.00749193
245	0.019314	0.052208	0.100592	0.022222	0.104113	0.070651	0.046144	0.052329	0.0482	0.023336	0.037929	0.019231	0	0	0.057707	0.035088	0	0		0.0382813	0.0318721	18	0.00773013
250	0.006536	0.024955	0.091999	0	0.035016	0.060449	0.045397	0.073776	0.076282	0.027909	0.049472	0	0	0.016949	0.02	0.113693	0.007299	0		0.0360962	0.0349558	18	0.00847802
255	0.019824	0.035011	0.059909	0	0.043799	0.07288	0.044587	0.059608	0.027027	0.008138	0.0171	0.059624	0	0.034785	0.084257	0.150461	0.029687	0		0.0414832	0.0371615	18	0.00901299
260	0.047861	0.033849	0.042222	0	0.061558	0.069434	0.05945	0.063849	0.027778	0.016453	0.024428	0	0	0.017857	0.068205	0.09707	0	0.012195		0.0356783	0.0294147	18	0.00713411
265	0.050213	0.047798	0.101099	0	0.024195	0.064834	0.073413	0.022222	0.151794	0.018829	0.017819	0	0	0.018182	0.149701	0.026316	0.022844	0.024846		0.0452281	0.0467565	18	0.0113401
270	0.029795	0.03143	0.061589	0	0.041601	0.059431	0.064538	0.022727	0.066667	0.019199	0.029159	0.04211	0	0.037386	0.056349	0.054054	0	0		0.0342242	0.0235911	18	0.00572169
275	0.030831	0.049048	0.093058	0	0.052108	0.010309	0.065003	0.046512	0.111213	0.010832	0.033852	0.021739	0	0.038839	0.029412	0.057983	0.015564	0		0.0370168	0.0312898	18	0.0075889
280	0.015811	0.039949	0.071665	0.022727	0.027274	0.106796	0.069585	0.075031	0.123333	0.022013	0.015459	0.022222	0	0.040408	0.061553	0.030303	0.015811	0		0.0422189	0.0351917	18	0.00853523
285	0.016065	0.06289	0.07793	0	0.028039	0.1211	0.09765	0.026316	0.045455	0.024771	0.039639	0	0.000728	0.020833	0.065591	0.130249	0.032326	0.012658		0.0445689	0.0401237	18	0.00973144
290	0.00813	0.047619	0.084492	0.023256	0.048362	0.026491	0.07278	0.027027	0.047619	0.013804	0.03284	0	0	0.065238	0	0.072751	0.024932	0		0.0330745	0.0277571	18	0.00673208
295	0.024726	0.043184	0.091982	0	0.040614	0.05499	0.062276	0.056349	0.05	0.02104	0.025443	0	0	0.045983	0	0.11859	0.008475	0.012821		0.0364707	0.0331893	18	0.0080496
300	0.033972	0.062917	0.039216	0.02381	0.053089	0.043277	0.072158	0.059715	0.052632	0.023919	0.026069	0.045983	0	0.0732	0.068966	0.088933	0.03456	0.039307		0.0467624	0.0219891	18	0.00533313

## Sheet: DDD
DDD
Time (ms)	H080610-1a	H080617-2a	H080710-1	H080813-2	H080901-1	H080901-2	H080902-1	H080902-2a	H080903-1	H081013-1	H081013-2	H090722-1	H090728-1	H090818-2	H091125-3	H100318-1	H100318-2	H100318-4		mean	sd	count	sem
0	0.001955	0.016886	0.002755	0	0	0	0.013304	0.009479	0.035714	0.001236	0	0	0.01874	0	0.014957	0.005102	0.002051	0		0.00678772	0.00975052	18	0.00236485
5	0.28707	0.196991	0.053255	0.370152	0	0.074409	0.212533	0.139699	0.037037	0.23017	0.193666	0.317883	0.439505	0.13459	0.164473	0.095537	0.24045	0.226355		0.189654	0.117139	18	0.0284104
10	0.12639	0.017777	0.002915	0.244854	0.02	0.005618	0.027021	0.100502	0	0.009491	0.01346	0.135774	0.289359	0.050324	0.08227	0.034256	0.133541	0.198343		0.0828831	0.088764	18	0.0215284
15	0.347255	0.073377	0.020632	0.502965	0.041241	0.028508	0.056928	0.24965	0.038462	0.039557	0.102494	0.462941	0.54786	0.211139	0.291684	0.116299	0.296046	0.448054		0.215283	0.18356	18	0.0445198
20	0.32441	0.144986	0.021058	0.459366	0.043016	0.090177	0.085524	0.215366	0	0.089166	0.213161	0.363285	0.482512	0.289344	0.376454	0.138803	0.357517	0.444836		0.229943	0.160561	18	0.0389416
25	0.291511	0.154182	0.055926	0.547539	0.044444	0.071967	0.114864	0.226209	0.081667	0.14592	0.21417	0.579796	0.300467	0.237531	0.32356	0.161061	0.324645	0.402606		0.23767	0.157413	18	0.0381783
30	0.288403	0.161402	0.042651	0.24806	0.095292	0.084952	0.095413	0.172391	0	0.110824	0.1813	0.476923	0.154186	0.31404	0.403722	0.161706	0.238058	0.323102		0.197357	0.126447	18	0.030668
35	0.208528	0.158115	0.040997	0.269414	0.133272	0.037824	0.100981	0.140718	0	0.115669	0.176627	0.236111	0.094426	0.11859	0.233784	0.144722	0.206993	0.291738		0.150473	0.0808936	18	0.0196196
40	0.190103	0.155894	0.046462	0.245963	0	0.031375	0.099262	0.052263	0	0.093222	0.100446	0	0.032277	0.136552	0.110214	0.075186	0.222873	0.190121		0.0990118	0.0775711	18	0.0188137
45	0.093887	0.091113	0.0297	0.176242	0	0.024195	0.104714	0.083815	0	0.064006	0.147991	0	0.050393	0.269298	0.26307	0.107651	0.157807	0.124751		0.0993685	0.0812479	18	0.0197055
50	0.123058	0.110357	0.034545	0.155263	0	0.050081	0.096314	0.166339	0	0.053718	0.072253	0	0.037635	0	0.068205	0.044557	0.122095	0.111948		0.0692427	0.0538912	18	0.0130705
55	0.107151	0.103296	0.052029	0.058824	0	0.034938	0.08733	0.071599	0	0.038134	0.023427	0	0.023317	0	0.09707	0.163789	0.114813	0.214435		0.0661196	0.0601765	18	0.0145949
60	0.058706	0.098185	0.033476	0.0625	0	0.027028	0.083918	0.1877	0	0.039648	0.042285	0	0.018547	0.066667	0.053343	0.074436	0.089123	0.117768		0.0585183	0.0471701	18	0.0114404
65	0.075186	0.081438	0.034654	0	0	0.056096	0.079768	0.045921	0	0.035805	0.044231	0	0.008065	0.071429	0.085761	0.059624	0.083164	0.15843		0.0510873	0.041627	18	0.010096
70	0.109315	0.078805	0.04499	0.133333	0	0.039219	0.090952	0.081235	0	0.024031	0.039521	0	0.00813	0.076923	0.030303	0.04211	0.044783	0.103343		0.0526107	0.0406193	18	0.00985163
75	0.029631	0.07747	0.0328	0.076923	0	0.051454	0.092974	0.126791	0	0.036116	0.027258	0	0	0	0.03125	0.137661	0.094599	0.055556		0.0483602	0.0441611	18	0.0107106
80	0.076735	0.078163	0.029011	0.083333	0	0.099466	0.072922	0.019608	0	0.029514	0.028023	0	0	0.083333	0.032258	0.129805	0.087156	0.090074		0.0521889	0.0409829	18	0.00993981
85	0.084502	0.047772	0.050135	0	0	0.08495	0.089714	0.08211	0	0.022235	0.028831	0	0	0	0.066667	0.028571	0.056268	0.135788		0.0431968	0.0409784	18	0.00993872
90	0.092307	0.040631	0.031389	0.090909	0	0.012821	0.072722	0.13708	0	0.041655	0.022223	0.142857	0	0	0.109788	0	0.144787	0		0.0521761	0.0544041	18	0.0131949
95	0.019608	0.048944	0.026999	0	0	0.094303	0.086619	0.076282	0	0.025901	0.015038	0	0	0	0.125145	0.059715	0	0.075499		0.0363363	0.0404258	18	0.0098047
100	0.02	0.051434	0.016575	0	0	0.014286	0.056056	0.027027	0	0.031054	0	0	0	0	0.090909	0.03125	0.069793	0		0.022688	0.0278737	18	0.00676036
105	0.041241	0.05062	0.028187	0	0	0.029199	0.068618	0.027778	0	0.018218	0.007634	0	0	0	0.05	0.134639	0.12709	0		0.0324013	0.0417717	18	0.0101311
110	0.043016	0.076933	0.046827	0	0	0.060846	0.046025	0.057143	0	0.027925	0.007692	0	0	0	0.052632	0.115499	0.084967	0		0.0344169	0.0358877	18	0.00870404
115	0	0.045001	0.036663	0	0	0.015873	0.05853	0.124242	0	0.009507	0.007752	0	0	0	0.055556	0	0	0.081667		0.0241551	0.0358814	18	0.00870252
120	0.022222	0.034192	0.031648	0	0	0.032522	0.053379	0.034483	0	0.012014	0.039626	0	0	0	0	0.128788	0.030303	0.088933		0.0282283	0.0347645	18	0.00843164
125	0.022727	0.021969	0.039089	0	0	0.085966	0.044936	0.275345	0	0.019501	0.049591	0	0	0	0.058824	0.097619	0.03125	0.047619		0.0441353	0.0649715	18	0.0157579
130	0.071456	0.054619	0.075956	0.211111	0	0.073776	0.039866	0	0	0.024895	0.008547	0	0	0	0.0625	0	0.100074	0		0.0401556	0.054798	18	0.0132905
135	0	0.038211	0.029253	0	0	0.060016	0.031609	0.047619	0	0.022986	0.034862	0	0	0	0.066667	0.164087	0.035714	0.1		0.0350569	0.0430123	18	0.010432
140	0.025	0.054989	0.08484	0	0	0.085628	0.058417	0	0	0.023514	0.036121	0	0	0	0.071429	0.125	0.037037	0		0.0334431	0.0386659	18	0.00937786
145	0.078273	0.058158	0.066683	0	0	0.093654	0.053754	0.102632	0	0.007979	0.009259	0	0	0	0	0.071429	0	0		0.0301012	0.0384184	18	0.00931784
150	0.056349	0.044608	0.062206	0	0	0	0.039413	0.114379	0	0.018825	0	0	0	0	0	0.076923	0	0		0.0229279	0.0347086	18	0.00841808
155	0.029412	0.028971	0.056351	0	0	0.130336	0.058975	0.129167	0	0.024734	0	0	0	0	0	0.083333	0	0		0.0300711	0.0442644	18	0.0107357
160	0	0.02381	0.070323	0	0	0.119536	0.040504	0.071429	0	0.031076	0.028304	0	0	0	0.251166	0.190909	0.038462	0		0.0480844	0.071826	18	0.0174204
165	0	0.024466	0.098273	0	0	0.064516	0.055397	0.076923	0	0.026156	0.019324	0	0	0	0.211111	0.236111	0	0		0.0451265	0.071998	18	0.0174621
170	0.030303	0.050644	0.023256	0	0	0.144464	0.023845	0.083333	0	0.002959	0	0	0	0	0.125	0	0.04	0		0.0291002	0.0449821	18	0.0109098
175	0	0.053253	0.111821	0	0	0.123478	0.038575	0	0	0.017911	0.009804	0	0	0	0	0	0	0.114379		0.0260678	0.0442869	18	0.0107411
180	0.096841	0.056249	0.110865	0	0	0.045455	0.029066	0	0	0.021314	0.019901	0	0	0	0.142857	0	0	0		0.0290304	0.0446113	18	0.0108198
185	0	0.059319	0.076719	0	0	0.097619	0.045235	0.190909	0	0.034329	0.020305	0	0	0	0	0	0	0		0.0291353	0.0507228	18	0.0123021
190	0.034483	0.055443	0.099802	0	0	0	0.051424	0	0	0.029035	0.041671	0	0	0	0	0	0	0		0.0173254	0.0287426	18	0.0069711
195	0.072751	0.058347	0.091595	0	0	0	0.045702	0	0	0.019835	0.0436	0	0	0	0	0	0.041667	0		0.0207498	0.0301525	18	0.00731305
200	0.038462	0.008696	0.060016	0	0	0	0.030267	0	0	0.010101	0.022472	0	0.002725	0	0	0	0	0		0.00959661	0.0172007	18	0.00417178
205	0.04	0.08121	0.086071	0	0	0	0.044831	0	0	0.010204	0.034887	0	0	0	0	0	0.043478	0		0.0189267	0.0290807	18	0.00705311
210	0.041667	0.088683	0.168888	0	0	0	0.085545	0	0	0.013758	0.011905	0	0	0	0	0	0	0		0.0228026	0.0462816	18	0.0112249
215	0	0.097091	0.111948	0	0	0	0.035615	0	0	0.01395	0.024243	0	0	0	0	0	0	0		0.0157137	0.0339248	18	0.00822798
220	0	0.03475	0.121212	0	0	0	0.047768	0	0	0.032082	0.037346	0	0	0	0	0	0	0		0.0151754	0.0311168	18	0.00754694
225	0.043478	0.06056	0.068966	0	0	0	0.03877	0	0	0.018316	0.012821	0	0	0	0	0	0.045455	0		0.0160203	0.0239651	18	0.0058124
230	0.093074	0.051457	0.075499	0	0	0	0.046284	0	0	0.014898	0.012987	0	0	0	0	0	0	0		0.0163444	0.0294409	18	0.00714046
235	0	0.026847	0.04	0	0	0	0.067058	0	0	0.015109	0.026491	0	0	0	0	0	0.097619	0		0.0151736	0.0277942	18	0.00674108
240	0.05	0.027397	0	0.125	0	0	0.05854	0.111111	0	0.026925	0.041101	0	0	0	0	0	0.052632	0		0.0273726	0.039367	18	0.0095479
245	0.052632	0.057362	0.041667	0	0	0	0.069235	0.267857	0	0.007843	0.028169	0	0	0	0	0	0	0		0.0291536	0.0641202	18	0.0155514
250	0	0.014925	0	0	0	0	0.066911	0	0	0.011889	0.014493	0	0	0	0	0	0	0		0.00601211	0.0160891	18	0.00390218
255	0	0.046161	0.043478	0	0	0	0.063447	0	0	0.024179	0.044557	0	0	0	0	0	0	0.0625		0.0157957	0.0242921	18	0.00589171
260	0.055556	0.032002	0.190909	0	0	0	0.033268	0	0	0.012346	0	0	0	0	0	0	0	0		0.0180045	0.0460058	18	0.0111581
265	0.121324	0.10152	0.055556	0	0	0	0.052258	0.166667	0	0.012483	0	0	0	0	0.166667	0	0	0		0.0375819	0.0599664	18	0.014544
270	0.066667	0.055219	0.18799	0	0	0	0.055057	0	0	0.029753	0.015385	0	0	0	0.2	0	0	0		0.0338928	0.0624547	18	0.0151475
275	0	0.058446	0.148352	0	0	0	0.048366	0	0	0.026241	0	0	0	0	0	0	0	0		0.0156336	0.0376147	18	0.00912291
280	0	0.084257	0	0	0	0	0.061351	0	0	0.013393	0	0	0	0	0	0	0.055556	0		0.0119198	0.0260898	18	0.00632771
285	0.071429	0.066667	0	0	0	0	0.099487	0	0	0.022687	0.031498	0	0	0	0.25	0	0	0		0.0300982	0.0628466	18	0.0152425
290	0	0.0732	0.083333	0	0	0	0.035574	0	0	0.023235	0.049189	0	0	0	0	0	0.058824	0		0.0179642	0.0288801	18	0.00700445
295	0	0	0.090909	0	0	0	0.049545	0	0	0.014218	0.051432	0	0	0	0	0	0	0		0.0114502	0.0256751	18	0.00622714
300	0	0.161731	0	0	0	0	0.065308	0	0	0.024133	0.017857	0	0	0	0	0	0.0625	0		0.0184183	0.0413901	18	0.0100386

## Sheet: DLD vs LL
DLD
Time (ms)	H080610-1a	H080617-2a	H080710-1	H080813-2	H080901-1	H080901-2	H080902-1	H080902-2a	H080903-1	H080923-3	H081013-1	H081013-2	H090722-1	H090728-1	H090818-2	H091125-3	H100318-1	H100318-2	H100318-4		mean	sd	count	sem
0	0.000891	0.028894	0.010601	0	0.006612	0.009489	0.069223	0.014763	0.185759	0.001527	0.013803	0.002675	0	0.02735	0.005708	0.000493	0.00912	0.004821	0.000412		0.0217361	0.044179	18	0.010715
5	0.24601	0.579177	0.606781	0.34466	0.417729	0.592994	0.89152	0.352358	0.431309	0.070254	0.683955	0.485326	0.14393	0.780543	0.241157	0.098401	0.348549	0.269217	0.249731		0.421533	0.23232	18	0.0563459
10	0.075422	0.021414	0.042421	0.204754	0.018519	0.016965	0.059196	0.118226	0.01875	0.012104	0.025785	0.017998	0.088198	0.281584	0.046877	0.043476	0.027402	0.123244	0.142909		0.0727679	0.075142	18	0.0182246
15	0.176643	0.071191	0.019154	0.29127	0.005362	0.014009	0.065151	0.201526	0.051625	0.065325	0.081123	0.081706	0.22841	0.457525	0.232426	0.166869	0.047501	0.230177	0.310575		0.145607	0.125787	18	0.0305079
20	0.232096	0.137819	0.041331	0.340056	0.01897	0.029674	0.093287	0.278544	0.040591	0.175195	0.132382	0.154409	0.320651	0.305703	0.314084	0.254993	0.08681	0.295081	0.362886		0.187915	0.12083	18	0.0293057
25	0.211462	0.15843	0.068427	0.329314	0.044732	0.051423	0.109651	0.215533	0.138789	0.247668	0.155708	0.187109	0.317729	0.178403	0.271754	0.247833	0.123821	0.251849	0.327018		0.190288	0.0917755	18	0.0222588
30	0.186218	0.158658	0.082737	0.278381	0.037871	0.067832	0.115557	0.197949	0.090774	0.166738	0.166244	0.16681	0.183225	0.087485	0.158234	0.207698	0.13347	0.189212	0.237429		0.151461	0.0623323	18	0.0151178
35	0.153274	0.140753	0.067628	0.232404	0.036322	0.064724	0.120306	0.17021	0.062918	0.134528	0.142188	0.138497	0.106883	0.042494	0.12487	0.166392	0.141815	0.137918	0.18571		0.123142	0.0520084	18	0.0126139
40	0.136941	0.123433	0.069907	0.166449	0.044101	0.079234	0.118221	0.104489	0.076779	0.096428	0.081836	0.106378	0.074218	0.036061	0.095162	0.123127	0.104004	0.107845	0.157299		0.0980539	0.0336981	18	0.008173
45	0.12821	0.109429	0.060742	0.075003	0.029425	0.050631	0.108866	0.107305	0.051452	0.084779	0.059158	0.076392	0.066327	0.013157	0.093833	0.104325	0.107204	0.114378	0.148114		0.08114	0.0338877	18	0.00821896
50	0.111325	0.085946	0.073954	0.120088	0.057977	0.058162	0.095585	0.078778	0.054246	0.059398	0.058921	0.053398	0.042309	0.010893	0.072177	0.091789	0.108886	0.122101	0.121773		0.0759101	0.0302658	18	0.00734053
55	0.083074	0.075292	0.056924	0.063057	0.061436	0.060023	0.107027	0.085638	0.033963	0.040121	0.058441	0.040015	0.021899	0.009791	0.051296	0.095569	0.104681	0.072136	0.111165		0.0638041	0.0291175	18	0.00706203
60	0.08087	0.069688	0.063889	0.051917	0.038158	0.067543	0.098976	0.063739	0.046922	0.029922	0.037162	0.040491	0.04495	0.009884	0.019956	0.093537	0.092808	0.089076	0.07965		0.0576816	0.026454	18	0.00641603
65	0.073221	0.08092	0.060793	0.046699	0.047688	0.076348	0.100156	0.099843	0.061578	0.053662	0.041617	0.032146	0.015564	0.007477	0.034204	0.081339	0.106089	0.072939	0.104765		0.0624348	0.0301304	18	0.00730769
70	0.077152	0.058822	0.037683	0.066142	0.045753	0.078352	0.0807	0.111362	0.012987	0.02712	0.026179	0.029339	0.007874	0.005017	0.035314	0.093201	0.088955	0.087086	0.070834		0.0534844	0.0324454	18	0.00786917
75	0.091777	0.065262	0.047126	0.043789	0.043451	0.064372	0.095591	0.100861	0.067032	0.044872	0.0205	0.035552	0.015937	0.001259	0.014546	0.089707	0.123246	0.077159	0.095478		0.0580967	0.0342572	18	0.00830858
80	0.077487	0.066171	0.040952	0.027274	0.036367	0.076133	0.080025	0.138972	0.02837	0.031146	0.020891	0.012164	0.016129	0.001261	0.022168	0.078732	0.079928	0.052504	0.072513		0.0489833	0.0344379	18	0.00835241
85	0.075599	0.06692	0.073871	0.018605	0.052212	0.071692	0.070918	0.119382	0.029199	0.038241	0.024708	0.031715	0.008197	0	0.022556	0.078046	0.084016	0.041297	0.053204		0.0491544	0.030804	18	0.00747107
90	0.075299	0.064214	0.069756	0.038005	0.039804	0.068836	0.068885	0.111938	0.045228	0.029191	0.025336	0.024127	0.008264	0.001263	0.046883	0.071619	0.085609	0.070623	0.04064		0.0505678	0.0281705	18	0.00683236
95	0.046823	0.082075	0.059798	0.009804	0.030983	0.061789	0.055787	0.061597	0.047371	0.032238	0.013796	0.01594	0.016737	0	0.008065	0.080382	0.103913	0.075973	0.053184		0.0449684	0.030318	18	0.00735318
100	0.051994	0.070837	0.020861	0.029901	0.070214	0.056134	0.059026	0.092868	0.050009	0.040099	0.029895	0.025138	0	0.001264	0.032925	0.078635	0.071112	0.057448	0.033374		0.0455411	0.0260987	18	0.00632986
105	0.053358	0.050286	0.0763	0.010204	0.0636	0.069764	0.071609	0.072287	0.034483	0.030025	0.025324	0.028797	0.008475	0	0.016878	0.086592	0.053057	0.040327	0.040361		0.0432427	0.0260625	18	0.00632107
110	0.067636	0.055108	0.052403	0.020726	0.080745	0.089896	0.061293	0.077201	0.073089	0.035729	0.018505	0.024955	0	0	0.043259	0.095483	0.051994	0.050072	0.042066		0.0484736	0.0284794	18	0.00690727
115	0.046743	0.067577	0.055342	0.021165	0.039785	0.050354	0.078645	0.066977	0.078054	0.039514	0.037967	0.030474	0.025863	0	0.008929	0.088663	0.059194	0.055547	0.02175		0.0458778	0.025061	18	0.0060782
120	0.054404	0.057606	0.078421	0.010753	0.034204	0.061361	0.056392	0.071777	0.020833	0.046506	0.029503	0.014779	0	0.001266	0.03645	0.079714	0.090889	0.023164	0.022274		0.0408829	0.0281062	18	0.00681676
125	0.034941	0.055914	0.056305	0.021739	0.050062	0.06522	0.048278	0.038099	0.021277	0.051545	0.026297	0.008317	0	0	0.076964	0.074856	0.06392	0.038794	0.039273		0.0409367	0.0238587	18	0.00578659
130	0.043976	0.060663	0.05197	0.022347	0.060459	0.070103	0.058681	0	0.043478	0.028298	0.018643	0.027034	0.008772	0	0.040924	0.071274	0.05758	0.037234	0.037454		0.0386063	0.0227146	18	0.0055091
135	0.048042	0.054302	0.079077	0.022858	0.039941	0.080328	0.079638	0.059624	0.022727	0.026181	0.019006	0.027794	0.00885	0	0.042675	0.088266	0.078408	0.055083	0.031706		0.0453591	0.0274919	18	0.00666776
140	0.067759	0.048158	0.094726	0.035161	0.041261	0.059507	0.035738	0.063387	0.023256	0.017857	0.012871	0.024976	0	0	0.0221	0.069322	0.047915	0.040879	0.029094		0.0370116	0.0244544	18	0.00593106
145	0.03807	0.048994	0.056179	0.036589	0.052183	0.034127	0.027587	0	0.0482	0.02124	0.017434	0.020087	0.017938	0	0.0226	0.084232	0.089146	0.031792	0.007421		0.0342083	0.0253243	18	0.00614205
150	0.051479	0.043078	0.04932	0	0.036533	0.053337	0.05271	0.044949	0.158187	0.027991	0.035714	0.024248	0.018265	0.001267	0.070754	0.071944	0.048143	0.03289	0.030105		0.0444131	0.034517	18	0.00837161
155	0.034257	0.053846	0.083951	0.025158	0	0.068976	0.04536	0.046512	0.029412	0.032003	0.011463	0.026774	0.009259	0	0.050166	0.087671	0.021378	0.014981	0.023272		0.0350101	0.0262847	18	0.00637497
160	0.048407	0.049383	0.068339	0.038965	0.057245	0.081352	0.026124	0.074422	0.030303	0.039727	0.011596	0.025534	0.009346	0	0.079848	0.072538	0.043967	0.026675	0.027827		0.0423995	0.0252182	18	0.00611631
165	0.059092	0.053946	0.06056	0.040545	0.081787	0.065936	0.059708	0.053343	0.03125	0.030954	0.018808	0.016061	0.009434	0	0.02837	0.064819	0.062093	0.02753	0.032757		0.0409945	0.0226834	18	0.00550153
170	0.042458	0.0591	0.078129	0	0.054841	0.070459	0.051831	0	0.032258	0.031905	0.026409	0.02457	0	0	0.043905	0.0675	0.032588	0.040559	0.016842		0.0350498	0.0254106	18	0.00616296
175	0.041337	0.038617	0.041672	0.013889	0.058022	0.067035	0.017965	0	0.102299	0.029292	0.022193	0.031559	0	0	0.046161	0.085931	0.042309	0.025193	0.017113		0.0355139	0.0286414	18	0.00694657
180	0.030668	0.051589	0.043271	0.02837	0.0616	0.071948	0.068344	0	0.037037	0.026345	0.020152	0.026009	0.019139	0	0.048395	0.070864	0.118324	0.034635	0.030626		0.042036	0.028892	18	0.00700735
185	0.047678	0.035193	0.124942	0.014493	0.078309	0.077523	0.066555	0.056349	0.076923	0.042732	0.012801	0.015507	0.009709	0	0.140265	0.076271	0.070025	0.035757	0.04544		0.0543774	0.0387768	18	0.00940475
190	0.029826	0.041396	0.051442	0	0.056556	0.05177	0.04236	0.029412	0.085145	0.036507	0.023466	0.017998	0	0	0	0.060775	0.08688	0.032518	0.004673		0.0344943	0.027927	18	0.00677329
195	0.041112	0.061472	0.054221	0	0.059941	0.054836	0.044067	0	0.188995	0.029308	0.018653	0.018349	0.019705	0	0.058839	0.082705	0.171887	0.023902	0.023675		0.0505864	0.0530421	18	0.0128646
200	0.046604	0.062688	0.018868	0.014706	0.063764	0.081459	0.015209	0.127144	0	0.025845	0.01626	0.011639	0.01	0.001269	0.041241	0.032053	0.114604	0.019489	0.009639		0.0369932	0.0379411	18	0.00920206
205	0.048839	0.057895	0.078855	0.014925	0.016667	0.049846	0.054699	0.034483	0.055556	0.044549	0.016529	0.033297	0	0	0	0.078694	0.062764	0.019877	0.029438		0.0360041	0.0257243	18	0.00623906
210	0.035359	0.058376	0.063387	0.015152	0.069299	0.080048	0.032857	0.035714	0	0.032475	0.028084	0.031926	0	0	0	0.041968	0.083908	0.025486	0.010025		0.0338169	0.0277068	18	0.00671988
215	0.044892	0.058641	0.068205	0	0.055219	0.10153	0.016878	0.075499	0	0.043392	0.040629	0.038139	0	0	0.021277	0.06308	0.092331	0.026152	0.015229		0.0397889	0.0323556	18	0.00784739
220	0.038321	0.034226	0.09698	0.015385	0.038839	0.015625	0.070044	0.168788	0.121324	0.055519	0.014997	0.023623	0.020305	0	0.043961	0.060308	0.079608	0.016015	0.020646		0.0497885	0.0440108	18	0.0106742
225	0.039865	0.049843	0.080409	0.015625	0.061241	0.081738	0.046652	0.097619	0.066667	0.037127	0.02138	0.024223	0.020726	0	0.022727	0.067912	0.10975	0.016275	0.02629		0.0470113	0.0316007	18	0.00766431
230	0.046181	0.052489	0.057983	0	0.110692	0.052642	0.048742	0	0.071429	0.044146	0.024972	0.033205	0.010526	0	0.023256	0.069018	0.0482	0.022131	0.021681		0.0383951	0.0291617	18	0.00707274
235	0.024017	0.059527	0.125122	0	0.0482	0.133384	0.072503	0.105263	0.076923	0.017143	0.025632	0.014189	0.021391	0	0.0732	0.09509	0.076957	0.022632	0.011019		0.0543431	0.0426868	18	0.0103531
240	0.04969	0.037522	0.144373	0.064789	0.050641	0.020833	0.03285	0	0.083333	0.02329	0.013061	0.028945	0	0	0.078984	0.067677	0	0.011527	0		0.0365458	0.039057	18	0.00947273
245	0.015385	0.034617	0.081667	0.016949	0.052632	0.021277	0.04546	0	0.090909	0.017858	0.033392	0.020816	0.01087	0	0.084921	0.0778	0.054805	0.023427	0.011142		0.0376968	0.0297603	18	0.00721794
250	0.069601	0.058842	0.179842	0	0	0.066689	0.072317	0	0	0.042577	0.017171	0.018173	0	0	0.030303	0.062707	0.088286	0.01194	0.005618		0.0363592	0.0466172	18	0.0113063
255	0.039583	0.057612	0.108187	0.017241	0	0.071456	0.025479	0.058824	0.465079	0.012618	0.024501	0.021644	0	0	0.03125	0.072589	0.03125	0.042798	0.00565		0.058121	0.105814	18	0.0256638
260	0.077882	0.030128	0.121324	0	0.084921	0.076316	0.06669	0.0625	0.166667	0.025602	0.017922	0.022123	0.021978	0.001271	0	0.097186	0.065591	0.018988	0.011364		0.0494762	0.0466024	18	0.0113027
265	0.031768	0.084845	0.066667	0	0	0.027027	0.116078	0.138095	0.2	0.067049	0.025602	0.022592	0.011236	0	0	0.086466	0.145696	0.019355	0.023189		0.0574387	0.0598704	18	0.0145207
270	0.039522	0.051245	0.148352	0	0.061553	0.085761	0.063772	0	0	0.02822	0.030049	0.019769	0.011364	0	0.065591	0.050266	0.04	0.026317	0.005882		0.0382301	0.0382811	18	0.00928454
275	0.062232	0.029728	0.083333	0.017544	0.065591	0.061553	0.085966	0	0	0.036341	0.011524	0.044178	0	0	0	0.037484	0.085145	0.03388	0.017858		0.0338958	0.0311193	18	0.00754754
280	0.021687	0.018256	0	0	0	0	0	0.076923	0	0.053329	0.03136	0.024687	0.011494	0	0	0.129152	0.093074	0.049206	0.030416		0.0287721	0.0380463	18	0.00922758
285	0.037261	0.089409	0.090909	0.017857	0.070197	0.100074	0.055568	0.174242	0	0.064345	0.020146	0.025284	0.011628	0	0	0.053498	0.05	0.036987	0.02508		0.0491791	0.0447956	18	0.0108645
290	0.054518	0.090104	0.211111	0.018182	0.075499	0.072751	0.038839	0.1	0	0.016878	0.016427	0.022209	0.035578	0	0.034483	0.056254	0.052632	0.022902	0.032177		0.0497792	0.0496531	18	0.0120426
295	0.040989	0.007407	0	0.018519	0	0.120128	0.040408	0	0	0.061042	0.046458	0.038114	0.03689	0	0.072751	0.080862	0.055556	0.015564	0.033291		0.0348328	0.0339445	18	0.00823276
300	0.051367	0.06885	0	0.018868	0.04	0.043478	0.151232	0	0	0.036787	0.013082	0.011749	0.025479	0	0	0.087341	0.121324	0.023748	0.013652		0.0364217	0.0440521	18	0.0106842
LL
	H080610-1a	H080617-2a	H080710-1	H080813-2	H080901-1	H080901-2	H080902-1	H080902-2a	H080903-1	H080923-3	H081013-1	H081013-2	H090722-1	H090728-1	H090818-2	H091125-3	H100318-1	H100318-2	H100318-4
0	0.001776	0.000231	0.000349	7.6e-05	4.2e-05	0.000169	0.002906	0.001798	0.000416	0.001345	0.000519	0.000246	5.4e-05	0.000757	0.000176	0.000323	0.001769	0.000656	0.000132		0.000664667	0.000787295	18	0.000190947
5	0.185281	0.234563	0.08917	0.203583	0.115574	0.204123	0.300207	0.083482	0.157228	0.240359	0.232347	0.213904	0.054834	0.566277	0.062707	0.402405	0.081431	0.24908	0.313269		0.211363	0.130828	18	0.0317306
10	0.095655	0.066205	0.046576	0.220963	0.047801	0.052001	0.08701	0.120988	0.057299	0.063099	0.047011	0.044576	0.111789	0.396743	0.100515	0.084636	0.045316	0.145294	0.150479		0.104906	0.0870833	18	0.0211208
15	0.148095	0.14162	0.083292	0.339591	0.046253	0.04598	0.135081	0.293828	0.135089	0.185275	0.121048	0.122366	0.330289	0.448757	0.300871	0.202951	0.089518	0.2501	0.257365		0.196071	0.11385	18	0.0276127
20	0.13434	0.173243	0.109363	0.311194	0.060429	0.061739	0.157438	0.324308	0.182532	0.230277	0.201127	0.192873	0.352102	0.238193	0.320855	0.214713	0.124758	0.227364	0.254001		0.207584	0.0861382	18	0.0208916
25	0.110496	0.167277	0.117861	0.223518	0.059344	0.064385	0.149895	0.258443	0.171946	0.159555	0.201467	0.220545	0.259273	0.084401	0.244327	0.178035	0.130217	0.142403	0.179327		0.167345	0.0613878	18	0.0148887
30	0.091566	0.142613	0.111952	0.185107	0.05831	0.065297	0.126235	0.18024	0.144549	0.126258	0.176167	0.17141	0.150208	0.052024	0.155861	0.129376	0.120607	0.092893	0.123575		0.128482	0.0406422	18	0.00985718
35	0.077245	0.117306	0.097518	0.117422	0.053454	0.064991	0.11173	0.123776	0.119622	0.067767	0.129209	0.134337	0.086791	0.025233	0.096844	0.095982	0.112223	0.07097	0.097273		0.0956916	0.0293223	18	0.0071117
40	0.069897	0.093238	0.086461	0.089316	0.049916	0.056419	0.095753	0.089834	0.113398	0.047286	0.086231	0.095401	0.045496	0.018075	0.066414	0.072241	0.099369	0.057154	0.073414		0.0741898	0.0244639	18	0.00593338
45	0.060958	0.079006	0.080918	0.070333	0.044084	0.058219	0.075912	0.076235	0.086697	0.034318	0.064134	0.075975	0.027243	0.014432	0.049001	0.059697	0.089435	0.047596	0.056476		0.0605395	0.0211735	18	0.00513533
50	0.053698	0.06716	0.074123	0.05219	0.039424	0.05367	0.073599	0.071344	0.074121	0.022094	0.04277	0.041043	0.022899	0.010631	0.045124	0.059625	0.081568	0.046106	0.052273		0.0516536	0.020118	18	0.00487934
55	0.051766	0.062375	0.070848	0.044871	0.038934	0.048888	0.066853	0.054932	0.06758	0.028989	0.032275	0.045711	0.023681	0.009398	0.035322	0.050414	0.072861	0.043323	0.043153		0.0466893	0.0173253	18	0.00420201
60	0.050527	0.054239	0.06681	0.035322	0.03573	0.053238	0.056618	0.052503	0.064575	0.024675	0.030692	0.035083	0.019663	0.006773	0.031801	0.05524	0.068635	0.042088	0.043871		0.0431976	0.017135	18	0.00415585
65	0.045694	0.053344	0.061287	0.044291	0.035711	0.048172	0.057063	0.047497	0.060638	0.025781	0.026485	0.02734	0.017029	0.010929	0.032317	0.049883	0.067192	0.03307	0.032886		0.0406064	0.0161137	18	0.00390815
70	0.043594	0.045814	0.060801	0.033177	0.032604	0.046768	0.051319	0.047761	0.058462	0.023992	0.023148	0.023144	0.018992	0.012439	0.028167	0.041909	0.061778	0.034194	0.035326		0.0377664	0.0148557	18	0.00360303
75	0.040472	0.044939	0.059519	0.031955	0.030926	0.050408	0.043318	0.045102	0.0512	0.022044	0.0186	0.020074	0.017397	0.002786	0.028871	0.040195	0.060941	0.028825	0.031543		0.0349246	0.0157024	18	0.00380839
80	0.038196	0.046596	0.05811	0.034814	0.033761	0.047072	0.045473	0.038987	0.058124	0.012248	0.016691	0.016066	0.013985	0	0.026276	0.038451	0.055576	0.025397	0.029958		0.0331992	0.0170204	18	0.00412805
85	0.040781	0.042612	0.059866	0.032945	0.037337	0.050511	0.04324	0.037629	0.035902	0.021782	0.01566	0.020071	0.014183	0.002795	0.02545	0.039096	0.056602	0.026564	0.029434		0.0328711	0.0150284	18	0.00364492
90	0.039182	0.038374	0.060259	0.028859	0.029941	0.051631	0.038636	0.039536	0.046286	0.021198	0.016912	0.025461	0.012341	0	0.021764	0.041306	0.053293	0.026943	0.030113		0.0323807	0.0153632	18	0.00372612
95	0.036777	0.040686	0.055376	0.023719	0.030559	0.046092	0.038829	0.038438	0.042595	0.018382	0.015506	0.018661	0.011806	0	0.024595	0.036976	0.054068	0.020575	0.025564		0.0301348	0.0150188	18	0.0036426
100	0.031654	0.037672	0.059226	0.018855	0.031101	0.050179	0.03616	0.031656	0.035207	0.017615	0.011622	0.013839	0.012226	0	0.024202	0.0414	0.053281	0.02137	0.02175		0.0287423	0.0159066	18	0.00385791
105	0.034715	0.033539	0.063198	0.027547	0.033732	0.048007	0.032152	0.034147	0.051275	0.021322	0.013497	0.01686	0.011388	0	0.021948	0.034495	0.051327	0.018508	0.021545		0.0296937	0.0161641	18	0.00392038
110	0.031468	0.030654	0.060803	0.019758	0.028722	0.044583	0.032471	0.033845	0.054737	0.013714	0.013329	0.021266	0.010091	0	0.023103	0.035375	0.048509	0.022813	0.023425		0.0287332	0.015908	18	0.00385826
115	0.029943	0.029686	0.059936	0.023785	0.029918	0.044025	0.030708	0.032435	0.04352	0.020334	0.011723	0.016678	0.007889	0	0.021347	0.040013	0.050573	0.017951	0.021829		0.0279083	0.0154277	18	0.00374177
120	0.030152	0.033361	0.05924	0.017675	0.032632	0.04536	0.027937	0.030308	0.045502	0.027951	0.009336	0.016959	0.011439	0	0.022089	0.03471	0.050678	0.019847	0.020361		0.0280769	0.0153264	18	0.00371719
125	0.02945	0.028798	0.057767	0.015732	0.02905	0.049325	0.026279	0.027398	0.046902	0.018893	0.014894	0.020294	0.009218	0	0.023153	0.033151	0.044175	0.018646	0.018541		0.0267898	0.0148854	18	0.00361025
130	0.027477	0.030794	0.056346	0.011398	0.031693	0.046939	0.032061	0.023084	0.042643	0.026791	0.01512	0.01451	0.011381	0	0.022977	0.035123	0.042994	0.013718	0.019906		0.0265266	0.014663	18	0.0035563
135	0.025227	0.031436	0.060282	0.011528	0.028022	0.048053	0.027589	0.025361	0.036858	0.015288	0.011965	0.016519	0.008812	0	0.023222	0.028695	0.044103	0.014937	0.013847		0.0248065	0.0153118	18	0.00371366
140	0.02872	0.029674	0.055525	0.016357	0.031521	0.047345	0.027172	0.025827	0.043569	0.01944	0.01135	0.018628	0.011009	0	0.022864	0.030853	0.045796	0.011616	0.017183		0.0258738	0.0147463	18	0.00357651
145	0.024456	0.026652	0.052006	0.013442	0.030734	0.042257	0.028244	0.022659	0.039083	0.019152	0.009559	0.013863	0.008683	0	0.023554	0.030476	0.043676	0.011964	0.01615		0.0240086	0.0139537	18	0.00338427
150	0.020684	0.026282	0.05756	0.01121	0.027277	0.045036	0.02843	0.022562	0.038742	0.018175	0.009652	0.010293	0.009993	0	0.025078	0.021179	0.044074	0.011679	0.017772		0.0236108	0.0149256	18	0.00362
155	0.024453	0.025111	0.056919	0.008901	0.030248	0.050992	0.029915	0.024781	0.035315	0.017131	0.008571	0.015631	0.009471	0.001401	0.022784	0.021638	0.044044	0.012468	0.013682		0.0238335	0.0152797	18	0.00370586
160	0.022918	0.027688	0.052175	0.015547	0.028458	0.041146	0.032174	0.023888	0.057457	0.011128	0.015368	0.016364	0.009876	0	0.019482	0.02357	0.04228	0.009566	0.016105		0.0245707	0.0154777	18	0.00375389
165	0.022657	0.027679	0.052978	0.011623	0.031164	0.037694	0.031863	0.026479	0.051999	0.014082	0.016006	0.01565	0.009656	0	0.023949	0.024146	0.042113	0.014074	0.013817		0.0247207	0.0146165	18	0.00354503
170	0.022058	0.025611	0.052748	0.006707	0.027982	0.04841	0.020418	0.020572	0.037496	0.015717	0.014228	0.011907	0.010233	0	0.021051	0.026779	0.040958	0.010467	0.012571		0.0224364	0.0145443	18	0.00352752
175	0.022348	0.022943	0.055154	0.006751	0.02912	0.044572	0.030308	0.021236	0.032977	0.025505	0.009465	0.01356	0.008879	0	0.020615	0.017583	0.03992	0.00832	0.011859		0.0221537	0.014576	18	0.0035352
180	0.024247	0.020709	0.052188	0.006796	0.029652	0.037416	0.020004	0.017659	0.040304	0.0224	0.017085	0.00915	0.011249	0	0.019419	0.028014	0.042909	0.008162	0.01112		0.021902	0.0140941	18	0.00341832
185	0.021129	0.026603	0.049342	0.008562	0.028976	0.03395	0.023084	0.021119	0.041994	0.013698	0.011841	0.009749	0.009888	0	0.020911	0.028819	0.043193	0.009146	0.010949		0.021768	0.0138875	18	0.00336821
190	0.020916	0.02733	0.042421	0.004308	0.029839	0.043756	0.0248	0.021573	0.04383	0.016215	0.012847	0.013493	0.01417	0.001403	0.023628	0.022892	0.04224	0.00761	0.011369		0.0224291	0.013683	18	0.00331861
195	0.020222	0.022565	0.045584	0.004327	0.028708	0.044419	0.02463	0.020534	0.038739	0.019641	0.013014	0.016321	0.013015	0	0.02265	0.01538	0.040113	0.011873	0.017898		0.0221895	0.013016	18	0.00315685
200	0.02425	0.022849	0.050698	0.00958	0.029561	0.039146	0.020733	0.017871	0.047654	0.015197	0.009656	0.017133	0.009919	0	0.021193	0.024381	0.036223	0.007525	0.015431		0.0219306	0.0139747	18	0.00338937
205	0.021388	0.026037	0.049828	0.005269	0.032831	0.041467	0.020337	0.02082	0.042361	0.014622	0.011976	0.015242	0.012102	0	0.021046	0.022587	0.040841	0.007582	0.011578		0.0220292	0.0142269	18	0.00345054
210	0.01991	0.019561	0.042479	0.007954	0.029246	0.039848	0.027613	0.024484	0.044251	0.014007	0.010768	0.01159	0.012074	0	0.016756	0.033589	0.038413	0.008837	0.012033		0.0218613	0.0135274	18	0.00328089
215	0.019571	0.024488	0.04566	0.003556	0.028444	0.0415	0.027066	0.024274	0.042887	0.015881	0.007701	0.011726	0.012755	0	0.018718	0.014418	0.038185	0.008432	0.013145		0.0210464	0.0139079	18	0.00337317
220	0.018317	0.022261	0.041595	0.006252	0.029063	0.044538	0.025556	0.018119	0.034362	0.010174	0.01005	0.01073	0.011299	0	0.019502	0.019761	0.0367	0.008017	0.016264		0.0202357	0.012784	18	0.00310058
225	0.018141	0.022503	0.038599	0.004491	0.0306	0.040576	0.023902	0.018169	0.031965	0.01372	0.008303	0.009699	0.013069	0	0.019019	0.018193	0.035341	0.006854	0.014538		0.0194189	0.0120214	18	0.00291562
230	0.016383	0.024913	0.040737	0.00632	0.028346	0.043197	0.027341	0.022003	0.031169	0.019171	0.011642	0.010375	0.013612	0	0.01872	0.02455	0.037352	0.006655	0.015086		0.0211772	0.0122148	18	0.00296253
235	0.018254	0.021671	0.040016	0.00454	0.030357	0.039988	0.02615	0.019517	0.035974	0.015963	0.007055	0.011653	0.012487	0.001404	0.018402	0.023106	0.033419	0.008441	0.012582		0.0201514	0.0120751	18	0.00292865
240	0.02131	0.024413	0.033426	0.006389	0.024744	0.038727	0.024847	0.019602	0.021474	0.015318	0.00663	0.01654	0.012077	0	0.020124	0.019444	0.037454	0.006756	0.018641		0.0192559	0.0106597	18	0.00258536
245	0.018444	0.020677	0.043793	0.002752	0.028855	0.036259	0.022393	0.020304	0.040222	0.013723	0.010505	0.013191	0.015491	0	0.019836	0.014842	0.037711	0.008571	0.011927		0.0200584	0.0127276	18	0.0030869
250	0.018224	0.021113	0.035128	0.006447	0.025096	0.037112	0.025013	0.021991	0.027085	0.01578	0.011585	0.015206	0.013977	0	0.019998	0.019394	0.028457	0.006606	0.015643		0.0192017	0.00975747	18	0.00236653
255	0.01842	0.019756	0.029325	0.00649	0.031276	0.041264	0.021883	0.016342	0.040869	0.009406	0.010735	0.011714	0.012593	0	0.021627	0.028684	0.030559	0.006907	0.011901		0.0195184	0.0119933	18	0.00290881
260	0.018032	0.019847	0.03239	0.004664	0.025487	0.032277	0.02568	0.01924	0.02901	0.012354	0.012345	0.01123	0.013754	0	0.016606	0.016573	0.02999	0.010316	0.013511		0.0180708	0.00942001	18	0.00228469
265	0.016575	0.021505	0.030089	0.006565	0.031444	0.034518	0.026355	0.016603	0.041533	0.010578	0.010491	0.010081	0.01435	0	0.018158	0.020708	0.037244	0.007288	0.013695		0.0195114	0.0117566	18	0.00285139
270	0.018977	0.022621	0.019829	0.001884	0.022412	0.035759	0.020102	0.01961	0.028738	0.010693	0.010602	0.013395	0.010648	0	0.015906	0.017992	0.034221	0.00629	0.014641		0.0169635	0.00983853	18	0.00238619
275	0.01579	0.017234	0.032448	0.004725	0.021755	0.038953	0.025253	0.015142	0.027089	0.011797	0.012253	0.005154	0.013885	0	0.014329	0.019936	0.030586	0.007916	0.014474		0.0173849	0.0104106	18	0.00252494
280	0.017455	0.020206	0.029039	0.005697	0.024938	0.039239	0.028333	0.020661	0.025293	0.010932	0.008256	0.015606	0.017466	0	0.021471	0.013794	0.029805	0.007714	0.015075		0.0185292	0.00999321	18	0.00242371
285	0.018884	0.020283	0.026971	0.004775	0.027725	0.040159	0.026652	0.017138	0.033831	0.014089	0.007802	0.012535	0.013899	0.001406	0.017305	0.015641	0.027385	0.010196	0.013726		0.0184177	0.0102438	18	0.00248449
290	0.017944	0.025233	0.025994	0.004798	0.026935	0.034768	0.029971	0.018897	0.026847	0.011212	0.010496	0.012026	0.016279	0	0.015948	0.024338	0.031055	0.007039	0.018328		0.018898	0.0098801	18	0.00239628
295	0.015291	0.014116	0.02271	0.005786	0.022483	0.034558	0.026903	0.020382	0.030396	0.013416	0.013275	0.008777	0.013	0	0.01902	0.017151	0.031784	0.009278	0.019488		0.0179179	0.00928833	18	0.00225275
300	0.015024	0.016845	0.026856	0.002907	0.02433	0.036535	0.028334	0.015856	0.028467	0.013594	0.013453	0.01846	0.01205	0	0.018235	0.019208	0.028886	0.010194	0.017373		0.0184213	0.00936193	18	0.0022706
0	0.000885	-0.028663	-0.010252	7.6e-05	-0.00657	-0.00932	-0.066317	-0.012965	-0.185343	-0.000182	-0.013284	-0.002429	5.4e-05	-0.026593	-0.005532	-0.00017	-0.007351	-0.004165	-0.00028		-0.0210714	0.0440417	18	0.0106817
5	-0.060729	-0.344614	-0.517611	-0.141077	-0.302155	-0.388871	-0.591313	-0.268876	-0.274081	0.170105	-0.451608	-0.271422	-0.089096	-0.214266	-0.17845	0.304004	-0.267118	-0.020137	0.063538		-0.210169	0.231561	18	0.0561617
10	0.020233	0.044791	0.004155	0.016209	0.029282	0.035036	0.027814	0.002762	0.038549	0.050995	0.021226	0.026578	0.023591	0.115159	0.053638	0.04116	0.017914	0.02205	0.00757		0.0321377	0.025505	18	0.00618588
15	-0.028548	0.070429	0.064138	0.048321	0.040891	0.031971	0.06993	0.092302	0.083464	0.11995	0.039925	0.04066	0.101879	-0.008768	0.068445	0.036082	0.042017	0.019923	-0.05321		0.0504638	0.0403748	18	0.00979233
20	-0.097756	0.035424	0.068032	-0.028862	0.041459	0.032065	0.064151	0.045764	0.141941	0.055082	0.068745	0.038464	0.031451	-0.06751	0.006771	-0.04028	0.037948	-0.067717	-0.108885		0.0196691	0.0609689	18	0.0147871
25	-0.100966	0.008847	0.049434	-0.105796	0.014612	0.012962	0.040244	0.04291	0.033157	-0.088113	0.045759	0.033436	-0.058456	-0.094002	-0.027427	-0.069798	0.006396	-0.109446	-0.147691		-0.0229429	0.065019	18	0.0157694
30	-0.094652	-0.016045	0.029215	-0.093274	0.020439	-0.002535	0.010678	-0.017709	0.053775	-0.04048	0.009923	0.0046	-0.033017	-0.035461	-0.002373	-0.078322	-0.012863	-0.096319	-0.113854		-0.022979	0.046464	18	0.0112692
35	-0.076029	-0.023447	0.02989	-0.114982	0.017132	0.000267	-0.008576	-0.046434	0.056704	-0.066761	-0.012979	-0.00416	-0.020092	-0.017261	-0.028026	-0.07041	-0.029592	-0.066948	-0.088437		-0.0274507	0.0427752	18	0.0103745
40	-0.067044	-0.030195	0.016554	-0.077133	0.005815	-0.022815	-0.022468	-0.014655	0.036619	-0.049142	0.004395	-0.010977	-0.028722	-0.017986	-0.028748	-0.050886	-0.004635	-0.050691	-0.083885		-0.0238642	0.0309135	18	0.00749762
45	-0.067252	-0.030423	0.020176	-0.00467	0.014659	0.007588	-0.032954	-0.03107	0.035245	-0.050461	0.004976	-0.000417	-0.039084	0.001275	-0.044832	-0.044628	-0.017769	-0.066782	-0.091638		-0.0206005	0.0330389	18	0.00801311
50	-0.057627	-0.018786	0.000169	-0.067898	-0.018553	-0.004492	-0.021986	-0.007434	0.019875	-0.037304	-0.016151	-0.012355	-0.01941	-0.000262	-0.027053	-0.032164	-0.027318	-0.075995	-0.0695		-0.0242565	0.0254031	18	0.00616116
55	-0.031308	-0.012917	0.013924	-0.018186	-0.022502	-0.011135	-0.040174	-0.030706	0.033617	-0.011132	-0.026166	0.005696	0.001782	-0.000393	-0.015974	-0.045155	-0.03182	-0.028813	-0.068012		-0.0171148	0.0234434	18	0.00568585
60	-0.030343	-0.015449	0.002921	-0.016595	-0.002428	-0.014305	-0.042358	-0.011236	0.017653	-0.005247	-0.00647	-0.005408	-0.025287	-0.003111	0.011845	-0.038297	-0.024173	-0.046988	-0.035779		-0.014484	0.0181758	18	0.00440828
65	-0.027527	-0.027576	0.000494	-0.002408	-0.011977	-0.028176	-0.043093	-0.052346	-0.00094	-0.027881	-0.015132	-0.004806	0.001465	0.003452	-0.001887	-0.031456	-0.038897	-0.039869	-0.071879		-0.0218284	0.0217347	18	0.00527145
70	-0.033558	-0.013008	0.023118	-0.032965	-0.013149	-0.031584	-0.029381	-0.063601	0.045475	-0.003128	-0.003031	-0.006195	0.011118	0.007422	-0.007147	-0.051292	-0.027177	-0.052892	-0.035508		-0.0157181	0.0278705	18	0.0067596
75	-0.051305	-0.020323	0.012393	-0.011834	-0.012525	-0.013964	-0.052273	-0.055759	-0.015832	-0.022828	-0.0019	-0.015478	0.00146	0.001527	0.014325	-0.049512	-0.062305	-0.048334	-0.063935		-0.0231721	0.0256869	18	0.00622999
80	-0.039291	-0.019575	0.017158	0.00754	-0.002606	-0.029061	-0.034552	-0.099985	0.029754	-0.018898	-0.0042	0.003902	-0.002144	-0.001261	0.004108	-0.040281	-0.024352	-0.027107	-0.042555		-0.0157842	0.0290555	18	0.00704699
85	-0.034818	-0.024308	-0.014005	0.01434	-0.014875	-0.021181	-0.027678	-0.081753	0.006703	-0.016459	-0.009048	-0.011644	0.005986	0.002795	0.002894	-0.03895	-0.027414	-0.014733	-0.02377		-0.0162833	0.0216599	18	0.00525329
90	-0.036117	-0.02584	-0.009497	-0.009146	-0.009863	-0.017205	-0.030249	-0.072402	0.001058	-0.007993	-0.008424	0.001334	0.004077	-0.001263	-0.025119	-0.030313	-0.032316	-0.04368	-0.010527		-0.0181871	0.0191079	18	0.00463435
95	-0.010046	-0.041389	-0.004422	0.013915	-0.000424	-0.015697	-0.016958	-0.023159	-0.004776	-0.013856	0.00171	0.002721	-0.004931	0	0.01653	-0.043406	-0.049845	-0.055398	-0.02762		-0.0148336	0.021364	18	0.00518154
100	-0.02034	-0.033165	0.038365	-0.011046	-0.039113	-0.005955	-0.022866	-0.061212	-0.014802	-0.022484	-0.018273	-0.011299	0.012226	-0.001264	-0.008723	-0.037235	-0.017831	-0.036078	-0.011624		-0.0167988	0.0216981	18	0.00526256
105	-0.018643	-0.016747	-0.013102	0.017343	-0.029868	-0.021757	-0.039457	-0.03814	0.016792	-0.008703	-0.011827	-0.011937	0.002913	0	0.00507	-0.052097	-0.00173	-0.021819	-0.018816		-0.013549	0.0188602	18	0.00457426
110	-0.036168	-0.024454	0.0084	-0.000968	-0.052023	-0.045313	-0.028822	-0.043356	-0.018352	-0.022015	-0.005176	-0.003689	0.010091	0	-0.020156	-0.060108	-0.003485	-0.027259	-0.018641		-0.0197403	0.0205955	18	0.00499514
115	-0.0168	-0.037891	0.004594	0.00262	-0.009867	-0.006329	-0.047937	-0.034542	-0.034534	-0.01918	-0.026244	-0.013796	-0.017974	0	0.012418	-0.04865	-0.008621	-0.037596	7.9e-05		-0.0179694	0.0188671	18	0.00457594
120	-0.024252	-0.024245	-0.019181	0.006922	-0.001572	-0.016001	-0.028455	-0.041469	0.024669	-0.018555	-0.020167	0.00218	0.011439	-0.001266	-0.014361	-0.045004	-0.040211	-0.003317	-0.001913		-0.0128059	0.0190967	18	0.00463162
125	-0.005491	-0.027116	0.001462	-0.006007	-0.021012	-0.015895	-0.021999	-0.010701	0.025625	-0.032652	-0.011403	0.011977	0.009218	0	-0.053811	-0.041705	-0.019745	-0.020148	-0.020732		-0.0141469	0.0194112	18	0.0047079
130	-0.016499	-0.029869	0.004376	-0.010949	-0.028766	-0.023164	-0.02662	0.023084	-0.000835	-0.001507	-0.003523	-0.012524	0.002609	0	-0.017947	-0.036151	-0.014586	-0.023516	-0.017548		-0.0120798	0.0151306	18	0.0036697
135	-0.022815	-0.022866	-0.018795	-0.01133	-0.011919	-0.032275	-0.052049	-0.034263	0.014131	-0.010893	-0.007041	-0.011275	-3.8e-05	0	-0.019453	-0.059571	-0.034305	-0.040146	-0.017859		-0.0205526	0.0187829	18	0.00455551
140	-0.039039	-0.018484	-0.039201	-0.018804	-0.00974	-0.012162	-0.008566	-0.03756	0.020313	0.001583	-0.001521	-0.006348	0.011009	0	0.000764	-0.038469	-0.002119	-0.029263	-0.011911		-0.0111377	0.0167825	18	0.00407034
145	-0.013614	-0.022342	-0.004173	-0.023147	-0.021449	0.00813	0.000657	0.022659	-0.009117	-0.002088	-0.007875	-0.006224	-0.009255	0	0.000954	-0.053756	-0.04547	-0.019828	0.008729		-0.0101997	0.0186629	18	0.00452641
150	-0.030795	-0.016796	0.00824	0.01121	-0.009256	-0.008301	-0.02428	-0.022387	-0.119445	-0.009816	-0.026062	-0.013955	-0.008272	-0.001267	-0.045676	-0.050765	-0.004069	-0.021211	-0.012333		-0.0208023	0.0292264	18	0.00708845
155	-0.009804	-0.028735	-0.027032	-0.016257	0.030248	-0.017984	-0.015445	-0.021731	0.005903	-0.014872	-0.002892	-0.011143	0.000212	0.001401	-0.027382	-0.066033	0.022666	-0.002513	-0.00959		-0.0111766	0.0211911	18	0.00513961
160	-0.025489	-0.021695	-0.016164	-0.023418	-0.028787	-0.040206	0.00605	-0.050534	0.027154	-0.028599	0.003772	-0.00917	0.00053	0	-0.060366	-0.048968	-0.001687	-0.017109	-0.011722		-0.0178288	0.0226521	18	0.00549393
165	-0.036435	-0.026267	-0.007582	-0.028922	-0.050623	-0.028242	-0.027845	-0.026864	0.020749	-0.016872	-0.002802	-0.000411	0.000222	0	-0.004421	-0.040673	-0.01998	-0.013456	-0.01894		-0.0162738	0.0171674	18	0.00416371
170	-0.0204	-0.033489	-0.025381	0.006707	-0.026859	-0.022049	-0.031413	0.020572	0.005238	-0.016188	-0.012181	-0.012663	0.010233	0	-0.022854	-0.040721	0.00837	-0.030092	-0.004271		-0.0126134	0.0178914	18	0.00433931
175	-0.018989	-0.015674	0.013482	-0.007138	-0.028902	-0.022463	0.012343	0.021236	-0.069322	-0.003787	-0.012728	-0.017999	0.008879	0	-0.025546	-0.068348	-0.002389	-0.016873	-0.005254		-0.0133602	0.0245374	18	0.0059512
180	-0.006421	-0.03088	0.008917	-0.021574	-0.031948	-0.034532	-0.04834	0.017659	0.003267	-0.003945	-0.003067	-0.016859	-0.00789	0	-0.028976	-0.04285	-0.075415	-0.026473	-0.019506		-0.020134	0.0228679	18	0.00554629
185	-0.026549	-0.00859	-0.0756	-0.005931	-0.049333	-0.043573	-0.043471	-0.03523	-0.034929	-0.029034	-0.00096	-0.005758	0.000179	0	-0.119354	-0.047452	-0.026832	-0.026611	-0.034491		-0.0326094	0.0300575	18	0.00729001
190	-0.00891	-0.014066	-0.009021	0.004308	-0.026717	-0.008014	-0.01756	-0.007839	-0.041315	-0.020292	-0.010619	-0.004505	0.01417	0.001403	0.023628	-0.037883	-0.04464	-0.024908	0.006696		-0.0120652	0.0186788	18	0.00453027
195	-0.02089	-0.038907	-0.008637	0.004327	-0.031233	-0.010417	-0.019437	0.020534	-0.150256	-0.009667	-0.005639	-0.002028	-0.00669	0	-0.036189	-0.067325	-0.131774	-0.012029	-0.005777		-0.0283969	0.0454464	18	0.0110224
200	-0.022354	-0.039839	0.03183	-0.005126	-0.034203	-0.042313	0.005524	-0.109273	0.047654	-0.010648	-0.006604	0.005494	-8.1e-05	-0.001269	-0.020048	-0.007672	-0.078381	-0.011964	0.005792		-0.0150626	0.0365536	18	0.00886554
205	-0.027451	-0.031858	-0.029027	-0.009656	0.016164	-0.008379	-0.034362	-0.013663	-0.013195	-0.029927	-0.004553	-0.018055	0.012102	0	0.021046	-0.056107	-0.021923	-0.012295	-0.01786		-0.0139749	0.0191571	18	0.00464627
210	-0.015449	-0.038815	-0.020908	-0.007198	-0.040053	-0.0402	-0.005244	-0.01123	0.044251	-0.018468	-0.017316	-0.020336	0.012074	0	0.016756	-0.008379	-0.045495	-0.016649	0.002008		-0.0119557	0.0225662	18	0.0054731
215	-0.025321	-0.034153	-0.022545	0.003556	-0.026775	-0.06003	0.010188	-0.051225	0.042887	-0.027511	-0.032928	-0.026413	0.012755	0	-0.002559	-0.048662	-0.054146	-0.01772	-0.002084		-0.0187425	0.0272008	18	0.00659716
220	-0.020004	-0.011965	-0.055385	-0.009133	-0.009776	0.028913	-0.044488	-0.150669	-0.086962	-0.045345	-0.004947	-0.012893	-0.009006	0	-0.024459	-0.040547	-0.042908	-0.007998	-0.004382		-0.0295528	0.0400311	18	0.00970896
225	-0.021724	-0.02734	-0.04181	-0.011134	-0.030641	-0.041162	-0.02275	-0.07945	-0.034702	-0.023407	-0.013077	-0.014524	-0.007657	0	-0.003708	-0.049719	-0.074409	-0.009421	-0.011752		-0.0275924	0.0227783	18	0.00552454
230	-0.029798	-0.027576	-0.017246	0.00632	-0.082346	-0.009445	-0.021401	0.022003	-0.04026	-0.024975	-0.01333	-0.02283	0.003086	0	-0.004536	-0.044468	-0.010848	-0.015476	-0.006595		-0.0172179	0.0229135	18	0.00555734
235	-0.005763	-0.037856	-0.085106	0.00454	-0.017843	-0.093396	-0.046353	-0.085746	-0.040949	-0.00118	-0.018577	-0.002536	-0.008904	0.001404	-0.054798	-0.071984	-0.043538	-0.014191	0.001563		-0.0341917	0.033069	18	0.00802042
240	-0.02838	-0.013109	-0.110947	-0.0584	-0.025897	0.017894	-0.008003	0.019602	-0.061859	-0.007972	-0.006431	-0.012405	0.012077	0	-0.05886	-0.048233	0.037454	-0.004771	0.018641		-0.0172899	0.0373733	18	0.00906436
245	0.003059	-0.01394	-0.037874	-0.014197	-0.023777	0.014982	-0.023067	0.020304	-0.050687	-0.004135	-0.022887	-0.007625	0.004621	0	-0.065085	-0.062958	-0.017094	-0.014856	0.000785		-0.0176383	0.0240921	18	0.0058432
250	-0.051377	-0.037729	-0.144714	0.006447	0.025096	-0.029577	-0.047304	0.021991	0.027085	-0.026797	-0.005586	-0.002967	0.013977	0	-0.010305	-0.043313	-0.059829	-0.005334	0.010025		-0.0171574	0.0410967	18	0.00996742
255	-0.021163	-0.037856	-0.078862	-0.010751	0.031276	-0.030192	-0.003596	-0.042482	-0.42421	-0.003212	-0.013766	-0.00993	0.012593	0	-0.009623	-0.043905	-0.000691	-0.035891	0.006251		-0.0386026	0.0995317	18	0.02414
260	-0.05985	-0.010281	-0.088934	0.004664	-0.059434	-0.044039	-0.04101	-0.04326	-0.137657	-0.013248	-0.005577	-0.010893	-0.008224	-0.001271	0.016606	-0.080613	-0.035601	-0.008672	0.002147		-0.0314054	0.0396854	18	0.00962513
265	-0.015193	-0.06334	-0.036578	0.006565	0.031444	0.007491	-0.089723	-0.121492	-0.158467	-0.056471	-0.015111	-0.012511	0.003114	0	0.018158	-0.065758	-0.108452	-0.012067	-0.009494		-0.0379273	0.0535243	18	0.0129815
270	-0.020545	-0.028624	-0.128523	0.001884	-0.039141	-0.050002	-0.04367	0.01961	0.028738	-0.017527	-0.019447	-0.006374	-0.000716	0	-0.049685	-0.032274	-0.005779	-0.020027	0.008759		-0.0212666	0.0352286	18	0.00854418
275	-0.046442	-0.012494	-0.050885	-0.012819	-0.043836	-0.0226	-0.060713	0.015142	0.027089	-0.024544	0.000729	-0.039024	0.013885	0	0.014329	-0.017548	-0.054559	-0.025964	-0.003384		-0.0165109	0.0260975	18	0.00632958
280	-0.004232	0.00195	0.029039	0.005697	0.024938	0.039239	0.028333	-0.056262	0.025293	-0.042397	-0.023104	-0.009081	0.005972	0	0.021471	-0.115358	-0.063269	-0.041492	-0.015341		-0.0102429	0.0405393	18	0.00983221
285	-0.018377	-0.069126	-0.063938	-0.013082	-0.042472	-0.059915	-0.028916	-0.157104	0.033831	-0.050256	-0.012344	-0.012749	0.002271	0.001406	0.017305	-0.037857	-0.022615	-0.026791	-0.011354		-0.0307614	0.0420079	18	0.0101884
290	-0.036574	-0.064871	-0.185117	-0.013384	-0.048564	-0.037983	-0.008868	-0.081103	0.026847	-0.005666	-0.005931	-0.010183	-0.019299	0	-0.018535	-0.031916	-0.021577	-0.015863	-0.013849		-0.0308812	0.0456862	18	0.0110805
295	-0.025698	0.006709	0.02271	-0.012733	0.022483	-0.08557	-0.013505	0.020382	0.030396	-0.047626	-0.033183	-0.029337	-0.02389	0	-0.053731	-0.063711	-0.023772	-0.006286	-0.013803		-0.0169148	0.0320517	18	0.00777368
300	-0.036343	-0.052005	0.026856	-0.015961	-0.01567	-0.006943	-0.122898	0.015856	0.028467	-0.023193	0.000371	0.006711	-0.013429	0	0.018235	-0.068133	-0.092438	-0.013554	0.003721		-0.0180004	0.0411512	18	0.00998062
