# Supplementary material for: Discharge patterning in rat olfactory bulb mitral cells in vivo
Source: Physiol Rep. 2014 Oct 3;2(10):e12021. doi: 10.14814/phy2.12021 (PMC4254087; doi:10.14814/phy2.12021)
Supplement: Figure S6 [file phy2-2-e12021-s6.xls]

## Sheet: Hazards
CELL	H091125-3
Conditional hazard functions
After second of train
ISIH	0	339	150	388	366	270	164	97	136	78	75	52	50	32	50	44	33	24	19	51	15	6
hazard (scaled)	0	0.0138991	0.0142857	0.0397949	0.046863	0.0451505	0.0354212	0.0254593	0.0204511	0.0147448	0.0166297	0.0138298	0.0154321	0.0116788	0.0103306	0.0114583	0.0111486	0.0104348	0.0104396	0.00708333	0.00714286	0.00166667		0.00166667
95% CI	0	0.000464627	0.00220303	0.00354397	0.00420117	0.00473889	0.00491778	0.00473315	0.00306564	0.0030214	0.0034365	0.00348938	0.00393368	0.00380288	0.00255058	0.00297257	0.00335305	0.00371369	0.00417549	0.00104991	0.00193218	0
After long interval (>10ms)
ISIH	0	18708	1368	2293	1937	1311	816	476	668	507	394	304	252	271	361	288	210	179	145	451	207	360
hazard (scaled)	0	0.0590456	0.0210851	0.0395072	0.0415888	0.0355381	0.0268996	0.0181299	0.0139895	0.0123448	0.0109444	0.00948222	0.00868367	0.0102264	0.00758722	0.00713578	0.00606936	0.00588816	0.00540641	0.0037709	0.00277852	0.00111524		0.00166667
95% CI	0	0.000259546	0.00105681	0.00144858	0.00164834	0.00174448	0.00171708	0.00155315	0.00098389	0.00100606	0.00101984	0.00101414	0.00102455	0.00115364	0.000720856	0.000763069	0.000769464	0.000810217	0.00083106	0.000274679	0.000321661	6.75916e-05
After first of train
ISIH	0	2440	1064	2686	2810	2044	1401	879	1071	719	581	502	370	289	534	336	246	179	134	305	80	32
hazard (scaled)	0	0.0130432	0.0130817	0.0353351	0.0448989	0.0421139	0.0365653	0.0280741	0.019896	0.0166744	0.0161703	0.0166667	0.014741	0.0135047	0.0144246	0.0127563	0.0125382	0.0121769	0.0120504	0.00722749	0.00683761	0.00144144		0.00166667
95% CI	0	0.000162591	0.000759907	0.00121254	0.00146195	0.00162218	0.00173087	0.00172077	0.00106648	0.00111258	0.00120389	0.00133095	0.00138693	0.00144806	0.001032	0.0011772	0.00135623	0.00155153	0.00177755	0.000427101	0.000842603	0.000187267
time, ms	0	5	12.5	17.5	22.5	27.5	32.5	37.5	45	55	65	75	85	95	110	130	150	170	190	250	350	700

## Sheet: ISIH
h091125-3		Interspike interval distribution (0.1ms bins)
interval (ms)	count		63273
0	0
0.1	0
0.2	0
0.3	0
0.4	0
0.5	0
0.6	0
0.7	0
0.8	0
0.9	0
1	0
1.1	0
1.2	0
1.3	0
1.4	0
1.5	0
1.6	0
1.7	0
1.8	0
1.9	0
2	0
2.1	0
2.2	0
2.3	0
2.4	0
2.5	0
2.6	0
2.7	0
2.8	0
2.9	0
3	0
3.1	0
3.2	0
3.3	0
3.4	0
3.5	0
3.6	0
3.7	0
3.8	0
3.9	55
4	121
4.1	268
4.2	551
4.3	956
4.4	1464
4.5	1899
4.6	2168
4.7	2371
4.8	2249
4.9	2183
5	1989
5.1	1799
5.2	1649
5.3	1354
5.4	1200
5.5	1075
5.6	836
5.7	752
5.8	612
5.9	516
6	488
6.1	396
6.2	321
6.3	286
6.4	239
6.5	173
6.6	169
6.7	146
6.8	92
6.9	76
7	84
7.1	73
7.2	53
7.3	54
7.4	35
7.5	38
7.6	33
7.7	37
7.8	22
7.9	22
8	27
8.1	17
8.2	26
8.3	22
8.4	21
8.5	22
8.6	13
8.7	21
8.8	19
8.9	22
9	18
9.1	28
9.2	15
9.3	19
9.4	27
9.5	25
9.6	23
9.7	31
9.8	28
9.9	18
10	26
10.1	30
10.2	31
10.3	23
10.4	46
10.5	17
10.6	32
10.7	34
10.8	45
10.9	33
11	35
11.1	37
11.2	41
11.3	40
11.4	49
11.5	51
11.6	55
11.7	58
11.8	56
11.9	69
12	76
12.1	73
12.2	56
12.3	71
12.4	64
12.5	81
12.6	79
12.7	97
12.8	89
12.9	95
13	84
13.1	83
13.2	96
13.3	114
13.4	104
13.5	110
13.6	93
13.7	95
13.8	95
13.9	101
14	104
14.1	107
14.2	117
14.3	121
14.4	127
14.5	115
14.6	117
14.7	128
14.8	123
14.9	142
15	119
15.1	138
15.2	119
15.3	140
15.4	150
15.5	133
15.6	136
15.7	144
15.8	147
15.9	144
16	141
16.1	175
16.2	136
16.3	175
16.4	126
16.5	162
16.6	172
16.7	163
16.8	146
16.9	161
17	191
17.1	165
17.2	157
17.3	144
17.4	141
17.5	169
17.6	166
17.7	149
17.8	197
17.9	216
18	175
18.1	169
18.2	197
18.3	171
18.4	196
18.5	157
18.6	166
18.7	169
18.8	202
18.9	174
19	164
19.1	154
19.2	150
19.3	180
19.4	178
19.5	167
19.6	164
19.7	174
19.8	164
19.9	149
20	161
20.1	180
20.2	163
20.3	174
20.4	170
20.5	181
20.6	173
20.7	152
20.8	157
20.9	172
21	150
21.1	163
21.2	176
21.3	190
21.4	171
21.5	167
21.6	148
21.7	166
21.8	170
21.9	202
22	150
22.1	153
22.2	144
22.3	174
22.4	170
22.5	154
22.6	150
22.7	142
22.8	161
22.9	189
23	150
23.1	176
23.2	157
23.3	160
23.4	137
23.5	144
23.6	134
23.7	159
23.8	157
23.9	168
24	157
24.1	144
24.2	125
24.3	162
24.4	132
24.5	135
24.6	131
24.7	131
24.8	115
24.9	133
25	136
25.1	134
25.2	119
25.3	132
25.4	145
25.5	136
25.6	126
25.7	121
25.8	115
25.9	131
26	134
26.1	136
26.2	124
26.3	119
26.4	129
26.5	112
26.6	123
26.7	124
26.8	117
26.9	100
27	113
27.1	120
27.2	130
27.3	106
27.4	114
27.5	124
27.6	105
27.7	107
27.8	70
27.9	116
28	109
28.1	121
28.2	90
28.3	99
28.4	94
28.5	102
28.6	82
28.7	107
28.8	90
28.9	110
29	100
29.1	78
29.2	82
29.3	96
29.4	81
29.5	87
29.6	101
29.7	99
29.8	90
29.9	97
30	86
30.1	92
30.2	95
30.3	79
30.4	69
30.5	85
30.6	92
30.7	91
30.8	96
30.9	102
31	71
31.1	75
31.2	69
31.3	83
31.4	97
31.5	78
31.6	75
31.7	65
31.8	68
31.9	72
32	71
32.1	74
32.2	70
32.3	77
32.4	79
32.5	73
32.6	73
32.7	67
32.8	47
32.9	67
33	57
33.1	67
33.2	64
33.3	65
33.4	69
33.5	72
33.6	51
33.7	61
33.8	66
33.9	63
34	70
34.1	73
34.2	61
34.3	59
34.4	54
34.5	44
34.6	74
34.7	59
34.8	49
34.9	55
35	68
35.1	50
35.2	49
35.3	49
35.4	62
35.5	57
35.6	49
35.7	44
35.8	50
35.9	51
36	51
36.1	43
36.2	56
36.3	62
36.4	48
36.5	45
36.6	46
36.7	45
36.8	46
36.9	54
37	47
37.1	35
37.2	60
37.3	42
37.4	36
37.5	56
37.6	43
37.7	43
37.8	47
37.9	42
38	49
38.1	34
38.2	49
38.3	44
38.4	34
38.5	36
38.6	53
38.7	39
38.8	49
38.9	49
39	44
39.1	30
39.2	37
39.3	39
39.4	33
39.5	38
39.6	51
39.7	26
39.8	43
39.9	29
40	38
40.1	47
40.2	46
40.3	40
40.4	39
40.5	45
40.6	37
40.7	40
40.8	36
40.9	22
41	36
41.1	32
41.2	24
41.3	29
41.4	43
41.5	28
41.6	37
41.7	32
41.8	26
41.9	35
42	39
42.1	28
42.2	30
42.3	31
42.4	17
42.5	35
42.6	34
42.7	30
42.8	31
42.9	25
43	36
43.1	39
43.2	32
43.3	38
43.4	20
43.5	36
43.6	32
43.7	31
43.8	20
43.9	35
44	34
44.1	26
44.2	20
44.3	41
44.4	34
44.5	23
44.6	26
44.7	34
44.8	35
44.9	21
45	22
45.1	34
45.2	24
45.3	22
45.4	24
45.5	29
45.6	33
45.7	26
45.8	15
45.9	20
46	30
46.1	28
46.2	24
46.3	15
46.4	22
46.5	25
46.6	20
46.7	21
46.8	30
46.9	28
47	28
47.1	19
47.2	21
47.3	15
47.4	25
47.5	21
47.6	27
47.7	19
47.8	26
47.9	30
48	31
48.1	23
48.2	28
48.3	28
48.4	18
48.5	29
48.6	26
48.7	23
48.8	29
48.9	18
49	23
49.1	22
49.2	18
49.3	22
49.4	22
49.5	31
49.6	23
49.7	24
49.8	22
49.9	26
50	20

## Sheet: Trains
CELL	H091125-3
Columns B-J are sequences of interspike intervals (in s) beginning at the event times indicated in column A
The sequences have been sorted so that the first short interval (in red) appears in colums F, and are subsequently sorted by train length.
Short intervals are highlighted in yellow
event time					first	second	third	fourth	fifth			first in train					counts
1244.3	0.00591	0.06987	0.00498	0.01419	0.00419	0.00941	0.00449	0.00959	0.00401		mean (s)	0.00509641				first	18707
116.44	0.08922	0.03049	0.00514	0.06405	0.00492	0.00513	0.0044	0.0093	0.00436		count	18707				second	2439
927.835	0.00503	0.06643	0.02246	0.17087	0.00515	0.00537	0.00856	0.00679	0.00448		sd	0.000705696				third	339
1598.02	0.33193	0.04018	0.24672	0.06109	0.00448	0.00626	0.00604	0.00941	0.00451		se	5.15973e-06				fourth	48
1705.17	0.00493	0.02575	0.00478	0.0236	0.00458	0.00723	0.00482	0.00898	0.00452			second				fifth	13
151.631	0.00518	0.22854	0.00511	0.01239	0.00418	0.0054	0.00511	0.00705	0.00457		mean (s)	0.00535846
1319.42	0.04036	0.00478	0.0953	0.03649	0.0051	0.00837	0.00495	0.00955	0.00462		count	2439				1	16268
71.1421	0.26095	0.10805	0.00474	0.13011	0.00566	0.00928	0.00493	0.00488	0.00478		sd	0.00107756				2	2100
117.016	0.03713	0.02797	0.13952	0.01378	0.0051	0.00595	0.00481	0.00888	0.00482		se	2.18235e-05				3	291
482.507	0.28573	0.0186	0.0318	0.02287	0.0062	0.00688	0.00632	0.00473	0.00494			third				4	35
2156.09	0.00473	0.02286	0.00481	0.02797	0.00515	0.00476	0.00566	0.00726	0.00562		mean (s)	0.00543858				5	13
246.456	0.0193	0.00645	0.00546	0.01872	0.00431	0.00526	0.00584	0.00522	0.00773		count	339
493.014	0.01599	0.01952	0.17036	0.09597	0.00482	0.00385	0.00971	0.004	0.00872		sd	0.00115648
2148.3	0.00496	0.11529	0.00508	0.02099	0.00524	0.00651	0.0069	0.00489	0.01407		se	6.29044e-05
278.661	0.00472	0.0222	0.00463	0.08731	0.00551	0.00491	0.00631	0.00452	0.0142			fourth
60.2542	0.00489	0.02353	0.00608	0.15297	0.00615	0.00415	0.00938	0.00454	0.01423		mean (s)	0.00579687
37.4556	0.03344	0.02451	0.00518	0.03509	0.00661	0.00509	0.00496	0.00561	0.01543		count	48
236.511	0.00484	0.02434	0.05475	0.0123	0.0057	0.00442	0.00604	0.00509	0.01613		sd	0.0017742
504.173	0.00457	0.09685	0.00489	0.02033	0.00448	0.00447	0.00589	0.00965	0.01688		se	0.000258793
84.3541	0.02571	0.00533	0.13382	0.01509	0.00588	0.00477	0.00732	0.00465	0.01791
222.317	0.01514	0.01197	0.0213	0.12034	0.00548	0.00446	0.00945	0.00526	0.01797
947.241	0.01026	0.0041	0.03478	0.12362	0.00533	0.0049	0.00505	0.00602	0.01798		length (ms)	SEM
2148.2	0.02877	0.00558	0.00528	0.04143	0.00574	0.00437	0.00719	0.00412	0.01801		5.09641	0.00515973
1210.42	0.04309	0.08468	0.03808	0.04068	0.00985	0.00421	0.00905	0.00448	0.01822		5.35846	0.0218235
754.356	0.00514	0.02145	0.00583	0.02174	0.00479	0.00488	0.00469	0.00497	0.01995		5.43858	0.0629044
295.609	0.02631	0.00467	0.10703	0.16281	0.00873	0.00489	0.00663	0.00523	0.02012		5.79687	0.258793
1866.14	0.02085	0.00515	0.02564	0.04873	0.00615	0.00538	0.00631	0.0047	0.02032						Probability of renewal of the doublet spike
1615.67	0.01847	0.0066	0.02019	0.04612	0.0049	0.00454	0.00946	0.00439	0.02118
798.533	0.06748	0.00463	0.02158	0.13279	0.0073	0.00458	0.00673	0.00465	0.02141							after 1	0.112257
370.073	0.02267	0.02108	0.00469	0.16144	0.00547	0.00983	0.00416	0.00922	0.0215							after 2	0.119311
1241.56	0.02844	0.00518	0.02934	0.07263	0.00482	0.00563	0.00503	0.00518	0.02267							after 3	0.103245
1587.96	0.02904	0.00502	0.06651	0.02304	0.00476	0.00573	0.00669	0.00468	0.02275
1214.27	0.00517	0.03328	0.00569	0.03077	0.00773	0.0053	0.00977	0.00444	0.02315
276.294	0.06623	0.00606	0.02432	0.19445	0.00854	0.00456	0.00881	0.00437	0.02569
772.278	0.00489	0.06684	0.00528	0.02308	0.00492	0.00944	0.00481	0.00777	0.02609
257.282	0.00498	0.02245	0.00442	0.02004	0.00401	0.00507	0.00623	0.00576	0.02779
2150.78	0.00601	0.02746	0.00448	0.04261	0.00451	0.00587	0.00685	0.00449	0.03012
807.133	0.08478	0.07057	0.05852	0.01294	0.0048	0.00519	0.00645	0.00514	0.03211
2153.63	0.00508	0.12563	0.00765	0.03446	0.00453	0.00528	0.00495	0.00475	0.03675
2255.44	0.00439	0.03406	0.00596	0.0392	0.00528	0.00508	0.00845	0.00524	0.03869
327.513	0.00482	0.02385	0.00446	0.02324	0.0047	0.00483	0.00989	0.00477	0.03899
499.458	0.00456	0.01745	0.00478	0.18667	0.00547	0.00645	0.00874	0.00434	0.0475
1231.23	0.0229	0.04404	0.0058	0.02081	0.00518	0.00502	0.00564	0.00465	0.05185
57.0558	0.12183	0.00659	0.0045	0.05004	0.00501	0.00608	0.00779	0.00526	0.05415
1360.28	0.05332	0.00485	0.03397	0.1666	0.00673	0.00477	0.00899	0.00512	0.05478
504.114	0.02025	0.01499	0.00519	0.01617	0.00428	0.00568	0.00841	0.00457	0.09685
1334.95	0.00629	0.13753	0.02017	0.11414	0.00736	0.00551	0.00741	0.0056	0.09978
919.213	0.02466	0.01446	0.0193	0.05467	0.00612	0.00409	0.00569	0.00449	0.12558
315.958	0.02933	0.00483	0.05793	0.069	0.00598	0.00519	0.00483	0.01024	0.00463
497.021	0.00488	0.01457	0.0298	0.04202	0.00491	0.00569	0.00412	0.01037	0.00433
499.955	0.01908	0.00477	0.02334	0.21766	0.00422	0.00858	0.00432	0.01041	0.00468
319.438	0.00474	0.02583	0.00496	0.02459	0.00509	0.00938	0.00411	0.01061	0.02676
252.582	0.00467	0.02446	0.00462	0.29264	0.00499	0.00682	0.00439	0.01095	0.00458
376.585	0.01617	0.00506	0.03444	0.04777	0.00498	0.00453	0.00471	0.01196	0.00418
78.0072	0.01967	0.00504	0.14257	0.03274	0.0058	0.00988	0.0043	0.01232	0.00553
143.45	0.00515	0.11886	0.00503	0.0169	0.0045	0.00685	0.00471	0.01233	0.00434
798.94	0.00555	0.00488	0.06111	0.01506	0.00469	0.0062	0.00602	0.01245	0.21395
50.2422	0.0048	0.01608	0.00603	0.02655	0.00522	0.00971	0.0046	0.01254	0.02404
1252.29	0.00463	0.02425	0.00459	0.10152	0.00442	0.00945	0.00439	0.01286	0.00409
1249.33	0.00473	0.03779	0.0047	0.1292	0.00422	0.00482	0.00505	0.01315	0.00466
2214.41	0.00509	0.12653	0.00568	0.01253	0.00445	0.00747	0.00511	0.01331	0.00465
264.236	0.12131	0.01108	0.00448	0.0249	0.00516	0.00582	0.00484	0.01355	0.00501
287.438	0.00448	0.01674	0.00463	0.08919	0.00492	0.00604	0.0054	0.01363	0.00466
2243.7	0.00468	0.04144	0.00445	0.05838	0.00525	0.00948	0.00465	0.01421	0.00448
260.509	0.00517	0.0202	0.00454	0.04457	0.00474	0.00572	0.0056	0.01435	0.00426
507.389	0.00429	0.02608	0.00509	0.06466	0.00514	0.00565	0.00487	0.01458	0.00507
1699.53	0.01007	0.00441	0.10489	0.01317	0.00462	0.00735	0.00518	0.01463	0.00454
420.801	0.01317	0.01131	0.0755	0.3091	0.00961	0.00592	0.00451	0.01463	0.01646
1050.19	0.03183	0.00511	0.15655	0.23545	0.00577	0.00895	0.00455	0.01463	0.00466
515.251	0.00494	0.05728	0.00561	0.02084	0.00663	0.00635	0.00707	0.01472	0.00434
171.677	0.03295	0.01064	0.01499	0.01259	0.00446	0.00773	0.00418	0.01479	0.025
387.166	0.02398	0.00636	0.00464	0.26683	0.00508	0.00603	0.00521	0.0149	0.00434
1886.46	0.00474	0.02853	0.00487	0.07927	0.00498	0.00601	0.00499	0.01495	0.00433
39.8932	0.01922	0.08538	0.03871	0.10322	0.00606	0.00888	0.00448	0.01495	0.00459
1219.72	0.00457	0.01431	0.00449	0.06166	0.00444	0.00502	0.00502	0.01509	0.00436
53.6291	0.11736	0.01653	0.00548	0.0693	0.00539	0.00456	0.00584	0.0151	0.00427
1882.79	0.00509	0.04019	0.00562	0.02569	0.00452	0.00926	0.0041	0.01516	0.00452
144.607	0.13481	0.15733	0.00537	0.04394	0.00505	0.00698	0.00515	0.01517	0.0048
19.7727	0.00447	0.02035	0.00464	0.1941	0.00603	0.00402	0.00665	0.01542	0.01131
12.1147	0.2357	0.00603	0.06389	0.01919	0.00497	0.00574	0.00641	0.01545	0.00541
758.776	0.00473	0.01594	0.00567	0.14003	0.00561	0.0049	0.00619	0.01555	0.00429
172.25	0.01375	0.02298	0.20997	0.03583	0.00982	0.00615	0.00464	0.01557	0.01548
136.152	0.01811	0.12108	0.00555	0.11221	0.00891	0.00465	0.00662	0.01568	0.00427
145.941	0.14261	0.03555	0.0053	0.02594	0.00459	0.00646	0.00547	0.01578	0.00474
954.06	0.02249	0.00482	0.10444	0.08647	0.00502	0.00685	0.0048	0.01582	0.00448
125.816	0.15241	0.01851	0.14318	0.01558	0.00971	0.00397	0.00581	0.01585	0.00496
265.998	0.00484	0.01661	0.00434	0.17828	0.00561	0.00552	0.00526	0.01586	0.0051
2267.64	0.00567	0.11883	0.00645	0.04098	0.00483	0.00417	0.00527	0.01594	0.00465
56.2801	0.03461	0.0109	0.00439	0.04468	0.00551	0.00461	0.00609	0.01601	0.00446
118.738	0.03897	0.01459	0.00525	0.06154	0.00503	0.00493	0.00532	0.01611	0.0057
143.607	0.00471	0.01233	0.00434	0.01282	0.0042	0.00663	0.00503	0.01618	0.00431
0.84209	0.0131	0.01462	0.00512	0.02282	0.00462	0.0083	0.00471	0.0162	0.02807
805.366	0.0471	0.0175	0.00468	0.09758	0.00444	0.00563	0.0053	0.0162	0.00484
2250.17	0.00588	0.02549	0.0062	0.05814	0.00508	0.0053	0.00632	0.01626	0.00593
541.748	0.00871	0.06155	0.00518	0.13235	0.00473	0.00533	0.00487	0.01629	0.01727
2163.71	0.00459	0.03157	0.00464	0.01925	0.00405	0.0094	0.00455	0.0163	0.00447
1593.82	0.0217	0.07086	0.01693	0.29601	0.0057	0.00511	0.00577	0.0164	0.03311
1687.31	0.00538	0.02509	0.00546	0.02264	0.00427	0.00901	0.00443	0.01654	0.00544
2210.36	0.00435	0.06394	0.00527	0.03675	0.00482	0.00729	0.00445	0.0166	0.00462
352.562	0.0046	0.02186	0.03474	0.1657	0.00479	0.00734	0.0046	0.01681	0.0606
305.877	0.0308	0.01343	0.00444	0.08321	0.00495	0.00841	0.00418	0.01684	0.00486
44.6091	0.16369	0.14547	0.00559	0.03867	0.00476	0.00728	0.00457	0.01692	0.00472
1243.15	0.00526	0.02028	0.00445	0.14786	0.00462	0.00967	0.00475	0.01701	0.00469
1247.2	0.00603	0.05334	0.0047	0.08947	0.00476	0.00774	0.00499	0.01708	0.00425
15.5943	0.04119	0.00494	0.34604	0.01855	0.00538	0.00973	0.00476	0.01716	0.00508
1272.13	0.00388	0.02942	0.00453	0.02409	0.00466	0.0082	0.00466	0.01734	0.00421
61.2865	0.01429	0.00473	0.05559	0.05962	0.00514	0.0047	0.00562	0.01738	0.00473
1274.01	0.00522	0.06989	0.00498	0.02743	0.00646	0.00623	0.00459	0.01741	0.00424
18.68	0.00487	0.02644	0.00463	0.03853	0.00631	0.00642	0.00562	0.01743	0.00447
336.607	0.00615	0.05166	0.00499	0.04146	0.00492	0.00822	0.00424	0.0176	0.00472
634.487	0.03046	0.26289	0.00516	0.0207	0.00568	0.00578	0.00527	0.01769	0.00466
298.511	0.00509	0.02245	0.00498	0.08072	0.00484	0.00877	0.00425	0.01774	0.00446
2219.84	0.02182	0.00488	0.12074	0.07196	0.0048	0.00546	0.00473	0.01783	0.02672
1215.22	0.00569	0.04755	0.00496	0.01747	0.00452	0.00529	0.00493	0.01785	0.00507
1360.57	0.05478	0.02448	0.10849	0.07709	0.00531	0.0067	0.00562	0.01788	0.01913
358.94	0.00476	0.03822	0.00475	0.07372	0.00508	0.00823	0.00445	0.01793	0.00455
2223.45	0.0051	0.01393	0.00451	0.04	0.00466	0.00591	0.00523	0.01795	0.00467
1236.63	0.03906	0.01551	0.00464	0.02213	0.00461	0.00769	0.00447	0.018	0.00453
1659.22	0.04781	0.00511	0.24167	0.0314	0.00514	0.00515	0.00685	0.01808	0.00487
365.529	0.02968	0.00483	0.11795	0.08032	0.00721	0.00418	0.00616	0.01823	0.01706
40.2722	0.00529	0.02357	0.00471	0.01823	0.00435	0.00684	0.00553	0.01825	0.00453
1873.69	0.03551	0.00527	0.10219	0.03258	0.00484	0.0057	0.00486	0.01829	0.00449
128.492	0.00493	0.01064	0.00395	0.35177	0.00471	0.00965	0.00508	0.01834	0.00526
76.9186	0.13993	0.00586	0.00456	0.01552	0.00548	0.00724	0.00677	0.01839	0.00534
139.97	0.00594	0.14289	0.01621	0.09441	0.00467	0.00541	0.00936	0.01841	0.00461
380.958	0.00431	0.02125	0.00453	0.22093	0.00533	0.00987	0.00442	0.01843	0.00481
296.964	0.00519	0.01674	0.00435	0.24856	0.0051	0.00759	0.00616	0.01844	0.00473
254.372	0.00488	0.06931	0.00609	0.2468	0.00566	0.00988	0.0042	0.01844	0.00481
261.617	0.04359	0.04174	0.00486	0.05464	0.00539	0.00445	0.00493	0.01845	0.00432
1309.24	0.04379	0.00513	0.05717	0.02232	0.00456	0.00584	0.00477	0.01874	0.00506
2155.12	0.00519	0.02201	0.00476	0.01142	0.00405	0.0079	0.00429	0.01889	0.00462
1320.72	0.00545	0.08381	0.02064	0.01328	0.00499	0.00528	0.00547	0.01902	0.00572
1280.73	0.00457	0.01467	0.00428	0.09405	0.00595	0.00513	0.00911	0.01902	0.00415
71.7601	0.26956	0.01039	0.00533	0.19226	0.00527	0.00671	0.00488	0.0191	0.00521
500.218	0.00432	0.01041	0.00468	0.01125	0.00422	0.00658	0.0047	0.01914	0.02315
116.825	0.00569	0.02745	0.05752	0.03078	0.00477	0.00935	0.00458	0.01918	0.03713
251.618	0.0126	0.00413	0.01213	0.01816	0.00399	0.00957	0.00412	0.01931	0.00433
1290.41	0.02343	0.00442	0.05675	0.13579	0.00566	0.00652	0.00545	0.01935	0.00479
1686.65	0.00664	0.00623	0.02543	0.02069	0.00471	0.00588	0.00642	0.01937	0.00483
2260.79	0.02445	0.00496	0.09888	0.01512	0.00422	0.00781	0.00484	0.01944	0.00473
79.4426	0.06898	0.00698	0.0048	0.09889	0.00539	0.00547	0.0048	0.01947	0.00514
498.729	0.02119	0.02785	0.0144	0.01082	0.00439	0.00886	0.0044	0.0195	0.0049
1636.93	0.03341	0.00534	0.02271	0.01279	0.00441	0.0088	0.00428	0.01957	0.00486
2169.37	0.01765	0.0044	0.11916	0.01512	0.00576	0.00509	0.00534	0.01964	0.00475
156.701	0.12263	0.01806	0.12571	0.18638	0.00674	0.00855	0.00483	0.01979	0.01788
158.181	0.03057	0.03177	0.05054	0.04686	0.00471	0.00649	0.00561	0.0198	0.0049
2260.92	0.00484	0.01944	0.00473	0.09139	0.00491	0.0048	0.00541	0.01982	0.00476
2271.37	0.00497	0.03258	0.00496	0.0185	0.00453	0.00791	0.00511	0.01985	0.00483
1354.37	0.02831	0.00558	0.01988	0.05027	0.00494	0.0062	0.00527	0.01997	0.00453
2285.58	0.00479	0.00727	0.00411	0.03321	0.00499	0.0088	0.00442	0.02002	0.00496
802.654	0.01489	0.0055	0.08979	0.01456	0.00483	0.00558	0.00521	0.02007	0.00455
19.7201	0.01634	0.0128	0.00446	0.0161	0.00488	0.00989	0.00447	0.02035	0.00464
1326.39	0.05615	0.00493	0.05254	0.01154	0.00439	0.00843	0.00437	0.02042	0.00461
240.038	0.00493	0.02808	0.00483	0.0683	0.00487	0.00507	0.00545	0.02065	0.00448
279.226	0.00479	0.02144	0.00462	0.02452	0.00468	0.00611	0.00598	0.02077	0.00488
756.226	0.00534	0.08859	0.00518	0.01514	0.00443	0.00639	0.0047	0.02106	0.00506
246.95	0.01654	0.06417	0.00637	0.03257	0.00517	0.00455	0.00582	0.02108	0.00507
1221.79	0.08617	0.00732	0.00409	0.01947	0.0047	0.00664	0.00481	0.02134	0.00514
136.962	0.00502	0.01654	0.00535	0.01762	0.00518	0.00661	0.00523	0.02134	0.00448
1646.13	0.01448	0.00514	0.03018	0.09136	0.00491	0.00705	0.00469	0.02139	0.0058
240.796	0.10034	0.00609	0.00492	0.03882	0.00486	0.00582	0.00497	0.02147	0.00498
1317.91	0.00467	0.03769	0.00509	0.03782	0.00449	0.00712	0.00452	0.02152	0.00501
1345.93	0.10285	0.00541	0.06337	0.03521	0.00503	0.00547	0.00544	0.0216	0.02064
1238.8	0.00459	0.02144	0.00445	0.0871	0.00472	0.00562	0.00436	0.02175	0.00448
1563.11	0.01242	0.00447	0.15618	0.01691	0.00457	0.00528	0.00498	0.0218	0.00515
1914.09	0.0048	0.02192	0.00453	0.02397	0.00504	0.00573	0.00526	0.02194	0.00449
1647.74	0.02419	0.00435	0.04272	0.02178	0.00763	0.0043	0.00665	0.02195	0.00461
928.837	0.02243	0.01194	0.00432	0.01471	0.0045	0.0066	0.00438	0.02196	0.00473
1294.68	0.00466	0.02176	0.00485	0.02709	0.00441	0.00778	0.00562	0.02197	0.00474
262.509	0.06204	0.00467	0.00529	0.01769	0.00431	0.0092	0.0043	0.02211	0.0048
129.195	0.02438	0.14555	0.0053	0.02402	0.00476	0.00733	0.00479	0.02218	0.00524
22.3913	0.10155	0.01693	0.05137	0.03055	0.00789	0.00611	0.00947	0.0222	0.00549
2180.19	0.01917	0.03356	0.00544	0.02876	0.00472	0.00605	0.00463	0.02221	0.00441
2148.91	0.00471	0.03545	0.04605	0.01821	0.00557	0.00532	0.00512	0.02221	0.00464
68.6183	0.00468	0.01652	0.00455	0.02382	0.00433	0.00855	0.00524	0.02242	0.0049
1609.67	0.2654	0.24066	0.02245	0.01903	0.00607	0.00529	0.00567	0.02243	0.00509
150.141	0.14085	0.01972	0.12899	0.0245	0.00529	0.00767	0.00455	0.02258	0.00501
283.468	0.05351	0.00549	0.00549	0.17462	0.00421	0.00778	0.00454	0.02262	0.00469
254.271	0.12312	0.00492	0.00541	0.0161	0.00425	0.00775	0.00586	0.02281	0.00512
1952.4	0.00424	0.01244	0.03149	0.02604	0.00456	0.00911	0.00548	0.02282	0.00466
917.674	0.01733	0.09581	0.01564	0.3047	0.00717	0.00569	0.00548	0.02288	0.00621
1276.02	0.04002	0.00591	0.00451	0.03666	0.0049	0.00565	0.00558	0.02296	0.00475
1210.83	0.07002	0.00581	0.00424	0.02217	0.00464	0.00546	0.0057	0.023	0.03067
2163.61	0.00538	0.02453	0.00512	0.02686	0.00573	0.00481	0.00644	0.02301	0.00459
1344.14	0.00597	0.03496	0.08746	0.02189	0.005	0.00948	0.00419	0.02302	0.00423
42.1138	0.04544	0.00491	0.15627	0.01227	0.0047	0.00608	0.00505	0.0231	0.00515
927.62	0.00525	0.01879	0.00494	0.01812	0.00543	0.00513	0.0056	0.02312	0.00475
1298.76	0.0048	0.07141	0.00489	0.05295	0.00448	0.00967	0.00447	0.0232	0.00487
2213.62	0.00503	0.03163	0.00623	0.02695	0.00481	0.00631	0.00553	0.02321	0.00455
1379.33	0.00514	0.06046	0.04657	0.09839	0.00539	0.00556	0.00745	0.02323	0.01464
1918.66	0.00462	0.0474	0.00549	0.02211	0.00531	0.00784	0.00564	0.02324	0.00457
295.035	0.09626	0.02441	0.00599	0.19395	0.00674	0.00402	0.00591	0.02329	0.00466
286.865	0.01608	0.00676	0.19864	0.01412	0.00422	0.00594	0.00489	0.0234	0.00462
1284.22	0.00505	0.02206	0.00482	0.044	0.00551	0.0043	0.00882	0.02342	0.00459
2200.76	0.00495	0.04764	0.00514	0.10016	0.00453	0.00501	0.00644	0.02344	0.00549
26.9353	0.00467	0.01908	0.00497	0.11418	0.00703	0.0043	0.00716	0.02348	0.00571
808.187	0.02348	0.00554	0.17446	0.02313	0.00485	0.00514	0.00512	0.02358	0.00555
2165.78	0.00504	0.03525	0.00531	0.04835	0.0044	0.00548	0.00509	0.02367	0.00442
382.833	0.00544	0.02424	0.00466	0.0244	0.00487	0.00575	0.00537	0.02374	0.00486
505.123	0.02915	0.01536	0.00477	0.01725	0.00413	0.00558	0.00495	0.0239	0.01155
937.652	0.01631	0.0337	0.00562	0.03773	0.0059	0.00595	0.00546	0.02415	0.00522
497.803	0.03094	0.02147	0.01646	0.01448	0.00485	0.00604	0.00509	0.02418	0.01516
302.417	0.00516	0.00668	0.00433	0.03364	0.00489	0.00541	0.00502	0.02433	0.00494
262.615	0.03361	0.00571	0.00473	0.01638	0.00428	0.0056	0.00511	0.02439	0.00557
314.37	0.00461	0.02576	0.00446	0.17114	0.00522	0.00533	0.00551	0.02453	0.00461
1301.49	0.05898	0.00458	0.06748	0.02445	0.00534	0.0052	0.00536	0.02453	0.0044
938.247	0.00445	0.07055	0.00583	0.01742	0.00456	0.00525	0.00589	0.02461	0.00497
1872.89	0.09269	0.00489	0.05441	0.03162	0.00507	0.0087	0.00463	0.02494	0.0658
252.482	0.0042	0.02437	0.00464	0.02429	0.00436	0.00783	0.00428	0.02499	0.00467
304.537	0.11738	0.02166	0.01915	0.0438	0.00521	0.00677	0.0059	0.02516	0.00469
51.8194	0.06265	0.01197	0.00487	0.02834	0.00462	0.00919	0.00435	0.02518	0.00637
1239.41	0.00466	0.02697	0.00466	0.01619	0.00415	0.00762	0.00442	0.0253	0.00456
149.911	0.02357	0.00619	0.00477	0.01218	0.00433	0.0075	0.00399	0.02538	0.00544
303.412	0.00481	0.01756	0.0044	0.34197	0.00555	0.00494	0.00657	0.02547	0.00464
66.4952	0.03987	0.00967	0.00534	0.09644	0.00639	0.00437	0.00704	0.02549	0.00447
359.559	0.01608	0.00478	0.03566	0.05051	0.0061	0.00421	0.00544	0.02561	0.00467
1221.93	0.00488	0.07233	0.04516	0.12956	0.00498	0.00599	0.00492	0.02573	0.00468
1641.88	0.01486	0.00455	0.07367	0.01219	0.0047	0.00679	0.00455	0.02599	0.06156
2162.4	0.00503	0.03653	0.0047	0.03352	0.00469	0.00983	0.00425	0.02645	0.00506
1882.32	0.00493	0.00614	0.08473	0.19005	0.00565	0.00614	0.00606	0.02664	0.0052
231.03	0.01488	0.04081	0.0614	0.21609	0.00844	0.0045	0.00708	0.02665	0.02781
2192.96	0.02524	0.0046	0.02383	0.11529	0.00545	0.00606	0.00565	0.02667	0.00459
39.5905	0.00446	0.03536	0.00535	0.15122	0.00563	0.00506	0.0059	0.02679	0.00557
763.254	0.0541	0.00609	0.00506	0.05638	0.00511	0.00447	0.00444	0.02682	0.00428
2201.28	0.00524	0.00531	0.00518	0.16791	0.00561	0.00591	0.00549	0.02699	0.0049
17.4057	0.05364	0.01277	0.00458	0.02368	0.00458	0.008	0.00481	0.02701	0.03031
507.709	0.0336	0.01452	0.00471	0.04752	0.00465	0.00675	0.005	0.02706	0.00514
1329.02	0.00444	0.03725	0.06418	0.01226	0.00553	0.0064	0.00599	0.02706	0.00519
924.68	0.00557	0.00461	0.03065	0.13178	0.00551	0.00406	0.00488	0.02721	0.00504
756.419	0.01743	0.00453	0.00415	0.01738	0.00469	0.00567	0.00594	0.02728	0.00553
1243.58	0.00447	0.03071	0.00471	0.04491	0.00425	0.00498	0.00558	0.02731	0.00464
377.544	0.02327	0.00439	0.14067	0.01309	0.00511	0.00923	0.00454	0.02735	0.00607
284.527	0.00479	0.06076	0.00441	0.04391	0.00462	0.00595	0.00547	0.02744	0.00594
1355.2	0.07369	0.00611	0.03139	0.01614	0.00466	0.00815	0.00473	0.02753	0.04563
316.454	0.00584	0.02235	0.00471	0.23037	0.00458	0.00553	0.00664	0.02785	0.00477
398.108	0.02751	0.00586	0.23974	0.03094	0.00592	0.006	0.00545	0.02789	0.00672
141.801	0.03713	0.00795	0.00413	0.01966	0.00511	0.00919	0.00433	0.0279	0.0071
1255.66	0.00505	0.02964	0.00507	0.02753	0.00441	0.00686	0.00578	0.02817	0.00492
2197.77	0.00514	0.02521	0.00501	0.13353	0.00677	0.00803	0.00499	0.02881	0.00467
931.359	0.05557	0.04668	0.0274	0.0223	0.00512	0.00536	0.00433	0.02884	0.00508
763.336	0.00444	0.02682	0.00428	0.01496	0.00485	0.00616	0.00491	0.029	0.005
1649.09	0.04297	0.0052	0.06967	0.0254	0.00479	0.0062	0.00539	0.0291	0.01882
1649.26	0.00465	0.03409	0.00517	0.01638	0.00428	0.00733	0.00467	0.02913	0.02989
941.789	0.02723	0.00545	0.1028	0.01022	0.00456	0.00585	0.00428	0.02934	0.00455
1283.97	0.00421	0.02713	0.00426	0.08163	0.00605	0.00452	0.006	0.02945	0.00458
925.138	0.02183	0.01898	0.01277	0.01067	0.00526	0.00432	0.00453	0.0295	0.03391
312.91	0.01333	0.03147	0.0049	0.02978	0.00451	0.00543	0.00469	0.02952	0.00463
935.699	0.00521	0.02882	0.00478	0.02992	0.00457	0.00439	0.00484	0.02962	0.01757
2261.97	0.0053	0.03094	0.00497	0.03063	0.00526	0.00503	0.00529	0.02985	0.0044
993.4	0.00471	0.02917	0.00464	0.02737	0.00456	0.00888	0.00423	0.02995	0.00478
2172.87	0.01988	0.00499	0.06149	0.0689	0.00542	0.00595	0.00513	0.03024	0.00458
1661.78	0.00525	0.01286	0.00472	0.02093	0.00471	0.00539	0.00482	0.03025	0.00448
2231.73	0.02187	0.02863	0.00482	0.04553	0.00438	0.00822	0.00479	0.03027	0.00513
767.657	0.0058	0.05059	0.00505	0.23385	0.00471	0.00551	0.00544	0.03036	0.00494
1341.23	0.00491	0.08452	0.00535	0.03142	0.00553	0.00478	0.00524	0.03047	0.00492
12.4748	0.0251	0.00502	0.07445	0.04335	0.00561	0.0061	0.00604	0.03052	0.0048
809.797	0.00515	0.14065	0.00566	0.03251	0.00497	0.00746	0.0043	0.03053	0.00478
1260.25	0.00515	0.12256	0.0053	0.01844	0.00457	0.00542	0.00628	0.03087	0.00482
226.879	0.48949	0.00566	0.00484	0.35344	0.00499	0.00688	0.0056	0.03099	0.00576
1582.14	0.01971	0.01408	0.00444	0.01553	0.00471	0.00645	0.00469	0.03132	0.00521
1268.25	0.03067	0.00552	0.04829	0.02636	0.00599	0.00442	0.00537	0.03134	0.00517
259.225	0.07451	0.00644	0.00534	0.05015	0.00472	0.00545	0.0052	0.03138	0.00466
960.303	0.00435	0.03198	0.00546	0.02893	0.00469	0.00571	0.00501	0.03173	0.00432
527.871	0.01896	0.02569	0.00454	0.02542	0.00491	0.00918	0.00417	0.03174	0.00478
41.188	0.02163	0.01728	0.00473	0.12397	0.00588	0.00652	0.00522	0.03189	0.00493
372.775	0.00482	0.01644	0.03812	0.03016	0.00546	0.00469	0.00537	0.03221	0.0051
1216.45	0.03839	0.00494	0.02118	0.0177	0.00537	0.00484	0.00456	0.03244	0.00587
158.829	0.00599	0.02743	0.16111	0.02449	0.00606	0.00632	0.00472	0.03245	0.00537
520.964	0.00452	0.04951	0.00508	0.07099	0.00449	0.00634	0.00455	0.03261	0.00536
1896.5	0.00464	0.02196	0.00509	0.09088	0.00524	0.00744	0.00519	0.03284	0.00459
806.358	0.00551	0.0917	0.00535	0.04145	0.00551	0.00648	0.00607	0.03285	0.02867
1588.07	0.00573	0.00669	0.00468	0.02275	0.00448	0.00985	0.0045	0.0329	0.0145
2285.53	0.02683	0.02468	0.00505	0.01594	0.00479	0.00727	0.00411	0.03321	0.00499
510.423	0.12679	0.02846	0.00506	0.02026	0.00436	0.00812	0.0048	0.03331	0.00497
264.774	0.00518	0.02307	0.00487	0.09112	0.00518	0.00425	0.00547	0.03335	0.00467
258.023	0.00447	0.02068	0.00437	0.03392	0.00491	0.0056	0.00533	0.03353	0.02351
302.239	0.04734	0.00466	0.06477	0.10372	0.00516	0.00668	0.00433	0.03364	0.00489
816.214	0.02252	0.00493	0.00427	0.01291	0.00516	0.00605	0.0049	0.03398	0.0051
2189.09	0.00468	0.01455	0.00477	0.0191	0.00462	0.00836	0.0043	0.03412	0.005
37.7515	0.01664	0.00586	0.22419	0.02846	0.00528	0.00896	0.00458	0.03485	0.00581
2221.72	0.00585	0.01728	0.00509	0.04621	0.00529	0.00697	0.00532	0.03522	0.00532
964.86	0.00446	0.05096	0.00475	0.05657	0.00472	0.00614	0.00471	0.03598	0.00448
1276.73	0.00476	0.07106	0.00503	0.01777	0.00452	0.00671	0.00615	0.03686	0.00492
380.54	0.01442	0.00475	0.07008	0.02046	0.0058	0.00459	0.00579	0.03691	0.16358
238.855	0.01811	0.00591	0.00486	0.02249	0.00474	0.00477	0.00617	0.03703	0.02072
990.844	0.00492	0.01696	0.00452	0.02993	0.00511	0.00584	0.00528	0.03714	0.00468
2158.58	0.0212	0.00493	0.03685	0.01188	0.00409	0.00746	0.00492	0.03723	0.01297
254.854	0.005	0.07771	0.00472	0.0239	0.00455	0.00541	0.00553	0.0376	0.0064
267.149	0.00477	0.0574	0.00557	0.04798	0.0059	0.00398	0.00556	0.03765	0.00496
1899.92	0.00518	0.04188	0.00556	0.05357	0.0046	0.00611	0.00604	0.03798	0.00442
1623.37	0.00732	0.00465	0.03556	0.01807	0.00481	0.00655	0.0044	0.03902	0.00505
823.638	0.0206	0.00609	0.00416	0.44204	0.00479	0.00826	0.00538	0.03919	0.11031
1915.83	0.0047	0.07006	0.04232	0.11193	0.00533	0.00664	0.00435	0.04135	0.00477
509.037	0.0183	0.00663	0.00496	0.02149	0.00464	0.00577	0.00497	0.04221	0.01614
1290.99	0.00567	0.01928	0.00443	0.04568	0.00466	0.00526	0.00544	0.04247	0.01946
293.985	0.00456	0.02287	0.0485	0.02124	0.00469	0.00592	0.00534	0.04262	0.00485
1267.38	0.0048	0.03754	0.0058	0.03071	0.00528	0.00496	0.00534	0.04315	0.00495
2286.8	0.02851	0.00598	0.00562	0.06923	0.00583	0.00478	0.00645	0.04435	0.00507
1860.81	0.00543	0.09934	0.00495	0.02356	0.00427	0.00512	0.00553	0.04455	0.04347
509.304	0.00513	0.02957	0.00423	0.01747	0.00447	0.00645	0.00537	0.04575	0.0473
1212.27	0.02217	0.00473	0.0215	0.02331	0.00511	0.00715	0.00499	0.0467	0.01572
54.2802	0.16389	0.01425	0.07573	0.01277	0.00492	0.00716	0.0048	0.04702	0.00626
1650.62	0.02129	0.04597	0.0051	0.04948	0.00451	0.00671	0.00458	0.04728	0.00618
259.678	0.00523	0.02535	0.00499	0.11761	0.00444	0.00678	0.00545	0.04793	0.00548
966.488	0.09302	0.00498	0.13386	0.01299	0.00567	0.00879	0.00463	0.04827	0.0044
1257.08	0.00488	0.015	0.00412	0.01706	0.00457	0.00802	0.00394	0.04882	0.02298
505.564	0.01191	0.00496	0.01544	0.0126	0.00421	0.00609	0.00495	0.0523	0.03398
2185.41	0.00494	0.01367	0.0043	0.17455	0.00564	0.00433	0.00936	0.05337	0.00478
247.254	0.02698	0.00475	0.11835	0.09083	0.00566	0.00505	0.00591	0.05989	0.00583
41.3399	0.00588	0.00652	0.00522	0.03189	0.00493	0.00493	0.00623	0.06071	0.00489
1274.13	0.00459	0.01741	0.00424	0.03632	0.00565	0.00634	0.0058	0.06551	0.00585
268.872	0.00472	0.01807	0.00413	0.02634	0.0045	0.00484	0.00487	0.06775	0.03026
1261.35	0.00398	0.03488	0.00446	0.04649	0.00453	0.00624	0.00498	0.06868	0.00596
414.009	0.0218	0.10188	0.01818	0.05897	0.00465	0.00887	0.00461	0.07359	0.18721
995.729	0.01683	0.00433	0.07677	0.06283	0.00446	0.00716	0.00612	0.07656	0.02657
262.97	0.0053	0.07724	0.00504	0.03682	0.00487	0.00625	0.00484	0.08241	0.00538
2150.88	0.00449	0.03012	0.00506	0.01663	0.00481	0.00632	0.00459	0.08502	0.03174
1218.79	0.00446	0.03126	0.00456	0.07164	0.0048	0.00449	0.00625	0.08571	0.02323
2163.85	0.01941	0.00445	0.01929	0.0195	0.00545	0.00594	0.00495	0.09088	0.0161
758.274	0.00529	0.02058	0.00459	0.01513	0.00522	0.00853	0.00366	0.0928	0.00572
1255.74	0.00578	0.02817	0.00492	0.02092	0.00445	0.00775	0.00492	0.09591	0.00454
270.188	0.00476	0.03154	0.0049	0.01942	0.00475	0.00549	0.00516	0.09788	0.00668
2206.03	0.00498	0.0146	0.00418	0.02015	0.00488	0.00666	0.00621	0.09988	0.00483
2269.85	0.00571	0.0221	0.02462	0.0186	0.00455	0.00795	0.00509	0.10664	0.01449
2167.94	0.00541	0.02559	0.00506	0.02033	0.00473	0.00531	0.00569	0.11578	0.00524
2297.68	0.08127	0.15677	0.00668	0.29391	0.00792	0.00491	0.00608	0.13113	0.0059
380.043	0.00406	0.02868	0.00466	0.0224	0.00559	0.00655	0.00722	0.13583	0.02455
298.144	0.00481	0.01508	0.00424	0.03875	0.00485	0.0047	0.00463	0.14309	0.07499
814.97	0.02524	0.00502	0.19832	0.07383	0.00504	0.00558	0.00586	0.15949	0.00601
1601.68	0.00491	0.01495	0.00534	0.02639	0.0046	0.00483	0.00485	0.1628	0.15971
2201.13	0.00472	0.02776	0.00536	0.10447	0.00524	0.00531	0.00518	0.16791	0.00561
363.521	0.00532	0.02222	0.00469	0.02184	0.00494	0.00951	0.00452	0.16893	0.01146
2294.45	0.10176	0.00527	0.01824	0.02802	0.00556	0.00601	0.00513	0.17067	0.01534
388.118	0.00505	0.01835	0.0043	0.10629	0.0051	0.00937	0.00435	0.18007	0.00597
2294.93	0.10423	0.07027	0.00617	0.03487	0.00643	0.00663	0.00692	0.26436	0.00838
2239.19	0.02465	0.00506	0.03232	0.02267	0.00434	0.00644	0.00518	0.27095	0.01675
308.125	0.00458	0.01567	0.00467	0.01771	0.00446	0.0051	0.00514	0.28485	0.00635
430.184	0.014	0.25078	0.07463	0.19449	0.00888	0.00572	0.00566	0.40888	0.01394
225.502	0.11169	0.01954	0.01658	0.01286	0.00877	0.00458	0.00516	0.44678	0.01756
92.1988	0.00467	0.3334	0.02724	0.0978	0.00766	0.00489	0.01	0.00407	0.12344
1691.54	0.00502	0.01848	0.00465	0.03961	0.00525	0.00443	0.01001	0.00494	0.01511
2273.03	0.01647	0.00519	0.04643	0.06739	0.00517	0.0046	0.0101	0.005	0.07252
45.3243	0.00463	0.02312	0.00529	0.07104	0.00655	0.00472	0.01029	0.2031	0.00643
75.3542	0.00737	0.00605	0.03469	0.02166	0.00544	0.00441	0.01042	0.00447	0.01854
632.372	0.00513	0.05797	0.03373	0.02245	0.00878	0.00469	0.0108	0.03315	0.05084
1851.43	0.01959	0.0052	0.02531	0.02056	0.00688	0.00445	0.01088	0.00413	0.0231
106.09	0.18076	0.006	0.00496	0.0147	0.00513	0.00546	0.01093	0.00441	0.01989
125.086	0.0044	0.06793	0.03668	0.2739	0.00564	0.005	0.01094	0.00523	0.15783
273.778	0.07314	0.00755	0.00415	0.02645	0.00485	0.0051	0.01099	0.01556	0.00421
72.1492	0.01698	0.00442	0.14405	0.01767	0.00549	0.0043	0.01105	0.00437	0.01615
1368.19	0.0141	0.00579	0.06907	0.17035	0.00542	0.00558	0.01115	0.0043	0.01039
298.012	0.02287	0.00498	0.00567	0.02905	0.00443	0.00474	0.01124	0.00443	0.02918
1372.91	0.00682	0.00511	0.09211	0.14851	0.00546	0.0057	0.01149	0.00477	0.0114
72.7276	0.10599	0.01696	0.00557	0.06344	0.00494	0.00529	0.01157	0.0042	0.01742
965.841	0.04902	0.02806	0.00489	0.05246	0.00489	0.00547	0.01161	0.00417	0.01452
393.037	0.07579	0.00554	0.00546	0.05038	0.00635	0.00418	0.01165	0.00515	0.02657
94.0921	0.00546	0.02429	0.0051	0.03635	0.00555	0.00511	0.01165	0.00486	0.03261
351.81	0.03022	0.00453	0.0071	0.03185	0.00504	0.00515	0.01167	0.00408	0.01673
495.899	0.00972	0.03251	0.00534	0.02474	0.00594	0.00487	0.01169	0.00413	0.01637
133.699	0.00465	0.01378	0.00495	0.40819	0.00514	0.00433	0.01171	0.0052	0.01638
107.113	0.00566	0.20538	0.03331	0.03654	0.00548	0.00438	0.01175	0.00474	0.01227
500.26	0.0047	0.01914	0.02315	0.02923	0.00598	0.00483	0.01175	0.0044	0.01568
2148.08	0.01847	0.00517	0.00622	0.05304	0.0056	0.00512	0.01176	0.00465	0.02877
750.459	0.03865	0.02775	0.08976	0.1094	0.00583	0.00399	0.01183	0.00553	0.02181
2261.29	0.00489	0.0653	0.00501	0.10019	0.00594	0.00465	0.01186	0.00445	0.0193
245.874	0.00458	0.01704	0.00692	0.03032	0.00908	0.00455	0.01187	0.00495	0.0149
1227.46	0.02946	0.00481	0.00426	0.07764	0.00595	0.00593	0.01189	0.00422	0.02539
274.551	0.00495	0.00546	0.10242	0.01576	0.00533	0.00398	0.01193	0.00419	0.01552
180.695	0.00556	1.1687	0.01394	0.01271	0.0052	0.00433	0.01193	0.69065	0.02395
55.7303	0.12038	0.00602	0.02325	0.01666	0.00461	0.00942	0.01196	0.00425	0.01461
768.459	0.01756	0.00477	0.11474	0.0273	0.00491	0.00448	0.01196	0.00444	0.01773
245.974	0.0149	0.00464	0.09966	0.02347	0.00483	0.00493	0.01197	0.00425	0.0199
360.061	0.01081	0.00474	0.14555	0.01658	0.00512	0.00564	0.01201	0.00429	0.01679
1909.97	0.00567	0.04885	0.00522	0.09422	0.00599	0.00492	0.01206	0.00472	0.02186
279.761	0.0058	0.05578	0.00536	0.03738	0.00536	0.00542	0.01213	0.00441	0.02009
51.3742	0.02209	0.03892	0.00536	0.20876	0.00601	0.00457	0.01217	0.00484	0.10192
981.835	0.02939	0.00521	0.00544	0.07479	0.00455	0.00439	0.01217	0.01761	0.0237
149.469	0.02418	0.41257	0.00547	0.02357	0.00619	0.00477	0.01218	0.00433	0.0075
1368.46	0.0043	0.01039	0.01601	0.02906	0.00457	0.00608	0.01218	0.00413	0.01404
1316.72	0.02193	0.00499	0.0237	0.03535	0.00505	0.0045	0.01226	0.00469	0.03364
310.257	0.00449	0.03148	0.00509	0.13145	0.00547	0.00455	0.01227	0.03969	0.00482
60.5696	0.01656	0.17798	0.00469	0.0737	0.00515	0.006	0.01229	0.00468	0.00896
1595.24	0.0315	0.02595	0.10413	0.03315	0.00661	0.00443	0.0123	0.07153	0.012
99.6422	0.01857	0.00434	0.00654	0.03306	0.00603	0.00435	0.01231	0.00585	0.02687
167.873	0.22441	0.03409	0.00681	0.01788	0.00564	0.00424	0.01234	0.00487	0.01725
2246.99	0.00463	0.02208	0.00455	0.10256	0.00566	0.00598	0.01241	0.00459	0.05611
2226.15	0.00484	0.03202	0.00452	0.02925	0.0052	0.00573	0.01247	0.00452	0.02156
236.149	0.03361	0.00501	0.02025	0.01847	0.00463	0.0044	0.01252	0.00414	0.02158
296.463	0.02815	0.00424	0.00499	0.27119	0.00583	0.00527	0.01265	0.00606	0.03134
103.542	0.08067	0.11442	0.00667	0.18798	0.00625	0.00535	0.01266	0.0061	0.01516
983.732	0.00566	0.09213	0.00479	0.0638	0.00586	0.00598	0.01269	0.005	0.01604
293.21	0.14783	0.01553	0.00508	0.12775	0.00584	0.00503	0.01272	0.00418	0.01286
1267.56	0.04029	0.00488	0.07257	0.02595	0.00439	0.00576	0.01274	0.01881	0.00437
1228.47	0.00497	0.01752	0.00415	0.17412	0.00585	0.00501	0.01284	0.0045	0.02657
16.9897	0.02701	0.1488	0.00529	0.16022	0.00492	0.00524	0.01286	0.02497	0.05364
816.138	0.01765	0.00518	0.04816	0.02252	0.00493	0.00427	0.01291	0.00516	0.00605
378.435	0.05043	0.00567	0.02371	0.06866	0.00542	0.00561	0.01295	0.00444	0.01693
113.544	0.00473	0.31859	0.00631	0.23278	0.00691	0.00546	0.01296	0.01042	0.00477
1325.48	0.03493	0.00452	0.15753	0.12494	0.00701	0.00524	0.01296	0.03614	0.00443
140.863	0.01707	0.02726	0.00547	0.04318	0.00493	0.00489	0.013	0.00434	0.0145
11.0823	0.03147	0.25922	0.02172	0.02153	0.00824	0.00418	0.01305	0.00461	0.07238
773.223	0.00444	0.0243	0.00522	0.03055	0.00458	0.0049	0.01306	0.04107	0.00571
929.821	0.04953	0.09087	0.00543	0.09749	0.00498	0.00415	0.01309	0.00434	0.02311
568.236	0.07569	0.04213	0.00531	0.17883	0.0049	0.00563	0.01309	0.02705	0.00471
238.178	0.00486	0.01599	0.00543	0.03299	0.00527	0.00408	0.01311	0.00471	0.03557
82.7731	0.019	0.09814	0.15279	0.01808	0.00593	0.00417	0.01315	0.0173	0.39241
2244.66	0.0192	0.08765	0.00515	0.01707	0.00428	0.00501	0.01318	0.0043	0.01414
485.034	0.01981	0.01899	0.01897	0.06694	0.00804	0.00979	0.01319	0.01451	0.34312
493.921	0.01689	0.03573	0.01754	0.03207	0.00691	0.0044	0.01324	0.00493	0.00646
89.1865	0.05924	0.01677	0.05407	0.06386	0.0069	0.00459	0.01324	0.00521	0.28775
301.668	0.03061	0.00535	0.09982	0.03067	0.0065	0.00478	0.01324	0.00412	0.07784
2159.45	0.03116	0.00565	0.00474	0.06966	0.00539	0.00508	0.01331	0.00465	0.02738
1270.29	0.0043	0.0316	0.0047	0.08053	0.00537	0.00491	0.01333	0.00593	0.02469
1052.2	0.03322	0.19651	0.04882	0.0219	0.00613	0.00406	0.01335	0.00446	0.03182
2149.79	0.03347	0.00612	0.00524	0.02825	0.00612	0.00455	0.01337	0.00504	0.01787
1220.39	0.0054	0.01633	0.00442	0.03613	0.00551	0.00401	0.01338	0.00451	0.03832
2224.42	0.00455	0.02162	0.00474	0.02548	0.00435	0.00593	0.01338	0.00442	0.06341
1662.82	0.02493	0.02551	0.00487	0.03233	0.00607	0.00515	0.01338	0.0045	0.02281
130.729	0.00458	0.01661	0.00483	0.03728	0.0057	0.00573	0.01345	0.00437	0.02012
743.179	0.02337	0.01803	0.01755	0.31453	0.00909	0.00913	0.01345	0.01092	0.01215
2287.74	0.00468	0.02016	0.00579	0.08549	0.00544	0.00492	0.01346	0.0047	0.01639
2175.47	0.00494	0.0183	0.0045	0.07859	0.00556	0.0048	0.01349	0.00447	0.02512
1931.78	0.1297	0.01446	0.00474	0.04693	0.00567	0.00484	0.01355	0.02691	0.00459
87.011	0.00785	0.00436	0.17384	0.124	0.00674	0.00445	0.01355	0.00477	0.02243
1702.93	0.11731	0.00523	0.22135	0.0334	0.0063	0.00528	0.01357	0.00504	0.1348
287.167	0.00461	0.02277	0.00484	0.21658	0.00521	0.00416	0.01361	0.00448	0.01674
1345.18	0.02183	0.00788	0.00457	0.05492	0.0061	0.00451	0.01361	0.00492	0.15528
295.408	0.00476	0.02434	0.00549	0.0866	0.00451	0.00516	0.01366	0.00457	0.02565
346.354	0.10266	0.05147	0.15149	0.03422	0.00606	0.00467	0.01367	0.02043	0.00468
498.8	0.0044	0.0195	0.0049	0.02411	0.00501	0.0045	0.01371	0.01695	0.00506
963.788	0.08849	0.02312	0.00503	0.1306	0.00418	0.00512	0.01372	0.00439	0.01359
1228.34	0.00512	0.0274	0.00467	0.07079	0.00675	0.0047	0.01374	0.00497	0.01752
138.736	0.0065	0.00488	0.19725	0.01753	0.00597	0.00582	0.01375	0.00472	0.0164
55.0551	0.02838	0.00526	0.13562	0.01656	0.00516	0.00484	0.01376	0.00439	0.01856
1680.74	0.00545	0.02529	0.0056	0.23106	0.00492	0.00526	0.01379	0.00467	0.02985
120.394	0.01384	0.00469	0.14863	0.01481	0.00527	0.00477	0.01379	0.0044	0.2572
1883.44	0.0048	0.0178	0.00497	0.03007	0.00454	0.00544	0.01384	0.00471	0.08786
277.404	0.0049	0.02509	0.00511	0.02894	0.0042	0.00424	0.01388	0.00431	0.01897
770.509	0.00461	0.02614	0.00514	0.11484	0.00531	0.00516	0.01389	0.02669	0.00503
1591.23	0.2268	0.06272	0.00534	0.21949	0.00572	0.00464	0.0139	0.02094	0.00479
1906.45	0.00549	0.02791	0.00507	0.06446	0.00553	0.00466	0.01393	0.00579	0.02198
394.936	0.02832	0.00485	0.03527	0.0256	0.00507	0.00443	0.01395	0.00487	0.01193
399.75	0.15201	0.02104	0.05912	0.05538	0.00572	0.00463	0.01396	0.00476	0.09284
24.4362	0.00473	0.02049	0.00467	0.02351	0.00614	0.00625	0.01403	0.03197	0.00479
1919.05	0.00511	0.07123	0.006	0.04359	0.00589	0.00538	0.01405	0.01735	0.09137
942.105	0.01618	0.00474	0.03995	0.02718	0.00522	0.00555	0.01413	0.00452	0.02997
331.025	0.00588	0.01619	0.0046	0.17761	0.00493	0.00511	0.01417	0.00487	0.0394
1265	0.02766	0.00557	0.00557	0.01545	0.00413	0.00424	0.01419	0.00492	0.01908
1637.68	0.09779	0.00634	0.00477	0.04925	0.00656	0.00449	0.0142	0.00478	0.03263
2229.09	0.04853	0.09876	0.00524	0.08088	0.00534	0.00576	0.01425	0.08138	0.0053
2164.93	0.08611	0.01979	0.00585	0.02893	0.0057	0.00508	0.01426	0.00511	0.02405
519.847	0.10998	0.0048	0.00534	0.07454	0.00536	0.00469	0.01428	0.02137	0.00425
754.979	0.02587	0.02987	0.02766	0.0679	0.00719	0.00433	0.01429	0.02024	0.00523
61.2075	0.03666	0.0049	0.02289	0.02322	0.00948	0.00419	0.01429	0.00473	0.05559
249.396	0.00478	0.01959	0.00504	0.08503	0.00549	0.00437	0.0143	0.00447	0.02033
2292.3	0.0097	0.01859	0.00499	0.04929	0.00643	0.00448	0.0143	0.00447	0.04206
227.456	0.01995	0.01499	0.01576	0.17841	0.00581	0.00477	0.01436	0.02106	0.10233
14.3189	0.02152	0.0049	0.14177	0.02579	0.00694	0.00459	0.01436	0.00498	0.02036
508.502	0.02304	0.00469	0.00524	0.05781	0.00481	0.00546	0.01436	0.00437	0.02358
988.625	0.00538	0.02364	0.00444	0.02603	0.00495	0.00515	0.0144	0.00434	0.03726
1984.24	0.02528	0.00474	0.15813	0.04088	0.00537	0.00583	0.0144	0.02561	0.00472
1666.73	0.02328	0.00525	0.03515	0.1741	0.00528	0.00697	0.01445	0.00458	0.04081
1847	0.0259	0.04369	0.01982	0.01358	0.00473	0.00458	0.01446	0.00528	0.0193
299.178	0.01714	0.00429	0.11679	0.10312	0.00505	0.00547	0.01451	0.00459	0.08944
72.3406	0.00437	0.01615	0.00541	0.2067	0.00754	0.00471	0.01452	0.02036	0.00569
1353.48	0.03654	0.01737	0.00482	0.20245	0.00581	0.00443	0.01457	0.00481	0.01536
2153.18	0.0045	0.03007	0.00498	0.02553	0.00478	0.00503	0.01458	0.00412	0.01908
523.991	0.005	0.03448	0.0051	0.12589	0.00477	0.0083	0.01461	0.01964	0.03411
325.034	0.0046	0.01403	0.00403	0.0204	0.00452	0.00529	0.01463	0.00548	0.02296
2144.77	0.02151	0.00516	0.01641	0.02547	0.00565	0.00477	0.01464	0.02126	0.01759
2141.65	0.01769	0.04446	0.00527	0.01799	0.00539	0.00383	0.01465	0.02979	0.02481
1073.45	0.0285	0.00567	0.17242	0.01577	0.0055	0.00482	0.0147	0.00463	0.17091
108.5	0.01161	0.00587	0.03346	0.16047	0.00555	0.00438	0.0147	0.01821	0.01871
105.626	0.00475	0.06383	0.21915	0.18076	0.006	0.00496	0.0147	0.00513	0.00546
132.798	0.29458	0.15533	0.00576	0.15919	0.00578	0.00498	0.01473	0.00441	0.0161
2200.01	0.02823	0.00607	0.03024	0.03086	0.00482	0.00592	0.01474	0.00437	0.03187
1333.04	0.10679	0.00482	0.03331	0.17575	0.00467	0.00695	0.01474	0.00572	0.01426
2283.41	0.00474	0.16728	0.0067	0.02437	0.00645	0.00525	0.01476	0.00467	0.02962
32.279	0.00529	0.01685	0.31992	0.01378	0.00566	0.00579	0.01478	0.02445	0.08458
1555.84	0.02897	0.02236	0.0148	0.01744	0.00503	0.00516	0.01479	0.02746	0.01768
537.506	0.02261	0.0209	0.13869	0.01968	0.0055	0.00476	0.01489	0.0049	0.01884
1288.8	0.05106	0.00543	0.0382	0.11997	0.00457	0.00484	0.01491	0.0044	0.01605
18.4327	0.00575	0.12158	0.06032	0.01659	0.00565	0.00535	0.01492	0.00438	0.01366
2259.67	0.00467	0.03119	0.06833	0.03635	0.00512	0.00572	0.01494	0.00459	0.02197
1601.11	0.02969	0.48854	0.01881	0.05785	0.00627	0.00491	0.01495	0.00534	0.02639
1320.13	0.00491	0.03643	0.00556	0.04966	0.00639	0.00459	0.01498	0.00439	0.06614
1871.27	0.00512	0.01764	0.00436	0.16311	0.00608	0.00492	0.01498	0.00435	0.01794
236.909	0.02218	0.00552	0.02567	0.01548	0.00463	0.00456	0.01499	0.00446	0.03948
169.672	0.01352	0.01769	0.35572	0.01628	0.00528	0.0046	0.01499	0.00521	0.01277
163.478	0.41624	0.0118	0.34473	0.34967	0.00624	0.00478	0.015	0.00501	0.01795
506.905	0.10537	0.03721	0.02239	0.01516	0.00526	0.00465	0.01502	0.0044	0.01423
1233.83	0.00526	0.05158	0.00505	0.02558	0.00609	0.0042	0.01505	0.00434	0.02935
33.9069	0.03702	0.01529	0.0053	0.09874	0.00526	0.00465	0.01505	0.02754	0.00583
813.286	0.00591	0.29758	0.0062	0.02464	0.00533	0.00529	0.01507	0.00545	0.02417
1916.67	0.03015	0.12085	0.00527	0.01381	0.00409	0.00986	0.01508	0.02268	0.0047
971.527	0.00515	0.06773	0.00569	0.04525	0.0055	0.00721	0.01509	0.00564	0.02058
2157.01	0.00439	0.01724	0.0045	0.02457	0.0046	0.00445	0.01511	0.00451	0.03763
2144.87	0.02126	0.01759	0.01563	0.08945	0.00623	0.00428	0.01518	0.02338	0.01436
166.573	0.0071	0.02773	0.01496	0.02692	0.00531	0.00467	0.01521	0.01575	0.00523
79.5586	0.00539	0.00547	0.0048	0.01947	0.00514	0.00548	0.01521	0.02611	0.35399
1265.18	0.00423	0.03825	0.00479	0.09773	0.00495	0.00507	0.01521	0.00459	0.03034
1335.25	0.00741	0.0056	0.09978	0.02036	0.00517	0.00475	0.01523	0.00461	0.01455
54.3878	0.00492	0.00716	0.0048	0.04702	0.00626	0.00561	0.01525	0.00466	0.01908
292.107	0.07778	0.00521	0.00513	0.01895	0.0044	0.00575	0.01526	0.00435	0.0388
1321.85	0.06582	0.00548	0.00468	0.02808	0.0055	0.00548	0.01531	0.00463	0.01864
1301.95	0.06992	0.02251	0.00447	0.06566	0.00526	0.00498	0.01533	0.0042	0.01308
1374.3	0.00564	0.00491	0.16157	0.02575	0.00744	0.00433	0.01534	0.00533	0.0295
494.006	0.03207	0.00691	0.0044	0.01324	0.00493	0.00646	0.01535	0.12134	0.02435
42.8193	0.00461	0.01785	0.00495	0.15431	0.00455	0.00518	0.01538	0.0338	0.00484
933.115	0.00441	0.12258	0.00553	0.04738	0.00576	0.00433	0.01538	0.0041	0.02014
1359.15	0.005	0.122	0.005	0.04839	0.0054	0.00455	0.01539	0.0045	0.02414
2219.69	0.00503	0.00517	0.02277	0.07291	0.00496	0.00489	0.01539	0.00469	0.02182
1067.21	0.03653	0.00506	0.0213	0.19693	0.00707	0.0046	0.01541	0.00554	0.10144
1335.97	0.00459	0.21038	0.00593	0.07316	0.00467	0.00518	0.01541	0.00521	0.04119
973.387	0.00517	0.02556	0.00497	0.0728	0.00632	0.00427	0.01543	0.00444	0.01794
1264.95	0.00553	0.01942	0.0044	0.02766	0.00557	0.00557	0.01545	0.00413	0.00424
291.065	0.0051	0.04255	0.00501	0.02167	0.00454	0.00629	0.01545	0.00443	0.01505
107.843	0.28354	0.00626	0.01712	0.05074	0.00674	0.00451	0.01546	0.00602	0.02381
1642.73	0.00599	0.40351	0.00571	0.02448	0.00919	0.00442	0.01551	0.00472	0.01807
1211.23	0.03511	0.00621	0.00428	0.01969	0.00614	0.00465	0.01551	0.00427	0.04511
108.275	0.00519	0.01565	0.00509	0.06467	0.00561	0.00461	0.01552	0.10187	0.01161
76.6575	0.01305	0.00455	0.11664	0.13993	0.00586	0.00456	0.01552	0.00548	0.00724
63.7583	0.00497	0.0386	0.19046	0.02	0.00679	0.00462	0.01552	0.00552	0.01833
270.955	0.00545	0.02285	0.00462	0.09136	0.00599	0.00468	0.01557	0.00464	0.03513
1579.59	0.00509	0.07733	0.0228	0.03692	0.00504	0.00549	0.01558	0.00429	0.01573
239.483	0.00444	0.08711	0.0533	0.02613	0.00662	0.00414	0.0156	0.00466	0.21939
800.916	0.00591	0.02158	0.00483	0.03865	0.00494	0.005	0.01564	0.00466	0.02177
759.957	0.03147	0.00473	0.00555	0.10868	0.00605	0.00433	0.01565	0.00473	0.00633
3.17494	0.01697	0.00479	0.01631	0.09452	0.00802	0.00441	0.01566	0.00465	0.02003
127.546	0.03208	0.092	0.13203	0.02538	0.00625	0.00415	0.01567	0.00453	0.02033
364.243	0.00489	0.17879	0.00622	0.1063	0.006	0.00441	0.01567	0.00472	0.01241
1650.73	0.00451	0.00671	0.00458	0.04728	0.00618	0.00529	0.01567	0.00511	0.03893
1599.74	0.0923	0.10168	0.18869	0.02262	0.00511	0.00434	0.0157	0.0165	0.00543
122.014	0.01716	0.01653	0.00599	0.06073	0.00664	0.00489	0.01571	0.00453	0.03076
1332.25	0.00505	0.07535	0.00592	0.02133	0.00765	0.00517	0.01573	0.00443	0.03266
1642.57	0.02718	0.01681	0.02635	0.06217	0.00607	0.00454	0.01575	0.00457	0.02093
926.246	0.02544	0.02616	0.01655	0.01051	0.00544	0.00474	0.01577	0.00494	0.15833
1330.77	0.14935	0.00678	0.00516	0.04144	0.00613	0.00532	0.01578	0.00571	0.06342
1253.77	0.00478	0.03743	0.00458	0.0382	0.00564	0.00466	0.01578	0.00425	0.01291
752.51	0.02163	0.0243	0.01194	0.01768	0.00474	0.00458	0.0158	0.00499	0.00491
155.504	0.05163	0.11674	0.01146	0.01321	0.0044	0.00464	0.01582	0.00467	0.01683
255.602	0.00456	0.00493	0.06289	0.02305	0.00479	0.00428	0.01584	0.00427	0.01765
3.36942	0.00628	0.09975	0.00492	0.13908	0.00513	0.00534	0.01585	0.00461	0.02869
35.9145	0.00505	0.06509	0.03692	0.11966	0.00639	0.00494	0.01588	0.00462	0.01755
495.231	0.01851	0.03034	0.01452	0.01385	0.00584	0.00464	0.01589	0.00879	0.00431
2289.04	0.00555	0.0239	0.00524	0.05161	0.00576	0.00457	0.0159	0.00469	0.16215
1735.64	0.23875	0.45294	0.03064	0.08751	0.00455	0.00618	0.0159	0.00494	0.51245
1072.24	0.06246	0.02126	0.00481	0.092	0.00657	0.0054	0.01591	0.00495	0.04057
1863.25	0.00496	0.01629	0.00448	0.03538	0.00533	0.00471	0.01597	0.00512	0.02109
759.841	0.02027	0.00453	0.03634	0.01767	0.00658	0.00385	0.01602	0.03147	0.00473
241.063	0.0462	0.00564	0.00416	0.0883	0.00635	0.00412	0.01602	0.00438	0.01597
1912.34	0.03438	0.00548	0.07275	0.03511	0.0051	0.00503	0.01607	0.00459	0.12217
254.118	0.00589	0.02572	0.00478	0.12312	0.00492	0.00541	0.0161	0.00425	0.00775
1047.72	0.00456	0.06642	0.00466	0.08919	0.00668	0.00498	0.01613	0.00519	0.15618
141.564	0.00534	0.08162	0.01597	0.01664	0.00632	0.00538	0.01614	0.00423	0.01046
1962.53	0.04883	0.01797	0.00499	0.07991	0.00662	0.00462	0.01615	0.017	0.03131
928.472	0.00505	0.01451	0.00399	0.06012	0.00585	0.00441	0.01616	0.00472	0.01929
1974.35	0.02595	0.01288	0.00499	0.08472	0.0082	0.00447	0.01616	0.00448	0.01764
1960.4	0.01546	0.02722	0.00538	0.07081	0.00539	0.00595	0.01618	0.09962	0.00802
756.817	0.00396	0.02966	0.00486	0.04697	0.00505	0.00583	0.01618	0.00452	0.01536
526.753	0.02273	0.03589	0.00471	0.14904	0.00519	0.00463	0.01621	0.01356	0.00454
67.7845	0.04412	0.14352	0.00654	0.0573	0.00501	0.00515	0.01624	0.00493	0.18319
357.93	0.01697	0.00421	0.31816	0.0309	0.00978	0.00467	0.01624	0.00443	0.02053
1225.57	0.02272	0.02516	0.00536	0.01997	0.00574	0.0052	0.01624	0.00557	0.04108
93.4962	0.02488	0.01345	0.05792	0.11693	0.00546	0.00513	0.01625	0.01429	0.00491
934.468	0.02011	0.00533	0.02426	0.01273	0.00422	0.00509	0.0163	0.00427	0.04483
2181.59	0.00544	0.03338	0.00526	0.06034	0.00476	0.00533	0.01632	0.00466	0.01661
788.541	0.00637	0.02047	0.005	0.02975	0.00513	0.00455	0.01632	0.11468	0.00518
1243.79	0.00427	0.03267	0.00464	0.02732	0.00531	0.0051	0.01633	0.00464	0.01865
309.897	0.00568	0.05937	0.10921	0.08697	0.00503	0.00418	0.01635	0.00554	0.00559
768.214	0.00447	0.02388	0.00467	0.08739	0.00451	0.0054	0.01637	0.00431	0.07611
113.272	0.01392	0.00508	0.03367	0.09688	0.00636	0.0041	0.01638	0.00508	0.02043
39.0856	0.00483	0.07808	0.00534	0.24561	0.00603	0.00505	0.01638	0.00686	0.01883
262.554	0.0043	0.02211	0.0048	0.03361	0.00571	0.00473	0.01638	0.00428	0.0056
2155.86	0.00537	0.04644	0.00517	0.04664	0.00514	0.00606	0.0164	0.00428	0.09755
646.198	0.0373	0.02671	0.4507	0.05189	0.00573	0.00421	0.01642	0.01473	0.00518
1707.35	0.02619	0.0216	0.00472	0.0915	0.00541	0.00566	0.01645	0.00453	0.0202
2272.9	0.02703	0.05042	0.00569	0.04871	0.00665	0.00547	0.01647	0.00519	0.04643
1638.77	0.00466	0.02264	0.00514	0.31556	0.00588	0.00502	0.01648	0.00491	0.04003
1853.88	0.03785	0.02007	0.00507	0.11152	0.00636	0.0048	0.0165	0.00442	0.0182
1275.56	0.00481	0.01182	0.00465	0.03293	0.00483	0.00535	0.01651	0.00418	0.00635
81.21	0.07602	0.01543	0.0051	0.06074	0.00703	0.00461	0.01652	0.00461	0.02178
934.212	0.02156	0.00496	0.09101	0.07884	0.0054	0.00572	0.01653	0.00459	0.02892
1310.36	0.00532	0.12294	0.00577	0.0289	0.00529	0.00506	0.01655	0.00451	0.01677
332.89	0.00606	0.03374	0.00509	0.03154	0.00702	0.00433	0.01656	0.00459	0.03485
170.659	0.00554	0.03298	0.56082	0.02462	0.00583	0.00598	0.01659	0.00651	0.01546
1083.33	0.02507	0.19449	0.06953	0.01561	0.00735	0.00434	0.01661	0.0051	0.00574
1900.24	0.00481	0.02514	0.00466	0.06148	0.00615	0.00608	0.01661	0.00483	0.01452
1646.92	0.00482	0.00403	0.03455	0.08028	0.00511	0.00461	0.01662	0.00444	0.01794
1026.2	0.00466	0.02015	0.00475	0.12265	0.00622	0.00485	0.01662	0.02862	0.00458
1698.15	0.01755	0.00512	0.03728	0.02513	0.00528	0.00498	0.01663	0.00511	0.01722
233.719	0.01741	0.03136	0.00505	0.04059	0.00514	0.00522	0.01663	0.00479	0.01437
1568.7	0.02013	0.00542	0.02559	0.12687	0.00585	0.00535	0.01663	0.01024	0.00489
1320.91	0.0046	0.02373	0.00464	0.07605	0.00514	0.00456	0.01664	0.00447	0.0859
1208.98	0.01525	0.01198	0.01754	0.08226	0.00607	0.00446	0.01668	0.03058	0.03502
375.326	0.00584	0.02431	0.00435	0.21147	0.00661	0.00496	0.01668	0.04142	0.00459
1862.64	0.0061	0.00473	0.06289	0.03519	0.00604	0.00519	0.01669	0.0047	0.0585
1664.63	0.14169	0.00555	0.00569	0.10732	0.00644	0.00566	0.01669	0.00437	0.05318
537.256	0.00505	0.02925	0.00464	0.11086	0.00519	0.00466	0.0167	0.0043	0.02043
2270.94	0.13652	0.06156	0.0061	0.09018	0.00623	0.00533	0.0167	0.00435	0.00614
1967.49	0.00461	0.04585	0.00516	0.22563	0.00643	0.00599	0.01671	0.0046	0.03666
373.708	0.02725	0.12061	0.03933	0.01556	0.00584	0.00553	0.01672	0.00519	0.19855
989.59	0.00464	0.03469	0.00465	0.01973	0.00472	0.00645	0.01673	0.03696	0.00531
117.403	0.0179	0.32793	0.03331	0.08465	0.00596	0.00496	0.01673	0.00494	0.1041
119.368	0.01884	0.00519	0.23305	0.01615	0.00566	0.00528	0.01673	0.00481	0.00467
513.876	0.03662	0.00549	0.02868	0.05693	0.00551	0.00541	0.01674	0.02608	0.00438
1275.61	0.03293	0.00483	0.00535	0.01651	0.00418	0.00635	0.01675	0.00426	0.02076
34.0511	0.01505	0.02754	0.00583	0.01893	0.00555	0.006	0.01676	0.01887	0.00507
929.486	0.0054	0.01384	0.00421	0.12118	0.00502	0.00503	0.01677	0.00425	0.01598
1280.26	0.02637	0.00482	0.06647	0.02569	0.00594	0.00513	0.01677	0.00434	0.10405
20.5678	0.00441	0.02042	0.00449	0.01922	0.00533	0.00808	0.01678	0.00431	0.04277
1625.16	0.13773	0.14053	0.02433	0.11974	0.00527	0.00443	0.01682	0.01489	0.00549
32.131	0.00517	0.01709	0.00475	0.11235	0.00851	0.00529	0.01685	0.31992	0.01378
259.831	0.00444	0.00678	0.00545	0.04793	0.00548	0.0047	0.01686	0.00434	0.03781
234.525	0.07996	0.00563	0.00445	0.04337	0.00554	0.00489	0.01686	0.14068	0.01968
357.322	0.0066	0.15298	0.01697	0.11063	0.00585	0.00446	0.01688	0.00441	0.02334
21.9429	0.00497	0.03896	0.01237	0.01644	0.00976	0.00451	0.01692	0.08906	0.05485
16.7892	0.02054	0.02372	0.0049	0.05699	0.00562	0.00466	0.01693	0.0047	0.01209
249.111	0.0057	0.15542	0.00489	0.06285	0.00515	0.0056	0.01696	0.00452	0.02506
1865.22	0.04274	0.00727	0.00405	0.02158	0.00528	0.00442	0.01697	0.00452	0.08144
408.646	0.07299	0.0054	0.0044	0.02924	0.00521	0.00458	0.01698	0.02764	0.00569
93.7114	0.01625	0.01429	0.00491	0.20623	0.0054	0.00532	0.01702	0.03721	0.00465
418.637	0.32963	0.05533	0.16833	0.04625	0.00487	0.00547	0.01702	0.00604	0.02939
766.081	0.04801	0.00444	0.04355	0.03628	0.00567	0.00464	0.01703	0.00451	0.02364
752.589	0.0158	0.00499	0.00491	0.02367	0.00887	0.00401	0.01706	0.00462	0.02494
1628.97	0.02329	0.10172	0.00516	0.03786	0.0056	0.00502	0.01708	0.0049	0.02591
745.438	0.012	0.01519	0.01281	0.01149	0.00569	0.00415	0.0171	0.0242	0.01241
402.506	0.00476	0.01587	0.00491	0.10743	0.00622	0.00435	0.0171	0.00497	0.02111
155.904	0.01785	0.00465	0.20174	0.15116	0.00709	0.00498	0.01713	0.00483	0.01432
966.22	0.00412	0.02963	0.00518	0.03953	0.00496	0.0051	0.01713	0.0044	0.01474
2263.21	0.00496	0.02152	0.00506	0.25942	0.00494	0.00519	0.01714	0.0046	0.06064
306.978	0.0057	0.06934	0.00484	0.02481	0.00599	0.00456	0.01714	0.00442	0.0211
1853.21	0.00508	0.04966	0.00585	0.0211	0.00597	0.0049	0.01715	0.02138	0.02761
1290.3	0.00557	0.01596	0.00423	0.03249	0.00462	0.00546	0.0172	0.00443	0.02343
1343.3	0.00437	0.23761	0.023	0.02187	0.00539	0.00516	0.01721	0.01213	0.00443
286.325	0.02207	0.00631	0.00412	0.06017	0.00452	0.00513	0.01723	0.00432	0.01482
297.71	0.00496	0.14734	0.00507	0.09157	0.00619	0.00606	0.01724	0.00547	0.02287
2156.87	0.00455	0.02245	0.00436	0.10128	0.00583	0.00439	0.01724	0.0045	0.02457
1234.1	0.00478	0.02852	0.00474	0.077	0.00448	0.00465	0.01726	0.0049	0.02049
1309.94	0.11031	0.02384	0.00469	0.11274	0.00904	0.00456	0.01726	0.01684	0.00441
1324.75	0.07011	0.00544	0.00528	0.07815	0.00559	0.00517	0.01733	0.00448	0.01673
1285.65	0.00456	0.02408	0.00444	0.01715	0.00441	0.0065	0.01734	0.00437	0.02155
774.07	0.00423	0.03135	0.00406	0.17742	0.00513	0.00518	0.01734	0.00488	0.02682
1322.62	0.02432	0.06052	0.00553	0.03126	0.00503	0.00607	0.01734	0.00439	0.01819
245.334	0.00478	0.02448	0.02687	0.02577	0.00486	0.00566	0.01736	0.0047	0.02081
2269.43	0.0045	0.02237	0.00479	0.23487	0.00545	0.00652	0.01736	0.00485	0.09251
1254.64	0.00547	0.02333	0.00543	0.03085	0.00792	0.00447	0.01737	0.00484	0.05795
756.372	0.02106	0.00506	0.02501	0.01743	0.00453	0.00415	0.01738	0.00469	0.00567
2246.82	0.00613	0.01376	0.00434	0.11796	0.00775	0.0044	0.01741	0.00463	0.02208
296.084	0.00434	0.01775	0.00457	0.03679	0.00453	0.0053	0.01741	0.00457	0.2206
69.7687	0.00558	0.02356	0.00474	0.03386	0.00596	0.00448	0.01743	0.00506	0.27626
753.817	0.02536	0.02894	0.02034	0.0182	0.00619	0.00426	0.01745	0.00468	0.15488
256.904	0.0044	0.01803	0.00508	0.12468	0.00446	0.00504	0.01746	0.00525	0.08774
17.8924	0.00543	0.01847	0.00455	0.22547	0.0069	0.00508	0.01749	0.00574	0.01174
389.437	0.02166	0.00626	0.05425	0.03034	0.00501	0.00621	0.01749	0.00474	0.18812
1236.71	0.00453	0.06628	0.00573	0.03313	0.00514	0.00544	0.0175	0.00457	0.02378
1853.63	0.00522	0.0453	0.00565	0.05026	0.00567	0.005	0.01752	0.01972	0.00494
1856.78	0.00516	0.0177	0.00515	0.07474	0.00556	0.00517	0.01752	0.01693	0.00447
1237.82	0.00533	0.04342	0.0048	0.0269	0.00485	0.00523	0.01753	0.00424	0.10959
1326.83	0.00556	0.02524	0.00558	0.15749	0.00541	0.00513	0.01754	0.00476	0.01693
2257.18	0.00493	0.03043	0.00504	0.10857	0.00848	0.00457	0.01755	0.00468	0.02008
303.357	0.00499	0.02046	0.00459	0.02138	0.00442	0.00481	0.01756	0.0044	0.34197
1296.26	0.00408	0.02269	0.00434	0.05492	0.00671	0.00512	0.01759	0.00455	0.01765
216.142	0.25173	0.01189	0.01616	0.11173	0.00703	0.00512	0.01759	0.0355	0.12034
522.82	0.03406	0.0047	0.10359	0.02117	0.00514	0.00493	0.0176	0.00442	0.02046
2150.19	0.02057	0.00537	0.00559	0.03775	0.00643	0.00577	0.0176	0.00463	0.09926
1348.63	0.00444	0.01662	0.00412	0.10592	0.00802	0.00468	0.01762	0.02481	0.00541
936.064	0.00626	0.0205	0.00472	0.12553	0.00572	0.00473	0.01762	0.00522	0.02637
1204.63	0.02957	0.01794	0.02521	0.01477	0.00549	0.00404	0.01768	0.0236	0.02564
1343.61	0.01721	0.01213	0.00443	0.01704	0.00457	0.00652	0.01768	0.00441	0.03783
98.0256	0.00453	0.12743	0.00964	0.01457	0.00562	0.00523	0.01768	0.00463	0.04202
762.134	0.0232	0.18623	0.00507	0.02465	0.00648	0.00495	0.01768	0.00482	0.02409
262.41	0.01376	0.00439	0.03232	0.06204	0.00467	0.00529	0.01769	0.00431	0.0092
264.946	0.00467	0.03269	0.00554	0.14815	0.00509	0.00547	0.01771	0.00507	0.01763
1898.2	0.00684	0.00446	0.08933	0.0261	0.00487	0.00463	0.01771	0.00506	0.04595
77.5138	0.00474	0.02431	0.00474	0.09318	0.00616	0.00474	0.01772	0.00538	0.06431
1208.45	0.0471	0.00751	0.00497	0.06815	0.00475	0.00493	0.01775	0.00611	0.00443
381.542	0.00753	0.02063	0.00488	0.02723	0.00434	0.00555	0.01776	0.00508	0.02562
256.683	0.00477	0.01796	0.00479	0.14268	0.00454	0.00499	0.01776	0.00438	0.01987
1319.64	0.00466	0.01378	0.00443	0.19879	0.00472	0.006	0.01777	0.00533	0.08474
366.462	0.02943	0.03388	0.00532	0.03611	0.00484	0.00491	0.01777	0.00513	0.02052
366.564	0.01777	0.00513	0.02052	0.01721	0.00575	0.00572	0.01778	0.0052	0.01751
2271.1	0.09018	0.00623	0.00533	0.0167	0.00435	0.00614	0.01778	0.00449	0.10301
367.875	0.00672	0.0042	0.03317	0.05022	0.00601	0.00481	0.01779	0.00535	0.04681
1628.69	0.08242	0.07008	0.03025	0.0183	0.00487	0.00418	0.0178	0.00477	0.08746
620.784	0.4073	0.00561	0.09536	0.02643	0.00644	0.0048	0.0178	0.00426	0.05341
1312.44	0.005	0.01685	0.0048	0.02278	0.00545	0.00604	0.0178	0.004	0.03053
949.003	0.00533	0.02853	0.0044	0.12224	0.00683	0.00499	0.01781	0.00453	0.03209
1669.49	0.00501	0.10241	0.00521	0.01418	0.00412	0.00495	0.01782	0.00446	0.03552
374.752	0.01881	0.08075	0.13393	0.10811	0.00589	0.00445	0.01782	0.00461	0.04124
1559.2	0.02438	0.03736	0.01662	0.05108	0.00612	0.00398	0.01784	0.00481	0.02558
542.514	0.00478	0.03208	0.0048	0.07605	0.00633	0.0049	0.01785	0.0421	0.00459
42.62	0.00524	0.02296	0.00637	0.15819	0.00716	0.00461	0.01785	0.00495	0.15431
12.6907	0.02234	0.00553	0.22752	0.02603	0.00686	0.00436	0.01785	0.16939	0.04355
278.839	0.02431	0.00431	0.19853	0.15003	0.00655	0.00439	0.01788	0.00479	0.02144
531.927	0.00457	0.01948	0.14798	0.06872	0.00731	0.00446	0.01789	0.01947	0.00447
95.7264	0.00555	0.27745	0.00519	0.13611	0.00528	0.00503	0.01789	0.00601	0.01847
1210.25	0.02218	0.04611	0.02259	0.02105	0.00863	0.00448	0.01789	0.00454	0.04309
2255.53	0.00508	0.00845	0.00524	0.03869	0.00477	0.0055	0.0179	0.09715	0.01406
367.222	0.00485	0.03817	0.03412	0.04801	0.00538	0.00496	0.0179	0.00452	0.04812
326.018	0.00422	0.05767	0.00455	0.11375	0.0058	0.00463	0.01791	0.00447	0.05988
228.943	0.01845	0.02675	0.01234	0.01128	0.00574	0.00585	0.01792	0.00533	0.13567
242.236	0.03029	0.0435	0.00513	0.07737	0.00524	0.00551	0.01793	0.00471	0.01565
40.3354	0.00553	0.01825	0.00453	0.07232	0.00622	0.00666	0.01796	0.00449	0.02818
275.883	0.07549	0.01297	0.00557	0.05679	0.0053	0.00499	0.01796	0.0045	0.17401
1274.62	0.00451	0.01803	0.00453	0.03382	0.00502	0.0056	0.01797	0.00475	0.02222
787.962	0.04462	0.00459	0.12336	0.02892	0.00452	0.00522	0.01797	0.02686	0.00452
1369.98	0.01771	0.17148	0.01451	0.02372	0.00663	0.00524	0.01798	0.00563	0.02408
494.789	0.01022	0.00474	0.0293	0.16308	0.00581	0.00458	0.01801	0.03387	0.16429
511.909	0.00435	0.0145	0.00537	0.03079	0.00646	0.00426	0.01803	0.00434	0.04808
1991.39	0.03467	0.00473	0.00823	0.01895	0.00572	0.00763	0.01804	0.02518	0.00512
637.682	0.02443	0.02381	0.00522	0.37502	0.00655	0.00457	0.01807	0.08898	0.00548
1674.61	0.02346	0.00465	0.12887	0.03725	0.00609	0.0049	0.01811	0.00485	0.25539
22.4981	0.00789	0.00611	0.00947	0.0222	0.00549	0.00524	0.01812	0.00455	0.03231
546.09	0.02412	0.04104	0.00522	0.02268	0.00477	0.00687	0.01812	0.04824	0.03433
258.508	0.00476	0.05123	0.0213	0.03804	0.00602	0.00537	0.01816	0.00445	0.11514
1706.5	0.00476	0.28034	0.01597	0.12631	0.00938	0.00425	0.01817	0.06739	0.01248
1226.89	0.02175	0.00519	0.10606	0.0155	0.00526	0.00615	0.01817	0.00436	0.02623
810.183	0.15455	0.03849	0.06806	0.02833	0.00765	0.00453	0.01817	0.00521	0.06981
22.6016	0.03231	0.00671	0.15418	0.01468	0.00595	0.00546	0.01819	0.00527	0.02537
1319.14	0.00466	0.05665	0.00565	0.10852	0.00541	0.00604	0.01819	0.03057	0.00488
382.044	0.00633	0.02313	0.00486	0.09604	0.0058	0.00462	0.01821	0.00474	0.01165
354.18	0.00451	0.0295	0.13911	0.01257	0.0057	0.00449	0.01824	0.04533	0.01507
516.696	0.0045	0.06281	0.00514	0.02857	0.0066	0.00472	0.01824	0.00445	0.01809
99.1368	0.16398	0.00551	0.02928	0.03002	0.00582	0.00579	0.01826	0.02061	0.02172
497.191	0.00622	0.08518	0.01277	0.01457	0.0054	0.00438	0.01828	0.09035	0.03021
1340.85	0.12883	0.05037	0.00462	0.01707	0.00494	0.00607	0.01828	0.00455	0.01969
2175.41	0.03246	0.00619	0.00476	0.04021	0.0051	0.00494	0.0183	0.0045	0.07859
1941.84	0.00433	0.02467	0.00484	0.15552	0.00572	0.00504	0.0183	0.00505	0.02109
366.642	0.0052	0.01751	0.38712	0.0134	0.00727	0.00455	0.01831	0.00551	0.00526
314.139	0.00664	0.03228	0.00472	0.11924	0.00666	0.00504	0.01832	0.00458	0.01866
945.222	0.03424	0.02508	0.00465	0.0767	0.00574	0.00504	0.01833	0.0043	0.02577
148.047	0.00544	0.24191	0.01747	0.01885	0.00446	0.00682	0.01833	0.00452	0.01792
29.7652	0.0052	0.02966	0.16635	0.02721	0.00531	0.00563	0.01834	0.00511	0.03594
450.794	0.02827	1.50966	0.01961	1.3449	0.00984	0.00832	0.01834	0.57073	0.19205
981.942	0.01217	0.01761	0.0237	0.02993	0.00502	0.00514	0.01835	0.00504	0.0287
936.305	0.00642	0.00492	0.12712	0.01811	0.00462	0.00564	0.01835	0.00472	0.01987
1664.02	0.00456	0.02244	0.00554	0.027	0.0061	0.00414	0.01838	0.00461	0.10236
2197.11	0.00488	0.03468	0.00519	0.17912	0.00711	0.00452	0.01838	0.00464	0.02263
542.656	0.01785	0.0421	0.00459	0.18398	0.00656	0.00415	0.01839	0.00493	0.04481
138.497	0.0287	0.02965	0.00506	0.05515	0.00625	0.0047	0.0184	0.0045	0.01186
1907.09	0.00933	0.02819	0.01656	0.06422	0.00632	0.00449	0.0184	0.00526	0.08386
1.95519	0.00588	0.01787	0.00542	0.02313	0.00552	0.00567	0.01841	0.00445	0.02018
1071.88	0.19298	0.05167	0.00479	0.15417	0.00649	0.00522	0.01841	0.0053	0.04487
1673.88	0.00459	0.0269	0.00471	0.02018	0.00616	0.00539	0.01841	0.00468	0.07798
408.745	0.00569	1.42222	0.01919	0.24563	0.00499	0.00461	0.01842	0.03093	0.01921
1072.56	0.12403	0.09916	0.00547	0.02803	0.00458	0.00551	0.01842	0.04302	0.02662
1048.09	0.00528	0.01808	0.00465	0.06887	0.00689	0.00595	0.01842	0.02144	0.02424
1244.81	0.0634	0.09961	0.00508	0.06239	0.00611	0.00524	0.01843	0.00515	0.017
31.2635	0.00543	0.09132	0.00499	0.03777	0.00583	0.00442	0.01846	0.00435	0.03326
1557.65	0.00513	0.11715	0.00591	0.09853	0.00645	0.00513	0.01846	0.01602	0.00483
17.7086	0.005	0.07027	0.08588	0.01751	0.00474	0.00543	0.01847	0.00455	0.22547
641.148	0.11609	0.02911	0.14378	0.0212	0.00949	0.00442	0.01849	0.00586	0.02316
48.5724	0.02166	0.00493	0.17741	0.11317	0.00967	0.00487	0.01851	0.00489	0.01548
38.4581	0.0053	0.20574	0.01591	0.09455	0.00586	0.00609	0.01852	0.00498	0.01677
1917.72	0.00469	0.02256	0.00474	0.07871	0.00583	0.00563	0.01855	0.00477	0.02033
357.025	0.13413	0.00674	0.00517	0.02766	0.0061	0.00442	0.0186	0.0044	0.02968
153.147	0.00506	0.01248	0.00468	0.01129	0.00436	0.00634	0.0186	0.00539	0.01615
2227.25	0.00634	0.02194	0.00509	0.06589	0.00537	0.00423	0.01861	0.00535	0.03399
289.711	0.12205	0.00509	0.02269	0.02802	0.00516	0.00526	0.01861	0.00434	0.1842
2142.89	0.03743	0.08158	0.01396	0.02206	0.00896	0.00445	0.01861	0.00492	0.13847
2185.19	0.00442	0.03937	0.006	0.02945	0.00439	0.00584	0.01861	0.00449	0.02513
1207.2	0.01748	0.02434	0.00971	0.02041	0.00474	0.00434	0.01862	0.00513	0.00454
1254.71	0.00447	0.01737	0.00484	0.05795	0.0055	0.00443	0.01865	0.00446	0.01324
1002.23	0.00482	0.03736	0.00482	0.06323	0.00544	0.00444	0.01868	0.02846	0.00452
383.457	0.00515	0.06549	0.00584	0.02958	0.00488	0.00619	0.0187	0.00443	0.01793
755.182	0.02644	0.01497	0.00529	0.01535	0.00434	0.00495	0.01871	0.00481	0.05583
1305.36	0.00508	0.03629	0.00527	0.03763	0.00542	0.00507	0.01871	0.00473	0.02836
246.198	0.02201	0.00457	0.23348	0.0193	0.00645	0.00546	0.01872	0.00431	0.00526
319.709	0.01668	0.02395	0.005	0.03077	0.00652	0.00456	0.01872	0.00588	0.01296
2243.84	0.00448	0.01535	0.00435	0.04263	0.00537	0.00602	0.01872	0.00471	0.00619
1279.02	0.00495	0.02992	0.00524	0.06573	0.00673	0.00408	0.01878	0.0048	0.15107
1369.35	0.0059	0.05078	0.06382	0.035	0.00592	0.00511	0.01879	0.01533	0.00479
1973.77	0.03411	0.00513	0.00513	0.02992	0.00556	0.00476	0.01881	0.00433	0.01766
236.965	0.00456	0.01499	0.00446	0.03948	0.00559	0.00417	0.01882	0.00524	0.00419
1700.91	0.21691	0.00693	0.00408	0.06088	0.00609	0.00535	0.01887	0.09129	0.0048
1579.47	0.00499	0.0147	0.00478	0.03107	0.0047	0.00581	0.01889	0.00442	0.03542
1004.21	0.01806	0.02822	0.0047	0.05736	0.00457	0.00445	0.01889	0.00436	0.02005
47.5909	0.14511	0.01406	0.02562	0.01354	0.00434	0.00695	0.01893	0.00423	0.01821
139.002	0.0164	0.00535	0.07659	0.02312	0.00506	0.00552	0.01894	0.00477	0.02536
1250.76	0.06158	0.00775	0.00419	0.04982	0.00506	0.00486	0.01895	0.00448	0.0251
292.006	0.03333	0.01731	0.00521	0.07778	0.00521	0.00513	0.01895	0.0044	0.00575
1991.33	0.00506	0.02297	0.00539	0.03467	0.00473	0.00823	0.01895	0.00572	0.00763
943.273	0.00468	0.02935	0.03588	0.08139	0.00722	0.0045	0.01896	0.0049	0.03253
45.6601	0.00525	0.03022	0.00481	0.03361	0.00481	0.00558	0.01897	0.00441	0.02047
101.105	0.00519	0.02167	0.006	0.06084	0.00495	0.00473	0.01897	0.00528	0.00441
1851.82	0.05677	0.01805	0.02081	0.09587	0.0065	0.00506	0.019	0.03105	0.00635
310.153	0.08697	0.00503	0.00418	0.01635	0.00554	0.00559	0.019	0.00448	0.01829
1241.96	0.00431	0.30227	0.02059	0.05052	0.00702	0.00519	0.01901	0.02054	0.00436
1311.72	0.06917	0.00492	0.0391	0.03191	0.00489	0.00576	0.01901	0.00457	0.02289
104.83	0.02535	0.00543	0.01985	0.09957	0.00629	0.0048	0.01901	0.00468	0.10584
1055.88	0.02845	0.00635	0.07783	0.13958	0.0064	0.00477	0.01903	0.00524	0.05337
1242.8	0.02674	0.00459	0.04002	0.05111	0.00541	0.00512	0.01903	0.00437	0.02252
344.012	0.06766	0.00456	0.0055	0.15784	0.00671	0.00464	0.01903	0.03358	0.05959
111.91	0.0162	0.02368	0.18686	0.01397	0.00625	0.00475	0.01905	0.00482	0.01828
1925.33	0.0347	0.00493	0.02282	0.03346	0.00604	0.00587	0.01905	0.00493	0.02664
2242.02	0.00484	0.02183	0.00435	0.15701	0.00563	0.00507	0.01906	0.00511	0.01499
943.846	0.02126	0.0393	0.00565	0.09151	0.0056	0.00531	0.01907	0.00425	0.05243
2226.56	0.00508	0.06148	0.00533	0.03566	0.00569	0.00501	0.01908	0.00429	0.02075
502.594	0.00528	0.03822	0.00471	0.0376	0.00509	0.00502	0.01912	0.00437	0.03474
384.54	0.00533	0.26132	0.01355	0.02603	0.0048	0.00521	0.01913	0.00486	0.03965
1365.72	0.09755	0.16022	0.0243	0.02337	0.00875	0.0049	0.01916	0.00531	0.04953
2293.59	0.00514	0.02594	0.00631	0.08435	0.00547	0.00455	0.01918	0.00508	0.0562
1337	0.00497	0.03447	0.00517	0.16776	0.00642	0.00498	0.0192	0.00471	0.03866
1924.31	0.00461	0.0383	0.00491	0.06582	0.00563	0.00583	0.0192	0.00498	0.02224
283.017	0.005	0.0252	0.00444	0.03874	0.00594	0.00431	0.0192	0.00463	0.0311
979.216	0.03995	0.00545	0.07854	0.0376	0.00453	0.00563	0.0192	0.04187	0.00504
1942.11	0.01746	0.00466	0.02419	0.0298	0.00578	0.00552	0.01921	0.01312	0.03379
27.2411	0.00448	0.01831	0.24391	0.01475	0.0049	0.0056	0.01921	0.01942	0.02806
1260.85	0.0046	0.01501	0.00447	0.12476	0.00532	0.00549	0.01922	0.00463	0.16778
320.111	0.00438	0.02122	0.00504	0.2347	0.00525	0.00423	0.01922	0.00443	0.02122
76.0363	0.0159	0.02664	0.00527	0.22166	0.00932	0.00481	0.01926	0.00485	0.02543
2234.11	0.01716	0.00644	0.05666	0.05161	0.00633	0.00462	0.01927	0.00549	0.01665
926.64	0.01465	0.14961	0.05168	0.02196	0.00646	0.00409	0.01928	0.00471	0.02804
810.558	0.07436	0.01804	0.06355	0.07259	0.00574	0.00447	0.01928	0.00461	0.03122
384.992	0.00458	0.1767	0.01637	0.01987	0.00484	0.00913	0.01929	0.00488	0.06346
1552.48	0.00558	0.02273	0.02174	0.01742	0.00807	0.00456	0.0193	0.02091	0.02148
84.0918	0.0309	0.0056	0.0219	0.15259	0.00604	0.00426	0.01931	0.00482	0.01728
1644.79	0.00507	0.19523	0.02821	0.01513	0.00485	0.00501	0.01931	0.00451	0.14741
317.36	0.05099	0.0051	0.00566	0.03078	0.00758	0.00452	0.01934	0.00456	0.04455
1379.88	0.02441	0.01341	0.00561	0.14216	0.00667	0.00402	0.01934	0.00489	0.0588
1554.28	0.04441	0.02482	0.02145	0.1449	0.00695	0.00431	0.01934	0.03251	0.02196
1077.02	0.02252	0.08602	0.015	0.02088	0.00991	0.00456	0.01935	0.03984	0.0058
2204.82	0.00467	0.02424	0.00555	0.08928	0.00474	0.00582	0.01936	0.00455	0.01752
2250.7	0.05669	0.02326	0.03006	0.05931	0.00529	0.00538	0.01937	0.00604	0.09988
2256.35	0.0054	0.12168	0.00529	0.04462	0.00469	0.00587	0.01939	0.00492	0.03832
323.42	0.00437	0.02345	0.00521	0.32507	0.0051	0.00577	0.01939	0.00443	0.00713
343.283	0.0055	0.08609	0.00495	0.18383	0.00697	0.00451	0.01941	0.16787	0.00676
2222.71	0.00484	0.01784	0.00479	0.04692	0.00629	0.00445	0.01943	0.00615	0.00598
153.266	0.03548	0.25094	0.06342	0.11216	0.00496	0.00513	0.01944	0.00527	0.01741
1032.14	0.0049	0.0559	0.00531	0.03848	0.00492	0.00608	0.01944	0.09036	0.0479
1221.67	0.00643	0.00469	0.02371	0.08617	0.00732	0.00409	0.01947	0.0047	0.00664
501.047	0.191	0.14034	0.02858	0.02549	0.00526	0.00464	0.01948	0.00496	0.03904
244.703	0.00505	0.01149	0.0044	0.01538	0.00464	0.00515	0.01949	0.00445	0.01874
1356.97	0.00521	0.03186	0.00557	0.05762	0.00537	0.00497	0.0195	0.00602	0.00526
1912.11	0.00456	0.02044	0.00533	0.06129	0.00665	0.00511	0.01951	0.00494	0.02046
1279.73	0.02012	0.00459	0.03095	0.06972	0.00573	0.00585	0.01951	0.00471	0.03972
1052	0.00492	0.04023	0.00523	0.02712	0.0053	0.0065	0.01951	0.00449	0.0488
1616.94	0.10103	0.1381	0.02029	0.02487	0.00515	0.00457	0.01952	0.11014	0.00579
1905.68	0.00494	0.03458	0.00495	0.07598	0.00467	0.00526	0.01952	0.00475	0.01465
162.157	0.01727	0.02454	0.02648	0.02048	0.00532	0.00624	0.01953	0.21618	0.00627
1357.1	0.00602	0.00526	0.04066	0.0556	0.00634	0.00523	0.01953	0.01679	0.02303
1334.6	0.00626	0.02096	0.00494	0.0248	0.00611	0.0065	0.01957	0.00451	0.01745
1918.21	0.00483	0.01978	0.0063	0.03263	0.00506	0.00532	0.01959	0.00521	0.02316
58.223	0.0675	0.0234	0.00516	0.02935	0.00609	0.00613	0.01963	0.0045	0.02455
940.763	0.05242	0.02524	0.0052	0.03654	0.00537	0.00517	0.01963	0.00466	0.0634
272.155	0.00526	0.02361	0.00505	0.04026	0.00444	0.00574	0.01964	0.05745	0.00461
1257.79	0.00457	0.06108	0.00489	0.03668	0.0063	0.00487	0.01965	0.00435	0.01202
141.741	0.01588	0.0181	0.00464	0.03713	0.00795	0.00413	0.01966	0.00511	0.00919
1211.17	0.01838	0.0059	0.02405	0.03511	0.00621	0.00428	0.01969	0.00614	0.00465
1044.14	0.00445	0.02432	0.00474	0.03042	0.00483	0.0077	0.01971	0.00489	0.04002
1211.9	0.01518	0.00435	0.00525	0.02804	0.00538	0.00469	0.01972	0.00474	0.04044
1217.81	0.00522	0.06768	0.00577	0.01979	0.00543	0.00538	0.01972	0.00449	0.02591
961.486	0.00464	0.04461	0.00497	0.03509	0.00701	0.00478	0.01973	0.00432	0.03029
261.206	0.00406	0.02048	0.00489	0.23678	0.00731	0.00534	0.01975	0.00546	0.01483
1261.01	0.00549	0.01922	0.00463	0.16778	0.00649	0.00509	0.01976	0.00493	0.03803
1973.32	0.02576	0.16547	0.00534	0.1483	0.00619	0.00514	0.01977	0.00474	0.02595
2152.89	0.07537	0.01399	0.00562	0.02943	0.00505	0.005	0.01978	0.0047	0.1378
119.735	0.022	0.00436	0.02329	0.2701	0.00803	0.00684	0.01979	0.00512	0.01661
1216.54	0.03244	0.00587	0.0047	0.02444	0.00459	0.00477	0.01981	0.00475	0.0886
392.279	0.00525	0.03391	0.10671	0.15227	0.0061	0.00485	0.01981	0.01889	0.00515
1889.92	0.07032	0.02684	0.00587	0.02409	0.00545	0.00529	0.01983	0.00458	0.06801
378.733	0.00426	0.14222	0.09192	0.11563	0.00613	0.00502	0.01985	0.00646	0.02887
1565.65	0.07959	0.0187	0.02614	0.12094	0.00709	0.00509	0.01987	0.00453	0.01985
2172.76	0.01747	0.00433	0.05028	0.02725	0.00538	0.00436	0.01988	0.00499	0.06149
1684.72	0.00566	0.29233	0.00554	0.09828	0.0064	0.00524	0.01989	0.00504	0.02533
1886.14	0.00515	0.02128	0.00455	0.22597	0.00469	0.00666	0.0199	0.02708	0.00474
1552.99	0.08849	0.00614	0.01502	0.02413	0.00485	0.00744	0.01993	0.01512	0.01967
1725.4	0.01833	0.02259	0.04496	0.01546	0.00479	0.00496	0.01993	0.02413	0.14723
240.542	0.33786	0.02108	0.01657	0.0184	0.00677	0.00455	0.01994	0.02357	0.00501
1280.04	0.0056	0.02029	0.00468	0.08384	0.00544	0.00454	0.01994	0.00457	0.01365
272.861	0.02742	0.00532	0.28385	0.2301	0.00475	0.00842	0.01995	0.00444	0.03977
1315.11	0.0503	0.02603	0.00548	0.02618	0.00697	0.00503	0.01996	0.00459	0.01856
326.81	0.07019	0.00455	0.00533	0.26144	0.00496	0.00743	0.01996	0.00474	0.02075
2184.37	0.00504	0.02412	0.00499	0.03663	0.00635	0.00429	0.01997	0.00489	0.19965
1071.45	0.00487	0.11283	0.00592	0.06293	0.00566	0.00571	0.01997	0.00477	0.01454
2152.3	0.00457	0.02456	0.00444	0.14058	0.00564	0.00493	0.02	0.00509	0.0344
761.339	0.02837	0.00544	0.02897	0.07654	0.00771	0.00476	0.02001	0.00515	0.00484
271.38	0.00481	0.05396	0.00513	0.02017	0.00567	0.00509	0.02001	0.00435	0.01568
1564.23	0.04507	0.0578	0.17852	0.01211	0.00463	0.00541	0.02002	0.07123	0.01839
1318.98	0.00515	0.02598	0.00472	0.0995	0.00607	0.00434	0.02006	0.00466	0.05665
1648.41	0.02657	0.03757	0.0049	0.07239	0.00458	0.00561	0.02006	0.00637	0.02511
1046.31	0.00544	0.11843	0.00478	0.12148	0.00482	0.00541	0.02007	0.01968	0.03136
2160.5	0.02592	0.01767	0.00496	0.01638	0.00402	0.00515	0.0201	0.00403	0.01848
329.199	0.03832	0.00469	0.13176	0.05747	0.00516	0.00915	0.02011	0.00455	0.12489
1233.29	0.00578	0.00541	0.04973	0.02764	0.00538	0.00627	0.02011	0.00515	0.02037
1327.97	0.02298	0.00488	0.02676	0.04081	0.00579	0.00447	0.02013	0.00443	0.14839
340.067	0.00557	0.01338	0.00441	0.01629	0.0051	0.00938	0.02014	0.00442	0.03677
2222.78	0.04692	0.00629	0.00445	0.01943	0.00615	0.00598	0.02015	0.00537	0.03692
309.385	0.00444	0.19623	0.00582	0.01894	0.00544	0.00864	0.02015	0.00478	0.14899
323.774	0.32507	0.0051	0.00577	0.01939	0.00443	0.00713	0.02016	0.02258	0.00426
1057.75	0.03962	0.00505	0.00983	0.14044	0.00586	0.00559	0.02016	0.00476	0.01882
1064.36	0.00534	0.01781	0.00503	0.02465	0.00551	0.00573	0.02018	0.00463	0.02986
635.684	0.02713	0.11705	0.0461	0.01311	0.00622	0.0051	0.02022	0.24172	0.00951
585.955	0.00604	0.03929	0.00494	0.22022	0.00537	0.00504	0.02023	0.00535	0.01779
2162.14	0.06213	0.00504	0.03208	0.0329	0.00511	0.00496	0.02024	0.00435	0.01305
68.4071	0.01944	0.00483	0.07844	0.03133	0.00583	0.00584	0.02024	0.00454	0.01108
1696.44	0.01433	0.02445	0.00519	0.14228	0.00554	0.0044	0.02024	0.00525	0.02445
2196.47	0.00492	0.01471	0.00454	0.04396	0.00433	0.00493	0.02026	0.00465	0.01533
15.178	0.0046	0.01085	0.00434	0.07921	0.00643	0.00479	0.02027	0.00553	0.0186
1585.93	0.05452	0.02291	0.00511	0.0197	0.00471	0.00629	0.02028	0.00515	0.02677
1279.96	0.00503	0.03904	0.00544	0.02639	0.00486	0.0056	0.02029	0.00468	0.08384
1289.82	0.00516	0.10945	0.01547	0.02305	0.00536	0.00486	0.02031	0.0046	0.02338
952.412	0.02164	0.00508	0.00556	0.03092	0.00557	0.00517	0.02032	0.00488	0.05608
44.9726	0.09442	0.00544	0.00456	0.02136	0.0052	0.0062	0.02032	0.00432	0.01419
1210	0.12481	0.03246	0.02831	0.02339	0.00637	0.00446	0.02032	0.00535	0.02591
1206.58	0.00507	0.03167	0.01316	0.06299	0.00861	0.00475	0.02032	0.01736	0.0162
2203.11	0.06991	0.00474	0.00603	0.0259	0.00622	0.00599	0.02032	0.00434	0.13822
2273.45	0.00539	0.02189	0.03494	0.14497	0.00501	0.00565	0.02033	0.00639	0.15196
2208.14	0.00428	0.01563	0.0044	0.15837	0.00642	0.00515	0.02035	0.0052	0.03351
2166.96	0.00516	0.02518	0.00457	0.0231	0.00537	0.0052	0.02035	0.00424	0.02598
545.358	0.0043	0.10458	0.00532	0.03418	0.00628	0.00462	0.02036	0.00463	0.11589
318.938	0.02247	0.03162	0.00484	0.02473	0.00467	0.00597	0.02037	0.00467	0.22989
1238.49	0.00472	0.03878	0.00562	0.06536	0.00616	0.00508	0.02038	0.0044	0.01748
964.526	0.00504	0.01964	0.00452	0.02396	0.00583	0.00445	0.02038	0.00447	0.03467
336.164	0.00499	0.03143	0.00528	0.06742	0.00505	0.00469	0.0204	0.00489	0.01581
521.105	0.00455	0.03261	0.00536	0.03071	0.00539	0.00428	0.02042	0.00497	0.01843
20.4216	0.02285	0.00485	0.02573	0.10382	0.00736	0.00441	0.02042	0.00449	0.01922
1561.81	0.00447	0.03306	0.06856	0.12234	0.00563	0.00461	0.02043	0.00519	0.01934
1580.4	0.00462	0.09864	0.13359	0.02628	0.00596	0.00463	0.02043	0.16329	0.09428
1246.13	0.08296	0.00456	0.02823	0.01821	0.00646	0.00457	0.02047	0.00503	0.0283
121.121	0.00548	0.0046	0.12593	0.01127	0.0096	0.00565	0.02047	0.00512	0.02238
501.354	0.01862	0.00475	0.06232	0.03359	0.00771	0.00406	0.02049	0.00461	0.01296
1395.2	0.00682	0.01515	0.07127	0.02075	0.00496	0.00456	0.0205	0.01649	0.00517
935.987	0.00408	0.02628	0.00512	0.03435	0.00482	0.00626	0.0205	0.00472	0.12553
389.557	0.01749	0.00474	0.18812	0.04015	0.0063	0.00417	0.02052	0.00451	0.01721
117.213	0.00481	0.00888	0.00482	0.02081	0.00441	0.00589	0.02052	0.00503	0.08553
1209.56	0.01973	0.00579	0.00535	0.0582	0.00442	0.00412	0.02052	0.01651	0.01761
927.071	0.03184	0.00516	0.02246	0.02951	0.00496	0.00558	0.02052	0.00543	0.03249
962.682	0.00483	0.01991	0.00499	0.03126	0.00483	0.00586	0.02052	0.00451	0.01214
1555.07	0.095	0.00594	0.02626	0.02227	0.00767	0.00461	0.02057	0.01374	0.02359
534.98	0.00463	0.05217	0.00498	0.05384	0.00462	0.00822	0.02057	0.06633	0.00522
1692.09	0.0065	0.02287	0.09307	0.05625	0.00528	0.00506	0.02058	0.0048	0.02122
146.025	0.00547	0.01578	0.00474	0.0288	0.00566	0.00995	0.02059	0.00424	0.03604
1911.03	0.00485	0.02079	0.00484	0.10041	0.00705	0.00486	0.0206	0.00589	0.02003
1728.44	0.00481	0.59083	0.0146	0.1328	0.0051	0.00446	0.02062	0.00674	0.00541
544.815	0.00531	0.02494	0.00475	0.07418	0.00556	0.00507	0.02062	0.00465	0.00551
786.236	0.00475	0.01428	0.05161	0.0573	0.00655	0.00519	0.02062	0.00428	0.12573
1947.18	0.02531	0.02599	0.00549	0.08716	0.00557	0.00557	0.02062	0.02567	0.00565
381.464	0.00493	0.0252	0.00503	0.03409	0.00545	0.00753	0.02063	0.00488	0.02723
1055.36	0.00534	0.184	0.00511	0.1297	0.00706	0.00561	0.02066	0.00461	0.01868
375.64	0.00459	0.02295	0.03735	0.04788	0.00979	0.00403	0.02066	0.18433	0.00613
1328.27	0.00446	0.03	0.0052	0.0896	0.0076	0.0042	0.02066	0.00481	0.02207
1879.52	0.12067	0.01762	0.00459	0.06015	0.00482	0.00485	0.02068	0.00587	0.02315
2033.43	0.00552	0.45023	0.02405	0.12319	0.00605	0.0052	0.02068	0.00498	0.05767
329.708	0.05436	0.00498	0.10216	0.06285	0.00509	0.00494	0.02069	0.00456	0.06055
1306.49	0.00487	0.05323	0.00467	0.01923	0.0045	0.00575	0.02072	0.0049	0.11973
828.557	0.00761	0.00419	0.47039	0.04899	0.00727	0.00403	0.02079	0.02066	0.01563
801.949	0.01939	0.03764	0.00479	0.15145	0.00487	0.00881	0.02082	0.00457	0.01384
1347.84	0.00451	0.01857	0.00582	0.04011	0.00596	0.00524	0.02084	0.00623	0.02524
1249.53	0.00466	0.02432	0.00432	0.02159	0.00439	0.00563	0.02084	0.00545	0.03136
633.634	0.00588	0.0196	0.2539	0.03445	0.00554	0.00478	0.02087	0.00599	0.02619
390.838	0.01388	0.00475	0.122	0.10279	0.00505	0.00507	0.02088	0.0049	0.0634
413.775	0.21071	0.0121	0.01364	0.01209	0.00975	0.00472	0.02089	0.11255	0.02615
1854.96	0.02638	0.00521	0.06011	0.11017	0.0055	0.00458	0.0209	0.0052	0.02535
343.011	0.00509	0.11159	0.01861	0.07507	0.0048	0.006	0.0209	0.0293	0.0055
1271.71	0.0042	0.09833	0.00663	0.06267	0.00589	0.00468	0.02091	0.00485	0.03475
1011.89	0.16549	0.00464	0.01168	0.08781	0.00526	0.00597	0.02091	0.00481	0.01561
1675.17	0.00465	0.03169	0.00547	0.01397	0.00472	0.0064	0.02091	0.0048	0.03465
1564.96	0.00484	0.01325	0.0043	0.03682	0.0055	0.00471	0.02092	0.03009	0.01344
2263.91	0.00596	0.0857	0.05279	0.04001	0.00563	0.00524	0.02094	0.00469	0.02826
1334.37	0.03868	0.00489	0.02663	0.18442	0.0057	0.00626	0.02096	0.00494	0.0248
1240.94	0.03218	0.00535	0.02592	0.03422	0.00614	0.00586	0.02098	0.00619	0.04219
371.955	0.17647	0.01889	0.02902	0.04988	0.00593	0.00525	0.02099	0.00479	0.02057
752.066	0.00548	0.00508	0.07244	0.01953	0.00549	0.00374	0.02104	0.02067	0.12646
2158.7	0.01297	0.00417	0.11184	0.02367	0.00599	0.00502	0.02105	0.00434	0.12315
1615.12	0.02071	0.01728	0.00495	0.03206	0.00632	0.00466	0.02108	0.11379	0.02521
1862.22	0.0315	0.02098	0.00557	0.04342	0.00567	0.00485	0.02115	0.00458	0.12338
1308.88	0.00509	0.02353	0.00472	0.19488	0.00463	0.00682	0.02115	0.00566	0.02335
2258.08	0.00559	0.01449	0.00434	0.02968	0.00664	0.0047	0.02118	0.00476	0.07305
2149.27	0.0187	0.02003	0.0055	0.10039	0.00524	0.00641	0.02121	0.00478	0.02279
1984.47	0.0144	0.02561	0.00472	0.06902	0.00638	0.00627	0.02125	0.00477	0.02172
148.968	0.03125	0.00468	0.01818	0.01926	0.00474	0.0059	0.02127	0.02682	0.00565
225.569	0.00516	0.44678	0.01756	0.05742	0.00521	0.0046	0.02127	0.01135	0.02615
994.66	0.02393	0.03859	0.00492	0.05497	0.005	0.00493	0.0213	0.00438	0.02178
1226.74	0.02451	0.00527	0.02937	0.02404	0.00624	0.00469	0.02133	0.00455	0.00456
803.634	0.00489	0.03178	0.00667	0.21773	0.00758	0.00515	0.02133	0.00668	0.00544
1303.94	0.01446	0.01783	0.00414	0.0403	0.00708	0.00501	0.02134	0.01913	0.05119
2199.37	0.00533	0.02544	0.0049	0.07504	0.00632	0.00444	0.02135	0.00554	0.02825
44.8371	0.00472	0.03608	0.00498	0.09442	0.00544	0.00456	0.02136	0.0052	0.0062
512.631	0.07678	0.00646	0.06627	0.01861	0.00521	0.0063	0.02139	0.00442	0.01524
1351.46	0.03714	0.02929	0.00449	0.02728	0.00638	0.00506	0.02141	0.04882	0.07159
288.477	0.03543	0.014	0.0048	0.30305	0.00486	0.00465	0.02142	0.00555	0.01647
2251.05	0.00509	0.05758	0.02641	0.07893	0.00957	0.00475	0.02143	0.00505	0.09164
317.81	0.00458	0.01924	0.00495	0.12846	0.00552	0.00457	0.02143	0.00453	0.01614
1602.69	0.01681	0.51858	0.021	0.05438	0.00638	0.0042	0.02144	0.0223	0.02781
491.256	0.01399	0.02631	0.01201	0.01237	0.0046	0.00519	0.02144	0.05751	0.02753
940.517	0.00429	0.06361	0.00512	0.03219	0.0065	0.00452	0.02147	0.00479	0.0509
358.674	0.03891	0.01791	0.1094	0.02401	0.0059	0.00486	0.02148	0.00491	0.04154
1275.32	0.06987	0.00667	0.05993	0.02807	0.00581	0.00523	0.02148	0.005	0.01567
60.826	0.0737	0.00515	0.006	0.01229	0.00468	0.00896	0.02149	0.00518	0.01612
508.983	0.03532	0.00483	0.0307	0.0183	0.00663	0.00496	0.02149	0.00464	0.00577
124.74	0.02098	0.16511	0.03152	0.03251	0.00565	0.0057	0.0215	0.00536	0.03759
1376.11	0.04014	0.00634	0.00465	0.04009	0.00486	0.00526	0.0215	0.0045	0.02031
2263.1	0.00485	0.0389	0.00462	0.05621	0.00676	0.00496	0.02152	0.00506	0.25942
934.086	0.00452	0.06134	0.00533	0.02802	0.00539	0.00459	0.02156	0.00496	0.09101
1570.25	0.02465	0.02826	0.00457	0.08247	0.00487	0.00566	0.02156	0.00485	0.01857
112.548	0.00566	0.23557	0.02657	0.15508	0.00524	0.00499	0.02158	0.00483	0.07679
1865.13	0.04239	0.005	0.04142	0.04274	0.00727	0.00405	0.02158	0.00528	0.00442
495.736	0.03712	0.06238	0.03122	0.02576	0.00604	0.00591	0.02163	0.00972	0.03251
2201.47	0.00549	0.02699	0.0049	0.07177	0.00611	0.00663	0.02163	0.0053	0.102
1650.86	0.03893	0.00476	0.08583	0.02471	0.00541	0.00544	0.02164	0.00475	0.02042
2248.37	0.02615	0.04862	0.00543	0.06419	0.00548	0.00636	0.02164	0.00543	0.05214
34.5459	0.13806	0.02364	0.00608	0.03353	0.00494	0.00485	0.02164	0.00527	0.02638
1041.38	0.01887	0.00532	0.07677	0.03093	0.00559	0.00455	0.02164	0.00496	0.04074
932.29	0.00499	0.06926	0.00523	0.05021	0.00442	0.00482	0.02165	0.00434	0.02145
517.521	0.00477	0.02498	0.00467	0.06867	0.0063	0.00438	0.02166	0.00421	0.01915
248.422	0.00514	0.03012	0.00497	0.05467	0.00541	0.00477	0.02167	0.00468	0.02022
638.093	0.00655	0.00457	0.01807	0.08898	0.00548	0.00421	0.02168	0.02133	0.00461
335.906	0.02413	0.01571	0.00437	0.07993	0.00563	0.00488	0.02169	0.09343	0.00495
1908.67	0.00494	0.0327	0.00493	0.03041	0.00512	0.00598	0.02169	0.0044	0.02982
2255.83	0.08963	0.00578	0.00568	0.04928	0.00578	0.00706	0.02169	0.00452	0.11039
1586.69	0.04213	0.02856	0.05781	0.03692	0.0059	0.00418	0.0217	0.08566	0.00537
1593.59	0.0051	0.07786	0.04202	0.08583	0.00481	0.0055	0.0217	0.07086	0.01693
2152.5	0.00509	0.0344	0.00525	0.04982	0.00574	0.00477	0.02171	0.005	0.04093
238.452	0.01905	0.01873	0.0168	0.09994	0.00619	0.00486	0.02171	0.01433	0.00498
342.291	0.00468	0.04574	0.00496	0.02955	0.00467	0.00862	0.02173	0.02372	0.00434
1861.51	0.09894	0.01644	0.00519	0.03232	0.00497	0.00479	0.02173	0.06309	0.00485
1331.33	0.09698	0.02098	0.10459	0.02895	0.00694	0.00438	0.02175	0.0051	0.09008
1575.82	0.00466	0.01821	0.00607	0.25747	0.00579	0.00451	0.02178	0.00465	0.0585
316.761	0.00477	0.01635	0.00475	0.0449	0.00552	0.00516	0.02179	0.00434	0.01513
2185.79	0.00478	0.11188	0.12552	0.02705	0.00526	0.00607	0.02181	0.0058	0.02518
1852.03	0.00461	0.02751	0.06659	0.02557	0.00564	0.0041	0.02183	0.00448	0.00586
1921.2	0.00533	0.02348	0.00467	0.12428	0.0065	0.00531	0.02184	0.00546	0.07064
1625.49	0.01489	0.00549	0.02649	0.03444	0.00604	0.00433	0.02184	0.37216	0.01569
971.02	0.00626	0.04214	0.00502	0.07392	0.00544	0.0052	0.02185	0.0058	0.0565
1282.32	0.02402	0.00464	0.01586	0.048	0.00579	0.00498	0.02185	0.03169	0.00505
1325.23	0.1079	0.00666	0.00611	0.02594	0.00466	0.00538	0.02185	0.00461	0.05244
1697.16	0.00498	0.02501	0.00525	0.02761	0.00564	0.0067	0.02186	0.00442	0.02281
767.502	0.03519	0.01677	0.00432	0.02722	0.00488	0.00503	0.02188	0.00447	0.0647
1676.71	0.00445	0.02095	0.00487	0.0358	0.00584	0.00453	0.02189	0.00443	0.03872
1601.75	0.00485	0.1628	0.15971	0.02128	0.00566	0.00462	0.0219	0.07651	0.02196
1644.66	0.063	0.0235	0.02149	0.01789	0.00562	0.00524	0.0219	0.02746	0.00507
233.842	0.01437	0.0045	0.04118	0.27782	0.00717	0.00402	0.02191	0.00501	0.02082
1920.89	0.0045	0.02705	0.00493	0.09691	0.00723	0.00491	0.02193	0.00484	0.07775
950.507	0.03368	0.0152	0.00465	0.04982	0.00618	0.00478	0.02194	0.00464	0.02256
1277.18	0.00432	0.02646	0.00509	0.12011	0.00525	0.00474	0.02195	0.00438	0.04781
237.701	0.02758	0.02489	0.01712	0.01875	0.0047	0.00582	0.02197	0.01637	0.01058
69.1743	0.02364	0.00482	0.05857	0.12874	0.00725	0.00566	0.02197	0.02801	0.00533
932.693	0.01324	0.01911	0.00482	0.03035	0.00582	0.00466	0.022	0.00453	0.02054
766.657	0.00442	0.02989	0.00442	0.02383	0.00437	0.00539	0.02201	0.00422	0.04053
2277.46	0.02118	0.03088	0.00602	0.10255	0.00618	0.00451	0.02201	0.00483	0.02176
2243.35	0.00539	0.03951	0.00512	0.04996	0.00582	0.00527	0.02204	0.025	0.00522
2006.21	0.00489	0.0687	0.00491	0.02261	0.00471	0.0095	0.02204	0.01666	0.04266
514.239	0.15928	0.02736	0.02263	0.01789	0.0066	0.00428	0.02204	0.00456	0.0828
961.386	0.02382	0.03594	0.00477	0.02037	0.00413	0.00812	0.02204	0.00464	0.04461
1284.1	0.006	0.02945	0.00458	0.07298	0.00616	0.00505	0.02206	0.00482	0.044
919.318	0.00569	0.00449	0.12558	0.0114	0.00564	0.00412	0.02207	0.23095	0.01313
1278.03	0.00489	0.02678	0.00464	0.12542	0.00551	0.00493	0.02216	0.00459	0.03137
1210.73	0.02389	0.0246	0.00568	0.07002	0.00581	0.00424	0.02217	0.00464	0.00546
1679.29	0.00493	0.02255	0.00495	0.02307	0.00452	0.00586	0.02217	0.00441	0.05596
1212.16	0.00449	0.04111	0.00543	0.02809	0.00465	0.00454	0.02217	0.00473	0.0215
236.827	0.00549	0.01464	0.00551	0.02877	0.00571	0.00525	0.02218	0.00552	0.02567
772.998	0.00538	0.13738	0.02132	0.02674	0.00512	0.00759	0.02221	0.00444	0.0243
1864.58	0.04202	0.0051	0.17107	0.02093	0.00602	0.00511	0.02222	0.01923	0.00444
2263.53	0.0046	0.06064	0.00524	0.01846	0.00476	0.00489	0.02224	0.00455	0.03779
923.034	0.07762	0.02322	0.02873	0.01284	0.0059	0.0046	0.0223	0.01706	0.0215
779.358	0.04544	0.00698	0.00533	0.126	0.00549	0.00709	0.02231	0.00463	0.03235
140.619	0.02834	0.01214	0.00543	0.02135	0.00476	0.00475	0.02232	0.02943	0.00494
516.804	0.00472	0.01824	0.00445	0.01809	0.00407	0.00722	0.02232	0.00423	0.03857
1237.23	0.00488	0.02663	0.00585	0.03472	0.00599	0.00441	0.02234	0.0045	0.03269
393.881	0.01624	0.01449	0.11126	0.01815	0.00446	0.00635	0.02235	0.02143	0.00482
2241.76	0.00517	0.0172	0.0047	0.02393	0.00448	0.00495	0.02236	0.00446	0.03325
796.83	0.006	0.03173	0.07649	0.04478	0.00533	0.0053	0.02237	0.00473	0.03439
2269.12	0.00468	0.16822	0.00616	0.1299	0.00557	0.0045	0.02237	0.00479	0.23487
2180.41	0.00474	0.02204	0.00434	0.13208	0.00514	0.00507	0.02239	0.00478	0.01294
2223.61	0.05496	0.00515	0.09452	0.05051	0.00502	0.00788	0.0224	0.00477	0.06688
753.147	0.03774	0.00675	0.03655	0.01578	0.00494	0.00439	0.0224	0.00588	0.0042
804.823	0.18887	0.02355	0.00513	0.0152	0.00408	0.00563	0.0224	0.00461	0.03951
1347.26	0.14895	0.00522	0.00466	0.1108	0.00525	0.00483	0.02242	0.00521	0.02529
766.418	0.00521	0.02723	0.00505	0.14265	0.00656	0.0044	0.02243	0.00468	0.02185
1046.71	0.00591	0.00568	0.07974	0.07148	0.0052	0.00709	0.02244	0.00454	0.02557
318.754	0.00474	0.11677	0.00527	0.02924	0.00538	0.0057	0.02247	0.03162	0.00484
1213.26	0.00567	0.03309	0.01423	0.01324	0.00422	0.00459	0.02248	0.00517	0.02201
324.407	0.02818	0.01729	0.00449	0.0633	0.00625	0.00506	0.02248	0.02007	0.00476
238.64	0.00498	0.03049	0.16669	0.01811	0.00591	0.00486	0.02249	0.00474	0.00477
1843.6	0.00598	0.00424	0.0665	0.01912	0.0064	0.00416	0.02252	0.01182	0.01799
1076.79	0.04985	0.00552	0.12654	0.06392	0.00568	0.00628	0.02252	0.08602	0.015
1073.85	0.00585	0.04116	0.0047	0.06153	0.00587	0.00529	0.02253	0.00453	0.05757
1848.15	0.0485	0.01653	0.00585	0.05334	0.00556	0.00466	0.02258	0.00506	0.01839
2193.28	0.00447	0.06785	0.00494	0.04247	0.00457	0.00508	0.02258	0.00492	0.02315
2182.81	0.01835	0.0375	0.00532	0.04741	0.00489	0.00633	0.02258	0.00508	0.13752
508.153	0.01972	0.00631	0.00534	0.03814	0.00554	0.00502	0.0226	0.00543	0.0064
1207.26	0.02041	0.00474	0.00434	0.01862	0.00513	0.00454	0.02261	0.02128	0.01803
1638.52	0.00569	0.19329	0.02695	0.01582	0.00534	0.00466	0.02264	0.00514	0.31556
1266.83	0.02392	0.00636	0.18782	0.06266	0.00563	0.00399	0.02267	0.00512	0.04376
237.052	0.01882	0.00524	0.00419	0.04604	0.00628	0.00424	0.02267	0.03265	0.00633
1313.65	0.03073	0.00447	0.08488	0.01454	0.00465	0.00972	0.02268	0.00463	0.01823
1296.15	0.00604	0.02799	0.00589	0.06829	0.00729	0.00408	0.02269	0.00434	0.05492
247.676	0.03096	0.02079	0.00594	0.02235	0.00422	0.00518	0.02271	0.01193	0.00441
1250.29	0.00507	0.02967	0.00448	0.1961	0.00589	0.00575	0.02272	0.00526	0.0241
227.676	0.00477	0.01436	0.02106	0.10233	0.00539	0.00563	0.02272	0.02602	0.02304
1053.61	0.00475	0.01631	0.00485	0.08827	0.00544	0.00512	0.02273	0.00555	0.02102
924.601	0.2041	0.01047	0.01632	0.01389	0.00528	0.00503	0.02274	0.00557	0.00461
958.608	0.00558	0.03387	0.00472	0.03093	0.00516	0.00536	0.02274	0.00474	0.07189
947.777	0.00524	0.07786	0.03274	0.04616	0.00524	0.00557	0.02275	0.00459	0.00572
2219.63	0.00461	0.01881	0.0045	0.0303	0.00503	0.00517	0.02277	0.07291	0.00496
1881.81	0.01951	0.00448	0.08731	0.02138	0.00473	0.00534	0.02282	0.0054	0.02316
2163.19	0.00492	0.03468	0.00481	0.02437	0.00605	0.00482	0.02282	0.00468	0.01521
931.829	0.00478	0.05031	0.00495	0.02341	0.00552	0.00574	0.02283	0.00479	0.0751
367.06	0.0134	0.00727	0.00455	0.01831	0.00551	0.00526	0.02285	0.005	0.03716
1205.61	0.02815	0.12592	0.02331	0.01673	0.00717	0.00442	0.02286	0.01837	0.01317
1280.85	0.00595	0.00513	0.00911	0.01902	0.00415	0.00568	0.02286	0.00434	0.01322
293.728	0.00595	0.01717	0.00451	0.22171	0.00922	0.00456	0.02287	0.0485	0.02124
57.9252	0.00461	0.01614	0.00458	0.01497	0.00548	0.0054	0.02288	0.00512	0.05056
1231.07	0.00454	0.07946	0.00539	0.03717	0.00698	0.00579	0.0229	0.04404	0.0058
1653.05	0.02698	0.01915	0.00538	0.07586	0.00577	0.00517	0.02291	0.00547	0.01718
50.759	0.02428	0.00558	0.14404	0.02116	0.00472	0.00467	0.02291	0.00502	0.01542
137.936	0.08414	0.00672	0.00442	0.0368	0.00495	0.00627	0.02291	0.02012	0.12049
1565.09	0.01344	0.0049	0.05307	0.02393	0.00648	0.00434	0.02293	0.02418	0.00541
1852.67	0.01618	0.00527	0.08215	0.02274	0.00591	0.00466	0.02293	0.01925	0.00499
364.929	0.00479	0.01779	0.00442	0.03068	0.00511	0.0067	0.02297	0.00498	0.02746
1667.22	0.00521	0.03012	0.00509	0.05848	0.00517	0.00675	0.02297	0.00556	0.31304
970.679	0.00472	0.02029	0.00501	0.10752	0.00548	0.00638	0.02298	0.00523	0.01703
1984.1	0.0651	0.00522	0.00579	0.04055	0.00473	0.00828	0.02299	0.00443	0.02116
241.192	0.00438	0.01597	0.0044	0.01999	0.00501	0.00491	0.02299	0.12701	0.02754
758.467	0.00646	0.02604	0.00476	0.04439	0.00506	0.0047	0.023	0.00524	0.03194
1073.07	0.01887	0.01825	0.00556	0.04259	0.00588	0.00489	0.02302	0.0051	0.01973
1359.44	0.06179	0.00515	0.06447	0.02961	0.00543	0.00494	0.02303	0.0049	0.03631
344.192	0.00464	0.01903	0.03358	0.05959	0.00489	0.00477	0.02305	0.04652	0.00436
497.331	0.01828	0.09035	0.03021	0.22959	0.00511	0.0045	0.02308	0.01239	0.01532
152.752	0.29527	0.00464	0.01209	0.02092	0.00562	0.00499	0.02311	0.0162	0.27617
782.769	0.02508	0.00467	0.02294	0.031	0.00514	0.00521	0.02312	0.00483	0.03484
1282.95	0.00447	0.02878	0.00567	0.07894	0.00516	0.00534	0.02312	0.00442	0.05271
1226.8	0.02404	0.00624	0.00469	0.02133	0.00455	0.00456	0.02315	0.00426	0.02175
1671.01	0.08022	0.02013	0.00523	0.02647	0.0056	0.00482	0.02316	0.05049	0.00538
1867.24	0.04759	0.00489	0.02752	0.02326	0.00688	0.00576	0.02317	0.005	0.02799
1650.02	0.00554	0.03209	0.00461	0.12833	0.00516	0.00479	0.0232	0.02651	0.00453
1682.08	0.06612	0.01884	0.00574	0.13737	0.00612	0.0054	0.0232	0.00502	0.0154
1311.05	0.02831	0.0045	0.03804	0.04332	0.00684	0.00495	0.02324	0.00508	0.07502
1626.62	0.00549	0.08544	0.0061	0.0555	0.00628	0.00439	0.02326	0.01706	0.00514
1677.74	0.17389	0.01704	0.00543	0.0235	0.00716	0.00435	0.02329	0.00508	0.02634
1628.82	0.00418	0.0178	0.00477	0.08746	0.00527	0.00615	0.02329	0.10172	0.00516
1254.43	0.00474	0.01833	0.00449	0.17761	0.00525	0.00547	0.02333	0.00543	0.03085
38.2654	0.00513	0.07295	0.00498	0.0193	0.00417	0.00555	0.02334	0.00454	0.02965
2227.66	0.00558	0.02284	0.00489	0.02553	0.00477	0.00601	0.02336	0.0048	0.08507
178.055	0.16216	0.02705	0.01667	0.03947	0.00552	0.0043	0.02336	0.02797	0.46576
141.837	0.00511	0.00919	0.00433	0.0279	0.0071	0.00444	0.02338	0.02215	0.0158
1257.13	0.00802	0.00394	0.04882	0.02298	0.00649	0.0053	0.02338	0.00574	0.04038
1236.39	0.00577	0.02069	0.00477	0.05561	0.00508	0.00452	0.0234	0.0051	0.03191
2297.05	0.03973	0.00524	0.10789	0.07462	0.00651	0.00476	0.02343	0.02383	0.01246
2159.04	0.026	0.00511	0.00618	0.10137	0.00588	0.00453	0.02347	0.00556	0.0479
102.879	0.01281	0.04706	0.00542	0.02648	0.00656	0.00566	0.02348	0.00438	0.12431
1367.05	0.00564	0.06139	0.00522	0.07025	0.00606	0.00479	0.02349	0.00596	0.0347
15.3985	0.01821	0.0099	0.00408	0.0277	0.007	0.00613	0.02353	0.00482	0.02674
974.864	0.02145	0.00448	0.04395	0.06094	0.00555	0.0049	0.02354	0.00475	0.11361
272.066	0.12687	0.00577	0.00446	0.06899	0.00463	0.00526	0.02361	0.00505	0.04026
1357.73	0.00583	0.02119	0.00471	0.0887	0.00992	0.00551	0.02364	0.00468	0.05982
68.9216	0.00512	0.04434	0.00629	0.16843	0.00539	0.0046	0.02364	0.00482	0.05857
1266.56	0.00479	0.02736	0.00489	0.01986	0.00546	0.00488	0.02365	0.00446	0.02323
255.046	0.02638	0.00451	0.08287	0.04393	0.00489	0.00529	0.02367	0.00517	0.04524
752.564	0.01768	0.00474	0.00458	0.0158	0.00499	0.00491	0.02367	0.00887	0.00401
1290.83	0.00453	0.03536	0.00548	0.04407	0.00488	0.0054	0.0237	0.00453	0.03013
1221.6	0.02962	0.03187	0.00497	0.0315	0.00643	0.00469	0.02371	0.08617	0.00732
927.668	0.00543	0.00513	0.0056	0.02312	0.00475	0.00506	0.02371	0.00472	0.00502
489.632	0.45262	0.02624	0.02182	0.0301	0.00584	0.00453	0.02372	0.01777	0.01788
380.278	0.02455	0.03452	0.00553	0.01681	0.00533	0.00619	0.02374	0.00483	0.01987
349.437	0.00588	0.00582	0.32015	0.01474	0.00503	0.00508	0.02375	0.00506	0.02266
146.519	0.00551	0.02086	0.00542	0.02399	0.00512	0.00587	0.02375	0.01842	0.10332
942.777	0.13577	0.00502	0.02443	0.0557	0.00638	0.00401	0.02376	0.00481	0.01602
931.504	0.00508	0.02095	0.00504	0.02461	0.00645	0.00429	0.02377	0.00491	0.05757
772.494	0.02307	0.00491	0.00432	0.07159	0.0048	0.00513	0.02377	0.00453	0.03556
2162.5	0.00425	0.02645	0.00506	0.0344	0.00487	0.00446	0.0238	0.00454	0.17147
388.537	0.00479	0.0147	0.00556	0.02684	0.00578	0.00559	0.02381	0.00492	0.08851
149.352	0.005	0.01236	0.00485	0.01803	0.00501	0.00516	0.02382	0.00577	0.01338
961.157	0.0064	0.11154	0.03242	0.04955	0.00571	0.00538	0.02382	0.03594	0.00477
758.954	0.00619	0.01555	0.00429	0.04071	0.00535	0.00541	0.02383	0.00502	0.00547
770.711	0.00503	0.02021	0.00479	0.09749	0.00554	0.00612	0.02384	0.0049	0.02521
300.664	0.00434	0.02392	0.00472	0.04758	0.00622	0.00395	0.02386	0.00476	0.32292
36.5418	0.00493	0.0603	0.00586	0.07493	0.00509	0.00542	0.02387	0.00477	0.0311
619.765	0.06256	0.00525	0.03617	0.18177	0.00792	0.00584	0.02388	0.00467	0.03771
517.27	0.00501	0.01745	0.11854	0.05224	0.00696	0.00463	0.0239	0.00555	0.01681
531.458	0.00528	0.02826	0.00537	0.05529	0.00578	0.0046	0.02392	0.00453	0.073
1280.55	0.00473	0.02055	0.00439	0.11325	0.00474	0.00673	0.02393	0.00457	0.01467
2279.46	0.0219	0.00469	0.16472	0.01545	0.00496	0.00501	0.02394	0.07129	0.0054
1561.18	0.10613	0.01814	0.02004	0.06957	0.00564	0.00609	0.02394	0.02929	0.01985
761.45	0.07654	0.00771	0.00476	0.02001	0.00515	0.00484	0.02394	0.00596	0.04
2288.06	0.0044	0.02338	0.0049	0.23183	0.00679	0.00478	0.02395	0.00513	0.02685
137.561	0.0587	0.00628	0.00415	0.02753	0.0059	0.00532	0.02395	0.00476	0.1073
968.44	0.02549	0.00443	0.03155	0.01883	0.00448	0.00536	0.02395	0.00428	0.08961
1875.09	0.08312	0.00564	0.00434	0.07093	0.00475	0.0042	0.02396	0.00468	0.02888
1046.61	0.01968	0.03136	0.00533	0.02664	0.00596	0.00539	0.02398	0.00591	0.00568
387.08	0.00536	0.01607	0.00475	0.03123	0.00448	0.00586	0.02398	0.00636	0.00464
1292.33	0.0045	0.01976	0.00443	0.03267	0.00648	0.00494	0.024	0.00605	0.00526
1620.12	0.00753	0.02401	0.02005	0.02132	0.00565	0.00509	0.024	0.01797	0.00473
2160.38	0.00459	0.01915	0.00465	0.03471	0.00514	0.00636	0.02401	0.00466	0.02592
1897.65	0.02206	0.01272	0.005	0.02654	0.00511	0.00471	0.02402	0.00521	0.02642
1234.4	0.0205	0.00531	0.00498	0.09963	0.00513	0.0044	0.02406	0.00449	0.02232
537.739	0.00461	0.02335	0.00538	0.03928	0.00525	0.00562	0.0241	0.00432	0.02498
335.667	0.00455	0.00485	0.13929	0.06087	0.00559	0.00425	0.02413	0.01571	0.00437
277.514	0.00491	0.22891	0.00615	0.15878	0.00624	0.00485	0.02413	0.00517	0.00597
2146.38	0.00631	0.19281	0.00553	0.01704	0.0061	0.00483	0.02414	0.01627	0.00442
1070.82	0.01898	0.03553	0.00504	0.07374	0.00529	0.00566	0.02414	0.00506	0.01682
69.8638	0.00506	0.27626	0.00546	0.02756	0.00721	0.00526	0.02417	0.10418	0.15741
274.453	0.03795	0.00462	0.03348	0.01829	0.00657	0.00594	0.02417	0.00495	0.00546
1229.93	0.00499	0.05186	0.00469	0.02101	0.00549	0.00446	0.0242	0.00509	0.0306
1606.69	0.02217	0.0242	0.02019	0.02637	0.00559	0.00479	0.0242	0.12832	0.03327
335.45	0.0047	0.02101	0.00502	0.12813	0.00536	0.00464	0.02422	0.00499	0.01863
1632.17	0.0801	0.00515	0.02387	0.02573	0.0053	0.00499	0.02422	0.35196	0.0125
770.005	0.01567	0.00435	0.0495	0.02955	0.00523	0.0052	0.02423	0.00473	0.00517
1856.05	0.00472	0.04262	0.15241	0.09626	0.00578	0.00463	0.02424	0.00469	0.02534
382.613	0.01424	0.00503	0.14771	0.0568	0.00451	0.00544	0.02424	0.00466	0.0244
363.208	0.00532	0.04155	0.00561	0.0214	0.00523	0.00445	0.02432	0.00478	0.02248
510.012	0.02274	0.00455	0.01967	0.01637	0.00414	0.00534	0.02433	0.00501	0.07039
760.172	0.00456	0.0183	0.0049	0.03392	0.00719	0.00414	0.02435	0.02913	0.00496
323.312	0.00527	0.02015	0.00512	0.02374	0.00473	0.00538	0.02437	0.0043	0.01594
1919.83	0.02804	0.01756	0.11865	0.04041	0.00587	0.00457	0.02438	0.00462	0.02068
126.704	0.02826	0.02941	0.01692	0.09788	0.00828	0.00453	0.02438	0.00465	0.01904
508.241	0.00543	0.0064	0.0427	0.01791	0.00499	0.00552	0.02438	0.01773	0.00412
2167.21	0.00449	0.02214	0.00477	0.02126	0.00514	0.00533	0.02439	0.01209	0.00475
332.972	0.00433	0.01656	0.00459	0.03485	0.00529	0.00465	0.0244	0.0052	0.08855
1858.66	0.00544	0.01645	0.00459	0.03973	0.00489	0.00492	0.02443	0.00569	0.03536
1216.5	0.00537	0.00484	0.00456	0.03244	0.00587	0.0047	0.02444	0.00459	0.00477
258.219	0.00431	0.02463	0.04576	0.11711	0.0051	0.00487	0.02448	0.02669	0.00457
1902.28	0.0046	0.07136	0.00546	0.10873	0.00648	0.00407	0.02449	0.00495	0.03251
1271.91	0.00485	0.03475	0.00517	0.03503	0.00561	0.00477	0.02451	0.00542	0.02497
2237.17	0.00591	0.01919	0.00508	0.06018	0.00506	0.00598	0.02452	0.00453	0.03687
2210.68	0.00616	0.02377	0.00467	0.16321	0.0055	0.00587	0.02453	0.00524	0.04261
537.122	0.02418	0.00545	0.04032	0.02111	0.00573	0.00506	0.02459	0.00494	0.02105
1597.01	0.00558	0.05792	0.00511	0.04563	0.00571	0.00518	0.02462	0.05105	0.275
115.354	0.00471	0.02547	0.26656	0.07698	0.00695	0.00471	0.02467	0.00539	0.04741
1599.06	0.22993	0.00971	0.30946	0.05138	0.00747	0.00429	0.02468	0.06774	0.00505
760.076	0.10868	0.00605	0.00433	0.01565	0.00473	0.00633	0.02469	0.00491	0.02485
1287.09	0.00558	0.02597	0.0046	0.02647	0.00432	0.00668	0.02472	0.00443	0.02517
2225.37	0.02522	0.02327	0.00525	0.02896	0.00568	0.00581	0.02472	0.02377	0.0055
2146.29	0.03221	0.00525	0.02333	0.02935	0.00506	0.00482	0.02475	0.00631	0.19281
502.389	0.14393	0.02566	0.00676	0.05144	0.00526	0.0054	0.02476	0.00484	0.07549
510.162	0.07039	0.01621	0.00453	0.07391	0.00448	0.00466	0.02477	0.00528	0.12679
1848.81	0.00446	0.02043	0.00489	0.02268	0.00681	0.0045	0.02479	0.0061	0.01973
950.169	0.00447	0.0214	0.00494	0.02762	0.00549	0.00526	0.02479	0.0049	0.11125
239.1	0.02372	0.00487	0.08608	0.04439	0.00485	0.0048	0.0248	0.00521	0.11564
2147.12	0.08353	0.03121	0.00486	0.01904	0.00521	0.00493	0.0248	0.00605	0.01967
1938.33	0.00504	0.08712	0.00682	0.03037	0.00542	0.00568	0.02482	0.00459	0.03937
307.912	0.0042	0.02528	0.00493	0.10788	0.00555	0.00507	0.02484	0.00466	0.03088
287.706	0.02791	0.00518	0.00636	0.21794	0.00511	0.00569	0.02484	0.00534	0.04065
1926.8	0.00523	0.01665	0.00469	0.02371	0.00441	0.00579	0.0249	0.0044	0.01226
820.624	0.15501	0.02262	0.02682	0.08331	0.00497	0.00459	0.02491	0.2521	0.02041
1264.16	0.00442	0.04924	0.00625	0.07069	0.00483	0.00506	0.02491	0.00484	0.05571
1946.75	0.00461	0.02728	0.00468	0.03203	0.0046	0.00478	0.02495	0.02815	0.00507
25.6639	0.0045	0.18508	0.01889	0.01193	0.00493	0.00597	0.02495	0.04046	0.00504
1667.9	0.00477	0.02184	0.00442	0.29841	0.00568	0.00704	0.02496	0.00578	0.06162
1951.78	0.00512	0.06374	0.00432	0.03628	0.00579	0.00961	0.02497	0.00477	0.02021
1871.81	0.00544	0.02589	0.00501	0.02805	0.00621	0.00525	0.02499	0.00563	0.01712
147.525	0.00454	0.01793	0.00516	0.13685	0.00623	0.00515	0.02503	0.00553	0.02075
2157.88	0.00469	0.04038	0.00518	0.01793	0.00497	0.00698	0.02505	0.00458	0.02293
362.634	0.00437	0.03824	0.00507	0.09067	0.00572	0.00517	0.02508	0.00549	0.0343
1251.94	0.0044	0.02078	0.00446	0.10641	0.00637	0.00509	0.02508	0.00471	0.10935
1273.5	0.00476	0.01598	0.00465	0.03327	0.00606	0.00418	0.02509	0.0047	0.01669
641.693	0.241	0.01491	0.01317	0.07369	0.00548	0.00483	0.0251	0.05329	0.16342
12.2364	0.01545	0.00541	0.10061	0.0961	0.00605	0.00508	0.0251	0.00502	0.07445
524.847	0.11013	0.00488	0.02595	0.10772	0.00663	0.00434	0.02511	0.03231	0.00588
1254.97	0.00518	0.07388	0.0049	0.03232	0.00489	0.00548	0.02517	0.00499	0.03984
48.9256	0.00433	0.03283	0.16189	0.12629	0.00602	0.00434	0.02517	0.00559	0.05486
772.584	0.00513	0.02377	0.00453	0.03556	0.00527	0.00447	0.02517	0.00491	0.10091
151.369	0.01652	0.02173	0.00494	0.02543	0.00567	0.00491	0.02518	0.01907	0.03965
1202.64	0.02201	0.01307	0.01331	0.01064	0.00616	0.00474	0.02519	0.0166	0.04034
814.83	0.17351	0.0204	0.0688	0.0161	0.00562	0.00419	0.02524	0.00502	0.19832
1564.6	0.00453	0.01832	0.00544	0.20742	0.00726	0.00521	0.02525	0.03279	0.00578
40.5465	0.00574	0.00498	0.04868	0.22695	0.00576	0.00551	0.02526	0.00535	0.02315
995.284	0.0065	0.03531	0.00501	0.03524	0.00429	0.0062	0.02526	0.00566	0.02168
1369.55	0.00479	0.01256	0.00497	0.09616	0.00639	0.00431	0.0253	0.02834	0.05058
962.57	0.00464	0.03278	0.00481	0.03424	0.00581	0.00426	0.02533	0.00483	0.01991
2227	0.00445	0.02323	0.00522	0.09616	0.00498	0.00614	0.02533	0.00471	0.01987
2264.77	0.00625	0.03146	0.00509	0.11385	0.00586	0.00484	0.02534	0.02954	0.05798
1287.52	0.09933	0.01804	0.00481	0.04613	0.00601	0.00453	0.02536	0.02565	0.00472
1982.61	0.04729	0.00479	0.0235	0.05203	0.00474	0.0057	0.02536	0.02097	0.00438
73.7565	0.01373	0.00467	0.04796	0.09616	0.00518	0.00457	0.02537	0.00514	0.01853
384.109	0.00561	0.01667	0.00469	0.01585	0.0044	0.00894	0.0254	0.00457	0.0136
1881.25	0.0051	0.01754	0.00498	0.02208	0.0062	0.00507	0.02541	0.04386	0.00492
2020.99	0.11525	0.00689	0.03297	0.10167	0.00609	0.00469	0.02543	0.00527	0.07692
1686.45	0.10643	0.01644	0.00473	0.16979	0.00664	0.00623	0.02543	0.02069	0.00471
509.465	0.0473	0.00548	0.00524	0.07554	0.00511	0.00572	0.02543	0.00484	0.07356
506.096	0.00577	0.02364	0.00489	0.03289	0.00509	0.0045	0.02543	0.02199	0.00532
760.59	0.05933	0.00481	0.10157	0.02339	0.00624	0.00496	0.02543	0.00521	0.01966
288.3	0.00476	0.02711	0.00472	0.0253	0.00574	0.00455	0.02544	0.00509	0.02589
1241.01	0.00586	0.02098	0.00619	0.04219	0.00524	0.00414	0.02544	0.00528	0.00463
7.1036	0.02061	0.02041	0.0061	0.21955	0.006	0.00485	0.02545	0.0047	0.02138
2177.68	0.0153	0.00441	0.14369	0.02216	0.00518	0.00571	0.02546	0.00442	0.02058
17.5697	0.00519	0.06807	0.00468	0.02451	0.00541	0.00574	0.02546	0.005	0.07027
967.352	0.01837	0.00539	0.0246	0.03027	0.00556	0.00436	0.02549	0.00603	0.01884
1726.58	0.22316	0.0985	0.00595	0.01834	0.00567	0.00527	0.02549	0.27094	0.00506
968.239	0.00412	0.05751	0.09193	0.016	0.00437	0.00586	0.02549	0.00443	0.03155
1718.93	0.00571	0.01853	0.00481	0.05963	0.00597	0.00481	0.02552	0.00491	0.43011
309.06	0.06519	0.00473	0.0255	0.04058	0.00546	0.00446	0.02552	0.00602	0.02248
139.699	0.0052	0.0145	0.00446	0.02535	0.00461	0.00491	0.02553	0.00466	0.12228
1212.71	0.02045	0.0055	0.00613	0.02832	0.00508	0.0056	0.02557	0.03448	0.01813
1865.27	0.00442	0.01697	0.00452	0.08144	0.00488	0.00464	0.02559	0.00515	0.03179
297.252	0.00616	0.01844	0.00473	0.07217	0.00555	0.00573	0.0256	0.00452	0.01984
954.415	0.03414	0.00598	0.00473	0.0345	0.00446	0.00506	0.02562	0.00471	0.02128
1872.25	0.00488	0.01578	0.00498	0.05786	0.00487	0.00443	0.02562	0.00467	0.02673
1844.9	0.0166	0.01531	0.01417	0.01675	0.00533	0.00479	0.02564	0.06103	0.2341
369.17	0.00591	0.17141	0.00532	0.01357	0.00603	0.00476	0.02564	0.00458	0.01504
2174.03	0.00465	0.07672	0.00498	0.02822	0.00461	0.00493	0.02565	0.0047	0.01781
497.911	0.01516	0.00499	0.04111	0.08116	0.0058	0.00505	0.02565	0.00526	0.02194
266.297	0.00453	0.02488	0.00471	0.05141	0.00526	0.00558	0.02568	0.00455	0.01721
513.973	0.00551	0.00541	0.01674	0.02608	0.00438	0.00974	0.02568	0.01358	0.00493
557.454	0.04867	0.02873	0.00564	0.10492	0.00935	0.00504	0.02572	0.00463	0.02063
253.897	0.11226	0.18701	0.00514	0.01598	0.00703	0.00589	0.02572	0.00478	0.12312
505.971	0.02985	0.00816	0.00415	0.07084	0.00542	0.00507	0.02573	0.00577	0.02364
1912.66	0.01989	0.00471	0.02219	0.0464	0.00573	0.00488	0.02576	0.02705	0.00498
2244.81	0.01414	0.02237	0.00421	0.03134	0.00598	0.00548	0.02576	0.00551	0.08537
281.235	0.00444	0.01796	0.0046	0.05489	0.00535	0.00429	0.02577	0.00469	0.0204
1306.01	0.00473	0.0239	0.00502	0.07378	0.0055	0.0052	0.0258	0.00499	0.12611
1575.02	0.00478	0.21876	0.00518	0.03052	0.00709	0.00484	0.02581	0.00515	0.01966
2147.63	0.02724	0.02917	0.01909	0.01765	0.00799	0.00422	0.02583	0.16552	0.01768
502.782	0.0048	0.01108	0.00414	0.01908	0.00412	0.00557	0.02585	0.00468	0.08668
1949.55	0.00487	0.02344	0.00491	0.05129	0.0062	0.00618	0.02585	0.01931	0.02346
2203.01	0.00599	0.02324	0.00467	0.06991	0.00474	0.00603	0.0259	0.00622	0.00599
2151.07	0.00548	0.06905	0.00557	0.02055	0.00537	0.00501	0.02591	0.00497	0.0669
761.492	0.00484	0.02394	0.00596	0.04	0.00567	0.00417	0.02592	0.00445	0.01648
1726.74	0.02549	0.27094	0.00506	0.17136	0.00971	0.00462	0.02592	0.22189	0.22449
2293.38	0.01789	0.01241	0.00483	0.18735	0.00569	0.00514	0.02594	0.00631	0.08435
1325.02	0.02832	0.09723	0.00592	0.1079	0.00666	0.00611	0.02594	0.00466	0.00538
1287.04	0.0047	0.02147	0.00433	0.01982	0.00442	0.00558	0.02597	0.0046	0.02647
418.94	0.00604	0.02939	0.23738	0.13484	0.00571	0.0048	0.02597	0.02441	0.02095
2245.55	0.03353	0.01282	0.00663	0.09267	0.00505	0.00478	0.02598	0.00462	0.01447
0.95143	0.00488	0.28941	0.06043	0.02102	0.00541	0.00453	0.026	0.00515	0.07672
950.959	0.00448	0.03286	0.00524	0.03143	0.00481	0.00446	0.026	0.0048	0.13381
758.319	0.00522	0.00853	0.00366	0.0928	0.00572	0.00498	0.026	0.00646	0.02604
2158.85	0.00502	0.02105	0.00434	0.12315	0.00694	0.00497	0.026	0.00511	0.00618
1283.56	0.00475	0.06012	0.0046	0.04513	0.00481	0.00537	0.02605	0.00457	0.0213
2295.98	0.10173	0.0805	0.00551	0.0333	0.00619	0.00571	0.02605	0.0718	0.00633
1860.66	0.00524	0.02527	0.04553	0.03795	0.00595	0.0047	0.02608	0.00543	0.09934
770.424	0.00516	0.01885	0.00698	0.04824	0.00624	0.00461	0.02614	0.00514	0.11484
2248.08	0.022	0.00473	0.11203	0.13746	0.00643	0.00521	0.02615	0.04862	0.00543
2145.45	0.01856	0.03122	0.00558	0.04243	0.00583	0.00472	0.02616	0.01648	0.01967
1057.94	0.00476	0.01882	0.00525	0.02751	0.0055	0.00617	0.02617	0.01838	0.00471
1894.34	0.0052	0.02272	0.00487	0.03572	0.00622	0.00483	0.02619	0.02424	0.00514
1883.19	0.06521	0.05932	0.0376	0.0238	0.00502	0.00575	0.02622	0.00513	0.02335
258.093	0.0056	0.00533	0.03353	0.02351	0.00512	0.00465	0.02622	0.00479	0.01862
795.688	0.17147	0.00562	0.03547	0.01933	0.00479	0.00549	0.02624	0.1054	0.00554
1932.63	0.00459	0.02726	0.0379	0.0492	0.00566	0.00627	0.02628	0.00485	0.02471
815.434	0.00442	0.11808	0.02579	0.06829	0.00573	0.00508	0.0263	0.00519	0.08386
630.066	0.00482	0.32075	0.06343	0.11654	0.00607	0.00394	0.02631	0.01862	0.08435
787.466	0.00501	0.16031	0.00596	0.063	0.00545	0.00534	0.02633	0.00491	0.06326
748.325	0.03085	0.01929	0.02294	0.01394	0.0047	0.00376	0.02634	0.02442	0.04111
246.762	0.00552	0.00395	0.09197	0.03457	0.00518	0.00459	0.02635	0.00478	0.01654
522.247	0.0421	0.04197	0.00557	0.0459	0.00602	0.00494	0.02637	0.00507	0.05287
136.445	0.00429	0.01668	0.00442	0.06267	0.0056	0.00444	0.02637	0.00515	0.01761
493.476	0.08295	0.03276	0.02233	0.22439	0.00559	0.00507	0.02641	0.02163	0.01191
1338.62	0.00502	0.03414	0.0051	0.03363	0.00602	0.00533	0.02642	0.00509	0.03898
2203.94	0.00538	0.01972	0.00448	0.02526	0.00676	0.00492	0.02643	0.00479	0.12211
273.672	0.0052	0.02808	0.00451	0.07314	0.00755	0.00415	0.02645	0.00485	0.0051
2186.33	0.0051	0.01825	0.00452	0.17944	0.00684	0.00473	0.02646	0.0049	0.02245
1208.07	0.00494	0.01341	0.0047	0.0151	0.00562	0.00452	0.0265	0.01841	0.02884
23.4269	0.00462	0.06016	0.05346	0.13423	0.00559	0.00537	0.02653	0.03667	0.00463
2191.96	0.0051	0.01648	0.00442	0.05103	0.00475	0.00486	0.02653	0.00469	0.02298
1281.99	0.00434	0.02067	0.00457	0.01505	0.00431	0.00583	0.02653	0.00471	0.05342
1206.72	0.02032	0.01736	0.0162	0.01633	0.00621	0.00517	0.02655	0.01285	0.01501
2149.41	0.00641	0.02121	0.00478	0.02279	0.00491	0.0053	0.02656	0.02859	0.00502
1370.95	0.03324	0.00543	0.02532	0.037	0.00581	0.00555	0.02656	0.00606	0.02545
960.899	0.00475	0.02169	0.00471	0.07555	0.00504	0.00601	0.02658	0.00491	0.08384
938.111	0.00502	0.03221	0.00542	0.03689	0.0053	0.00549	0.0266	0.00473	0.01434
354.595	0.0251	0.00511	0.00554	0.09344	0.00526	0.00503	0.0266	0.00511	0.02322
507.052	0.0048	0.03789	0.20301	0.03128	0.00619	0.00474	0.02662	0.00498	0.01743
1253.9	0.00439	0.02691	0.00492	0.06591	0.00645	0.0044	0.02663	0.00463	0.03414
1641.49	0.16005	0.02964	0.03409	0.03799	0.00805	0.00469	0.02664	0.04273	0.02871
784.122	0.02594	0.00475	0.01562	0.08211	0.00499	0.00475	0.02666	0.04956	0.00541
249.631	0.07207	0.03642	0.00544	0.05532	0.0067	0.00482	0.02666	0.06832	0.02516
1063.33	0.03102	0.06	0.00604	0.02037	0.0071	0.00482	0.02668	0.00523	0.04613
762.713	0.03096	0.00569	0.00514	0.04016	0.0055	0.00493	0.02669	0.00553	0.0369
2145.63	0.02732	0.0122	0.01515	0.01631	0.00522	0.00565	0.02671	0.11283	0.01838
1554.69	0.03888	0.03041	0.01476	0.01275	0.0048	0.00591	0.02674	0.02379	0.01522
333.795	0.02529	0.0051	0.18526	0.06682	0.00757	0.00442	0.02676	0.00583	0.00495
73.4989	0.02969	0.00623	0.00514	0.08132	0.00525	0.00505	0.02677	0.0047	0.01857
2230.82	0.00457	0.01875	0.00515	0.0525	0.0052	0.00491	0.02678	0.00456	0.04199
1221.33	0.00416	0.01461	0.00448	0.04153	0.00579	0.00503	0.02681	0.04919	0.08695
379.217	0.06318	0.00553	0.00571	0.05099	0.00558	0.00523	0.02681	0.00466	0.17762
401.073	0.08428	0.18863	0.01579	0.01638	0.00656	0.00388	0.02683	0.00452	0.09189
1342.81	0.07046	0.00521	0.03283	0.05096	0.00638	0.00478	0.02686	0.00504	0.02552
1856.93	0.00447	0.01218	0.00453	0.02083	0.00549	0.00433	0.02688	0.08888	0.02963
1239.27	0.005	0.01375	0.00453	0.02847	0.00595	0.00503	0.02689	0.02305	0.03019
758.653	0.03579	0.02118	0.0046	0.02656	0.00518	0.00507	0.0269	0.00481	0.02379
1289.41	0.00455	0.02934	0.00572	0.0313	0.00552	0.00555	0.02691	0.00457	0.00518
2279.14	0.00453	0.02508	0.00496	0.10509	0.00521	0.00532	0.02698	0.00478	0.11103
916.538	0.0379	0.01816	0.10689	0.10977	0.0057	0.00403	0.02699	0.08165	0.02801
57.9947	0.02288	0.00512	0.05056	0.03648	0.00642	0.00462	0.027	0.01961	0.00475
237.849	0.02294	0.00474	0.26343	0.01586	0.00855	0.00417	0.02701	0.00486	0.01599
2203.45	0.06313	0.07938	0.00555	0.02961	0.00553	0.00494	0.02702	0.00478	0.03235
2272.6	0.00549	0.02914	0.00447	0.22515	0.0061	0.00519	0.02703	0.05042	0.00569
1944	0.0211	0.02369	0.0049	0.02704	0.00443	0.00668	0.02705	0.00502	0.02156
1645.87	0.00463	0.04987	0.00548	0.15247	0.00546	0.00482	0.02716	0.00494	0.01448
1863.56	0.15775	0.00488	0.02212	0.022	0.00533	0.0062	0.02719	0.00483	0.04318
266.912	0.00482	0.08144	0.00512	0.10191	0.00498	0.0062	0.02719	0.0052	0.00477
762.361	0.00495	0.01768	0.00482	0.02409	0.00537	0.00478	0.02722	0.0046	0.00507
165.803	0.09935	0.06615	0.06413	0.10707	0.00686	0.00462	0.02723	0.00529	0.03482
244.384	0.17649	0.01762	0.05748	0.03087	0.00557	0.00459	0.02725	0.00501	0.06451
1058.53	0.00513	0.02721	0.00553	0.09259	0.00764	0.0046	0.02725	0.08942	0.01995
1727.97	0.07597	0.09073	0.09163	0.07108	0.00525	0.00542	0.02727	0.0052	0.02447
549.91	0.03111	0.01797	0.00457	0.10332	0.00504	0.00538	0.0273	0.00528	0.00583
235.105	0.02144	0.0158	0.07944	0.03053	0.00577	0.00514	0.02732	0.01874	0.01633
924.268	0.02353	0.02002	0.02173	0.02242	0.00614	0.00414	0.02734	0.02735	0.2041
1247.82	0.00459	0.02432	0.00454	0.15358	0.00638	0.00495	0.02735	0.04415	0.00435
512.78	0.00457	0.15583	0.00522	0.0166	0.0045	0.00921	0.02736	0.00438	0.01493
1063.69	0.09301	0.00668	0.00551	0.11088	0.0064	0.00445	0.02737	0.01936	0.00489
1698.41	0.08501	0.2394	0.00559	0.09695	0.00596	0.00635	0.02737	0.00534	0.02519
1350.18	0.00524	0.02764	0.00587	0.07439	0.00457	0.00504	0.02739	0.0052	0.15422
1226.26	0.00535	0.02168	0.00479	0.10706	0.0055	0.00531	0.02741	0.00491	0.04135
292.323	0.02447	0.0234	0.00475	0.01366	0.00427	0.00547	0.02742	0.00485	0.16272
388.877	0.00487	0.02437	0.00461	0.12999	0.00577	0.00758	0.02742	0.00528	0.3048
1299.96	0.00451	0.019	0.00423	0.01296	0.00455	0.0061	0.02743	0.00506	0.10718
146.58	0.00587	0.02375	0.01842	0.10332	0.00582	0.00536	0.02746	0.0049	0.03722
299.412	0.00547	0.01451	0.00459	0.08944	0.00583	0.00554	0.02751	0.0048	0.02067
1851.96	0.0065	0.00506	0.019	0.03105	0.00635	0.00461	0.02751	0.06659	0.02557
137.479	0.02948	0.0103	0.01272	0.0587	0.00628	0.00415	0.02753	0.0059	0.00532
2169.55	0.01964	0.00475	0.0181	0.01763	0.00606	0.00504	0.02759	0.00454	0.04096
9.14285	0.00458	0.01572	0.00471	0.07592	0.00605	0.00523	0.0276	0.00565	0.02321
2212.65	0.0054	0.02205	0.00503	0.09644	0.00528	0.00516	0.0276	0.0046	0.05837
166.668	0.01521	0.01575	0.00523	0.25727	0.00573	0.00505	0.02764	0.00482	0.04088
356.821	0.01448	0.00458	0.06469	0.13413	0.00674	0.00517	0.02766	0.0061	0.00442
763.681	0.00763	0.03696	0.00482	0.02911	0.0057	0.00453	0.02769	0.0052	0.08476
15.352	0.02394	0.0051	0.0232	0.01821	0.0099	0.00408	0.0277	0.007	0.00613
1231.92	0.03334	0.00474	0.1637	0.03015	0.00511	0.0047	0.0277	0.00493	0.01861
1217.52	0.02122	0.02336	0.00458	0.04193	0.00608	0.00669	0.02771	0.00627	0.04721
495.289	0.01385	0.00584	0.00464	0.01589	0.00879	0.00431	0.02772	0.00488	0.00588
1223.48	0.01487	0.00419	0.03175	0.08658	0.00517	0.00444	0.02772	0.00446	0.03539
2150.08	0.04856	0.00503	0.02238	0.01988	0.00783	0.00501	0.02773	0.02057	0.00537
284.421	0.0053	0.02124	0.00467	0.03842	0.00457	0.00487	0.02775	0.00479	0.06076
1002.05	0.00486	0.01834	0.00436	0.05499	0.00555	0.00546	0.02776	0.00494	0.02221
231.735	0.02276	0.00504	0.05602	0.01347	0.00556	0.00444	0.02777	0.01989	0.0058
755.25	0.00481	0.05583	0.00493	0.03802	0.00487	0.00625	0.02779	0.00481	0.02497
1880.9	0.03154	0.00496	0.08452	0.02842	0.00579	0.005	0.02784	0.00529	0.03375
1635.24	0.127	0.01837	0.09659	0.06728	0.00646	0.00452	0.02788	0.0193	0.01862
376.192	0.00428	0.01957	0.00493	0.07386	0.0056	0.00459	0.0279	0.00443	0.1865
377.707	0.00511	0.00923	0.00454	0.02735	0.00607	0.00559	0.0279	0.00492	0.03306
45.7391	0.00558	0.01897	0.00441	0.02047	0.00505	0.00685	0.02791	0.00518	0.021
924.929	0.017	0.02023	0.0227	0.05805	0.00521	0.00619	0.02791	0.02473	0.02205
767	0.0048	0.07828	0.00563	0.03753	0.00529	0.00469	0.02798	0.00549	0.02935
1315.88	0.00499	0.06532	0.00512	0.02669	0.00438	0.00505	0.02798	0.00459	0.03321
1296.02	0.00478	0.02157	0.00435	0.08972	0.00586	0.00604	0.02799	0.00589	0.06829
16.2323	0.00485	0.02517	0.00492	0.04541	0.00619	0.00472	0.02801	0.02223	0.01377
1211.82	0.00519	0.0055	0.05739	0.01518	0.00435	0.00525	0.02804	0.00538	0.00469
782.98	0.07945	0.00498	0.01794	0.07375	0.00551	0.00532	0.02807	0.00512	0.04632
535.095	0.00462	0.00822	0.02057	0.06633	0.00522	0.00453	0.02807	0.01784	0.02446
1321.7	0.02011	0.00484	0.08091	0.06582	0.00548	0.00468	0.02808	0.0055	0.00548
937.328	0.00456	0.01927	0.00484	0.04838	0.00505	0.00513	0.02816	0.00446	0.01631
526.505	0.00465	0.01635	0.02923	0.02893	0.00432	0.00551	0.02819	0.00487	0.0215
1907.05	0.1499	0.01234	0.00447	0.01045	0.00484	0.00933	0.02819	0.01656	0.06422
2172.11	0.00442	0.02188	0.00546	0.02799	0.00508	0.00452	0.0282	0.00604	0.02468
288.91	0.00464	0.01619	0.00425	0.02022	0.00445	0.00698	0.02821	0.00481	0.03733
341.749	0.06437	0.00559	0.00519	0.04517	0.0052	0.00556	0.02823	0.00476	0.04392
2149.72	0.01906	0.00446	0.03297	0.03347	0.00612	0.00524	0.02825	0.00612	0.00455
503.226	0.01658	0.00471	0.02235	0.02258	0.00535	0.00461	0.02825	0.04219	0.00613
1285.53	0.00553	0.02438	0.00482	0.04027	0.00536	0.00499	0.02825	0.00456	0.02408
349.816	0.00506	0.02266	0.00505	0.02759	0.00429	0.00643	0.02826	0.00444	0.02746
932.026	0.00448	0.01799	0.0045	0.02131	0.00413	0.00548	0.0283	0.02961	0.00458
52.9158	0.01657	0.05506	0.08506	0.01597	0.00608	0.00607	0.02831	0.00499	0.02295
1231.7	0.11386	0.02421	0.0054	0.01361	0.00393	0.00541	0.02831	0.00455	0.02608
1212.65	0.21297	0.01985	0.02502	0.02045	0.0055	0.00613	0.02832	0.00508	0.0056
164.287	0.00548	0.03501	0.02658	0.0123	0.00752	0.00425	0.02835	0.27323	0.39657
2229.66	0.00516	0.02823	0.00433	0.22534	0.00753	0.00481	0.02835	0.00486	0.05242
975.012	0.00475	0.11361	0.00507	0.01631	0.00431	0.00986	0.02842	0.00452	0.0373
1643.53	0.00447	0.03197	0.00505	0.03936	0.00609	0.0045	0.02847	0.09037	0.00532
512.406	0.09076	0.00793	0.00415	0.04282	0.00603	0.00473	0.02848	0.0044	0.01616
361.401	0.00527	0.01569	0.00432	0.10561	0.0049	0.00433	0.0285	0.00476	0.03267
2286.56	0.00532	0.04934	0.00488	0.13884	0.0062	0.0044	0.02851	0.00598	0.00562
102.238	0.00509	0.09937	0.03024	0.01626	0.005	0.00513	0.02852	0.00671	0.28043
975.861	0.07426	0.01584	0.00515	0.09094	0.00591	0.00494	0.02853	0.02734	0.0063
65.106	0.00459	0.01358	0.00433	0.0105	0.00448	0.00625	0.02864	0.00456	0.04684
756.489	0.02728	0.00553	0.06272	0.01332	0.00424	0.00631	0.02867	0.0148	0.00497
1951.4	0.00547	0.02097	0.00459	0.04058	0.00717	0.00525	0.02869	0.00466	0.10402
1066.95	0.00549	0.0213	0.00556	0.09338	0.00648	0.00474	0.02869	0.00542	0.06335
49.4186	0.07596	0.27334	0.02354	0.09772	0.00522	0.00544	0.02871	0.00479	0.34675
966.646	0.00567	0.00879	0.00463	0.04827	0.0044	0.00614	0.02875	0.0047	0.09463
1887.07	0.00518	0.05348	0.00592	0.05699	0.0045	0.00561	0.02876	0.06758	0.00564
244.979	0.09049	0.02279	0.00528	0.02085	0.00495	0.00492	0.02881	0.00457	0.03238
305.635	0.24042	0.00576	0.00439	0.05802	0.00549	0.006	0.02881	0.02773	0.03381
1714.34	0.00507	0.0226	0.01923	0.02539	0.00623	0.00502	0.02887	0.00444	0.00484
155.763	0.0056	0.01504	0.00497	0.03977	0.00558	0.00521	0.02888	0.00487	0.01492
1945.74	0.02284	0.01449	0.00533	0.10328	0.00492	0.0052	0.02896	0.00486	0.02022
1204.06	0.01234	0.00984	0.01861	0.0196	0.00599	0.0053	0.02896	0.22243	0.00541
1013.07	0.0057	0.01818	0.00462	0.08009	0.00503	0.00574	0.02897	0.00412	0.01042
953.944	0.00464	0.02195	0.00473	0.02216	0.00442	0.00618	0.02898	0.0046	0.02249
7.58943	0.02363	0.00545	0.19757	0.11631	0.00513	0.00627	0.02899	0.01699	0.01925
1655.34	0.01996	0.00485	0.02502	0.03135	0.00563	0.00477	0.029	0.04202	0.04983
128.118	0.00691	0.05563	0.01395	0.02984	0.00975	0.00492	0.029	0.07494	0.08826
771.396	0.00482	0.01775	0.00447	0.03213	0.0064	0.00426	0.02904	0.15601	0.12969
297.967	0.00606	0.01724	0.00547	0.02287	0.00498	0.00567	0.02905	0.00443	0.00474
1567.46	0.02094	0.09941	0.02647	0.03627	0.00524	0.00424	0.02906	0.00513	0.02674
1230.92	0.00454	0.03014	0.00514	0.04728	0.00593	0.00505	0.02907	0.01846	0.00454
1888.56	0.03944	0.00493	0.02597	0.01898	0.00459	0.00536	0.02907	0.00462	0.026
997.184	0.00449	0.04835	0.00648	0.07741	0.00541	0.00634	0.02907	0.00538	0.02067
1236.49	0.00452	0.0234	0.0051	0.03191	0.00535	0.00461	0.02909	0.00463	0.03906
5.56034	0.15233	0.00678	0.00485	0.03379	0.00576	0.00576	0.0291	0.00531	0.04524
1355.9	0.05648	0.00582	0.00471	0.14926	0.00649	0.00484	0.02913	0.04748	0.02083
776.458	0.02362	0.00465	0.02159	0.08357	0.00459	0.00554	0.02917	0.00519	0.06836
302.664	0.0043	0.02234	0.00437	0.07285	0.00584	0.00502	0.02918	0.02456	0.00502
408.526	0.00592	0.01497	0.03194	0.07299	0.0054	0.0044	0.02924	0.00521	0.00458
361.607	0.00486	0.06408	0.00494	0.11805	0.00617	0.00515	0.0293	0.02713	0.00504
612.63	0.0192	0.02711	0.11782	0.02166	0.00614	0.00604	0.0293	0.00526	0.04227
801.71	0.00503	0.05713	0.00475	0.11275	0.00505	0.00527	0.02937	0.00514	0.01939
981.69	0.00512	0.07218	0.00672	0.02504	0.00528	0.00665	0.02939	0.00521	0.00544
1364.95	0.11838	0.13062	0.06331	0.04455	0.00494	0.0055	0.0294	0.028	0.02178
1272.03	0.00542	0.02497	0.00525	0.06392	0.0064	0.00388	0.02942	0.00453	0.02409
14.8023	0.00518	0.01974	0.00451	0.01976	0.00503	0.00648	0.02945	0.00575	0.13665
1292.81	0.02294	0.00552	0.14017	0.01813	0.00566	0.00575	0.02949	0.00509	0.04237
1859.33	0.0044	0.02134	0.00437	0.04058	0.00503	0.00401	0.02953	0.00461	0.01781
2176.45	0.00492	0.01448	0.00453	0.0298	0.00491	0.00533	0.02964	0.00459	0.01763
544.919	0.07418	0.00556	0.00507	0.02062	0.00465	0.00551	0.02967	0.00519	0.0136
1241.86	0.00475	0.02046	0.00499	0.02889	0.0063	0.00497	0.02969	0.00431	0.30227
941.956	0.00455	0.06874	0.00558	0.01842	0.00422	0.00598	0.0297	0.01618	0.00474
2238.24	0.00431	0.02412	0.00458	0.10424	0.00922	0.004	0.02973	0.00468	0.00693
748.812	0.02302	0.01821	0.01602	0.01232	0.00515	0.00459	0.02976	0.03395	0.0475
1683.51	0.00472	0.11889	0.00592	0.14264	0.00485	0.00461	0.02976	0.00492	0.08855
769.229	0.02353	0.00553	0.03367	0.02532	0.00529	0.00501	0.02979	0.00539	0.03569
1965.13	0.02103	0.0059	0.02463	0.03568	0.00506	0.00557	0.0298	0.01619	0.02857
965.085	0.05644	0.00554	0.08622	0.0184	0.00622	0.00568	0.02982	0.00481	0.11914
1617.12	0.00515	0.00457	0.01952	0.11014	0.00579	0.00465	0.02987	0.00464	0.05844
352.381	0.00482	0.02108	0.00567	0.07088	0.00522	0.00521	0.0299	0.00508	0.01335
1973.7	0.0051	0.01593	0.02065	0.03411	0.00513	0.00513	0.02992	0.00556	0.00476
18.2287	0.00483	0.06138	0.0056	0.01957	0.00493	0.00589	0.02993	0.00492	0.02157
504.662	0.00471	0.01205	0.00479	0.02342	0.00457	0.00555	0.02996	0.03188	0.00595
1328.07	0.02013	0.00443	0.14839	0.03198	0.00537	0.00446	0.03	0.0052	0.0896
330.555	0.005	0.1617	0.00627	0.03129	0.00587	0.00614	0.03003	0.00577	0.02282
1664.08	0.00414	0.01838	0.00461	0.10236	0.00618	0.00456	0.03006	0.00561	0.04627
71.4145	0.00478	0.01521	0.00469	0.01404	0.00654	0.00545	0.03011	0.26956	0.01039
248.363	0.01516	0.00479	0.02671	0.01694	0.00525	0.00514	0.03012	0.00497	0.05467
339.586	0.02756	0.00465	0.03775	0.04074	0.00882	0.00421	0.03016	0.00471	0.01582
979.538	0.03356	0.00588	0.00467	0.07522	0.00426	0.00624	0.03018	0.00471	0.08759
1350.55	0.04936	0.0234	0.00544	0.13055	0.00571	0.00572	0.0302	0.00558	0.01236
985.567	0.00538	0.0197	0.00467	0.02118	0.00484	0.0094	0.0302	0.00474	0.02314
45.4303	0.00655	0.00472	0.01029	0.2031	0.00643	0.00525	0.03022	0.00481	0.03361
110.576	0.00688	0.00483	0.26336	0.01598	0.00524	0.00543	0.0303	0.0046	0.27971
1279.85	0.00585	0.01951	0.00471	0.03972	0.00855	0.00416	0.03036	0.00503	0.03904
323.061	0.04232	0.01707	0.00506	0.01331	0.00422	0.00561	0.03039	0.00525	0.04554
1686	0.06032	0.00521	0.03837	0.06515	0.00627	0.00466	0.03043	0.00499	0.00502
383.639	0.00439	0.0218	0.00455	0.17199	0.00634	0.0051	0.03052	0.00509	0.16144
1887.4	0.00503	0.05035	0.00564	0.03274	0.00653	0.00466	0.03057	0.00608	0.02615
752.705	0.02328	0.07675	0.03778	0.06846	0.00615	0.00557	0.03058	0.02359	0.02372
5.05046	0.02005	0.00493	0.13947	0.04498	0.00602	0.00484	0.03061	0.0055	0.03986
1033.78	0.02589	0.1286	0.00486	0.02129	0.0043	0.00814	0.03062	0.05248	0.00471
389.825	0.00451	0.01721	0.00538	0.04567	0.00587	0.0042	0.03064	0.00546	0.03654
924.642	0.01389	0.00528	0.00503	0.02274	0.00557	0.00461	0.03065	0.13178	0.00551
1268.15	0.0995	0.00587	0.03087	0.02514	0.00502	0.00519	0.03067	0.00552	0.04829
1274.3	0.02191	0.02371	0.00478	0.02783	0.00477	0.00583	0.03068	0.00457	0.09531
1691.04	0.05899	0.00523	0.04369	0.02052	0.00436	0.00567	0.03074	0.00474	0.05102
1264.29	0.00506	0.02491	0.00484	0.05571	0.00679	0.00444	0.03076	0.00446	0.01263
2195.13	0.12556	0.02326	0.00481	0.05044	0.00545	0.00561	0.03077	0.0046	0.02715
317.255	0.00473	0.04804	0.0053	0.05099	0.0051	0.00566	0.03078	0.00758	0.00452
1633.27	0.01887	0.02033	0.0047	0.08276	0.00572	0.00514	0.03082	0.03563	0.02177
2209.94	0.01566	0.00451	0.02497	0.02591	0.00486	0.00552	0.03082	0.00457	0.05405
820.352	0.49954	0.0053	0.03126	0.03318	0.00572	0.00534	0.03084	0.00519	0.15501
952.352	0.15257	0.00505	0.03315	0.02164	0.00508	0.00556	0.03092	0.00557	0.00517
497.714	0.02308	0.01239	0.01532	0.01965	0.0054	0.00526	0.03094	0.02147	0.01646
1690.87	0.21109	0.0201	0.02315	0.01737	0.0076	0.00417	0.03096	0.05899	0.00523
321.723	0.00519	0.03943	0.03435	0.14606	0.00549	0.00539	0.03096	0.02875	0.01306
325.507	0.06561	0.01278	0.00471	0.23643	0.00683	0.00494	0.03097	0.00503	0.11183
1053.35	0.00452	0.03446	0.00482	0.05406	0.00546	0.00443	0.03098	0.00464	0.01415
527.66	0.00552	0.0238	0.00458	0.02888	0.00451	0.00542	0.03099	0.00463	0.03652
30.3946	0.02474	0.0346	0.00621	0.07258	0.00526	0.00496	0.03102	0.03824	0.00495
379.554	0.00493	0.06712	0.00581	0.04812	0.00599	0.00489	0.03117	0.00503	0.02345
1218.91	0.00449	0.00625	0.08571	0.02323	0.00564	0.00422	0.0312	0.00496	0.02873
1851.05	0.09486	0.00522	0.03937	0.02192	0.00627	0.0045	0.03123	0.02678	0.00505
383.256	0.0049	0.02518	0.00532	0.10971	0.0055	0.00417	0.03124	0.01447	0.00515
2296.84	0.01772	0.00556	0.0618	0.05143	0.00965	0.00474	0.03126	0.00535	0.03973
765.177	0.02239	0.00452	0.01113	0.03825	0.00711	0.00454	0.03127	0.00518	0.0056
264.333	0.00422	0.0237	0.00485	0.15582	0.00672	0.0043	0.03128	0.00503	0.06363
2181.4	0.0169	0.00509	0.10395	0.03438	0.00509	0.00514	0.03128	0.00544	0.03338
1006.38	0.00471	0.07047	0.00502	0.06133	0.00546	0.00905	0.0313	0.00463	0.02145
1899.75	0.00602	0.03938	0.00549	0.05528	0.00553	0.00528	0.03132	0.01707	0.00518
966.052	0.00461	0.03802	0.00489	0.05675	0.00523	0.00888	0.03133	0.0045	0.01407
333.218	0.0046	0.00844	0.13032	0.07689	0.00543	0.00484	0.03141	0.00502	0.0224
1272.75	0.00506	0.02329	0.00472	0.02586	0.00629	0.00488	0.03146	0.00509	0.0292
2162.96	0.01835	0.00462	0.02707	0.03132	0.00472	0.0048	0.03154	0.00458	0.06831
1214.61	0.01332	0.00484	0.00564	0.05841	0.0054	0.0046	0.03155	0.00589	0.05856
271.084	0.00468	0.01557	0.00464	0.03513	0.00542	0.00463	0.03158	0.00449	0.05374
949.17	0.00499	0.01781	0.00453	0.03209	0.00442	0.00612	0.03159	0.00558	0.02341
944.143	0.00445	0.04405	0.00473	0.10629	0.00454	0.00465	0.03159	0.00471	0.03003
1044.87	0.00517	0.03165	0.00527	0.04688	0.00494	0.00638	0.03159	0.00486	0.01824
59.4505	0.00465	0.19376	0.01855	0.01313	0.00534	0.00591	0.03161	0.00473	0.04682
1009.16	0.00442	0.025	0.00494	0.06289	0.00617	0.00468	0.03162	0.00457	0.02535
2155.72	0.0045	0.01829	0.00464	0.03575	0.00622	0.00422	0.03167	0.00482	0.02066
1206.42	0.02313	0.02927	0.01635	0.10144	0.00576	0.00507	0.03167	0.01316	0.06299
757.961	0.00511	0.02909	0.02516	0.21073	0.00671	0.00428	0.03177	0.00529	0.02058
996.985	0.00473	0.02947	0.0048	0.04463	0.00501	0.00682	0.03181	0.00463	0.01788
351.745	0.01811	0.00511	0.02985	0.03022	0.00453	0.0071	0.03185	0.00504	0.00515
2164.35	0.0548	0.06636	0.00494	0.01919	0.00559	0.00574	0.03188	0.00483	0.03132
566.584	0.12063	0.0195	0.0052	0.03348	0.00458	0.00682	0.03191	0.00477	0.01881
795.896	0.00554	0.33746	0.00593	0.03822	0.00618	0.00455	0.03193	0.00595	0.02888
1222.96	0.00447	0.02415	0.01889	0.03835	0.00796	0.00404	0.03194	0.00479	0.00556
25.1559	0.09199	0.00634	0.00534	0.07656	0.00641	0.00463	0.03197	0.00819	0.02087
1858.11	0.03482	0.00492	0.03946	0.01832	0.00469	0.00429	0.032	0.03069	0.09062
66.66	0.00555	0.03876	0.00634	0.05577	0.00594	0.00524	0.032	0.00523	0.03093
1258.58	0.03066	0.00455	0.00539	0.13019	0.00513	0.00532	0.03204	0.00457	0.02434
1374.81	0.03168	0.0051	0.09801	0.22365	0.00555	0.00447	0.03214	0.01784	0.09725
927.701	0.02312	0.00475	0.00506	0.02371	0.00472	0.00502	0.03217	0.03596	0.01726
8.10778	0.00496	0.0279	0.0052	0.07749	0.00856	0.00954	0.03219	0.00489	0.05992
2146.16	0.02789	0.00551	0.00436	0.07068	0.00538	0.00604	0.03221	0.00525	0.02333
8.49405	0.02236	0.00474	0.14825	0.02118	0.00712	0.00395	0.03222	0.00427	0.017
230.779	0.16307	0.14066	0.01613	0.03667	0.00574	0.00438	0.03225	0.01488	0.04081
2235.4	0.02556	0.00521	0.13323	0.02905	0.00587	0.00563	0.03226	0.00515	0.02897
2264.3	0.10749	0.01412	0.00487	0.04677	0.00462	0.00572	0.03229	0.00483	0.03141
1003.47	0.00446	0.03829	0.00538	0.13034	0.00719	0.00443	0.03233	0.00497	0.03169
122.347	0.00516	0.19441	0.01847	0.01627	0.00599	0.00553	0.03234	0.02292	0.25157
2244.29	0.01341	0.005	0.02232	0.04336	0.00568	0.0053	0.03241	0.00508	0.01881
2187.96	0.00472	0.02724	0.00579	0.0618	0.0055	0.00625	0.03247	0.00489	0.04945
250.665	0.00473	0.01326	0.00436	0.14065	0.00483	0.00556	0.03248	0.02364	0.01851
503.687	0.0236	0.07199	0.00512	0.01501	0.00413	0.00545	0.03248	0.00454	0.01911
1225.39	0.03327	0.00501	0.0634	0.0279	0.00707	0.00442	0.03254	0.01408	0.0042
2178.47	0.03565	0.00536	0.02321	0.02877	0.00541	0.00598	0.03255	0.00476	0.00574
1849.42	0.00568	0.02191	0.01681	0.03157	0.00624	0.00512	0.03255	0.01258	0.05217
2152.71	0.0057	0.02621	0.00569	0.0239	0.00621	0.0053	0.03257	0.07537	0.01399
1376.59	0.08234	0.00577	0.03469	0.02605	0.00652	0.00413	0.03257	0.02474	0.00504
1576.28	0.00512	0.00625	0.12294	0.10462	0.00618	0.00556	0.03258	0.00562	0.02435
1996.97	0.05047	0.00497	0.09258	0.10274	0.00545	0.00653	0.03258	0.00596	0.03797
2264.93	0.00484	0.02534	0.02954	0.05798	0.00647	0.00455	0.03263	0.00483	0.0295
1317.35	0.00443	0.01683	0.00502	0.01276	0.0044	0.00614	0.03263	0.00448	0.02155
1913.39	0.0049	0.02576	0.00526	0.07673	0.0047	0.00526	0.03264	0.00486	0.06721
750.167	0.00555	0.02453	0.01607	0.01241	0.00573	0.00452	0.03264	0.08848	0.01864
1660	0.00426	0.02672	0.00447	0.05611	0.00551	0.00569	0.03277	0.08442	0.01964
1549.2	0.02192	0.02611	0.02071	0.05927	0.00615	0.00459	0.03278	0.02191	0.2178
373.475	0.02215	0.00494	0.03342	0.01841	0.00559	0.00471	0.0328	0.00466	0.01536
937.171	0.00449	0.02134	0.00447	0.02134	0.00452	0.00556	0.03291	0.00465	0.05792
1613.18	0.01312	0.00474	0.03052	0.02572	0.00476	0.00503	0.03292	0.02033	0.14148
1561.69	0.0125	0.00452	0.01876	0.08568	0.006	0.00447	0.03306	0.06856	0.12234
817.861	0.01427	0.00487	0.02571	0.14569	0.00471	0.00723	0.03306	0.00491	0.05492
99.5965	0.02504	0.00508	0.02205	0.01857	0.00434	0.00654	0.03306	0.00603	0.00435
2195.92	0.00444	0.01792	0.00453	0.07338	0.00633	0.00523	0.03307	0.00486	0.02181
2274.08	0.00457	0.01482	0.00502	0.1681	0.00697	0.00411	0.03317	0.0048	0.02463
1251.58	0.00563	0.04225	0.00515	0.10512	0.00694	0.00495	0.03317	0.00494	0.02181
367.716	0.05543	0.00628	0.00492	0.14054	0.00672	0.0042	0.03317	0.05022	0.00601
142.528	0.01775	0.00432	0.12756	0.04241	0.00591	0.00572	0.03318	0.00456	0.0178
355.252	0.00481	0.03167	0.00504	0.1621	0.00591	0.0043	0.0332	0.00527	0.02644
281.86	0.01034	0.00423	0.28186	0.17678	0.00629	0.00459	0.03321	0.00528	0.0922
351.078	0.00553	0.01672	0.00433	0.03351	0.00442	0.00554	0.03322	0.02299	0.0045
1562.91	0.00506	0.04269	0.00536	0.01825	0.00508	0.00575	0.03326	0.00482	0.04856
1334.14	0.00481	0.01678	0.00474	0.05559	0.00579	0.00493	0.0333	0.00471	0.05755
1294.27	0.00477	0.07217	0.00502	0.08313	0.00502	0.00505	0.03331	0.01539	0.00464
347.153	0.01788	0.00483	0.06557	0.06352	0.00571	0.00548	0.03333	0.02877	0.2565
533.125	0.00465	0.02358	0.00452	0.01948	0.0042	0.00617	0.03339	0.03935	0.00474
1261.44	0.00453	0.00624	0.00498	0.06868	0.00596	0.0049	0.03348	0.00495	0.1413
1242.91	0.00512	0.01903	0.00437	0.02252	0.0053	0.00457	0.03351	0.0053	0.01677
2232	0.00469	0.03556	0.00508	0.09657	0.0062	0.00488	0.03357	0.00467	0.02975
2243.9	0.04263	0.00537	0.00602	0.01872	0.00471	0.00619	0.03357	0.00612	0.25477
1927.67	0.0267	0.00464	0.11116	0.02381	0.00601	0.00718	0.03358	0.08875	0.00497
4.30192	0.03209	0.00477	0.01221	0.13297	0.00537	0.00625	0.03359	0.00559	0.09601
288.018	0.04065	0.00467	0.00601	0.16931	0.00526	0.00499	0.03359	0.00539	0.00474
2281.46	0.00559	0.02078	0.00553	0.16038	0.00703	0.00438	0.03367	0.01815	0.00601
994.188	0.00414	0.0167	0.02894	0.18007	0.0054	0.0068	0.03373	0.00495	0.04828
332.817	0.01569	0.00511	0.03411	0.02179	0.00527	0.00606	0.03374	0.00509	0.03154
5.36915	0.02384	0.00494	0.03392	0.15233	0.00678	0.00485	0.03379	0.00576	0.00576
518.258	0.03357	0.01368	0.00431	0.08923	0.0052	0.00484	0.03384	0.00535	0.02384
129.8	0.02357	0.03544	0.02254	0.07276	0.00613	0.00512	0.03385	0.10626	0.0066
138.621	0.0045	0.01186	0.00456	0.04756	0.00667	0.00413	0.03392	0.0065	0.00488
124.557	0.00676	0.02652	0.02704	0.02842	0.00582	0.00474	0.03398	0.03463	0.02098
2279.79	0.00427	0.02054	0.00485	0.03628	0.00559	0.00735	0.03399	0.00479	0.18274
1641.06	0.0316	0.01385	0.0371	0.11602	0.00656	0.00482	0.03401	0.02334	0.02594
1594.89	0.48736	0.02073	0.02314	0.09523	0.00598	0.00557	0.03401	0.00538	0.06653
522.604	0.02974	0.00494	0.15243	0.01288	0.00447	0.00759	0.03406	0.0047	0.10359
400.043	0.00518	0.04603	0.00582	0.14223	0.00542	0.00607	0.03413	0.00592	0.01938
1283.26	0.00429	0.0141	0.006	0.14739	0.00529	0.00506	0.03414	0.00513	0.07945
535.94	0.02532	0.00498	0.11812	0.02204	0.00538	0.00517	0.03418	0.029	0.0051
1571.82	0.13816	0.00535	0.07993	0.02201	0.00527	0.00552	0.03424	0.00514	0.05292
44.2831	0.02534	0.00487	0.01603	0.05208	0.0053	0.00531	0.03426	0.00597	0.03347
505.17	0.00558	0.00495	0.0239	0.01155	0.00404	0.00526	0.03431	0.00532	0.02638
375.993	0.01948	0.00499	0.02344	0.09939	0.00608	0.0064	0.03436	0.00502	0.01542
2280.71	0.00478	0.1514	0.00635	0.01602	0.00468	0.00552	0.0344	0.00538	0.03982
1948.77	0.00454	0.03823	0.00454	0.12455	0.00499	0.00615	0.03446	0.00491	0.02087
1223.04	0.03835	0.00796	0.00404	0.03194	0.00479	0.00556	0.03447	0.02786	0.00506
298.637	0.00425	0.01774	0.00446	0.04884	0.00487	0.0047	0.03448	0.00465	0.01816
1349.18	0.03326	0.02361	0.0047	0.06638	0.00561	0.00515	0.03449	0.00609	0.01805
954.348	0.02739	0.0278	0.00458	0.03414	0.00598	0.00473	0.0345	0.00446	0.00506
1646.79	0.03231	0.00475	0.10912	0.01249	0.00482	0.00403	0.03455	0.08028	0.00511
34.7915	0.00486	0.02333	0.00475	0.0715	0.00689	0.00433	0.0346	0.00469	0.02414
615.078	0.00563	0.03233	0.13208	0.0135	0.00511	0.00496	0.03463	0.06626	0.01074
1851.53	0.0231	0.00513	0.09012	0.01457	0.00579	0.00438	0.03467	0.02053	0.00599
120.09	0.01661	0.0331	0.00568	0.0472	0.0048	0.00458	0.03469	0.02763	0.10612
75.2105	0.00595	0.005	0.10687	0.02452	0.00737	0.00605	0.03469	0.02166	0.00544
253.569	0.00487	0.02528	0.00569	0.01398	0.00393	0.00563	0.0347	0.00465	0.03611
1211.72	0.06745	0.01488	0.02382	0.0131	0.00437	0.0048	0.03474	0.00519	0.0055
2258.87	0.00468	0.0243	0.02949	0.14239	0.00469	0.00879	0.03481	0.00495	0.02502
1011.29	0.03754	0.00487	0.02363	0.05193	0.00478	0.00542	0.03483	0.00443	0.10274
1347.93	0.02084	0.00623	0.02524	0.05961	0.0061	0.00512	0.03491	0.01565	0.00512
1300.26	0.00428	0.01338	0.00443	0.0222	0.00568	0.00582	0.03492	0.00471	0.03585
529.451	0.00474	0.02242	0.00507	0.05704	0.00449	0.0061	0.03497	0.00455	0.03642
1220.64	0.02278	0.00533	0.12509	0.06033	0.00711	0.00436	0.03499	0.00534	0.01944
754.523	0.034	0.02201	0.02957	0.03409	0.00509	0.00594	0.035	0.03894	0.11307
533.979	0.13022	0.00487	0.00441	0.06101	0.00516	0.00488	0.03503	0.00486	0.01943
2265.5	0.00534	0.09054	0.09062	0.05398	0.00576	0.00473	0.03504	0.00466	0.01694
1238.25	0.07806	0.02016	0.00534	0.1701	0.00523	0.00483	0.03505	0.00472	0.03878
387.651	0.07516	0.01885	0.03226	0.01714	0.00524	0.00506	0.03511	0.02763	0.14255
1707.81	0.00557	0.03164	0.00522	0.06944	0.0059	0.00482	0.03516	0.00505	0.04771
799.032	0.0062	0.00602	0.01245	0.21395	0.00513	0.00501	0.03516	0.00517	0.03127
94.6935	0.01435	0.00711	0.00429	0.20661	0.00497	0.0054	0.03517	0.00495	0.09773
248.604	0.03101	0.00451	0.00534	0.30036	0.00474	0.00685	0.03522	0.00498	0.02935
508.749	0.00449	0.10747	0.00469	0.07656	0.0052	0.00478	0.03532	0.00483	0.0307
1890.39	0.18277	0.03232	0.02714	0.01576	0.0046	0.00559	0.03533	0.00497	0.03292
976.046	0.0063	0.03114	0.00473	0.01994	0.00499	0.00647	0.03533	0.00456	0.11812
757.785	0.07162	0.00509	0.03538	0.0183	0.00476	0.0043	0.03543	0.02183	0.00495
968.01	0.00462	0.02621	0.00456	0.03427	0.0068	0.00539	0.03544	0.03725	0.00463
1219.61	0.00493	0.02687	0.00467	0.03059	0.0052	0.00519	0.03546	0.00457	0.01431
1268.98	0.0048	0.02599	0.00449	0.02965	0.00631	0.00522	0.03549	0.00494	0.02619
1238.95	0.02175	0.00448	0.02029	0.11819	0.00461	0.00427	0.03551	0.01996	0.00513
1623.11	0.00869	0.20492	0.02136	0.02272	0.00732	0.00465	0.03556	0.01807	0.00481
116.633	0.00539	0.02646	0.00553	0.1079	0.00662	0.00462	0.03566	0.00569	0.02745
1050.71	0.00601	0.03387	0.00493	0.02515	0.00495	0.00481	0.03574	0.09771	0.00486
1215.66	0.0051	0.03205	0.006	0.0353	0.00553	0.00506	0.03574	0.00602	0.02368
253.623	0.00563	0.0347	0.00465	0.03611	0.00567	0.00548	0.03575	0.00493	0.0296
2232.82	0.00482	0.02281	0.00496	0.03965	0.00581	0.00546	0.03577	0.04871	0.00505
2258.42	0.00454	0.02655	0.00618	0.04287	0.00592	0.00429	0.03583	0.00545	0.20686
388.252	0.0051	0.00937	0.00435	0.18007	0.00597	0.00516	0.03588	0.00505	0.03386
1291.14	0.01946	0.0047	0.0823	0.01508	0.00548	0.00555	0.03592	0.00579	0.03365
930.996	0.02415	0.0047	0.03513	0.01915	0.00627	0.00462	0.03595	0.00489	0.01968
126.909	0.01904	0.00472	0.0254	0.26585	0.00622	0.00512	0.0361	0.01124	0.00454
1884.02	0.00432	0.02315	0.00502	0.04333	0.00433	0.00578	0.03614	0.00516	0.02833
2166.24	0.02675	0.00533	0.00422	0.06242	0.0054	0.00555	0.03619	0.03908	0.01496
1909.71	0.06583	0.04231	0.00517	0.04621	0.0059	0.00647	0.03621	0.00545	0.05866
1291.69	0.00471	0.03113	0.00455	0.02797	0.00461	0.00575	0.03627	0.00543	0.05372
54.834	0.03483	0.00468	0.06649	0.0255	0.00569	0.00393	0.03631	0.00476	0.01494
2197.53	0.00506	0.03165	0.00461	0.02697	0.0057	0.00634	0.03641	0.00474	0.07275
2162.29	0.00481	0.02317	0.00492	0.07787	0.0059	0.00503	0.03653	0.0047	0.03352
1237.1	0.00568	0.03927	0.00504	0.03171	0.00524	0.00486	0.03654	0.00488	0.02663
1858.73	0.00492	0.02443	0.00569	0.03536	0.00563	0.00453	0.0366	0.0051	0.03009
1047.33	0.0807	0.04717	0.00499	0.08936	0.00452	0.00561	0.03664	0.0049	0.03364
1275.94	0.00551	0.03504	0.00461	0.04002	0.00591	0.00451	0.03666	0.0049	0.00565
60.9058	0.01612	0.00575	0.03724	0.20769	0.00915	0.00521	0.03666	0.0049	0.02289
1846.84	0.00551	0.01754	0.00527	0.03508	0.00621	0.00456	0.03667	0.00539	0.02756
342.526	0.04906	0.05514	0.00473	0.07813	0.00653	0.00514	0.03668	0.00474	0.05125
620.073	0.00483	0.04273	0.00497	0.04724	0.00499	0.00679	0.03672	0.00548	0.03188
137.786	0.0152	0.04934	0.01687	0.08414	0.00672	0.00442	0.0368	0.00495	0.00627
2273.66	0.00565	0.02033	0.00639	0.15196	0.00995	0.00501	0.03684	0.00496	0.01695
270.093	0.00559	0.01636	0.00472	0.02248	0.00426	0.00626	0.03686	0.00476	0.03154
126.427	0.01773	0.01536	0.00481	0.0252	0.00603	0.00438	0.03687	0.12582	0.03028
926.044	0.03807	0.0175	0.01694	0.06216	0.00587	0.00413	0.03696	0.01798	0.01564
763.607	0.0047	0.0237	0.00432	0.03342	0.00499	0.00763	0.03696	0.00482	0.02911
1208.53	0.06815	0.00475	0.00493	0.01775	0.00611	0.00443	0.037	0.01624	0.01289
1009.47	0.00466	0.0405	0.00555	0.04352	0.00542	0.00571	0.037	0.03062	0.03147
1862.09	0.00484	0.01617	0.0045	0.02732	0.00518	0.00484	0.03704	0.00527	0.0315
325.297	0.0045	0.04073	0.00479	0.04629	0.00565	0.00438	0.03706	0.0055	0.06561
1339.69	0.04468	0.00552	0.00617	0.05119	0.00605	0.00456	0.03709	0.00561	0.05275
1329.57	0.07293	0.03327	0.01908	0.0335	0.00946	0.00428	0.03719	0.00473	0.01792
754.125	0.01865	0.03265	0.02079	0.01567	0.00532	0.00454	0.03723	0.01792	0.0251
2164.67	0.09106	0.0254	0.0053	0.04059	0.0057	0.00491	0.03732	0.00495	0.01646
3.73143	0.00551	0.04217	0.00507	0.1342	0.00553	0.00515	0.03736	0.00494	0.02143
760.786	0.0049	0.23477	0.00544	0.01425	0.00449	0.00481	0.0374	0.00463	0.01471
1927.99	0.00524	0.03464	0.00487	0.03781	0.00582	0.00466	0.03747	0.00702	0.06024
1257.24	0.02338	0.00574	0.04038	0.10863	0.0057	0.00524	0.03762	0.00476	0.02566
2150.13	0.00783	0.00501	0.02773	0.02057	0.00537	0.00559	0.03775	0.00643	0.00577
1276.55	0.00431	0.0275	0.00507	0.02762	0.00547	0.0062	0.03778	0.00447	0.03868
274.205	0.00535	0.14552	0.02248	0.0312	0.00619	0.00484	0.03795	0.00462	0.03348
58.5202	0.05339	0.02301	0.00558	0.08077	0.0064	0.00487	0.03795	0.00517	0.02187
1052.87	0.0051	0.01508	0.00471	0.14296	0.0059	0.00537	0.03803	0.00743	0.02436
318.044	0.02419	0.00484	0.06472	0.01775	0.00551	0.00506	0.03811	0.00438	0.0163
508.117	0.00513	0.01131	0.00458	0.01972	0.00631	0.00534	0.03814	0.00554	0.00502
2226.38	0.00481	0.04237	0.00469	0.08048	0.00622	0.00528	0.03819	0.00508	0.06148
1567.67	0.02906	0.00513	0.02674	0.0221	0.00533	0.00612	0.03823	0.02133	0.00536
329.048	0.0058	0.08553	0.00498	0.01277	0.00409	0.00495	0.03832	0.00469	0.13176
2278.25	0.02577	0.0185	0.00619	0.05628	0.0064	0.00467	0.03835	0.005	0.02193
1357.97	0.01797	0.00461	0.15701	0.04356	0.00524	0.00443	0.03843	0.00555	0.10218
2259.26	0.02772	0.02931	0.00499	0.04665	0.00601	0.00471	0.03852	0.00499	0.15978
1608.32	0.02094	0.0666	0.0053	0.07764	0.00635	0.00424	0.03854	0.00549	0.29736
63.6335	0.03634	0.00461	0.01796	0.08902	0.00825	0.00497	0.0386	0.19046	0.02
318.548	0.11691	0.00588	0.00546	0.06616	0.00677	0.00461	0.03865	0.00474	0.06331
66.6131	0.00639	0.00437	0.00704	0.02549	0.00447	0.00555	0.03876	0.00634	0.05577
1231.38	0.00467	0.04078	0.01727	0.07296	0.0057	0.00499	0.03882	0.00524	0.01657
240.685	0.02736	0.0059	0.00473	0.10034	0.00609	0.00492	0.03882	0.00486	0.00582
1002.94	0.01406	0.047	0.00463	0.03693	0.00507	0.00646	0.03898	0.00457	0.03599
927.203	0.0052	0.02525	0.13966	0.09089	0.00537	0.00422	0.03898	0.03271	0.02029
2175.19	0.00424	0.10147	0.00579	0.03288	0.0053	0.00575	0.03904	0.03246	0.00619
2224.32	0.00524	0.01948	0.00456	0.02105	0.0047	0.00526	0.03904	0.00455	0.02162
930.074	0.00473	0.12416	0.01906	0.01997	0.00554	0.00557	0.03911	0.00467	0.01542
781.027	0.08171	0.02278	0.00495	0.02335	0.00554	0.00528	0.03917	0.00585	0.03859
260.233	0.00493	0.02479	0.00435	0.13868	0.00712	0.0043	0.03928	0.00554	0.04703
1282.5	0.0049	0.03719	0.0047	0.02262	0.00438	0.00618	0.03929	0.00463	0.0945
1899.42	0.00471	0.02454	0.00475	0.29247	0.00578	0.00602	0.03938	0.00549	0.05528
1919.62	0.00565	0.01985	0.00482	0.10776	0.00638	0.00476	0.03942	0.02804	0.01756
1371.34	0.02593	0.00494	0.14229	0.01409	0.00534	0.00546	0.03951	0.00667	0.02501
1251.17	0.00475	0.04037	0.00492	0.0336	0.00505	0.00474	0.03956	0.00466	0.02636
338.915	0.01399	0.02554	0.00455	0.0982	0.00964	0.00438	0.03958	0.01397	0.00435
2006.58	0.01853	0.00475	0.09439	0.03692	0.00557	0.00512	0.03964	0.03583	0.02866
1589.94	0.00585	0.07493	0.00525	0.30249	0.0066	0.00599	0.03967	0.01657	0.02325
521.878	0.12713	0.00609	0.02554	0.05629	0.00584	0.00517	0.03972	0.02334	0.00473
1378.43	0.00495	0.0161	0.00426	0.21748	0.00639	0.00445	0.03982	0.01639	0.00576
809.268	0.00476	0.40213	0.0345	0.03771	0.00454	0.00496	0.03998	0.00515	0.14065
1376.02	0.0051	0.02741	0.01559	0.04014	0.00634	0.00465	0.04009	0.00486	0.00526
1903.46	0.00571	0.17395	0.00585	0.05666	0.00873	0.00654	0.04015	0.00488	0.01774
762.634	0.00611	0.04222	0.00608	0.03096	0.00569	0.00514	0.04016	0.0055	0.00493
2175.33	0.0053	0.00575	0.03904	0.03246	0.00619	0.00476	0.04021	0.0051	0.00494
620.941	0.0178	0.00426	0.05341	0.10881	0.00588	0.00447	0.04022	0.09717	0.00607
1861.82	0.03473	0.00509	0.05405	0.09318	0.00694	0.00398	0.04032	0.00465	0.03171
608.777	0.01374	0.05962	0.04339	0.17101	0.00709	0.0053	0.04033	0.03951	0.00468
2157.52	0.02979	0.005	0.3146	0.02609	0.00558	0.00469	0.04038	0.00518	0.01793
1037.64	0.19166	0.00529	0.01858	0.04561	0.0049	0.00694	0.04043	0.00542	0.05005
2204.25	0.00535	0.02148	0.00548	0.02304	0.00527	0.00578	0.04046	0.00449	0.03646
792.745	0.0282	0.02795	0.00583	0.03426	0.00542	0.0048	0.04048	0.21591	0.00607
614.963	0.13741	0.00521	0.03428	0.01517	0.00491	0.00897	0.0405	0.00563	0.03233
1983.98	0.00449	0.04967	0.00487	0.0651	0.00522	0.00579	0.04055	0.00473	0.00828
1357.07	0.05762	0.00537	0.00497	0.0195	0.00602	0.00526	0.04066	0.0556	0.00634
251.775	0.0046	0.01978	0.00453	0.02603	0.00626	0.00447	0.04068	0.00548	0.0213
1228.09	0.04531	0.00499	0.01631	0.0403	0.00523	0.00478	0.04074	0.00536	0.02286
1215.81	0.00474	0.03726	0.02162	0.02064	0.00508	0.0051	0.04079	0.02171	0.02035
1590.65	0.11487	0.04959	0.02217	0.08947	0.00576	0.00521	0.04082	0.04681	0.00532
759.573	0.00551	0.14106	0.00494	0.02274	0.00608	0.00557	0.04087	0.00458	0.01694
1383.61	0.01336	0.00588	0.04805	0.01514	0.00569	0.0051	0.04097	0.04674	0.03419
509.844	0.02042	0.00541	0.0417	0.02581	0.00629	0.00492	0.04103	0.01625	0.00416
15.4769	0.02353	0.00482	0.02674	0.03321	0.00718	0.00428	0.04119	0.00494	0.34604
770.089	0.02955	0.00523	0.0052	0.02423	0.00473	0.00517	0.0413	0.00491	0.0214
2148.15	0.00512	0.01176	0.00465	0.02877	0.00558	0.00528	0.04143	0.00574	0.00437
1377.47	0.02034	0.00489	0.02408	0.19235	0.00679	0.00496	0.04144	0.00493	0.01723
1330.53	0.0047	0.08293	0.00576	0.14935	0.00678	0.00516	0.04144	0.00613	0.00532
2258.14	0.0047	0.02118	0.00476	0.07305	0.00577	0.00564	0.0416	0.07162	0.00475
779.003	0.01917	0.17	0.005	0.0433	0.00617	0.00515	0.04162	0.00498	0.02757
1252.92	0.07399	0.00565	0.00539	0.17488	0.00619	0.00513	0.04162	0.00506	0.0264
539.493	0.00476	0.03113	0.00587	0.02713	0.00455	0.00601	0.04163	0.00454	0.17551
762.407	0.02409	0.00537	0.00478	0.02722	0.0046	0.00507	0.04166	0.00516	0.12675
551.859	0.00448	0.03923	0.00479	0.16121	0.0048	0.00844	0.04167	0.00441	0.0263
753.206	0.01578	0.00494	0.00439	0.0224	0.00588	0.0042	0.04176	0.00555	0.00452
1907.64	0.04038	0.03481	0.0061	0.0185	0.00469	0.00595	0.04187	0.02576	0.00526
1005.99	0.00448	0.05219	0.00487	0.04159	0.00706	0.00479	0.04201	0.00512	0.05176
790.051	0.00563	0.15246	0.00523	0.05977	0.00568	0.00582	0.04201	0.00498	0.07724
1864.44	0.02159	0.02133	0.04761	0.01583	0.00515	0.00585	0.04202	0.0051	0.17107
312.378	0.00502	0.0179	0.00615	0.32271	0.00698	0.00469	0.04203	0.00556	0.02433
969.484	0.00424	0.0352	0.00478	0.04104	0.00562	0.00629	0.04205	0.00531	0.00534
970.852	0.00523	0.01703	0.00444	0.13656	0.00459	0.00626	0.04214	0.00502	0.07392
322.823	0.00568	0.02598	0.00488	0.15412	0.00553	0.00527	0.04232	0.01707	0.00506
1359.58	0.0049	0.03631	0.0057	0.02092	0.00605	0.00442	0.04238	0.00456	0.0228
1263.57	0.00454	0.02248	0.00545	0.05757	0.00807	0.00503	0.04239	0.00541	0.02168
950.016	0.00477	0.02803	0.00482	0.02116	0.00558	0.00506	0.04268	0.0048	0.0362
508.203	0.03814	0.00554	0.00502	0.0226	0.00543	0.0064	0.0427	0.01791	0.00499
527.14	0.00417	0.02092	0.00463	0.05182	0.00491	0.00558	0.04274	0.00554	0.02552
512.305	0.02156	0.00499	0.00497	0.09076	0.00793	0.00415	0.04282	0.00603	0.00473
341.816	0.00556	0.02823	0.00476	0.04392	0.0048	0.00549	0.04283	0.00501	0.00687
1690.06	0.0052	0.01941	0.00486	0.07549	0.006	0.00448	0.04298	0.00645	0.05864
529.146	0.00465	0.05688	0.00572	0.18359	0.00625	0.00454	0.04302	0.00474	0.02242
1596.1	0.13111	0.01758	0.02557	0.03451	0.00544	0.00528	0.04309	0.01297	0.00471
1573.35	0.02486	0.0055	0.18891	0.01622	0.00631	0.00511	0.04313	0.04072	0.00554
1362.71	0.03633	0.02559	0.00611	0.13737	0.00713	0.00611	0.04313	0.00638	0.00487
546.405	0.00467	0.03432	0.00499	0.01891	0.00399	0.00535	0.04318	0.00499	0.05238
2261.11	0.03407	0.07871	0.00507	0.03667	0.00607	0.00531	0.04327	0.00489	0.0653
288.198	0.16931	0.00526	0.00499	0.03359	0.00539	0.00474	0.04331	0.00476	0.02711
234.225	0.02082	0.00551	0.21451	0.07996	0.00563	0.00445	0.04337	0.00554	0.00489
499.042	0.00534	0.0825	0.01419	0.02291	0.00499	0.00508	0.04339	0.01792	0.01604
1393.74	0.40701	0.007	0.02757	0.06529	0.00613	0.00497	0.04339	0.01772	0.11319
1646.28	0.00469	0.02139	0.0058	0.07582	0.00771	0.0045	0.04342	0.01083	0.13253
1984.82	0.00435	0.01984	0.13494	0.04869	0.00507	0.00501	0.04344	0.00525	0.01757
2151.42	0.01429	0.00414	0.03298	0.02389	0.00521	0.00476	0.0435	0.00531	0.02312
501.505	0.01296	0.00582	0.04281	0.02771	0.00546	0.00396	0.04373	0.01954	0.05115
760.299	0.00496	0.01798	0.005	0.10456	0.00533	0.00422	0.04396	0.00469	0.03561
2232.25	0.00411	0.02376	0.00559	0.08852	0.00534	0.00566	0.04403	0.00489	0.02185
1059.67	0.02688	0.00649	0.19787	0.02146	0.00499	0.00528	0.04414	0.00536	0.04052
1660.13	0.03277	0.08442	0.01964	0.02147	0.0058	0.00471	0.04433	0.00587	0.05775
814.464	0.00553	0.02123	0.00477	0.05805	0.00511	0.00657	0.04434	0.04294	0.00518
2165.58	0.02332	0.04137	0.00491	0.02774	0.00568	0.00471	0.04444	0.00575	0.06626
1906.77	0.03315	0.01754	0.00515	0.05309	0.00576	0.00536	0.04465	0.00487	0.1499
803.924	0.02133	0.00668	0.00544	0.05661	0.00452	0.00434	0.04472	0.02355	0.00555
981.202	0.00455	0.01509	0.00468	0.06982	0.00471	0.0083	0.04476	0.00433	0.01533
1663.35	0.0147	0.00535	0.02975	0.10623	0.0052	0.00556	0.04478	0.00472	0.02199
2188.5	0.00497	0.04479	0.0051	0.02913	0.00766	0.00489	0.0448	0.00987	0.00435
290.193	0.0247	0.01852	0.00454	0.04857	0.0049	0.00521	0.04484	0.00508	0.02386
556.532	0.00429	0.02954	0.00467	0.14083	0.00677	0.00463	0.04488	0.00516	0.02253
1378.29	0.02322	0.00584	0.00534	0.06825	0.00824	0.00452	0.04489	0.00495	0.0161
6.3954	0.00483	0.02832	0.00497	0.17863	0.00648	0.0043	0.04511	0.00478	0.0188
341.659	0.00447	0.02075	0.00507	0.06437	0.00559	0.00519	0.04517	0.0052	0.00556
616.603	0.00485	0.08258	0.00552	0.03135	0.00627	0.0051	0.04536	0.00522	0.02088
392.621	0.01889	0.00515	0.07176	0.02517	0.00671	0.00485	0.04554	0.00494	0.1649
1301.16	0.00472	0.03828	0.0052	0.02707	0.00624	0.00497	0.04562	0.00531	0.07124
765.231	0.03825	0.00711	0.00454	0.03127	0.00518	0.0056	0.04565	0.00501	0.02517
789.759	0.00553	0.01975	0.00591	0.03945	0.00547	0.00729	0.04566	0.00501	0.04168
556.353	0.00483	0.01359	0.0043	0.0763	0.00452	0.00599	0.04581	0.02478	0.00429
237.024	0.03948	0.00559	0.00417	0.01882	0.00524	0.00419	0.04604	0.00628	0.00424
64.4257	0.01536	0.00428	0.00568	0.06789	0.0066	0.0058	0.04619	0.05777	0.00552
240.901	0.01372	0.00435	0.08244	0.01851	0.00526	0.00458	0.0462	0.00564	0.00416
2155.79	0.00422	0.03167	0.00482	0.02066	0.00703	0.00537	0.04644	0.00517	0.04664
300.477	0.00845	0.054	0.00487	0.02757	0.00597	0.00467	0.04652	0.0185	0.00471
324.577	0.005	0.02643	0.00481	0.07645	0.00514	0.00506	0.04657	0.00498	0.10897
538.133	0.12954	0.02227	0.00614	0.09154	0.0055	0.00548	0.04666	0.00512	0.0767
953.375	0.00443	0.03567	0.00511	0.08769	0.00489	0.0046	0.04675	0.0058	0.02901
2192.65	0.00493	0.02685	0.00449	0.02974	0.00668	0.00483	0.04687	0.00501	0.03206
1931.9	0.00459	0.02494	0.00438	0.02936	0.00574	0.00566	0.0469	0.00777	0.05597
1716.44	0.00523	0.04914	0.0064	0.27936	0.00611	0.00483	0.04696	0.03869	0.00601
1656.91	0.00479	0.02187	0.00499	0.0452	0.00657	0.00546	0.04715	0.00479	0.01851
1013.6	0.03776	0.00468	0.0201	0.05364	0.00448	0.00618	0.04717	0.02	0.00421
797.649	0.00454	0.02813	0.00455	0.03911	0.00557	0.00521	0.0473	0.00482	0.1169
40.1594	0.00459	0.01944	0.00502	0.02267	0.00709	0.00582	0.04738	0.00529	0.02357
1918.49	0.01662	0.00469	0.00576	0.14714	0.00661	0.00462	0.0474	0.00549	0.02211
119.623	0.01615	0.00566	0.00528	0.01673	0.00481	0.00467	0.04747	0.00622	0.022
764.151	0.0047	0.02576	0.00492	0.01899	0.00435	0.00502	0.04749	0.00602	0.0354
937.776	0.00522	0.02083	0.00472	0.08346	0.00487	0.00612	0.04762	0.00438	0.03753
761.854	0.03312	0.03571	0.00525	0.06616	0.00601	0.00475	0.04771	0.00493	0.08101
542.05	0.0046	0.02629	0.00527	0.10573	0.00657	0.00422	0.04777	0.00553	0.03075
283.096	0.00431	0.0192	0.00463	0.0311	0.00479	0.00499	0.04787	0.00466	0.01605
1060.09	0.00505	0.0414	0.00466	0.18095	0.00607	0.00464	0.04793	0.00488	0.0205
1212.82	0.03448	0.01813	0.00476	0.01868	0.00552	0.0047	0.04793	0.05792	0.00514
2253.26	0.00451	0.02407	0.00535	0.07088	0.00596	0.00462	0.048	0.012	0.00482
317.053	0.00498	0.06827	0.01095	0.11148	0.00743	0.00473	0.04804	0.0053	0.05099
1933.21	0.00466	0.02261	0.00457	0.0476	0.0061	0.00462	0.04821	0.00452	0.05264
313.241	0.01546	0.00516	0.12518	0.04839	0.0054	0.00499	0.04825	0.09034	0.01635
1578.24	0.00618	0.04052	0.03109	0.02146	0.00517	0.00553	0.04827	0.03115	0.0054
311.604	0.02495	0.02099	0.00519	0.0462	0.0059	0.00492	0.04849	0.0045	0.01747
557.344	0.00477	0.02619	0.00467	0.01958	0.00501	0.00582	0.04867	0.02873	0.00564
40.4658	0.00449	0.02818	0.00471	0.04207	0.00574	0.00498	0.04868	0.22695	0.00576
530.37	0.00466	0.03059	0.00466	0.01892	0.00473	0.00801	0.0488	0.06215	0.01512
1909.85	0.03621	0.00545	0.05866	0.03898	0.00514	0.00567	0.04885	0.00522	0.09422
2243.07	0.00527	0.02356	0.00495	0.07297	0.008	0.00615	0.04889	0.0049	0.02059
1061.68	0.0117	0.03692	0.17187	0.01872	0.00548	0.00603	0.04914	0.00447	0.01785
1689.42	0.00501	0.15267	0.00485	0.08773	0.0069	0.005	0.04918	0.0173	0.00517
1559.53	0.01929	0.03651	0.06925	0.0247	0.0051	0.00418	0.04919	0.00572	0.02299
143.693	0.01973	0.00521	0.22895	0.03497	0.00566	0.00437	0.04925	0.01127	0.0044
1637.52	0.01297	0.00451	0.05625	0.09779	0.00634	0.00477	0.04925	0.00656	0.00449
2255.72	0.00453	0.01264	0.00443	0.08963	0.00578	0.00568	0.04928	0.00578	0.00706
2286.31	0.02188	0.00516	0.10008	0.13628	0.00615	0.00532	0.04934	0.00488	0.13884
364.047	0.0049	0.01398	0.00641	0.03057	0.00586	0.00459	0.04944	0.00564	0.02608
1042.51	0.02947	0.0058	0.04653	0.04592	0.0058	0.00432	0.04958	0.00557	0.02373
2227.97	0.02456	0.0046	0.04509	0.049	0.0068	0.00568	0.04964	0.00476	0.02832
1852.87	0.04067	0.20589	0.08414	0.03828	0.00666	0.00508	0.04966	0.00585	0.0211
1556.86	0.01071	0.01942	0.00512	0.06199	0.00644	0.00444	0.04966	0.1014	0.06886
1233.14	0.00478	0.0981	0.00576	0.0369	0.00578	0.00541	0.04973	0.02764	0.00538
1250.62	0.00449	0.075	0.00471	0.06158	0.00775	0.00419	0.04982	0.00506	0.00486
1362.88	0.13737	0.00713	0.00611	0.04313	0.00638	0.00487	0.04989	0.0055	0.05874
1980.37	0.00497	0.03244	0.00526	0.10027	0.00613	0.00503	0.04992	0.00493	0.04034
56.8266	0.03555	0.00546	0.10191	0.12183	0.00659	0.0045	0.05004	0.00501	0.00608
259.097	0.0047	0.04891	0.00476	0.07451	0.00644	0.00534	0.05015	0.00472	0.00545
1843.43	0.01508	0.0134	0.01329	0.02994	0.00573	0.00458	0.05034	0.02125	0.01153
1233.94	0.00434	0.02935	0.00502	0.03292	0.00781	0.00396	0.05038	0.00454	0.01752
392.95	0.1649	0.00612	0.00491	0.07579	0.00554	0.00546	0.05038	0.00635	0.00418
378.061	0.0049	0.03414	0.23785	0.04094	0.00556	0.00502	0.05043	0.00567	0.02371
2288.76	0.02261	0.01718	0.00551	0.18079	0.00636	0.00682	0.05061	0.00555	0.0239
1255.79	0.00445	0.00775	0.00492	0.09591	0.00454	0.00503	0.05064	0.00587	0.03288
964.775	0.02889	0.00608	0.0052	0.06375	0.00629	0.00446	0.05096	0.00475	0.05657
13.9587	0.00445	0.01814	0.00471	0.0261	0.00558	0.0052	0.05099	0.00508	0.1909
379.12	0.00646	0.02887	0.00502	0.06318	0.00553	0.00571	0.05099	0.00558	0.00523
1240.31	0.00438	0.01884	0.00431	0.05263	0.00624	0.00437	0.05104	0.00483	0.0207
1339.59	0.02561	0.0055	0.04909	0.04468	0.00552	0.00617	0.05119	0.00605	0.00456
2259.84	0.00459	0.02197	0.00479	0.03073	0.00822	0.00537	0.05127	0.00506	0.05552
918.097	0.00717	0.00569	0.00548	0.02288	0.00621	0.0042	0.05128	0.01567	0.09026
1005.05	0.00471	0.0719	0.00581	0.08549	0.00455	0.00564	0.05146	0.00486	0.01965
1672.75	0.00566	0.02214	0.00492	0.03082	0.00516	0.00645	0.05146	0.00609	0.08965
1056.54	0.00492	0.01814	0.00487	0.05092	0.00549	0.00516	0.05157	0.00469	0.03903
308.799	0.00462	0.02555	0.02031	0.08265	0.0059	0.00515	0.05162	0.00478	0.06519
778.541	0.01566	0.00467	0.02113	0.10977	0.00571	0.00547	0.05185	0.04363	0.03673
2025.97	0.00705	0.0241	0.00504	0.30534	0.0092	0.00488	0.0519	0.05167	0.00487
996.331	0.00478	0.03084	0.00526	0.02364	0.0046	0.00905	0.05202	0.0049	0.0157
1365.34	0.03343	0.01952	0.00489	0.06937	0.0065	0.00474	0.0521	0.022	0.01463
305.996	0.00418	0.01684	0.00486	0.02098	0.00592	0.00612	0.05222	0.0052	0.04416
334.052	0.06682	0.00757	0.00442	0.02676	0.00583	0.00495	0.05233	0.01311	0.00439
1286.57	0.00563	0.07617	0.00556	0.12384	0.00654	0.00498	0.05259	0.0049	0.02968
1891.11	0.00525	0.0271	0.00541	0.07622	0.00682	0.00503	0.05271	0.00505	0.02398
801.582	0.02484	0.01878	0.00543	0.03379	0.00552	0.00589	0.053	0.00503	0.05713
2148.04	0.03713	0.01226	0.00459	0.01847	0.00517	0.00622	0.05304	0.0056	0.00512
1675.25	0.02091	0.0048	0.03465	0.02352	0.00501	0.00532	0.05309	0.02113	0.02054
1208.12	0.00452	0.0265	0.01841	0.02884	0.00653	0.00419	0.05312	0.02018	0.04654
518.054	0.01432	0.0244	0.00426	0.05257	0.00467	0.00542	0.05317	0.00481	0.01686
1294.47	0.03331	0.01539	0.00464	0.04199	0.00526	0.00553	0.0533	0.00535	0.01793
1247.02	0.00503	0.02216	0.0045	0.13548	0.00557	0.00603	0.05334	0.0047	0.08947
550.651	0.02105	0.01559	0.00451	0.01845	0.00581	0.00488	0.05336	0.00472	0.01536
1886.88	0.00567	0.03742	0.00628	0.12829	0.0048	0.00518	0.05348	0.00592	0.05699
954.787	0.04998	0.00571	0.061	0.07748	0.00472	0.00517	0.05357	0.00496	0.01432
1340	0.00481	0.02331	0.00522	0.0663	0.00795	0.0047	0.05359	0.00539	0.03048
1655.55	0.02208	0.02661	0.00576	0.03752	0.00575	0.00487	0.05371	0.10782	0.05313
300.432	0.15717	0.01245	0.00545	0.01534	0.00399	0.00845	0.054	0.00487	0.02757
2188.58	0.02913	0.00766	0.00489	0.0448	0.00987	0.00435	0.0541	0.02935	0.00515
803.172	0.04484	0.00555	0.1056	0.01786	0.00709	0.00507	0.05449	0.02914	0.2014
1343.85	0.02309	0.00645	0.00439	0.20836	0.00499	0.00532	0.05451	0.00597	0.03496
1621.94	0.04151	0.44443	0.0048	0.11148	0.00608	0.00462	0.05472	0.06911	0.03834
2164.19	0.00461	0.0197	0.00521	0.06745	0.00479	0.00618	0.0548	0.06636	0.00494
2147.21	0.00605	0.01967	0.00555	0.02334	0.00535	0.00497	0.05482	0.02621	0.02558
753.238	0.0224	0.00588	0.0042	0.04176	0.00555	0.00452	0.05484	0.12073	0.06391
1345	0.07893	0.00523	0.15935	0.02183	0.00788	0.00457	0.05492	0.0061	0.00451
767.346	0.09862	0.01469	0.00692	0.02838	0.00572	0.00506	0.055	0.00528	0.03519
367.428	0.00465	0.0265	0.00478	0.18941	0.00747	0.0049	0.05543	0.00628	0.00492
1292.39	0.03267	0.00648	0.00494	0.024	0.00605	0.00526	0.05552	0.00518	0.01564
1692.82	0.00516	0.01491	0.00486	0.06471	0.00518	0.0046	0.05565	0.00438	0.04838
2274.85	0.01717	0.00463	0.10296	0.02548	0.00551	0.00538	0.05578	0.00516	0.02216
1054.45	0.01659	0.00474	0.1179	0.01044	0.00636	0.00442	0.05582	0.02356	0.01927
495.316	0.01589	0.00879	0.00431	0.02772	0.00488	0.00588	0.05592	0.19675	0.0792
2137.08	0.01388	0.01228	0.0173	0.03419	0.00673	0.00461	0.05613	0.11109	0.03426
763.126	0.0049	0.06949	0.00495	0.0541	0.00609	0.00506	0.05638	0.00511	0.00447
2174.96	0.00511	0.01931	0.00454	0.11098	0.00562	0.00521	0.05648	0.0049	0.01522
803.89	0.21773	0.00758	0.00515	0.02133	0.00668	0.00544	0.05661	0.00452	0.00434
2250.58	0.02745	0.00514	0.01355	0.02869	0.00745	0.00439	0.05669	0.02326	0.03006
277.243	0.00466	0.02791	0.00489	0.02537	0.00637	0.00529	0.05679	0.00554	0.02388
1566.12	0.00512	0.0493	0.00475	0.06978	0.00533	0.00471	0.05719	0.03091	0.01551
1211.77	0.0131	0.00437	0.0048	0.03474	0.00519	0.0055	0.05739	0.01518	0.00435
267.1	0.10191	0.00498	0.0062	0.02719	0.0052	0.00477	0.0574	0.00557	0.04798
508.453	0.03847	0.02192	0.00498	0.02304	0.00469	0.00524	0.05781	0.00481	0.00546
631.986	0.01014	0.0967	0.00516	0.27066	0.00803	0.00513	0.05797	0.03373	0.02245
305.354	0.00466	0.03627	0.00472	0.24042	0.00576	0.00439	0.05802	0.00549	0.006
1209.52	0.01862	0.01788	0.00511	0.01973	0.00579	0.00535	0.0582	0.00442	0.00412
1214.52	0.04403	0.02879	0.04833	0.01332	0.00484	0.00564	0.05841	0.0054	0.0046
499.799	0.00469	0.01706	0.00512	0.02831	0.00647	0.00427	0.05857	0.01228	0.00493
1733.43	0.03402	0.01298	0.02479	0.08116	0.00766	0.00456	0.05899	0.00607	0.00462
2231.06	0.00541	0.02444	0.00483	0.0433	0.00638	0.00555	0.05923	0.00468	0.01241
760.436	0.00422	0.04396	0.00469	0.03561	0.00496	0.00503	0.05933	0.00481	0.10157
309.835	0.00493	0.02097	0.00515	0.02565	0.00438	0.00568	0.05937	0.10921	0.08697
144.037	0.0044	0.03516	0.01404	0.05342	0.00572	0.00518	0.05948	0.00466	0.03391
1304.84	0.00482	0.04315	0.00515	0.03142	0.00529	0.00574	0.05951	0.0536	0.00483
976.949	0.01809	0.00444	0.02563	0.17713	0.00683	0.00625	0.05967	0.0046	0.02533
134.325	0.00523	0.02876	0.05091	0.01919	0.0062	0.00497	0.05986	0.00587	0.01707
286.288	0.00488	0.01092	0.00427	0.02207	0.00631	0.00412	0.06017	0.00452	0.00513
1045.44	0.00491	0.02391	0.00517	0.04	0.00653	0.0043	0.06041	0.00497	0.03319
1621.6	0.00573	0.06314	0.00499	0.01676	0.00649	0.00478	0.0605	0.01063	0.00435
550.036	0.10332	0.00504	0.00538	0.0273	0.00528	0.00583	0.06067	0.00618	0.02107
953.512	0.0046	0.04675	0.0058	0.02901	0.00653	0.00453	0.0608	0.12438	0.01438
647.667	0.00493	0.06064	0.01854	0.01185	0.00661	0.00525	0.06082	0.47224	0.00641
1308.58	0.00475	0.02729	0.00594	0.14993	0.00606	0.0052	0.06085	0.00508	0.02802
[truncated: 16,712 more rows]

## Sheet: Event times
H091125-3
Raw data. Timings in column A, intervals in column B, short intervals (<10ms) highlighted in yellow
Event time (s)	Interval (s)	Instantaneous Frequency
0.01035
0.01513	0.00478	209.205
0.25036	0.23523	4.25116
0.25715	0.00679	147.275
0.28124	0.02409	41.511
0.28614	0.0049	204.082
0.29933	0.01319	75.815
0.30391	0.00458	218.341
0.58237	0.27846	3.59118
0.60702	0.02465	40.568
0.61796	0.01094	91.4077
0.67697	0.05901	16.9463
0.82899	0.15202	6.57808
0.84209	0.0131	76.3359
0.85671	0.01462	68.3995
0.86183	0.00512	195.312
0.88465	0.02282	43.8212
0.88927	0.00462	216.45
0.89757	0.0083	120.482
0.90228	0.00471	212.314
0.91848	0.0162	61.7284
0.94655	0.02807	35.6252
0.95143	0.00488	204.918
1.24084	0.28941	3.45531
1.30127	0.06043	16.5481
1.32229	0.02102	47.5737
1.3277	0.00541	184.843
1.33223	0.00453	220.751
1.35823	0.026	38.4615
1.36338	0.00515	194.175
1.4401	0.07672	13.0344
1.44554	0.00544	183.824
1.46682	0.02128	46.9925
1.47182	0.005	200
1.49674	0.02492	40.1284
1.50206	0.00532	187.97
1.51763	0.01557	64.2261
1.52271	0.00508	196.85
1.5578	0.03509	28.4981
1.57545	0.01765	56.6572
1.58071	0.00526	190.114
1.59827	0.01756	56.9476
1.62179	0.02352	42.517
1.62622	0.00443	225.734
1.64709	0.02087	47.9157
1.65262	0.00553	180.832
1.84371	0.19109	5.23314
1.94931	0.1056	9.4697
1.95519	0.00588	170.068
1.97306	0.01787	55.9597
1.97848	0.00542	184.502
2.00161	0.02313	43.2339
2.00713	0.00552	181.159
2.0128	0.00567	176.367
2.03121	0.01841	54.3183
2.03566	0.00445	224.719
2.05584	0.02018	49.554
2.08686	0.03102	32.2373
2.18735	0.10049	9.95124
2.20049	0.01314	76.1035
2.20502	0.00453	220.751
2.21929	0.01427	70.0771
2.23478	0.01549	64.5578
2.27506	0.04028	24.8262
2.28101	0.00595	168.067
2.3229	0.04189	23.872
2.32778	0.00488	204.918
2.36273	0.03495	28.6123
2.36771	0.00498	200.803
2.39917	0.03146	31.7864
2.40505	0.00588	170.068
2.43087	0.02582	38.7297
2.43638	0.00551	181.488
2.48187	0.04549	21.9829
2.51587	0.034	29.4118
2.52133	0.00546	183.15
2.74529	0.22396	4.46508
2.75027	0.00498	200.803
2.8173	0.06703	14.9187
2.82237	0.00507	197.239
2.84279	0.02042	48.9716
2.84743	0.00464	215.517
2.86464	0.01721	58.1058
2.86941	0.00477	209.644
2.91026	0.04085	24.4798
2.91515	0.00489	204.499
2.93537	0.02022	49.456
2.93992	0.00455	219.78
3.13905	0.19913	5.02185
3.1533	0.01425	70.1754
3.15797	0.00467	214.133
3.17494	0.01697	58.9275
3.17973	0.00479	208.768
3.19604	0.01631	61.3121
3.29056	0.09452	10.5798
3.29858	0.00802	124.688
3.30299	0.00441	226.757
3.31865	0.01566	63.857
3.3233	0.00465	215.054
3.34333	0.02003	49.9251
3.36314	0.01981	50.4796
3.36942	0.00628	159.236
3.46917	0.09975	10.0251
3.47409	0.00492	203.252
3.61317	0.13908	7.19011
3.6183	0.00513	194.932
3.62364	0.00534	187.266
3.63949	0.01585	63.0915
3.6441	0.00461	216.92
3.67279	0.02869	34.8554
3.67738	0.00459	217.865
3.69626	0.01888	52.9661
3.72592	0.02966	33.7154
3.73143	0.00551	181.488
3.7736	0.04217	23.7135
3.77867	0.00507	197.239
3.91287	0.1342	7.45156
3.9184	0.00553	180.832
3.92355	0.00515	194.175
3.96091	0.03736	26.7666
3.96585	0.00494	202.429
3.98728	0.02143	46.6636
4.05872	0.07144	13.9978
4.06362	0.0049	204.082
4.08271	0.01909	52.3834
4.18743	0.10472	9.54927
4.19258	0.00515	194.175
4.22813	0.03555	28.1294
4.23284	0.00471	212.314
4.26525	0.03241	30.8547
4.26983	0.00458	218.341
4.30192	0.03209	31.1624
4.30669	0.00477	209.644
4.3189	0.01221	81.9001
4.45187	0.13297	7.52049
4.45724	0.00537	186.22
4.46349	0.00625	160
4.49708	0.03359	29.7708
4.50267	0.00559	178.891
4.59868	0.09601	10.4156
4.62355	0.02487	40.2091
4.71493	0.09138	10.9433
4.72029	0.00536	186.567
4.74546	0.02517	39.7298
4.7626	0.01714	58.3431
4.76925	0.00665	150.376
4.79074	0.02149	46.5333
4.79552	0.00478	209.205
4.84798	0.05246	19.0621
4.85438	0.0064	156.25
4.85883	0.00445	224.719
5.00991	0.15108	6.61901
5.0246	0.01469	68.0735
5.03041	0.00581	172.117
5.05046	0.02005	49.8753
5.05539	0.00493	202.84
5.19486	0.13947	7.17
5.23984	0.04498	22.2321
5.24586	0.00602	166.113
5.2507	0.00484	206.612
5.28131	0.03061	32.6691
5.28681	0.0055	181.818
5.32667	0.03986	25.0878
5.34024	0.01357	73.692
5.34531	0.00507	197.239
5.36915	0.02384	41.9463
5.37409	0.00494	202.429
5.40801	0.03392	29.4811
5.56034	0.15233	6.5647
5.56712	0.00678	147.493
5.57197	0.00485	206.186
5.60576	0.03379	29.5946
5.61152	0.00576	173.611
5.61728	0.00576	173.611
5.64638	0.0291	34.3643
5.65169	0.00531	188.324
5.69693	0.04524	22.1043
5.70248	0.00555	180.18
5.7253	0.02282	43.8212
5.72963	0.00433	230.947
5.75526	0.02563	39.0168
5.76005	0.00479	208.768
5.80262	0.04257	23.4907
5.91502	0.1124	8.8968
5.99762	0.0826	12.1065
6.01346	0.01584	63.1313
6.01874	0.00528	189.394
6.07415	0.05541	18.0473
6.07956	0.00541	184.843
6.09736	0.0178	56.1798
6.10223	0.00487	205.339
6.11704	0.01481	67.5219
6.12154	0.0045	222.222
6.17353	0.05199	19.2345
6.1789	0.00537	186.22
6.31083	0.13193	7.57978
6.3162	0.00537	186.22
6.33423	0.01803	55.4631
6.35528	0.02105	47.5059
6.35997	0.00469	213.22
6.39057	0.0306	32.6797
6.3954	0.00483	207.039
6.42372	0.02832	35.3107
6.42869	0.00497	201.207
6.60732	0.17863	5.59816
6.6138	0.00648	154.321
6.6181	0.0043	232.558
6.66321	0.04511	22.168
6.66799	0.00478	209.205
6.68679	0.0188	53.1915
6.69159	0.0048	208.333
6.71056	0.01897	52.7148
6.73565	0.02509	39.8565
6.75835	0.0227	44.0529
6.78417	0.02582	38.7297
6.78907	0.0049	204.082
6.8478	0.05873	17.0271
6.85361	0.00581	172.117
6.85808	0.00447	223.714
7.03021	0.17213	5.80956
7.03557	0.00536	186.567
7.05995	0.02438	41.0172
7.06467	0.00472	211.864
7.07819	0.01352	73.9645
7.08299	0.0048	208.333
7.1036	0.02061	48.5201
7.12401	0.02041	48.9956
7.13011	0.0061	163.934
7.34966	0.21955	4.55477
7.35566	0.006	166.667
7.36051	0.00485	206.186
7.38596	0.02545	39.2927
7.39066	0.0047	212.766
7.41204	0.02138	46.7727
7.41683	0.00479	208.768
7.44513	0.0283	35.3357
7.44989	0.00476	210.084
7.46008	0.01019	98.1354
7.46467	0.00459	217.865
7.48657	0.0219	45.6621
7.49149	0.00492	203.252
7.50555	0.01406	71.1238
7.53365	0.0281	35.5872
7.53816	0.00451	221.729
7.56041	0.02225	44.9438
7.5658	0.00539	185.529
7.58943	0.02363	42.3191
7.59488	0.00545	183.486
7.79245	0.19757	5.0615
7.90876	0.11631	8.59771
7.91389	0.00513	194.932
7.92016	0.00627	159.49
7.94915	0.02899	34.4947
7.96614	0.01699	58.8582
7.98539	0.01925	51.9481
7.99044	0.00505	198.02
8.00867	0.01823	54.8546
8.01355	0.00488	204.918
8.04459	0.03104	32.2165
8.06749	0.0229	43.6681
8.07246	0.00497	201.207
8.10282	0.03036	32.9381
8.10778	0.00496	201.613
8.13568	0.0279	35.8423
8.14088	0.0052	192.308
8.21837	0.07749	12.9049
8.22693	0.00856	116.822
8.23647	0.00954	104.822
8.26866	0.03219	31.0655
8.27355	0.00489	204.499
8.33347	0.05992	16.6889
8.43694	0.10347	9.66464
8.44196	0.00502	199.203
8.45277	0.01081	92.5069
8.45846	0.00569	175.747
8.47169	0.01323	75.5858
8.49405	0.02236	44.7227
8.49879	0.00474	210.97
8.64704	0.14825	6.74536
8.66822	0.02118	47.2144
8.67534	0.00712	140.449
8.67929	0.00395	253.165
8.71151	0.03222	31.0366
8.71578	0.00427	234.192
8.73278	0.017	58.8235
8.74941	0.01663	60.1323
8.75359	0.00418	239.234
8.7706	0.01701	58.7889
8.77512	0.00452	221.239
8.80171	0.02659	37.6081
8.81638	0.01467	68.1663
8.82072	0.00434	230.415
9.07635	0.25563	3.9119
9.098	0.02165	46.1894
9.1124	0.0144	69.4444
9.1177	0.0053	188.679
9.13827	0.02057	48.6145
9.14285	0.00458	218.341
9.15857	0.01572	63.6132
9.16328	0.00471	212.314
9.2392	0.07592	13.1718
9.24525	0.00605	165.289
9.25048	0.00523	191.205
9.27808	0.0276	36.2319
9.28373	0.00565	176.991
9.30694	0.02321	43.0849
9.31832	0.01138	87.8735
9.32317	0.00485	206.186
9.33552	0.01235	80.9717
9.3395	0.00398	251.256
9.35612	0.01662	60.1685
9.39267	0.03655	27.3598
9.39848	0.00581	172.117
9.42658	0.0281	35.5872
9.43151	0.00493	202.84
9.48285	0.05134	19.478
9.48851	0.00566	176.678
9.60044	0.11193	8.93416
9.65297	0.05253	19.0367
9.71845	0.06548	15.2718
9.74867	0.03022	33.0907
9.75365	0.00498	200.803
9.85206	0.09841	10.1616
9.85691	0.00485	206.186
9.86779	0.01088	91.9118
9.90029	0.0325	30.7692
9.90523	0.00494	202.429
9.92266	0.01743	57.3723
9.92712	0.00446	224.215
9.96016	0.03304	30.2663
9.96536	0.0052	192.308
9.99498	0.02962	33.761
10.0002	0.0052	192.308
10.0063	0.0061	163.934
10.0828	0.07651	13.0702
10.0883	0.00552	181.159
10.1063	0.01799	55.5864
10.1106	0.0043	232.558
10.1339	0.02328	42.9553
10.1671	0.03326	30.0661
10.1728	0.00566	176.678
10.1942	0.02137	46.7946
10.1993	0.00514	194.553
10.4449	0.24557	4.07216
10.4511	0.00625	160
10.4721	0.021	47.619
10.478	0.00589	169.779
10.5162	0.03819	26.1849
10.5281	0.01186	84.317
10.5323	0.00422	236.967
10.5585	0.0262	38.1679
10.5633	0.0048	208.333
10.5824	0.0191	52.356
10.587	0.00462	216.45
10.6171	0.03007	33.2557
10.6219	0.00479	208.768
10.6391	0.01727	57.9039
10.644	0.00484	206.612
10.6704	0.02645	37.8072
10.6753	0.00489	204.499
10.7177	0.04234	23.6183
10.7385	0.02086	47.9386
10.7433	0.00479	208.768
10.7922	0.04888	20.4583
10.8306	0.03836	26.0688
10.8543	0.02371	42.1763
10.8603	0.00606	165.017
10.8652	0.00484	206.612
10.9337	0.06853	14.5921
10.9463	0.01263	79.1766
10.9513	0.00494	202.429
10.9866	0.03536	28.2805
10.9911	0.00447	223.714
11.0197	0.0286	34.965
11.0244	0.00475	210.526
11.0457	0.02129	46.9704
11.0509	0.00514	194.553
11.0823	0.03147	31.7763
11.3416	0.25922	3.85773
11.3633	0.02172	46.0405
11.3848	0.02153	46.4468
11.3931	0.00824	121.359
11.3972	0.00418	239.234
11.4103	0.01305	76.6284
11.4149	0.00461	216.92
11.4873	0.07238	13.816
11.4923	0.00502	199.203
11.5199	0.02762	36.2056
11.5963	0.07644	13.0822
11.6021	0.00572	174.825
11.6197	0.01766	56.6251
11.6251	0.00535	186.916
11.6423	0.01722	58.072
11.6467	0.00442	226.244
11.6629	0.01616	61.8812
11.7293	0.06645	15.0489
11.746	0.01669	59.9161
11.7513	0.00532	187.97
11.7689	0.01752	57.0776
11.7739	0.00504	198.413
11.7971	0.02322	43.0663
11.879	0.0819	12.21
12.1147	0.2357	4.24268
12.1207	0.00603	165.837
12.1846	0.06389	15.6519
12.2038	0.01919	52.1105
12.2088	0.00497	201.207
12.2145	0.00574	174.216
12.221	0.00641	156.006
12.2364	0.01545	64.7249
12.2418	0.00541	184.843
12.3424	0.10061	9.93937
12.4385	0.0961	10.4058
12.4446	0.00605	165.289
12.4497	0.00508	196.85
12.4748	0.0251	39.8406
12.4798	0.00502	199.203
12.5542	0.07445	13.4318
12.5976	0.04335	23.0681
12.6032	0.00561	178.253
12.6093	0.0061	163.934
12.6153	0.00604	165.563
12.6458	0.03052	32.7654
12.6506	0.0048	208.333
12.6684	0.01771	56.4653
12.6907	0.02234	44.7628
12.6962	0.00553	180.832
12.9237	0.22752	4.39522
12.9498	0.02603	38.4172
12.9566	0.00686	145.773
12.961	0.00436	229.358
12.9788	0.01785	56.0224
13.1482	0.16939	5.90354
13.1918	0.04355	22.9621
13.2572	0.06545	15.2788
13.2833	0.02604	38.4025
13.5366	0.25328	3.9482
13.5412	0.00466	214.592
13.5639	0.02268	44.0917
13.5869	0.02305	43.3839
13.6123	0.02537	39.4166
13.6259	0.01356	73.7463
13.6308	0.00496	201.613
13.734	0.10318	9.6918
13.7395	0.00545	183.486
13.8561	0.11663	8.57412
13.8617	0.0056	178.571
13.8856	0.02394	41.7711
13.8908	0.00513	194.932
13.9042	0.0134	74.6269
13.9088	0.00466	214.592
13.9247	0.01584	63.1313
13.929	0.00433	230.947
13.9542	0.02523	39.6354
13.9587	0.00445	224.719
13.9768	0.01814	55.1268
13.9815	0.00471	212.314
14.0076	0.0261	38.3142
14.0132	0.00558	179.211
14.0184	0.0052	192.308
14.0694	0.05099	19.6117
14.0745	0.00508	196.85
14.2654	0.1909	5.23834
14.292	0.02662	37.5657
14.2973	0.00536	186.567
14.3189	0.02152	46.4684
14.3238	0.0049	204.082
14.4655	0.14177	7.05368
14.4913	0.02579	38.7747
14.4983	0.00694	144.092
14.5029	0.00459	217.865
14.5172	0.01436	69.6379
14.5222	0.00498	200.803
14.5426	0.02036	49.1159
14.5597	0.01715	58.309
14.5641	0.00443	225.734
14.6134	0.04922	20.3169
14.6184	0.00503	198.807
14.6235	0.00515	194.175
14.7714	0.14788	6.76224
14.7765	0.00505	198.02
14.7971	0.0206	48.5437
14.8023	0.00518	193.05
14.822	0.01974	50.6586
14.8265	0.00451	221.729
14.8463	0.01976	50.6073
14.8513	0.00503	198.807
14.8578	0.00648	154.321
14.8872	0.02945	33.9559
14.893	0.00575	173.913
15.0296	0.13665	7.31797
15.048	0.01843	54.2594
15.1587	0.11064	9.03832
15.1734	0.01475	67.7966
15.178	0.0046	217.391
15.1889	0.01085	92.1659
15.1932	0.00434	230.415
15.2724	0.07921	12.6247
15.2789	0.00643	155.521
15.2837	0.00479	208.768
15.3039	0.02027	49.334
15.3095	0.00553	180.832
15.3281	0.0186	53.7634
15.352	0.02394	41.7711
15.3571	0.0051	196.078
15.3803	0.0232	43.1034
15.3985	0.01821	54.9149
15.4084	0.0099	101.01
15.4125	0.00408	245.098
15.4402	0.0277	36.1011
15.4472	0.007	142.857
15.4533	0.00613	163.132
15.4769	0.02353	42.4989
15.4817	0.00482	207.469
15.5084	0.02674	37.3972
15.5416	0.03321	30.1114
15.5488	0.00718	139.276
15.5531	0.00428	233.645
15.5943	0.04119	24.2777
15.5992	0.00494	202.429
15.9452	0.34604	2.88984
15.9638	0.01855	53.9084
15.9692	0.00538	185.874
15.9789	0.00973	102.775
15.9837	0.00476	210.084
16.0008	0.01716	58.2751
16.0059	0.00508	196.85
16.0324	0.02646	37.7929
16.0376	0.00523	191.205
16.063	0.02541	39.3546
16.2112	0.14817	6.749
16.2275	0.01629	61.3874
16.2323	0.00485	206.186
16.2575	0.02517	39.7298
16.2624	0.00492	203.252
16.3078	0.04541	22.0216
16.314	0.00619	161.551
16.3187	0.00472	211.864
16.3467	0.02801	35.7015
16.369	0.02223	44.9843
16.3827	0.01377	72.6216
16.4379	0.05519	18.1192
16.443	0.00509	196.464
16.4559	0.01288	77.6398
16.4601	0.00423	236.407
16.4772	0.01703	58.7199
16.4819	0.00469	213.22
16.6163	0.13449	7.4355
16.622	0.00566	176.678
16.7462	0.12424	8.04894
16.752	0.00575	173.913
16.7639	0.01188	84.1751
16.7686	0.00475	210.526
16.7892	0.02054	48.6855
16.8129	0.02372	42.1585
16.8178	0.0049	204.082
16.8748	0.05699	17.5469
16.8804	0.00562	177.936
16.885	0.00466	214.592
16.902	0.01693	59.0667
16.9067	0.0047	212.766
16.9188	0.01209	82.713
16.9228	0.00404	247.525
16.9353	0.01251	79.9361
16.94	0.00469	213.22
16.958	0.01796	55.6793
16.9627	0.00475	210.526
16.9897	0.02701	37.0233
17.1385	0.1488	6.72043
17.1438	0.00529	189.036
17.304	0.16022	6.24142
17.309	0.00492	203.252
17.3142	0.00524	190.84
17.3271	0.01286	77.7605
17.352	0.02497	40.0481
17.4057	0.05364	18.6428
17.4184	0.01277	78.3085
17.423	0.00458	218.341
17.4467	0.02368	42.2297
17.4513	0.00458	218.341
17.4593	0.008	125
17.4641	0.00481	207.9
17.4911	0.02701	37.0233
17.5214	0.03031	32.9924
17.5268	0.00539	185.529
17.5598	0.03295	30.349
17.5645	0.00477	209.644
17.5697	0.00519	192.678
17.6378	0.06807	14.6908
17.6425	0.00468	213.675
17.667	0.02451	40.7997
17.6724	0.00541	184.843
17.6781	0.00574	174.216
17.7036	0.02546	39.2773
17.7086	0.005	200
17.7788	0.07027	14.2308
17.8647	0.08588	11.6442
17.8822	0.01751	57.1102
17.887	0.00474	210.97
17.8924	0.00543	184.162
17.9109	0.01847	54.1419
17.9154	0.00455	219.78
18.1409	0.22547	4.43518
18.1478	0.0069	144.928
18.1529	0.00508	196.85
18.1704	0.01749	57.1755
18.1761	0.00574	174.216
18.1879	0.01174	85.1789
18.1921	0.00424	235.849
18.2238	0.03175	31.4961
18.2287	0.00483	207.039
18.2901	0.06138	16.292
18.2956	0.0056	178.571
18.3152	0.01957	51.0986
18.3202	0.00493	202.84
18.326	0.00589	169.779
18.356	0.02993	33.4113
18.3609	0.00492	203.252
18.3825	0.02157	46.3607
18.3881	0.00568	176.056
18.4222	0.03405	29.3686
18.427	0.00478	209.205
18.4327	0.00575	173.913
18.5543	0.12158	8.22504
18.6146	0.06032	16.5782
18.6312	0.01659	60.2773
18.6369	0.00565	176.991
18.6422	0.00535	186.916
18.6571	0.01492	67.0241
18.6615	0.00438	228.311
18.6752	0.01366	73.2064
18.68	0.00487	205.339
18.7065	0.02644	37.8215
18.7111	0.00463	215.983
18.7496	0.03853	25.9538
18.7559	0.00631	158.479
18.7624	0.00642	155.763
18.768	0.00562	177.936
18.7854	0.01743	57.3723
18.7899	0.00447	223.714
18.8046	0.01474	67.8426
18.809	0.0044	227.273
18.8288	0.01978	50.5561
18.8339	0.00511	195.695
18.8628	0.02886	34.65
18.8673	0.00448	223.214
19.056	0.18875	5.29801
19.0621	0.00607	164.745
19.0938	0.03168	31.5657
19.1115	0.01769	56.5291
19.1164	0.00496	201.613
19.1632	0.04676	21.3858
19.1683	0.00511	195.695
19.2819	0.11361	8.80204
19.453	0.17106	5.8459
19.4578	0.00489	204.499
19.4918	0.03401	29.4031
19.4981	0.00621	161.031
19.524	0.02591	38.5951
19.5291	0.00508	196.85
19.5352	0.0061	163.934
19.6155	0.08034	12.4471
19.6206	0.00511	195.695
19.6419	0.02132	46.9043
19.6465	0.00454	220.264
19.6839	0.03748	26.6809
19.6889	0.00499	200.401
19.6994	0.01044	95.7854
19.7037	0.00435	229.885
19.7201	0.01634	61.1995
19.7329	0.0128	78.125
19.7373	0.00446	224.215
19.7534	0.0161	62.1118
19.7583	0.00488	204.918
19.7682	0.00989	101.112
19.7727	0.00447	223.714
19.793	0.02035	49.14
19.7977	0.00464	215.517
19.9917	0.1941	5.15198
19.9978	0.00603	165.837
20.0018	0.00402	248.756
20.0084	0.00665	150.376
20.0239	0.01542	64.8508
20.0352	0.01131	88.4173
20.0396	0.00439	227.79
20.0537	0.01413	70.7714
20.0595	0.00583	171.527
20.0785	0.01895	52.7704
20.0833	0.00483	207.039
20.1483	0.065	15.3846
20.2607	0.1124	8.8968
20.2949	0.03416	29.274
20.3182	0.02338	42.7716
20.3228	0.00451	221.729
20.354	0.03119	32.0616
20.3595	0.00558	179.211
20.3938	0.03425	29.1971
20.3988	0.00501	199.601
20.4216	0.02285	43.7637
20.4265	0.00485	206.186
20.4522	0.02573	38.8651
20.556	0.10382	9.63206
20.5634	0.00736	135.87
20.5678	0.00441	226.757
20.5882	0.02042	48.9716
20.5927	0.00449	222.717
20.6119	0.01922	52.0291
20.6173	0.00533	187.617
20.6254	0.00808	123.762
20.6421	0.01678	59.5948
20.6464	0.00431	232.019
20.6892	0.04277	23.3809
20.9429	0.25372	3.94135
20.9483	0.00532	187.97
20.9609	0.01264	79.1139
20.9655	0.00464	215.517
20.9829	0.01737	57.5705
20.9875	0.00459	217.865
21.0238	0.0363	27.5482
21.0283	0.00451	221.729
21.0406	0.01226	81.5661
21.0452	0.00464	215.517
21.0552	0.01	100
21.0848	0.02959	33.7952
21.1075	0.02271	44.0335
21.1119	0.00436	229.358
21.1308	0.01899	52.6593
21.1354	0.00455	219.78
21.1515	0.01607	62.2278
21.1556	0.00414	241.546
21.2987	0.14313	6.98666
21.3979	0.09918	10.0827
21.4118	0.0139	71.9424
21.4175	0.00569	175.747
21.4473	0.02975	33.6134
21.4529	0.00564	177.305
21.4709	0.01798	55.6174
21.4757	0.0048	208.333
21.5364	0.06069	16.4772
21.6281	0.09176	10.898
21.639	0.01086	92.081
21.6433	0.00433	230.947
21.6615	0.01818	55.0055
21.6664	0.00493	202.84
21.6878	0.02132	46.9043
21.6922	0.00447	223.714
21.731	0.03879	25.7798
21.7359	0.00486	205.761
21.753	0.01709	58.5138
21.7577	0.00469	213.22
21.7913	0.03366	29.7089
21.8224	0.03112	32.1337
21.9096	0.08721	11.4666
21.9151	0.00545	183.486
21.938	0.02287	43.7254
21.9429	0.00497	201.207
21.9819	0.03896	25.6674
21.9943	0.01237	80.8407
22.0107	0.01644	60.8273
22.0205	0.00976	102.459
22.025	0.00451	221.729
22.0419	0.01692	59.1017
22.1309	0.08906	11.2284
22.1858	0.05485	18.2315
22.191	0.00521	191.939
22.2098	0.01882	53.135
22.2152	0.00534	187.266
22.2663	0.05117	19.5427
22.2712	0.00488	204.918
22.2855	0.01426	70.1262
22.2898	0.0043	232.558
22.3913	0.10155	9.84737
22.4083	0.01693	59.0667
22.4596	0.05137	19.4666
22.4902	0.03055	32.7332
22.4981	0.00789	126.743
22.5042	0.00611	163.666
22.5136	0.00947	105.597
22.5358	0.0222	45.045
22.5413	0.00549	182.149
22.5466	0.00524	190.84
22.5647	0.01812	55.1876
22.5693	0.00455	219.78
22.6016	0.03231	30.9502
22.6083	0.00671	149.031
22.7625	0.15418	6.48593
22.7771	0.01468	68.1199
22.7831	0.00595	168.067
22.7885	0.00546	183.15
22.8067	0.01819	54.9753
22.812	0.00527	189.753
22.8374	0.02537	39.4166
22.842	0.00462	216.45
22.8579	0.01593	62.7746
22.8622	0.00426	234.742
22.8807	0.01852	53.9957
22.8851	0.00443	225.734
22.8988	0.01372	72.8863
22.9029	0.00409	244.499
22.9179	0.01491	67.0691
22.9229	0.00505	198.02
22.9668	0.0439	22.779
22.9714	0.00456	219.298
23.1409	0.16952	5.89901
23.1462	0.00533	187.617
23.1907	0.04445	22.4972
23.1971	0.00641	156.006
23.249	0.0519	19.2678
23.2554	0.00642	155.763
23.2773	0.02195	45.5581
23.2818	0.00451	221.729
23.3171	0.03522	28.393
23.3413	0.02428	41.1862
23.3724	0.03105	32.2061
23.3774	0.00499	200.401
23.3965	0.0191	52.356
23.4013	0.00477	209.644
23.4223	0.02102	47.5737
23.4269	0.00462	216.45
23.4871	0.06016	16.6223
23.5405	0.05346	18.7056
23.6747	0.13423	7.4499
23.6803	0.00559	178.891
23.6857	0.00537	186.22
23.7122	0.02653	37.6932
23.7489	0.03667	27.2702
23.7535	0.00463	215.983
23.767	0.01346	74.2942
23.7715	0.00448	223.214
23.8463	0.07483	13.3636
23.87	0.02368	42.2297
23.8753	0.00531	188.324
23.8809	0.00557	179.533
24.0592	0.17831	5.60821
24.1101	0.05088	19.6541
24.1159	0.0058	172.414
24.1511	0.03526	28.3607
24.1559	0.00478	209.205
24.1796	0.02366	42.2654
24.2058	0.02622	38.1388
24.2108	0.00502	199.203
24.2471	0.03629	27.5558
24.252	0.00494	202.429
24.3024	0.05038	19.8491
24.3072	0.00484	206.612
24.3249	0.0176	56.8182
24.3471	0.02225	44.9438
24.3518	0.00474	210.97
24.3697	0.01784	56.0538
24.4014	0.03169	31.5557
24.4072	0.00586	170.648
24.4315	0.02423	41.2712
24.4362	0.00473	211.416
24.4567	0.02049	48.8043
24.4613	0.00467	214.133
24.4849	0.02351	42.5351
24.491	0.00614	162.866
24.4973	0.00625	160
24.5113	0.01403	71.2758
24.5433	0.03197	31.2793
24.548	0.00479	208.768
24.5746	0.02661	37.5799
24.7826	0.20798	4.80815
24.8122	0.02954	33.8524
24.8177	0.00548	182.482
24.8438	0.02614	38.2555
24.8573	0.01347	74.239
24.8742	0.01694	59.0319
24.9321	0.05789	17.2741
24.9767	0.04457	22.4366
24.9814	0.00476	210.084
25.0639	0.08247	12.1256
25.1559	0.09199	10.8707
25.1622	0.00634	157.729
25.1676	0.00534	187.266
25.2441	0.07656	13.0617
25.2505	0.00641	156.006
25.2552	0.00463	215.983
25.2871	0.03197	31.2793
25.2953	0.00819	122.1
25.3162	0.02087	47.9157
25.3215	0.0053	188.679
25.3525	0.03098	32.2789
25.371	0.01854	53.9374
25.3755	0.00447	223.714
25.4224	0.04687	21.3356
25.4278	0.00547	182.815
25.4868	0.05894	16.9664
25.5612	0.07439	13.4427
25.5667	0.00555	180.18
25.5802	0.01353	73.9098
25.6124	0.03216	31.0945
25.6387	0.02629	38.0373
25.6435	0.0048	208.333
25.6593	0.01587	63.012
25.6639	0.0045	222.222
25.8489	0.18508	5.40307
25.8678	0.01889	52.9381
25.8798	0.01193	83.8223
25.8847	0.00493	202.84
25.8907	0.00597	167.504
25.9156	0.02495	40.0802
25.9561	0.04046	24.7158
25.9611	0.00504	198.413
25.977	0.01591	62.8536
26.1441	0.16709	5.9848
26.1941	0.04996	20.016
26.1987	0.00462	216.45
26.215	0.01629	61.3874
26.22	0.005	200
26.2721	0.05214	19.1791
26.2775	0.00535	186.916
26.3036	0.0261	38.3142
26.3148	0.01129	88.574
26.3191	0.00421	237.53
26.338	0.01898	52.687
26.3433	0.00525	190.476
26.3603	0.01696	58.9623
26.3646	0.00436	229.358
26.3837	0.01907	52.4384
26.3889	0.00521	191.939
26.4339	0.04502	22.2124
26.4387	0.00475	210.526
26.4732	0.03451	28.9771
26.6711	0.19795	5.05178
26.6838	0.0127	78.7402
26.6894	0.00561	178.253
26.7079	0.01846	54.1712
26.7126	0.00474	210.97
26.7736	0.06094	16.4096
26.7792	0.00561	178.253
26.7971	0.01794	55.7414
26.8025	0.00539	185.529
26.8406	0.03807	26.2674
26.8452	0.00466	214.592
26.8648	0.01951	51.2558
26.8691	0.00434	230.415
26.886	0.01695	58.9971
26.9098	0.02374	42.123
26.9142	0.00444	225.225
26.9307	0.01644	60.8273
26.9353	0.00467	214.133
26.9544	0.01908	52.4109
26.9594	0.00497	201.207
27.0736	0.11418	8.7581
27.0806	0.00703	142.248
27.0849	0.0043	232.558
27.0921	0.00716	139.665
27.1155	0.02348	42.5894
27.1212	0.00571	175.131
27.1663	0.04507	22.1877
27.1709	0.00456	219.298
27.1933	0.02244	44.5633
27.1981	0.0048	208.333
27.214	0.01586	63.0517
27.2186	0.00458	218.341
27.2367	0.01811	55.2181
27.2411	0.00448	223.214
27.2595	0.01831	54.615
27.5034	0.24391	4.09987
27.5181	0.01475	67.7966
27.523	0.0049	204.082
27.5286	0.0056	178.571
27.5478	0.01921	52.0562
27.5672	0.01942	51.4933
27.5953	0.02806	35.6379
27.6134	0.01807	55.3403
27.6177	0.00432	231.481
27.6369	0.01924	51.9751
27.6419	0.00496	201.613
27.6614	0.01948	51.3347
27.6811	0.01969	50.7872
27.6855	0.00443	225.734
27.6991	0.01363	73.3676
27.7361	0.03698	27.0416
27.7413	0.00519	192.678
27.8616	0.12031	8.31186
27.8961	0.03454	28.9519
27.9278	0.03163	31.6156
27.9328	0.00503	198.807
27.9715	0.03867	25.8598
28.0372	0.06569	15.223
28.0604	0.02326	42.9923
28.1705	0.11012	9.081
28.1758	0.00524	190.84
28.2678	0.09206	10.8625
28.2748	0.00692	144.509
28.3131	0.03829	26.1165
28.3183	0.00522	191.571
28.3283	0.01006	99.4036
28.3327	0.00433	230.947
28.3523	0.01961	50.9944
28.3576	0.0053	188.679
28.3936	0.03606	27.7316
28.3984	0.00474	210.97
28.4384	0.04003	24.9813
28.4433	0.00487	205.339
28.46	0.01674	59.7372
28.5588	0.09877	10.1245
28.5796	0.02085	47.9616
28.5968	0.01712	58.4112
28.613	0.01624	61.5764
28.6185	0.00548	182.482
28.634	0.01558	64.1849
28.639	0.00491	203.666
28.6562	0.01721	58.1058
28.709	0.05278	18.9466
28.8019	0.0929	10.7643
28.8127	0.01082	92.4214
28.8473	0.0346	28.9017
28.8524	0.00509	196.464
28.901	0.04859	20.5804
28.9204	0.01945	51.4139
28.947	0.02655	37.6648
28.9731	0.02618	38.1971
28.9781	0.005	200
29.0272	0.04909	20.3707
29.0325	0.0053	188.679
29.0505	0.01801	55.5247
29.072	0.02142	46.6853
29.1074	0.03543	28.2247
29.113	0.00557	179.533
29.2819	0.16894	5.91926
29.3294	0.04746	21.0704
29.3343	0.00494	202.429
29.3605	0.02625	38.0952
29.366	0.00548	182.482
29.3927	0.02672	37.4251
29.3981	0.00534	187.266
29.4111	0.01307	76.5111
29.4278	0.01665	60.0601
29.4597	0.03191	31.3381
29.4984	0.03873	25.8198
29.5035	0.00504	198.413
29.628	0.12448	8.03342
29.6339	0.00593	168.634
29.7225	0.0886	11.2867
29.7283	0.00581	172.117
29.76	0.03168	31.5657
29.7652	0.0052	192.308
29.7948	0.02966	33.7154
29.9612	0.16635	6.01142
29.9884	0.02721	36.7512
29.9937	0.00531	188.324
29.9993	0.00563	177.62
30.0177	0.01834	54.5256
30.0228	0.00511	195.695
30.0587	0.03594	27.8242
30.0634	0.00469	213.22
30.0851	0.02164	46.2107
30.1181	0.03307	30.2389
30.1354	0.01723	58.0383
30.1398	0.00449	222.717
30.1675	0.0277	36.1011
30.2076	0.04006	24.9626
30.2124	0.00479	208.768
30.2332	0.02082	48.0307
30.2375	0.00425	235.294
30.2572	0.01969	50.7872
30.3698	0.11269	8.8739
30.3946	0.02474	40.4204
30.4292	0.0346	28.9017
30.4354	0.00621	161.031
30.508	0.07258	13.7779
30.5132	0.00526	190.114
30.5182	0.00496	201.613
30.5492	0.03102	32.2373
30.5875	0.03824	26.1506
30.5924	0.00495	202.02
30.6268	0.03438	29.0867
30.6316	0.00479	208.768
30.661	0.0294	34.0136
30.6655	0.00455	219.78
30.7551	0.08961	11.1595
30.7609	0.00574	174.216
30.8347	0.07384	13.5428
30.8538	0.01906	52.4659
30.9124	0.05862	17.059
30.917	0.00456	219.298
30.933	0.01599	62.5391
30.9375	0.00454	220.264
30.9758	0.03828	26.1233
30.9804	0.0046	217.391
30.9971	0.01674	59.7372
31.0017	0.00458	218.341
31.0177	0.01599	62.5391
31.0235	0.00583	171.527
31.0528	0.02934	34.0832
31.2361	0.1833	5.45554
31.2427	0.00651	153.61
31.258	0.01537	65.0618
31.2635	0.00543	184.162
31.3548	0.09132	10.9505
31.3598	0.00499	200.401
31.3975	0.03777	26.476
31.4034	0.00583	171.527
31.4078	0.00442	226.244
31.4262	0.01846	54.1712
31.4306	0.00435	229.885
31.4639	0.03326	30.0661
31.4932	0.02937	34.0483
31.5433	0.05008	19.9681
31.6319	0.08858	11.2892
31.6466	0.01474	67.8426
31.6517	0.00505	198.02
31.6721	0.02043	48.9476
31.6915	0.01944	51.4403
31.6968	0.00524	190.84
31.8298	0.13303	7.5171
31.8777	0.04785	20.8986
31.8834	0.00572	174.825
31.9075	0.02408	41.5282
31.9326	0.02516	39.7456
31.938	0.00541	184.843
31.9571	0.01904	52.521
31.9615	0.00445	224.719
32.1258	0.16426	6.08791
32.131	0.00517	193.424
32.148	0.01709	58.5138
32.1528	0.00475	210.526
32.2651	0.11235	8.90076
32.2737	0.00851	117.509
32.279	0.00529	189.036
32.2958	0.01685	59.3472
32.6157	0.31992	3.12578
32.6295	0.01378	72.5689
32.6352	0.00566	176.678
32.6409	0.00579	172.712
32.6557	0.01478	67.659
32.6802	0.02445	40.8998
32.7648	0.08458	11.8231
32.7843	0.01958	51.0725
32.8124	0.02807	35.6252
32.8172	0.00483	207.039
32.8448	0.02755	36.2976
32.8893	0.04454	22.4517
32.8947	0.00535	186.916
32.9258	0.03108	32.175
32.931	0.00521	191.939
32.9718	0.04087	24.4678
32.9771	0.00529	189.036
32.9958	0.01867	53.5619
33.0006	0.00482	207.469
33.0252	0.02459	40.6669
33.0301	0.00489	204.499
33.078	0.04791	20.8725
33.0837	0.00565	176.991
33.1611	0.07749	12.9049
33.1673	0.00619	161.551
33.2006	0.0333	30.03
33.259	0.05838	17.1292
33.5771	0.31805	3.14416
33.5991	0.02203	45.3926
33.6259	0.02683	37.2717
33.6823	0.05632	17.7557
33.6871	0.00488	204.918
33.7136	0.02644	37.8215
33.7191	0.00551	181.488
33.738	0.01892	52.8541
33.7427	0.0047	212.766
33.7601	0.01743	57.3723
33.7651	0.00492	203.252
33.7813	0.01625	61.5385
33.786	0.00467	214.133
33.8698	0.08387	11.9232
33.9069	0.03702	27.0124
33.9222	0.01529	65.4022
33.9275	0.0053	188.679
34.0262	0.09874	10.1276
34.0314	0.00526	190.114
34.0361	0.00465	215.054
34.0511	0.01505	66.4452
34.0787	0.02754	36.3108
34.0845	0.00583	171.527
34.1035	0.01893	52.8262
34.109	0.00555	180.18
34.115	0.006	166.667
34.1318	0.01676	59.6659
34.1506	0.01887	52.9942
34.1557	0.00507	197.239
34.3751	0.21939	4.55809
34.4026	0.02754	36.3108
34.4078	0.00516	193.798
34.5459	0.13806	7.24323
34.5695	0.02364	42.3012
34.5756	0.00608	164.474
34.6091	0.03353	29.824
34.614	0.00494	202.429
34.6189	0.00485	206.186
34.6405	0.02164	46.2107
34.6458	0.00527	189.753
34.6722	0.02638	37.9075
34.6776	0.00538	185.874
34.6889	0.01134	88.1834
34.6933	0.00443	225.734
34.7603	0.067	14.9254
34.7653	0.00492	203.252
34.7866	0.02138	46.7727
34.7915	0.00486	205.761
34.8148	0.02333	42.8633
34.8196	0.00475	210.526
34.8911	0.0715	13.986
34.898	0.00689	145.138
34.9023	0.00433	230.947
34.9369	0.0346	28.9017
34.9416	0.00469	213.22
34.9657	0.02414	41.425
34.9701	0.00443	225.734
35.0324	0.06224	16.0668
35.0379	0.00551	181.488
35.1189	0.08105	12.3381
35.2417	0.12277	8.14531
35.2651	0.02341	42.7168
35.2702	0.00503	198.807
35.301	0.03081	32.457
35.3057	0.00477	209.644
35.3528	0.04703	21.263
35.3881	0.03536	28.2805
35.407	0.0189	52.9101
35.4126	0.00554	180.505
35.4176	0.00499	200.401
35.5723	0.15477	6.4612
35.6073	0.03492	28.6369
35.6119	0.00467	214.133
35.6588	0.04692	21.3129
35.6636	0.0048	208.333
35.6791	0.01547	64.6412
35.6841	0.00495	202.02
35.6971	0.01308	76.4526
35.7014	0.0043	232.558
35.7321	0.03067	32.6052
35.7379	0.00584	171.233
35.7655	0.02754	36.3108
35.7804	0.01492	67.0241
35.7858	0.00535	186.916
35.8109	0.02509	39.8565
35.8154	0.00458	218.341
35.8782	0.06273	15.9413
35.8834	0.00521	191.939
35.9094	0.02608	38.3436
35.9145	0.00505	198.02
35.9796	0.06509	15.3633
36.0165	0.03692	27.0856
36.1362	0.11966	8.35701
36.1426	0.00639	156.495
36.1475	0.00494	202.429
36.1634	0.01588	62.9723
36.168	0.00462	216.45
36.1855	0.01755	56.9801
36.1903	0.00473	211.416
36.2052	0.01491	67.0691
36.2094	0.00416	240.385
36.279	0.06966	14.3554
36.284	0.00495	202.02
36.4265	0.14259	7.01311
36.4656	0.039	25.641
36.4706	0.00508	196.85
36.4873	0.0167	59.8802
36.4921	0.00477	209.644
36.5368	0.04473	22.3564
36.5418	0.00493	202.84
36.6021	0.0603	16.5837
36.6079	0.00586	170.648
36.6829	0.07493	13.3458
36.6879	0.00509	196.464
36.6934	0.00542	184.502
36.7172	0.02387	41.8936
36.722	0.00477	209.644
36.7531	0.0311	32.1543
36.7575	0.0044	227.273
36.7997	0.04222	23.6855
36.8432	0.04344	23.0203
36.8479	0.00473	211.416
36.8691	0.02122	47.1254
36.8738	0.0047	212.766
36.8966	0.02283	43.802
36.9015	0.00482	207.469
36.9196	0.0181	55.2486
36.924	0.00448	223.214
36.955	0.03092	32.3415
36.9599	0.00498	200.803
37.0122	0.0523	19.1205
37.0181	0.00581	172.117
37.0233	0.00525	190.476
37.178	0.15466	6.4658
37.1983	0.02029	49.2854
37.2218	0.02355	42.4628
37.2275	0.00574	174.216
37.2449	0.01734	57.6701
37.2499	0.00507	197.239
37.3901	0.1401	7.13776
37.4017	0.01167	85.6898
37.4221	0.02041	48.9956
37.4556	0.03344	29.9043
37.4801	0.02451	40.7997
37.4853	0.00518	193.05
37.5204	0.03509	28.4981
37.527	0.00661	151.286
37.532	0.00509	196.464
37.537	0.00496	201.613
37.5426	0.00561	178.253
37.5581	0.01543	64.8088
37.5626	0.00456	219.298
37.6876	0.12504	7.99744
37.7349	0.0472	21.1864
37.7515	0.01664	60.0962
37.7574	0.00586	170.648
37.9815	0.22419	4.4605
38.01	0.02846	35.137
38.0153	0.00528	189.394
38.0242	0.00896	111.607
38.0288	0.00458	218.341
38.0637	0.03485	28.6944
38.0695	0.00581	172.117
38.1801	0.11066	9.03669
38.2543	0.07417	13.4825
38.2602	0.00593	168.634
38.2654	0.00513	194.932
38.3383	0.07295	13.708
38.3433	0.00498	200.803
38.3626	0.0193	51.8135
38.3668	0.00417	239.808
38.3723	0.00555	180.18
38.3957	0.02334	42.8449
38.4002	0.00454	220.264
38.4299	0.02965	33.7268
38.435	0.00511	195.695
38.4528	0.01783	56.0852
38.4581	0.0053	188.679
38.6638	0.20574	4.8605
38.6797	0.01591	62.8536
38.7743	0.09455	10.5764
38.7801	0.00586	170.648
38.7862	0.00609	164.204
38.8048	0.01852	53.9957
38.8097	0.00498	200.803
38.8265	0.01677	59.6303
38.8313	0.00479	208.768
38.8477	0.01636	61.1247
38.8541	0.00642	155.763
38.9177	0.06367	15.706
38.9225	0.00474	210.97
38.9449	0.0224	44.6429
38.9497	0.00477	209.644
38.9763	0.02659	37.6081
38.9813	0.00507	197.239
38.9959	0.01461	68.4463
39.0004	0.00451	221.729
39.014	0.01351	74.0192
39.0187	0.00471	212.314
39.0753	0.05666	17.6491
39.0807	0.00541	184.843
39.0856	0.00483	207.039
39.1636	0.07808	12.8074
39.169	0.00534	187.266
39.4146	0.24561	4.0715
39.4206	0.00603	165.837
39.4257	0.00505	198.02
39.4421	0.01638	61.0501
39.4489	0.00686	145.773
39.4677	0.01883	53.1067
39.4733	0.00556	179.856
39.4887	0.01539	64.9773
39.4935	0.00485	206.186
39.5212	0.02767	36.1402
39.526	0.00483	207.039
39.5668	0.04075	24.5399
39.5716	0.00477	209.644
39.5861	0.01449	69.0131
39.5905	0.00446	224.215
39.6259	0.03536	28.2805
39.6312	0.00535	186.916
39.7824	0.15122	6.61288
39.7881	0.00563	177.62
39.7931	0.00506	197.628
39.799	0.0059	169.492
39.8258	0.02679	37.3274
39.8314	0.00557	179.533
39.8526	0.02121	47.1476
39.8696	0.01697	58.9275
39.874	0.00438	228.311
39.8932	0.01922	52.0291
39.9785	0.08538	11.7123
40.0173	0.03871	25.8331
40.1205	0.10322	9.68804
40.1265	0.00606	165.017
40.1354	0.00888	112.613
40.1399	0.00448	223.214
40.1549	0.01495	66.8896
40.1594	0.00459	217.865
40.1789	0.01944	51.4403
40.1839	0.00502	199.203
40.2066	0.02267	44.1112
40.2137	0.00709	141.044
40.2195	0.00582	171.821
40.2669	0.04738	21.106
40.2722	0.00529	189.036
40.2957	0.02357	42.4268
40.3004	0.00471	212.314
40.3187	0.01823	54.8546
40.323	0.00435	229.885
40.3299	0.00684	146.199
40.3354	0.00553	180.832
40.3536	0.01825	54.7945
40.3582	0.00453	220.751
40.4305	0.07232	13.8274
40.4367	0.00622	160.772
40.4434	0.00666	150.15
40.4613	0.01796	55.6793
40.4658	0.00449	222.717
40.494	0.02818	35.4862
40.4987	0.00471	212.314
40.5408	0.04207	23.7699
40.5465	0.00574	174.216
40.5515	0.00498	200.803
40.6002	0.04868	20.5423
40.8271	0.22695	4.40626
40.8329	0.00576	173.611
40.8384	0.00551	181.488
40.8636	0.02526	39.5883
40.869	0.00535	186.916
40.8922	0.02315	43.1965
40.8969	0.0047	212.766
40.9304	0.03352	29.8329
40.954	0.0236	42.3729
40.9593	0.00537	186.22
40.9898	0.03041	32.8839
40.9947	0.00497	201.207
41.0384	0.04371	22.8781
41.0443	0.00583	171.527
41.0489	0.00461	216.92
41.1664	0.1175	8.51064
41.188	0.02163	46.2321
41.2053	0.01728	57.8704
41.21	0.00473	211.416
41.334	0.12397	8.06647
41.3399	0.00588	170.068
41.3464	0.00652	153.374
41.3516	0.00522	191.571
41.3835	0.03189	31.3578
41.3884	0.00493	202.84
41.3933	0.00493	202.84
41.3996	0.00623	160.514
41.4603	0.06071	16.4718
41.4652	0.00489	204.499
41.5159	0.05067	19.7355
41.5215	0.00563	177.62
41.6665	0.14498	6.8975
41.6717	0.00521	191.939
41.6878	0.01614	61.9579
41.6924	0.00459	217.865
41.7108	0.01844	54.2299
41.7156	0.0048	208.333
41.733	0.01739	57.5043
41.7374	0.00433	230.947
41.7539	0.01658	60.3136
41.7585	0.00461	216.92
41.7805	0.02198	45.4959
41.785	0.00444	225.225
41.8577	0.07271	13.7533
41.863	0.00529	189.036
41.8994	0.03647	27.4198
41.9459	0.04649	21.51
42.0386	0.09264	10.7945
42.053	0.01438	69.541
42.064	0.01101	90.8265
42.0683	0.00436	229.358
42.1138	0.04544	22.007
42.1187	0.00491	203.666
42.2749	0.15627	6.39918
42.2872	0.01227	81.4996
42.2919	0.0047	212.766
42.298	0.00608	164.474
42.303	0.00505	198.02
42.3261	0.0231	43.29
42.3313	0.00515	194.175
42.3456	0.0143	69.9301
42.3498	0.00425	235.294
42.3686	0.01876	53.3049
42.3735	0.00489	204.499
42.3862	0.01272	78.6164
42.3903	0.00414	241.546
42.41	0.0197	50.7614
42.4146	0.00459	217.865
42.4352	0.02058	48.5909
42.4404	0.0052	192.308
42.5767	0.13632	7.33568
42.5905	0.01374	72.7802
42.5954	0.00494	202.429
42.6148	0.01938	51.5996
42.62	0.00524	190.84
42.643	0.02296	43.554
42.6494	0.00637	156.986
42.8076	0.15819	6.32151
42.8147	0.00716	139.665
42.8193	0.00461	216.92
42.8372	0.01785	56.0224
42.8421	0.00495	202.02
42.9964	0.15431	6.48046
43.001	0.00455	219.78
43.0062	0.00518	193.05
43.0215	0.01538	65.0195
43.0553	0.0338	29.5858
43.0602	0.00484	206.612
43.0719	0.01167	85.6898
43.0763	0.00449	222.717
43.2206	0.14426	6.93193
43.2349	0.01429	69.979
43.2398	0.0049	204.082
43.2619	0.02212	45.208
43.2663	0.00441	226.757
43.2868	0.02048	48.8281
43.2914	0.00459	217.865
43.3077	0.01628	61.4251
43.3131	0.00541	184.843
43.3258	0.01267	78.9266
43.3303	0.00452	221.239
43.3561	0.02587	38.6548
43.3612	0.00504	198.413
43.3889	0.0277	36.1011
43.394	0.0051	196.078
43.4263	0.03233	30.931
43.431	0.00468	213.675
43.6359	0.20491	4.88019
43.6621	0.02616	38.2263
43.6678	0.00571	175.131
43.6864	0.01865	53.6193
43.6916	0.00516	193.798
43.7128	0.02123	47.1032
43.7177	0.0049	204.082
43.74	0.02223	44.9843
43.7448	0.0048	208.333
43.9737	0.22896	4.36758
44.053	0.07933	12.6056
44.0648	0.01175	85.1064
44.0932	0.02836	35.2609
44.0988	0.00569	175.747
44.1254	0.02658	37.6223
44.1305	0.00513	194.932
44.1499	0.0193	51.8135
44.1561	0.0062	161.29
44.1804	0.02431	41.1353
44.1862	0.00584	171.233
44.2141	0.02785	35.9066
44.2189	0.00482	207.469
44.2303	0.01142	87.5657
44.2519	0.02165	46.1894
44.2578	0.00586	170.648
44.2831	0.02534	39.4633
44.288	0.00487	205.339
44.304	0.01603	62.383
44.3561	0.05208	19.2012
44.3614	0.0053	188.679
44.3667	0.00531	188.324
44.401	0.03426	29.1886
44.407	0.00597	167.504
44.4404	0.03347	29.8775
44.4454	0.00499	200.401
44.6091	0.16369	6.10911
44.7546	0.14547	6.87427
44.7602	0.00559	178.891
44.7988	0.03867	25.8598
44.8036	0.00476	210.084
44.8109	0.00728	137.363
44.8154	0.00457	218.818
44.8324	0.01692	59.1017
44.8371	0.00472	211.864
44.8732	0.03608	27.7162
44.8781	0.00498	200.803
44.9726	0.09442	10.591
44.978	0.00544	183.824
44.9826	0.00456	219.298
45.0039	0.02136	46.8165
45.0091	0.0052	192.308
45.0153	0.0062	161.29
45.0356	0.02032	49.2126
45.04	0.00432	231.481
45.0542	0.01419	70.4722
45.0585	0.00431	232.019
45.0951	0.03667	27.2702
45.0996	0.00451	221.729
45.2972	0.1976	5.06073
45.3023	0.0051	196.078
45.3197	0.01734	57.6701
45.3243	0.00463	215.983
45.3474	0.02312	43.2526
45.3527	0.00529	189.036
45.4238	0.07104	14.0766
45.4303	0.00655	152.672
45.435	0.00472	211.864
45.4453	0.01029	97.1817
45.6484	0.2031	4.92368
45.6549	0.00643	155.521
45.6601	0.00525	190.476
45.6903	0.03022	33.0907
45.6951	0.00481	207.9
45.7287	0.03361	29.753
45.7336	0.00481	207.9
45.7391	0.00558	179.211
45.7581	0.01897	52.7148
45.7625	0.00441	226.757
45.783	0.02047	48.852
45.788	0.00505	198.02
45.7949	0.00685	145.985
45.8228	0.02791	35.8295
45.828	0.00518	193.05
45.849	0.021	47.619
45.8545	0.00554	180.505
45.8891	0.03458	28.9184
45.8949	0.00579	172.712
45.9098	0.01491	67.0691
45.9141	0.00431	232.019
45.9597	0.04554	21.9587
45.9644	0.00472	211.864
45.9753	0.01088	91.9118
45.9799	0.00462	216.45
45.998	0.01816	55.0661
46.0034	0.00537	186.22
46.0196	0.01623	61.6143
46.0637	0.04405	22.7015
46.0692	0.00552	181.159
46.299	0.22981	4.35142
46.3111	0.01208	82.7815
46.3277	0.01663	60.1323
46.3328	0.00508	196.85
46.3465	0.01369	73.046
46.3508	0.0043	232.558
46.372	0.0212	47.1698
46.3766	0.00462	216.45
46.3959	0.01924	51.9751
46.4004	0.00456	219.298
46.5877	0.18732	5.33846
46.6352	0.0475	21.0526
46.6409	0.00562	177.936
46.6824	0.04151	24.0906
46.7197	0.03734	26.7809
46.8341	0.11437	8.74355
46.8433	0.00927	107.875
46.8998	0.05647	17.7085
46.9427	0.04293	23.2937
47.0111	0.06835	14.6306
47.016	0.00492	203.252
47.0483	0.03232	30.9406
47.0541	0.00573	174.52
47.078	0.02399	41.684
47.0828	0.00475	210.526
47.1574	0.07456	13.412
47.1623	0.00494	202.429
47.1675	0.00524	190.84
47.3407	0.17318	5.77434
47.3582	0.01748	57.2082
47.3628	0.00456	219.298
47.3854	0.02262	44.2087
47.3902	0.00484	206.612
47.441	0.05075	19.7044
47.4458	0.00484	206.612
47.5909	0.14511	6.89132
47.605	0.01406	71.1238
47.6306	0.02562	39.032
47.6441	0.01354	73.8552
47.6485	0.00434	230.415
47.6554	0.00695	143.885
47.6744	0.01893	52.8262
47.6786	0.00423	236.407
47.6968	0.01821	54.9149
47.7536	0.0568	17.6056
47.7586	0.00501	199.601
47.7863	0.02772	36.075
47.7912	0.00487	205.339
47.8771	0.08588	11.6442
47.884	0.00694	144.092
47.9085	0.02453	40.7664
47.9133	0.00475	210.526
48.0655	0.15219	6.57073
48.0746	0.00913	109.529
48.103	0.0284	35.2113
48.1324	0.02941	34.002
48.3302	0.19782	5.0551
48.4696	0.13935	7.17618
48.4756	0.00602	166.113
48.4901	0.01444	69.2521
48.5106	0.02054	48.6855
48.516	0.00543	184.162
48.5455	0.02951	33.8868
48.5507	0.00518	193.05
48.5724	0.02166	46.1681
48.5773	0.00493	202.84
48.7547	0.17741	5.63666
48.8679	0.11317	8.83626
48.8776	0.00967	103.413
48.8824	0.00487	205.339
48.9009	0.01851	54.0249
48.9058	0.00489	204.499
48.9213	0.01548	64.5995
48.9256	0.00433	230.947
48.9585	0.03283	30.4599
49.1204	0.16189	6.17703
49.2467	0.12629	7.91828
49.2527	0.00602	166.113
49.257	0.00434	230.415
49.2822	0.02517	39.7298
49.2878	0.00559	178.891
49.3426	0.05486	18.2282
49.4186	0.07596	13.1648
49.6919	0.27334	3.65845
49.7155	0.02354	42.4809
49.8132	0.09772	10.2333
49.8184	0.00522	191.571
49.8239	0.00544	183.824
49.8526	0.02871	34.8311
49.8573	0.00479	208.768
50.2041	0.34675	2.88392
50.2374	0.03332	30.012
50.2422	0.0048	208.333
50.2583	0.01608	62.1891
50.2643	0.00603	165.837
50.2909	0.02655	37.6648
50.2961	0.00522	191.571
50.3058	0.00971	102.987
50.3104	0.0046	217.391
50.3229	0.01254	79.7448
50.347	0.02404	41.5973
50.5339	0.18696	5.34874
50.5821	0.04811	20.7857
50.5938	0.01175	85.1064
50.5994	0.00557	179.533
50.6332	0.03377	29.6121
50.6379	0.00474	210.97
50.6598	0.02191	45.6413
50.6644	0.00464	215.517
50.7347	0.0703	14.2248
50.759	0.02428	41.1862
50.7646	0.00558	179.211
50.9086	0.14404	6.94252
50.9298	0.02116	47.259
50.9345	0.00472	211.864
50.9392	0.00467	214.133
50.9621	0.02291	43.6491
50.9671	0.00502	199.203
50.9825	0.01542	64.8508
50.9871	0.00455	219.78
51.3214	0.33429	2.99141
51.3264	0.005	200
51.3466	0.02019	49.5295
51.3521	0.00557	179.533
51.3742	0.02209	45.2694
51.4132	0.03892	25.6937
51.4185	0.00536	186.567
51.6273	0.20876	4.79019
51.6333	0.00601	166.389
51.6379	0.00457	218.818
51.65	0.01217	82.1693
51.6549	0.00484	206.612
51.7568	0.10192	9.81162
51.8194	0.06265	15.9617
51.8314	0.01197	83.5422
51.8363	0.00487	205.339
51.8646	0.02834	35.2858
51.8692	0.00462	216.45
51.8784	0.00919	108.814
51.8828	0.00435	229.885
51.9079	0.02518	39.7141
51.9143	0.00637	156.986
51.973	0.05868	17.0416
51.9777	0.00472	211.864
51.9977	0.01997	50.0751
52.0023	0.00466	214.592
52.0372	0.03485	28.6944
52.0424	0.0052	192.308
52.0662	0.02375	42.1053
52.1819	0.11571	8.6423
52.1875	0.0056	178.571
52.3369	0.14946	6.69075
52.3655	0.02862	34.9406
52.371	0.00543	184.162
52.3837	0.0127	78.7402
52.3892	0.0055	181.818
52.4113	0.02217	45.106
52.4163	0.00492	203.252
52.4432	0.02689	37.1885
52.4685	0.02537	39.4166
52.4732	0.00464	215.517
52.4925	0.01932	51.7598
52.4973	0.00483	207.039
52.7791	0.28179	3.54874
52.7854	0.00631	158.479
52.8128	0.02736	36.5497
52.8692	0.05645	17.7148
52.8992	0.02999	33.3444
52.9158	0.01657	60.35
52.9708	0.05506	18.162
53.0559	0.08506	11.7564
53.0719	0.01597	62.6174
53.078	0.00608	164.474
53.084	0.00607	164.745
53.1123	0.02831	35.3232
53.1173	0.00499	200.401
53.1403	0.02295	43.573
53.1452	0.00495	202.02
53.1604	0.01521	65.7462
53.1647	0.00424	235.849
53.1809	0.01627	61.4628
53.1858	0.00486	205.761
53.2008	0.01501	66.6223
53.2053	0.00445	224.719
53.2279	0.02268	44.0917
53.2327	0.00477	209.644
53.4121	0.17938	5.57476
53.4181	0.00598	167.224
53.5051	0.08701	11.4929
53.5118	0.0067	149.254
53.6291	0.11736	8.52079
53.6457	0.01653	60.4961
53.6512	0.00548	182.482
53.7204	0.0693	14.43
53.7258	0.00539	185.529
53.7304	0.00456	219.298
53.7362	0.00584	171.233
53.7513	0.0151	66.2252
53.7556	0.00427	234.192
53.7687	0.01314	76.1035
53.7729	0.00412	242.718
53.7893	0.01642	60.9013
53.7939	0.00465	215.054
54.0316	0.23771	4.20681
54.0672	0.03551	28.1611
54.0724	0.00527	189.753
54.0928	0.0204	49.0196
54.1114	0.01854	53.9374
54.1163	0.00491	203.666
54.2802	0.16389	6.10165
54.2944	0.01425	70.1754
54.3702	0.07573	13.2048
54.3829	0.01277	78.3085
54.3878	0.00492	203.252
54.395	0.00716	139.665
54.3998	0.0048	208.333
54.4468	0.04702	21.2675
54.4531	0.00626	159.744
54.4587	0.00561	178.253
54.4739	0.01525	65.5738
54.4786	0.00466	214.592
54.4977	0.01908	52.4109
54.5028	0.0051	196.078
54.7799	0.27714	3.60828
54.7946	0.01465	68.2594
54.7992	0.0046	217.391
54.834	0.03483	28.7109
54.8387	0.00468	213.675
54.9052	0.06649	15.0399
54.9307	0.0255	39.2157
54.9364	0.00569	175.747
54.9403	0.00393	254.453
54.9766	0.03631	27.5406
54.9814	0.00476	210.084
54.9963	0.01494	66.9344
55.0008	0.00446	224.215
55.0212	0.02041	48.9956
55.0267	0.00551	181.488
55.0551	0.02838	35.2361
55.0603	0.00526	190.114
55.1959	0.13562	7.37354
55.2125	0.01656	60.3865
55.2177	0.00516	193.798
55.2225	0.00484	206.612
55.2363	0.01376	72.6744
55.2407	0.00439	227.79
55.2592	0.01856	53.8793
55.2644	0.00516	193.798
55.3188	0.0544	18.3824
55.3557	0.0369	27.1003
55.3608	0.0051	196.078
55.3802	0.01939	51.573
55.385	0.00487	205.339
55.4021	0.01703	58.7199
55.4085	0.00643	155.521
55.4309	0.02237	44.7027
55.5986	0.16773	5.96196
55.6056	0.00702	142.45
55.6099	0.00429	233.1
55.7303	0.12038	8.30703
55.7363	0.00602	166.113
55.7595	0.02325	43.0108
55.7762	0.01666	60.024
55.7808	0.00461	216.92
55.7902	0.00942	106.157
55.8022	0.01196	83.612
55.8064	0.00425	235.294
55.8211	0.01461	68.4463
55.8255	0.00443	225.734
55.8566	0.03108	32.175
55.8619	0.00536	186.567
55.9691	0.10716	9.33184
56.0176	0.0485	20.6186
56.0241	0.00653	153.139
56.0294	0.00528	189.394
56.1027	0.07331	13.6407
56.1204	0.01764	56.6893
56.1419	0.02159	46.3177
56.1469	0.005	200
56.2015	0.05454	18.3352
56.2225	0.02106	47.4834
56.2455	0.02296	43.554
56.2801	0.03461	28.8934
56.291	0.0109	91.7431
56.2954	0.00439	227.79
56.3401	0.04468	22.3814
56.3456	0.00551	181.488
56.3502	0.00461	216.92
56.3563	0.00609	164.204
56.3723	0.01601	62.461
56.3768	0.00446	224.215
56.3983	0.02154	46.4253
56.4128	0.01448	69.0608
56.5444	0.13162	7.59763
56.5588	0.01439	69.4927
56.5634	0.00459	217.865
56.5789	0.01555	64.3087
56.5838	0.00485	206.186
56.7602	0.17646	5.66701
56.785	0.02477	40.3714
56.791	0.00602	166.113
56.8266	0.03555	28.1294
56.832	0.00546	183.15
56.934	0.10191	9.81258
57.0558	0.12183	8.20816
57.0624	0.00659	151.745
57.0669	0.0045	222.222
57.1169	0.05004	19.984
57.1219	0.00501	199.601
57.128	0.00608	164.474
57.1358	0.00779	128.37
57.141	0.00526	190.114
57.1952	0.05415	18.4672
57.2006	0.00539	185.529
57.2368	0.03619	27.6319
57.4265	0.18977	5.26954
57.4446	0.01801	55.5247
57.5312	0.08663	11.5433
57.5371	0.00596	167.785
57.6981	0.16098	6.21195
57.7134	0.01526	65.5308
57.7505	0.03709	26.9614
57.7557	0.00519	192.678
57.9206	0.16496	6.06208
57.9252	0.00461	216.92
57.9414	0.01614	61.9579
57.946	0.00458	218.341
57.9609	0.01497	66.8003
57.9664	0.00548	182.482
57.9718	0.0054	185.185
57.9947	0.02288	43.7063
57.9998	0.00512	195.313
58.0504	0.05056	19.7785
58.0868	0.03648	27.4123
58.0933	0.00642	155.763
58.0979	0.00462	216.45
58.1249	0.027	37.037
58.1445	0.01961	50.9944
58.1493	0.00475	210.526
58.1555	0.00626	159.744
58.223	0.0675	14.8148
58.2464	0.0234	42.735
58.2516	0.00516	193.798
58.2809	0.02935	34.0716
58.287	0.00609	164.204
58.2931	0.00613	163.132
58.3128	0.01963	50.9424
58.3173	0.0045	222.222
58.3418	0.02455	40.7332
58.3471	0.00532	187.97
58.4668	0.11969	8.35492
58.5202	0.05339	18.7301
58.5432	0.02301	43.4594
58.5488	0.00558	179.211
58.6296	0.08077	12.3808
58.636	0.0064	156.25
58.6409	0.00487	205.339
58.6788	0.03795	26.3505
58.684	0.00517	193.424
58.7058	0.02187	45.7247
58.7108	0.00496	201.613
58.7362	0.02543	39.3236
58.7773	0.04106	24.3546
58.9033	0.12601	7.93588
58.9139	0.01056	94.697
58.9204	0.00651	153.61
58.9438	0.02342	42.6985
58.9485	0.0047	212.766
58.9674	0.01892	52.8541
58.9723	0.00487	205.339
59.0463	0.07397	13.519
59.2407	0.1945	5.14139
59.2545	0.01373	72.8332
59.2608	0.0063	158.73
59.2788	0.01807	55.3403
59.2831	0.00422	236.967
[truncated: 51,247 more rows]
