# Supplementary material for: Discharge patterning in rat olfactory bulb mitral cells in vivo
Source: Physiol Rep. 2014 Oct 3;2(10):e12021. doi: 10.14814/phy2.12021 (PMC4254087; doi:10.14814/phy2.12021)
Supplement: Figure S7 [file phy2-2-e12021-s7.xlsx]

## Sheet: Hazards
CELL	h091125-3
analysis of a single mitral cell								Figure 9A and D							Figure 9C						Figure 9B
			events selected by prior history					inter-event distributions and hazard functions							inter-doublet intervals (s)						renewal probabilities
			(after 2 long intervals (>10ms) (orange)					after first doublet of a train (blue) and after the second (green)							distribution and hazard function						(with 95% confidence intervals)
raw event data								and after two long intervals (>10ms) (orange)
short intervals (<10ms) highlighted			short intervals highlighted
Time (s)	interval		after 2 long	after first	after 2nd		Time (ms)	after 2 long	hazard	after first	hazard	after 2nd	hazard		Time (s)	interval	Time (ms)	inter-doublet	hazard				CI	mean	CI
0.01035			1.6522	0.12344	0.00428		0	0	0	0	0	0	0		0.01513		0	0	0		# trains	18664
0.01513	0.00478		0.01534	0.01511	0.05582		1	0	0	0	0	0	0		0.25715	0.24202	1	0	0	2	# second	2454	0.1267	0.131483	0.1365
0.25036	0.23523		0.65866	0.02468	0.02819		2	0	0	0	0	0	0		0.28614	0.02899	2	0	0	3	# third	320	0.1175	0.130399	0.1445
0.25715	0.00679		0.02068	0.01961	0.02864		3	0	0	0	0	0	0		0.30391	0.01777	3	0	0	4	# fourth	44	0.1027	0.1375	0.1813
0.28124	0.02409		1.22924	0.02217	0.01577		4	5	0.000377302	24	0.00127741	3	0.00121902		0.86183	0.55792	4	27	0.00124665		# fifth	11
0.28614	0.0049		0.71016	0.02764	0.02519		5	2160	0.163056	1054	0.0561714	145	0.058991		0.88927	0.02744	5	1235	0.057094		more	4
0.29933	0.01319		3.29122	0.10489	0.00453		6	2269	0.204654	937	0.052908	120	0.0518807		0.89757	0.0083	6	1072	0.0525593
0.30391	0.00458		2.55088	0.02292	0.0044		7	502	0.056929	274	0.0163358	44	0.0200638		0.90228	0.00471	7	321	0.0166115
0.58237	0.27846		1.67325	0.07252	0.0047		8	130	0.0156325	62	0.0037578	10	0.00465333		0.95143	0.04915	8	77	0.00405199
0.60702	0.02465		1.93097	0.03683	0.28478		9	54	0.00659663	57	0.00346779	7	0.00327256		1.3277	0.37627	9	67	0.0035401
0.61796	0.01094		1.89036	0.01668	0.02047		10	65	0.00799311	54	0.0032967	11	0.00515947		1.33223	0.00453	10	71	0.00376478
0.67697	0.05901		3.70236	0.01796	0.01792		11	96	0.0119003	83	0.00508392	10	0.00471476		1.36338	0.03115	11	0	0
0.82899	0.15202		0.25294	0.01792	0.0186		12	134	0.0168109	132	0.00812658	23	0.0108953		1.44554	0.08216	12	0	0
0.84209	0.0131		2.15541	0.01769	0.0665		13	212	0.0270512	207	0.0128484	27	0.012931		1.47182	0.02628	13	0	0
0.85671	0.01462		2.37403	0.01619	0.02207		14	248	0.0325246	275	0.0172912	45	0.0218341		1.50206	0.03024	14	0	0
0.86183	0.00512		0.03397	0.0182	0.00429		15	241	0.0326691	372	0.0238019	46	0.0228175		1.52271	0.02065	15	38	0.00202257
0.88465	0.02282		0.90417	0.0219	0.0171		16	274	0.0383969	439	0.0287737	60	0.0304569		1.58071	0.058	16	90	0.0048
0.88927	0.00462		0.29694	0.01116	0.00437		17	316	0.0460507	473	0.0319206	72	0.0376963		1.62622	0.04551	17	155	0.00830654
0.89757	0.0083		6.96106	0.02997	0.03431		18	316	0.0482738	559	0.0389683	88	0.0478781		1.65262	0.0264	18	204	0.011024
0.90228	0.00471		16.843	0.0293	0.06441		19	293	0.0470305	580	0.0420717	81	0.0462857		1.95519	0.30257	19	268	0.014644
0.91848	0.0162		2.08832	0.03286	0.06082		20	253	0.0426141	639	0.0483871	91	0.0545237		1.97848	0.02329	20	368	0.020407
0.94655	0.02807		0.84802	0.00585	0.00492		21	256	0.0450387	586	0.0466301	88	0.0557668		2.00713	0.02865	21	425	0.0240589
0.95143	0.00488		2.49688	0.01706	0.02495		22	279	0.0514001	588	0.0490777	76	0.0510067		2.0128	0.00567	22	477	0.0276682
1.24084	0.28941		0.05129	0.01445	0.02089		23	221	0.042921	570	0.0500307	78	0.0551627		2.03566	0.02286	23	509	0.0303645
1.30127	0.06043		1.59071	0.03636	0.02002		24	202	0.0409903	562	0.0519265	70	0.0523952		2.20502	0.16936	24	538	0.0330995
1.32229	0.02102		0.30382	0.03478	0.00399		25	180	0.0380872	509	0.0496053	61	0.0481833		2.28101	0.07599	25	560	0.0356325
1.3277	0.00541		1.21603	0.01752	0.38306		26	167	0.0367356	488	0.050041	73	0.0605809		2.32778	0.04677	26	526	0.0347057
1.33223	0.00453		0.01599	0.02431	0.00455		27	161	0.0367664	450	0.0485751	60	0.0530035		2.36771	0.03993	27	540	0.0369105
1.35823	0.026		0.54704	0.01495	0.00599		28	129	0.0305832	405	0.0459496	54	0.0503731		2.40505	0.03734	28	506	0.035912
1.36338	0.00515		0.4109	0.01475	0.00505		29	130	0.0317926	362	0.0430491	46	0.0451866		2.43638	0.03133	29	495	0.0364399
1.4401	0.07672		0.40041	0.01763	0.02149		30	126	0.0318262	346	0.0429974	38	0.0390947		2.52133	0.08495	30	415	0.031706
1.44554	0.00544		3.15397	0.0179	0.00604		31	121	0.031568	328	0.0425919	36	0.0385439		2.75027	0.22894	31	431	0.0340066
1.46682	0.02128		0.013	0.28186	0.02835		32	94	0.0253233	305	0.0413672	33	0.0367483		2.82237	0.0721	32	402	0.0328351
1.47182	0.005		1.56736	0.03429	0.02976		33	78	0.0215589	276	0.0390492	32	0.0369942		2.84743	0.02506	33	338	0.0285449
1.49674	0.02492		1.39	0.02335	0.02144		34	72	0.020339	262	0.0385748	32	0.0384154		2.86941	0.02198	34	344	0.0299052
1.50206	0.00532		0.93965	0.01193	0.00511		35	75	0.0216263	231	0.0353752	31	0.0387016		2.91515	0.04574	35	294	0.0263464
1.51763	0.01557		0.76965	0.02222	0.03264		36	55	0.0162098	191	0.0303223	26	0.0337662		2.93992	0.02477	36	272	0.0250345
1.52271	0.00508		0.34478	0.02751	0.03455		37	53	0.0158778	195	0.0319253	22	0.0295699		3.15797	0.21805	37	276	0.0260549
1.5578	0.03509		0.59712	0.19226	0.00511		38	55	0.0167428	180	0.0304414	16	0.0221607		3.17973	0.02176	38	250	0.0242319
1.57545	0.01765		0.04563	0.01408	0.01824		39	49	0.0151703	166	0.0289552	17	0.0240793		3.29858	0.11885	39	231	0.0229463
1.58071	0.00526		1.59012	0.02192	0.00418		40	43	0.0135178	150	0.0269445	16	0.0232221		3.30299	0.00441	40	218	0.0221635
1.59827	0.01756		0.01414	0.02323	0.00495		41	45	0.0143403	149	0.027506	20	0.0297177		3.3233	0.02031	41	182	0.0189229
1.62179	0.02352		2.78159	0.01125	0.01193		42	37	0.0119625	101	0.0191724	14	0.0214395		3.36942	0.04612	42	205	0.0217253
1.62622	0.00443		1.53133	0.01854	0.0163		43	33	0.0107984	121	0.0234178	15	0.0234742		3.47409	0.10467	43	181	0.0196078
1.64709	0.02087		0.31779	0.01469	0.02674		44	37	0.0122395	116	0.0229885	15	0.0240385		3.6183	0.14421	44	160	0.0176796
1.65262	0.00553		0.74326	0.01838	0.03263		45	46	0.0154052	99	0.0200811	13	0.0213465		3.62364	0.00534	45	165	0.0185602
1.84371	0.19109		0.8318	0.01353	0.03832		46	25	0.0085034	105	0.0217346	8	0.0134228		3.6441	0.02046	46	144	0.0165043
1.94931	0.1056		1.02763	0.03824	0.0048		47	36	0.0123499	104	0.0220059	11	0.0187075		3.67738	0.03328	47	135	0.0157324
1.95519	0.00588		1.48358	0.02876	0.00428		48	28	0.0097256	92	0.0199048	13	0.0225303		3.73143	0.05405	48	138	0.0163391
1.97306	0.01787		0.00644	0.03471	0.00503		49	40	0.0140302	96	0.0211921	11	0.0195035		3.77867	0.04724	49	137	0.0164901
1.97848	0.00542		0.01025	0.02053	0.0223		50	28	0.00996087	89	0.0200722	16	0.0289331		3.9184	0.13973	50	151	0.01848
2.00161	0.02313		0.22111	0.01772	0.00516		51	37	0.013295	85	0.0195627	11	0.0204842		3.92355	0.00515	51	109	0.013591
2.00713	0.00552		0.01315	0.01634	0.03406		52	31	0.0112891	85	0.0199531	11	0.0209125		3.96585	0.0423	52	122	0.0154216
2.0128	0.00567		0.5443	0.00442	0.0049		53	32	0.0117864	82	0.0196407	7	0.0135922		4.06362	0.09777	53	120	0.0154063
2.03121	0.01841		0.67815	0.0442	0.00645		54	24	0.00894521	67	0.0163694	12	0.023622		4.19258	0.12896	54	120	0.0156474
2.03566	0.00445		1.27341	0.00933	0.02743		55	28	0.0105303	78	0.0193741	8	0.016129		4.23284	0.04026	55	121	0.0160286
2.05584	0.02018		0.66171	0.04013	0.00463		56	18	0.00684151	66	0.0167173	7	0.0143443		4.26983	0.03699	56	131	0.017636
2.08686	0.03102		3.77183	0.01588	0.00454		57	32	0.0122465	83	0.0213807	6	0.012474		4.30669	0.03686	57	126	0.0172674
2.18735	0.10049		0.05142	0.0172	0.03474		58	31	0.0120108	57	0.0150039	5	0.0105263		4.45724	0.15055	58	90	0.0125506
2.20049	0.01314		1.43095	0.06485	0.02022		59	21	0.00823529	71	0.0189738	5	0.0106383		4.46349	0.00625	59	97	0.0136986
2.20502	0.00453		0.87987	0.11767	0.03161		60	34	0.013444	47	0.0128031	7	0.0150538		4.50267	0.03918	60	85	0.0121707
2.21929	0.01427		0.02047	0.03246	0.00518		61	17	0.00681363	64	0.01766	8	0.0174672		4.72029	0.21762	61	84	0.0121757
2.23478	0.01549		0.55055	0.02662	0.01582		62	17	0.00686037	72	0.0202247	9	0.02		4.76925	0.04896	62	101	0.0148202
2.27506	0.04028		1.22194	0.01319	0.02248		63	30	0.0121902	62	0.0177752	6	0.0136054		4.79552	0.02627	63	99	0.0147453
2.28101	0.00595		0.9958	0.09764	0.01535		64	30	0.0123406	74	0.0215995	7	0.016092		4.85438	0.05886	64	80	0.0120937
2.3229	0.04189		0.07398	0.09177	0.14222		65	25	0.0104123	48	0.0143198	5	0.0116822		4.85883	0.00445	65	66	0.0100995
2.32778	0.00488		0.03723	0.00625	0.00547		66	21	0.00883838	49	0.0148305	4	0.00945626		5.03041	0.17158	66	78	0.0120575
2.36273	0.03495		0.09148	0.03654	0.03039		67	25	0.0106157	50	0.015361	12	0.0286396		5.05539	0.02498	67	74	0.0115788
2.36771	0.00498		0.01532	0.00474	0.02867		68	16	0.00686695	58	0.0180967	5	0.012285		5.24586	0.19047	68	96	0.0151971
2.39917	0.03146		0.49052	0.02653	0.05841		69	26	0.011236	55	0.017477	10	0.0248756		5.2507	0.00484	69	87	0.0139849
2.40505	0.00588		0.01268	0.15018	0.10229		70	19	0.0083042	50	0.0161708	9	0.0229592		5.28681	0.03611	70	65	0.0105967
2.43087	0.02582		0.01826	0.02342	0.01831		71	11	0.00484795	61	0.0200526	6	0.0156658		5.34531	0.0585	71	52	0.00856813
2.43638	0.00551		4.61551	0.16075	0.02777		72	11	0.00487157	47	0.0157665	6	0.0159151		5.37409	0.02878	72	69	0.0114675
2.48187	0.04549		2.44978	0.02294	0.03463		73	30	0.0133511	64	0.0218132	5	0.0134771		5.56712	0.19303	73	72	0.0121049
2.51587	0.034		2.52513	0.02582	0.01893		74	16	0.00721696	51	0.01777	5	0.0136612		5.57197	0.00485	74	55	0.00936011
2.52133	0.00546		0.46372	0.0118	0.02564		75	18	0.0081781	37	0.0131252	5	0.0138504		5.61152	0.03955	75	74	0.0127126
2.74529	0.22396		0.00754	0.02055	0.01446		76	16	0.00732936	49	0.0176132	6	0.0168539		5.61728	0.00576	76	88	0.0153123
2.75027	0.00498		1.75499	0.1721	0.02831		77	17	0.00784495	61	0.0223198	4	0.0114286		5.65169	0.03441	77	66	0.0116628
2.8173	0.06703		1.08528	0.11017	0.02742		78	21	0.00976744	55	0.0205838	4	0.0115607		5.70248	0.05079	78	59	0.0105489
2.82237	0.00507		1.77171	0.00474	0.00481		79	13	0.00610615	41	0.0156668	8	0.0233918		5.72963	0.02715	79	69	0.0124684
2.84279	0.02042		3.03366	0.35177	0.01478		80	24	0.0113422	37	0.0143634	3	0.00898204		5.76005	0.03042	80	56	0.010247
2.84743	0.00464		3.22474	0.00432	0.01508		81	12	0.00573614	34	0.0133911	4	0.0120846		6.01874	0.25869	81	64	0.0118321
2.86464	0.01721		0.92074	0.02594	0.22558		82	10	0.00480769	37	0.0147705	5	0.0152905		6.07956	0.06082	82	63	0.0117867
2.86941	0.00477		0.83844	0.06821	0.01589		83	12	0.0057971	41	0.0166126	8	0.0248447		6.10223	0.02267	83	58	0.0109807
2.91026	0.04085		1.00564	0.01281	0.02274		84	11	0.005345	42	0.0173053	7	0.022293		6.12154	0.01931	84	60	0.0114855
2.91515	0.00489		2.15114	0.0219	0.02634		85	15	0.0073278	42	0.0176101	5	0.0162866		6.1789	0.05736	85	57	0.011038
2.93537	0.02022		3.28018	0.111	0.02091		86	12	0.00590551	41	0.0174989	4	0.013245		6.3162	0.1373	86	54	0.0105737
2.93992	0.00455		0.73767	0.01402	0.01905		87	20	0.00990099	40	0.0173762	4	0.0134228		6.35997	0.04377	87	46	0.0091035
3.13905	0.19913		4.85072	0.02316	0.0347		88	10	0.005	39	0.0172414	5	0.0170068		6.3954	0.03543	88	62	0.0123827
3.1533	0.01425		0.01837	0.02742	0.03011		89	17	0.00854271	27	0.0121457	5	0.017301		6.42869	0.03329	89	53	0.0107179
3.15797	0.00467		2.73311	0.02226	0.03951		90	12	0.00608211	28	0.0127505	4	0.0140845		6.6138	0.18511	90	56	0.0114473
3.17494	0.01697		0.51296	0.02264	0.00489		91	22	0.0112188	34	0.0156827	5	0.0178571		6.6181	0.0043	91	67	0.0138544
3.17973	0.00479		0.0803	0.02886	0.01782		92	13	0.00670449	29	0.0135895	3	0.0109091		6.66799	0.04989	92	50	0.0104844
3.19604	0.01631		1.02671	0.05084	0.00449		93	17	0.00882658	31	0.0147268	1	0.00367647		6.69159	0.0236	93	54	0.0114431
3.29056	0.09452		0.04308	0.24791	0.0374		94	15	0.00785752	17	0.00819672	4	0.0147601		6.78907	0.09748	94	39	0.00836013
3.29858	0.00802		1.99958	0.02214	0.20661		95	25	0.0131996	33	0.0160428	3	0.011236		6.85361	0.06454	95	41	0.00886295
3.30299	0.00441		0.20968	0.01577	0.07832		96	17	0.00909577	22	0.0108696	4	0.0151515		6.85808	0.00447	96	44	0.00959651
3.31865	0.01566		1.3449	0.01403	0.00509		97	15	0.00809935	28	0.013986	5	0.0192308		7.03557	0.17749	97	42	0.00924906
3.3233	0.00465		0.32867	0.3684	0.21179		98	12	0.00653239	32	0.0162107	2	0.00784314		7.06467	0.0291	98	46	0.0102245
3.34333	0.02003		4.54831	0.14555	0.09788		99	15	0.00821918	34	0.0175077	2	0.00790514		7.08299	0.01832	99	41	0.00920728
3.36314	0.01981		4.42313	0.01323	0.02268		100	17	0.00939227	30	0.0157233	4	0.0159363		7.13011	0.04712	100	38	0.00861287
3.36942	0.00628		0.04432	0.00886	0.00521		101	9	0.00501952	22	0.0117146	2	0.00809717		7.35566	0.22555	0.101	4374
3.46917	0.09975		2.3559	0.01807	0.01828			1784		1856		245			7.36051	0.00485
3.47409	0.00492		0.73987	0.03217	0.01768										7.39066	0.03015
3.61317	0.13908		0.24563	0.01886	0.03467										7.41683	0.02617
3.6183	0.00513		0.18542	0.07921	0.01819										7.44989	0.03306
3.62364	0.00534		0.07302	0.02132	0.01093										7.46467	0.01478
3.63949	0.01585		1.12799	0.01818	0.00438										7.49149	0.02682
3.6441	0.00461		0.6441	0.01816	0.18832										7.53816	0.04667
3.67279	0.02869		1.27508	0.0231	0.02375										7.5658	0.02764
3.67738	0.00459		0.01519	0.01201	0.01921										7.59488	0.02908
3.69626	0.01888		0.49317	0.01497	0.01768										7.91389	0.31901
3.72592	0.02966		0.30813	0.01236	0.00533										7.92016	0.00627
3.73143	0.00551		0.01613	0.03366	0.01379										7.99044	0.07028
3.7736	0.04217		0.04504	0.04468	0.00491										8.01355	0.02311
3.77867	0.00507		0.00647	0.08544	0.02288										8.07246	0.05891
3.91287	0.1342		0.152	0.02207	0.21126										8.10778	0.03532
3.9184	0.00553		2.79488	0.01797	0.03248										8.14088	0.0331
3.92355	0.00515		0.68916	0.01989	0.02653										8.22693	0.08605
3.96091	0.03736		0.72173	0.15783	0.10209										8.23647	0.00954
3.96585	0.00494		0.01355	0.01471	0.00602										8.27355	0.03708
3.98728	0.02143		0.01929	0.09853	0.03592										8.44196	0.16841
4.05872	0.07144		1.3875	0.02292	0.00732										8.45846	0.0165
4.06362	0.0049		0.02439	0.03922	0.0265										8.49879	0.04033
4.08271	0.01909		1.2014	0.03165	0.00484										8.67534	0.17655
4.18743	0.10472		0.80707	0.04544	0.00534										8.67929	0.00395
4.19258	0.00515		0.73102	0.02147	0.01931										8.71578	0.03649
4.22813	0.03555		1.91597	0.03685	0.00366										8.75359	0.03781
4.23284	0.00471		0.02109	0.02627	0.0047										8.77512	0.02153
4.26525	0.03241		0.0233	0.06182	0.04097										8.82072	0.0456
4.26983	0.00458		0.02277	0.01889	0.01502										9.1177	0.29698
4.30192	0.03209		3.59322	0.3638	0.0405										9.14285	0.02515
4.30669	0.00477		0.89628	0.01615	0.02804										9.16328	0.02043
4.3189	0.01221		0.00747	0.02293	0.0224										9.24525	0.08197
4.45187	0.13297		0.01004	0.07295	0.054										9.25048	0.00523
4.45724	0.00537		0.42803	0.02556	0.01871										9.28373	0.03325
4.46349	0.00625		0.51146	0.22326	0.12817										9.32317	0.03944
4.49708	0.03359		0.01256	0.0172	0.06789										9.3395	0.01633
4.50267	0.00559		0.18551	0.01908	0.01949										9.39848	0.05898
4.59868	0.09601		0.01271	0.01542	0.19112										9.43151	0.03303
4.62355	0.02487		0.6223	0.0249	0.01419										9.48851	0.057
4.71493	0.09138		0.69511	0.02282	0.02394										9.75365	0.26514
4.72029	0.00536		0.01675	0.11041	0.01993										9.85691	0.10326
4.74546	0.02517		0.09668	0.04512	0.01499										9.90523	0.04832
4.7626	0.01714		0.02063	0.09103	0.01817										9.92712	0.02189
4.76925	0.00665		0.08697	0.01039	0.00677										9.96536	0.03824
4.79074	0.02149		0.12889	0.01842	0.00469										10.0002	0.03482
4.79552	0.00478		0.0259	0.03961	0.01672										10.0063	0.0061
4.84798	0.05246		1.00971	0.10309	0.00581										10.0883	0.08203
4.85438	0.0064		0.02927	0.07461	0.01661										10.1106	0.02229
4.85883	0.00445		0.243	0.02466	0.02469										10.1728	0.0622
5.00991	0.15108		0.01314	0.01418	0.03723										10.1993	0.02651
5.0246	0.01469		0.902	0.02793	0.03533										10.4511	0.25182
5.03041	0.00581		0.0146	0.02915	0.01193										10.478	0.02689
5.05046	0.02005		0.41662	0.01431	0.0147										10.5323	0.05427
5.05539	0.00493		0.25458	0.01745	0.0224										10.5633	0.031
5.19486	0.13947		0.08137	0.01457	0.02367										10.587	0.02372
5.23984	0.04498		0.31038	0.02918	0.02264										10.6219	0.03486
5.24586	0.00602		0.01373	0.01445	0.04202										10.644	0.02211
5.2507	0.00484		0.01122	0.01477	0.0254										10.6753	0.03134
5.28131	0.03061		0.54371	0.00658	0.18281										10.7433	0.06799
5.28681	0.0055		2.1246	0.00839	0.02701										10.8603	0.11701
5.32667	0.03986		0.67952	0.03167	0.02772										10.8652	0.00484
5.34024	0.01357		0.35664	0.01921	0.00411										10.9513	0.0861
5.34531	0.00507		1.951	0.01862	0.02831										10.9911	0.03983
5.36915	0.02384		0.2863	0.02408	0.0303										11.0244	0.03335
5.37409	0.00494		0.64429	0.00565	0.02572										11.0509	0.02643
5.40801	0.03392		1.49906	0.03516	0.02549										11.3931	0.34218
5.56034	0.15233		0.0552	0.00585	0.0344										11.3972	0.00418
5.56712	0.00678		0.02885	0.01898	0.00586										11.4149	0.01766
5.57197	0.00485		0.00567	0.00634	0.00447										11.4923	0.0774
5.60576	0.03379		1.72609	0.0161	0.02524										11.6021	0.10978
5.61152	0.00576		0.25176	0.01972	0.00473										11.6251	0.02301
5.61728	0.00576		0.14051	0.01242	0.06616										11.6467	0.02164
5.64638	0.0291		3.24773	0.01413	0.01673										11.7513	0.10462
5.65169	0.00531		0.1111	0.01874	0.00841										11.7739	0.02256
5.69693	0.04524		2.62084	0.067	0.00442										12.1207	0.34685
5.70248	0.00555		2.39067	0.06157	0.04313										12.2088	0.08805
5.7253	0.02282		0.22173	0.03465	0.23157										12.2145	0.00574
5.72963	0.00433		0.58632	0.03914	0.02852										12.221	0.00641
5.75526	0.02563		1.06143	0.00424	0.03234										12.2418	0.02086
5.76005	0.00479		0.01574	0.01335	0.01499										12.4446	0.20276
5.80262	0.04257		0.04961	0.01235	0.02014										12.4497	0.00508
5.91502	0.1124		0.0236	0.02233	0.02842										12.4798	0.03012
5.99762	0.0826		0.01408	0.03304	0.02671										12.6032	0.12341
6.01346	0.01584		0.07224	0.01933	0.02655										12.6093	0.0061
6.01874	0.00528		0.073	0.02438	0.019										12.6153	0.00604
6.07415	0.05541		0.02549	0.01783	0.02433										12.6506	0.03532
6.07956	0.00541		0.01451	0.01188	0.02683										12.6962	0.04558
6.09736	0.0178		0.56082	0.00412	0.0201										12.9566	0.26041
6.10223	0.00487		0.46828	0.01182	0.00467										12.961	0.00436
6.11704	0.01481		0.05476	0.0152	0.00511										13.5412	0.58022
6.12154	0.0045		0.01565	0.0079	0.01692										13.6308	0.08962
6.17353	0.05199		0.67119	0.07473	0.01675										13.7395	0.10863
6.1789	0.00537		0.01496	0.02314	0.01376										13.8617	0.12223
6.31083	0.13193		0.36977	0.02616	0.01201										13.8908	0.02907
6.3162	0.00537		0.02475	0.02832	0.01492										13.9088	0.01806
6.33423	0.01803		1.39633	0.01551	0.02736										13.929	0.02017
6.35528	0.02105		0.99674	0.03063	0.28121										13.9587	0.02968
6.35997	0.00469		0.47426	0.0919	0.50814										13.9815	0.02285
6.39057	0.0306		0.09894	0.02663	0.14714										14.0132	0.03168
6.3954	0.00483		0.33056	0.01915	0.00459										14.0184	0.0052
6.42372	0.02832		1.2953	0.01866	0.01614										14.0745	0.05607
6.42869	0.00497		0.01193	0.01954	0.01196										14.2973	0.22288
6.60732	0.17863		0.0185	0.02798	0.01778										14.3238	0.02642
6.6138	0.00648		0.01306	0.01835	0.04747										14.4983	0.1745
6.6181	0.0043		0.01525	0.03931	0.02286										14.5029	0.00459
6.66321	0.04511		0.37475	0.06134	0.02564										14.5222	0.01934
6.66799	0.00478		0.84036	0.01538	0.0605										14.5641	0.04194
6.68679	0.0188		1.11651	0.0114	0.02374										14.6184	0.05425
6.69159	0.0048		0.08957	0.00415	0.00471										14.6235	0.00515
6.71056	0.01897		0.00788	0.02553	0.00498										14.7765	0.15293
6.73565	0.02509		0.79584	0.02099	0.03012										14.8023	0.02578
6.75835	0.0227		0.01714	0.0187	0.01768										14.8265	0.02425
6.78417	0.02582		0.01015	0.015	0.02414										14.8513	0.02479
6.78907	0.0049		0.10922	0.02235	0.00394										14.8578	0.00648
6.8478	0.05873		0.36361	0.03488	0.01318										14.893	0.0352
6.85361	0.00581		0.66122	0.00843	0.01828										15.178	0.28507
6.85808	0.00447		6.68476	0.04202	0.03511										15.1932	0.01519
7.03021	0.17213		0.01878	0.07597	0.01734										15.2789	0.08564
7.03557	0.00536		0.11294	0.00526	0.06155										15.2837	0.00479
7.05995	0.02438		0.02271	0.28441	0.01778										15.3095	0.0258
7.06467	0.00472		0.50931	0.01629	0.00495										15.3571	0.04764
7.07819	0.01352		0.89796	0.03898	0.22846										15.4084	0.05131
7.08299	0.0048		0.37189	0.02538	0.03096										15.4125	0.00408
7.1036	0.02061		1.56874	0.01041	0.00594										15.4472	0.0347
7.12401	0.02041		0.01121	0.04067	0.10137										15.4533	0.00613
7.13011	0.0061		0.51097	0.02322	0.00589										15.4817	0.02835
7.34966	0.21955		0.15132	0.02747	0.0193										15.5488	0.06713
7.35566	0.006		1.56349	0.01742	0.01738										15.5531	0.00428
7.36051	0.00485		0.34052	0.0165	0.01479										15.5992	0.04613
7.38596	0.02545		0.38366	0.01533	0.00537										15.9692	0.36997
7.39066	0.0047		0.05576	0.01551	0.00493										15.9789	0.00973
7.41204	0.02138		0.01388	0.02617	0.27901										15.9837	0.00476
7.41683	0.00479		1.78276	0.03802	0.01847										16.0059	0.02224
7.44513	0.0283		0.0237	0.02558	0.01375										16.0376	0.03169
7.44989	0.00476		0.2132	0.03114	0.06289										16.2323	0.19472
7.46008	0.01019		0.02006	0.01201	0.00523										16.2624	0.03009
7.46467	0.00459		0.43502	0.03346	0.02759										16.314	0.0516
7.48657	0.0219		0.62683	0.01452	0.02583										16.3187	0.00472
7.49149	0.00492		0.05208	0.01957	0.01602										16.443	0.12429
7.50555	0.01406		0.01043	0.0241	0.01105										16.4601	0.01711
7.53365	0.0281		5.33581	0.02387	0.0158										16.4819	0.02172
7.53816	0.00451		0.31253	0.02317	0.0043										16.622	0.14015
7.56041	0.02225		0.2304	0.01381	0.00456										16.752	0.12999
7.5658	0.00539		0.01547	0.02016	0.00514										16.7686	0.01663
7.58943	0.02363		0.52917	0.05452	0.14596										16.8178	0.04916
7.59488	0.00545		0.22347	0.01753	0.03811										16.8804	0.06261
7.79245	0.19757		0.02429	0.01943	0.037										16.885	0.00466
7.90876	0.11631		0.53015	0.01899	0.00615										16.9067	0.02163
7.91389	0.00513		0.3334	0.01532	0.05449										16.9228	0.01613
7.92016	0.00627		0.58382	0.02657	0.01234										16.94	0.0172
7.94915	0.02899		0.01792	0.03261	0.02204										16.9627	0.02271
7.96614	0.01699		0.4447	0.18634	0.0219										17.1438	0.1811
7.98539	0.01925		0.01504	0.0246	0.02438										17.309	0.16514
7.99044	0.00505		1.05415	0.00414	0.02505										17.3142	0.00524
8.00867	0.01823		0.02134	0.02071	0.01465										17.423	0.10882
8.01355	0.00488		0.0211	0.01673	0.02382										17.4513	0.02826
8.04459	0.03104		0.74522	0.01754	0.06869										17.4593	0.008
8.06749	0.0229		0.024	0.14426	0.0044										17.4641	0.00481
8.07246	0.00497		0.00867	0.01773	0.01315										17.5268	0.06271
8.10282	0.03036		0.01445	0.01637	0.02232										17.5645	0.03772
8.10778	0.00496		0.20142	0.04505	0.02249										17.5697	0.00519
8.13568	0.0279		0.6462	0.07226	0.01835										17.6425	0.07275
8.14088	0.0052		1.58208	0.01277	0.0056										17.6724	0.02992
8.21837	0.07749		0.01401	0.02098	0.15217										17.6781	0.00574
8.22693	0.00856		0.01705	0.01638	0.02949										17.7086	0.03046
8.23647	0.00954		0.61538	0.04118	0.02235										17.887	0.1784
8.26866	0.03219		0.79441	0.03421	0.00412										17.8924	0.00543
8.27355	0.00489		0.04595	0.03175	0.01745										17.9154	0.02302
8.33347	0.05992		0.73924	0.01341	0.02047										18.1478	0.23237
8.43694	0.10347		1.39113	0.02108	0.0277										18.1529	0.00508
8.44196	0.00502		1.65979	0.03377	0.00512										18.1761	0.02323
8.45277	0.01081		0.01774	0.01568	0.00553										18.1921	0.01598
8.45846	0.00569		0.37077	0.01227	0.03326										18.2287	0.03658
8.47169	0.01323		0.00549	0.01932	0.02417										18.2956	0.06698
8.49405	0.02236		0.01231	0.01443	0.0178										18.3202	0.0245
8.49879	0.00474		0.03187	0.02877	0.02149										18.326	0.00589
8.64704	0.14825		0.01124	0.02535	0.03543										18.3609	0.03485
8.66822	0.02118		0.00891	0.04028	0.02285										18.3881	0.02725
8.67534	0.00712		1.51044	0.03334	0.032										18.427	0.03883
8.67929	0.00395		0.01115	0.06966	0.02549										18.4327	0.00575
8.71151	0.03222		0.04553	0.01752	0.01377										18.6369	0.20414
8.71578	0.00427		0.11245	0.0321	0.07224										18.6422	0.00535
8.73278	0.017		0.01152	0.02285	0.02982										18.6615	0.0193
8.74941	0.01663		0.20653	0.02056	0.01994										18.68	0.01853
8.75359	0.00418		0.20967	0.15902	0.0328										18.7111	0.03107
8.7706	0.01701		0.0113	0.01589	0.0297										18.7559	0.04484
8.77512	0.00452		0.08666	0.03293	0.00628										18.7624	0.00642
8.80171	0.02659		0.61099	0.01578	0.05336										18.768	0.00562
8.81638	0.01467		0.01654	0.03364	0.02224										18.7899	0.0219
8.82072	0.00434		0.72118	0.01821	0.05304										18.809	0.01914
9.07635	0.25563		0.33218	0.01991	0.01252										18.8339	0.02489
9.098	0.02165		0.01807	0.02245	0.47039										18.8673	0.03334
9.1124	0.0144		0.02181	0.03012	0.00511										19.0621	0.19482
9.1177	0.0053		3.56361	0.02479	0.04187										19.1164	0.05433
9.13827	0.02057		0.01898	0.02181	0.0462										19.1683	0.05187
9.14285	0.00458		0.02262	0.00525	0.10643										19.4578	0.28956
9.15857	0.01572		0.04439	0.02454	0.00476										19.4981	0.04022
9.16328	0.00471		0.09584	0.0262	0.03306										19.5291	0.03099
9.2392	0.07592		0.19449	0.04756	0.00509										19.5352	0.0061
9.24525	0.00605		0.03071	0.0193	0.07365										19.6206	0.08545
9.25048	0.00523		0.32787	0.0149	0.02139										19.6465	0.02586
9.27808	0.0276		1.1418	0.03077	0.02261										19.6889	0.04247
9.28373	0.00565		0.21811	0.02054	0.08931										19.7037	0.01479
9.30694	0.02321		0.03961	0.00746	0.13929										19.7373	0.0336
9.31832	0.01138		0.02451	0.01438	0.11182										19.7583	0.02098
9.32317	0.00485		0.01893	0.07741	0.04793										19.7682	0.00989
9.33552	0.01235		1.73225	0.02539	0.00584										19.7727	0.00447
9.3395	0.00398		0.0262	0.01542	0.03357										19.7977	0.02499
9.35612	0.01662		0.024	0.04068	0.04914										19.9978	0.20013
9.39267	0.03655		0.0191	0.01811	0.02197										20.0018	0.00402
9.39848	0.00581		0.27693	0.02899	0.04604										20.0084	0.00665
9.42658	0.0281		1.50966	0.01544	0.08144										20.0396	0.03112
9.43151	0.00493		1.03773	0.01792	0.02395										20.0595	0.01996
9.48285	0.05134		0.64954	0.00597	0.01833										20.0833	0.02378
9.48851	0.00566		0.01279	0.01552	0.15477										20.3228	0.23945
9.60044	0.11193		0.03171	0.01498	0.04318										20.3595	0.03677
9.65297	0.05253		0.12856	0.01202	0.0488										20.3988	0.03926
9.71845	0.06548		0.546	0.0284	0.01676										20.4265	0.0277
9.74867	0.03022		0.16155	0.03417	0.02015										20.5634	0.13691
9.75365	0.00498		1.06217	0.0254	0.01526										20.5678	0.00441
9.85206	0.09841		0.03243	0.09763	0.01804										20.5927	0.02491
9.85691	0.00485		0.71012	0.01471	0.08068										20.6173	0.02455
9.86779	0.01088		0.01969	0.03039	0.02907										20.6254	0.00808
9.90029	0.0325		0.01786	0.01944	0.04749										20.6464	0.02109
9.90523	0.00494		0.10018	0.07632	0.02286										20.9483	0.30181
9.92266	0.01743		0.02071	0.01231	0.00567										20.9655	0.01728
9.92712	0.00446		0.18963	0.01461	0.0248										20.9875	0.02196
9.96016	0.03304		0.29357	0.31864	0.02585										21.0283	0.04081
9.96536	0.0052		7.72736	0.01399	0.06178										21.0452	0.0169
9.99498	0.02962		0.58712	0.02571	0.0043										21.1119	0.06666
10.0002	0.0052		0.14412	0.04914	0.06227										21.1354	0.02354
10.0063	0.0061		0.71652	0.01773	0.02252										21.1556	0.02021
10.0828	0.07651		0.03078	0.0279	0.03595										21.4175	0.2619
10.0883	0.00552		0.1328	0.0267	0.06345										21.4529	0.03539
10.1063	0.01799		0.27163	0.02834	0.1033										21.4757	0.02278
10.1106	0.0043		0.02993	0.0199	0.12131										21.6433	0.16764
10.1339	0.02328		0.02366	0.03465	0.03188										21.6664	0.02311
10.1671	0.03326		0.02021	0.02224	0.00641										21.6922	0.02579
10.1728	0.00566		0.52964	0.01956	0.05986										21.7359	0.04365
10.1942	0.02137		0.00935	0.01679	0.01678										21.7577	0.02178
10.1993	0.00514		0.00506	0.01935	0.02072										21.9151	0.15744
10.4449	0.24557		0.06036	0.02688	0.2573										21.9429	0.02784
10.4511	0.00625		0.01237	0.09999	0.00455										22.0205	0.07753
10.4721	0.021		0.2563	0.02727	0.02127										22.025	0.00451
10.478	0.00589		0.43	0.0193	0.12712										22.191	0.16604
10.5162	0.03819		0.1208	0.01445	0.09929										22.2152	0.02416
10.5281	0.01186		0.17528	0.04204	0.02334										22.2712	0.05605
10.5323	0.00422		0.01645	0.0171	0.01872										22.2898	0.01856
10.5585	0.0262		0.02248	0.02237	0.02624										22.4981	0.20829
10.5633	0.0048		0.30283	0.02727	0.02016										22.5042	0.00611
10.5824	0.0191		0.06818	0.01727	0.00516										22.5136	0.00947
10.587	0.00462		0.34438	0.03051	0.02015										22.5413	0.02769
10.6171	0.03007		0.01513	0.01574	0.00481										22.5466	0.00524
10.6219	0.00479		1.36124	0.03217	0.01521										22.5693	0.02267
10.6391	0.01727		0.02453	0.02586	0.03339										22.6083	0.03902
10.644	0.00484		1.01509	0.02342	0.04066										22.7831	0.17481
10.6704	0.02645		0.1376	0.01379	0.00495										22.7885	0.00546
10.6753	0.00489		0.01685	0.02186	0.02104										22.812	0.02346
10.7177	0.04234		0.16232	0.06506	0.02993										22.842	0.02999
10.7385	0.02086		0.0182	0.06394	0.04867										22.8622	0.02019
10.7433	0.00479		0.00745	0.01548	0.02896										22.8851	0.02295
10.7922	0.04888		0.29381	0.01959	0.0675										22.9029	0.01781
10.8306	0.03836		0.00583	0.03981	0.03094										22.9229	0.01996
10.8543	0.02371		0.03447	0.02782	0.00433										22.9714	0.04846
10.8603	0.00606		1.41154	0.01251	0.01489										23.1462	0.17485
10.8652	0.00484		0.0489	0.00472	0.01551										23.1971	0.05086
10.9337	0.06853		0.02137	0.03714	0.02028										23.2554	0.05832
10.9463	0.01263		0.2576	0.03447	0.03814										23.2818	0.02646
10.9513	0.00494		0.03374	0.02966	0.01673										23.3774	0.09554
10.9866	0.03536		0.01889	0.0128	0.0582										23.4013	0.02387
10.9911	0.00447		0.01743	0.02406	0.02945										23.4269	0.02564
11.0197	0.0286		0.03517	0.02338	0.01972										23.6803	0.25344
11.0244	0.00475		0.02328	0.02234	0.02597										23.6857	0.00537
11.0457	0.02129		0.20677	0.00541	0.10265										23.7535	0.06783
11.0509	0.00514		2.44181	0.03979	0.02365										23.7715	0.01794
11.0823	0.03147		0.02492	0.03546	0.01929										23.8753	0.10382
11.3416	0.25922		0.20914	0.01408	0.02773										23.8809	0.00557
11.3633	0.02172		0.46485	0.04876	0.07416										24.1159	0.23499
11.3848	0.02153		0.17724	0.02305	0.03533										24.1559	0.04004
11.3931	0.00824		0.01708	0.04296	0.03911										24.2108	0.0549
11.3972	0.00418		0.09298	0.02009	0.01624										24.252	0.04123
11.4103	0.01305		0.01787	0.02028	0.10409										24.3072	0.05522
11.4149	0.00461		0.22122	0.01704	0.02299										24.3518	0.04459
11.4873	0.07238		0.35252	0.03706	0.0869										24.4072	0.05539
11.4923	0.00502		0.19649	0.02135	0.01552										24.4362	0.02896
11.5199	0.02762		0.27084	0.06759	0.02394										24.4613	0.02516
11.5963	0.07644		1.10269	0.02474	0.00623										24.491	0.02965
11.6021	0.00572		0.70001	0.02412	0.10229										24.4973	0.00625
11.6197	0.01766		0.01545	0.11384	0.00621										24.548	0.05079
11.6251	0.00535		0.58487	0.0602	0.02001										24.8177	0.26961
11.6423	0.01722		0.53906	0.02733	0.01841										24.9814	0.16377
11.6467	0.00442		0.01639	0.02749	0.21363										25.1622	0.1808
11.6629	0.01616		0.02461	0.02742	0.02821										25.1676	0.00534
11.7293	0.06645		0.2603	0.03443	0.12443										25.2505	0.08297
11.746	0.01669		0.93201	0.10192	0.20408										25.2552	0.00463
11.7513	0.00532		0.05438	0.02083	0.0048										25.2953	0.04016
11.7689	0.01752		0.14456	0.0075	0.07287										25.3215	0.02617
11.7739	0.00504		0.02191	0.01598	0.00569										25.3755	0.05399
11.7971	0.02322		0.01471	0.01404	0.00589										25.4278	0.05234
11.879	0.0819		0.01735	0.00519	0.01523										25.5667	0.13888
12.1147	0.2357		0.74278	0.03316	0.02668										25.6435	0.07678
12.1207	0.00603		0.09092	0.00679	0.02204										25.6639	0.02037
12.1846	0.06389		0.0202	0.28148	0.01463										25.8847	0.22083
12.2038	0.01919		0.13152	0.02606	0.01862										25.8907	0.00597
12.2088	0.00497		0.02284	0.02323	0.02832										25.9611	0.07045
12.2145	0.00574		0.13258	0.02595	0.00579										26.1987	0.23758
12.221	0.00641		0.0502	0.13831	0.02791										26.22	0.02129
12.2364	0.01545		0.51262	0.01957	0.01953										26.2775	0.05749
12.2418	0.00541		1.10057	0.03437	0.09963										26.3191	0.0416
12.3424	0.10061		0.05373	0.05025	0.03074										26.3433	0.02423
12.4385	0.0961		0.0862	0.04896	0.02591										26.3646	0.02132
12.4446	0.00605		0.48834	0.07399	0.01088										26.3889	0.02428
12.4497	0.00508		0.09616	0.01847	0.03775										26.4387	0.04977
12.4748	0.0251		0.74955	0.03364	0.44204										26.6894	0.25077
12.4798	0.00502		0.01565	0.01545	0.02967										26.7126	0.0232
12.5542	0.07445		0.59674	0.0064	0.24623										26.7792	0.06655
12.5976	0.04335		0.9022	0.01	0.12355										26.8025	0.02333
12.6032	0.00561		0.27199	0.02342	0.04079										26.8452	0.04273
12.6093	0.0061		0.25899	0.02576	0.04644										26.8691	0.02385
12.6153	0.00604		0.01043	0.00608	0.00642										26.9142	0.04513
12.6458	0.03052		0.43617	0.02134	0.00527										26.9353	0.02111
12.6506	0.0048		0.03204	0.03068	0.0205										26.9594	0.02405
12.6684	0.01771		0.27012	0.01908	0.00564										27.0806	0.12121
12.6907	0.02234		0.14549	0.01644	0.02052										27.0849	0.0043
12.6962	0.00553		0.3534	0.00896	0.02688										27.0921	0.00716
12.9237	0.22752		0.24166	0.00442	0.00707										27.1212	0.02919
12.9498	0.02603		0.12584	0.00425	0.02881										27.1709	0.04963
12.9566	0.00686		0.01969	0.05128	0.01935										27.1981	0.02724
12.961	0.00436		0.27406	0.02687	0.00492										27.2186	0.02044
12.9788	0.01785		1.74764	0.02071	0.04238										27.2411	0.02259
13.1482	0.16939		0.02521	0.01326	0.02311										27.523	0.28187
13.1918	0.04355		0.06645	0.02266	0.00482										27.5286	0.0056
13.2572	0.06545		0.05785	0.01949	0.02222										27.6177	0.08908
13.2833	0.02604		0.0574	0.03835	0.05222										27.6419	0.0242
13.5366	0.25328		0.051	0.00459	0.0069										27.6855	0.0436
13.5412	0.00466		0.02314	0.01282	0.0242										27.7413	0.0558
13.5639	0.02268		0.09962	0.0309	0.026										27.9328	0.19151
13.5869	0.02305		0.00859	0.02334	0.03904										28.1758	0.24298
13.6123	0.02537		0.01654	0.02489	0.01789										28.2748	0.09898
13.6259	0.01356		0.01962	0.02592	0.01715										28.3183	0.04351
13.6308	0.00496		0.1682	0.01045	0.02459										28.3327	0.01439
13.734	0.10318		0.03285	0.02211	0.02291										28.3576	0.02491
13.7395	0.00545		0.01634	0.01725	0.04268										28.3984	0.0408
13.8561	0.11663		0.76548	0.01888	0.0176										28.4433	0.0449
13.8617	0.0056		0.02209	0.01861	0.0302										28.6185	0.1752
13.8856	0.02394		0.01575	0.01662	0.03222										28.639	0.02049
13.8908	0.00513		0.01547	0.03866	0.01849										28.8524	0.2134
13.9042	0.0134		0.00507	0.02698	0.00534										28.9781	0.12577
13.9088	0.00466		0.03438	0.01803	0.08594										29.0325	0.05439
13.9247	0.01584		0.01516	0.03169	0.02439										29.113	0.08043
13.929	0.00433		0.00995	0.11601	0.0219										29.3343	0.22134
13.9542	0.02523		0.45534	0.00519	0.03062										29.366	0.03173
13.9587	0.00445		0.0155	0.0388	0.0283										29.3981	0.03206
13.9768	0.01814		0.00727	0.01439	0.024										29.5035	0.1054
13.9815	0.00471		0.03816	0.0054	0.02315										29.6339	0.13041
14.0076	0.0261		0.07625	0.01388	0.05661										29.7283	0.09441
14.0132	0.00558		0.12383	0.04289	0.01573										29.7652	0.03688
14.0184	0.0052		0.03597	0.10919	0.03291										29.9937	0.22853
14.0694	0.05099		0.03352	0.02961	0.02232										29.9993	0.00563
14.0745	0.00508		0.01435	0.05611	0.02032										30.0228	0.02345
14.2654	0.1909		0.01019	0.01339	0.17283										30.0634	0.04063
14.292	0.02662		1.06678	0.18735	0.02282										30.1398	0.07643
14.2973	0.00536		0.05805	0.01871	0.01756										30.2124	0.07255
14.3189	0.02152		0.10853	0.00452	0.02432										30.2375	0.02507
14.3238	0.0049		0.0132	0.03112	0.13709										30.4354	0.19793
14.4655	0.14177		0.02796	0.01878	0.04414										30.5132	0.07784
14.4913	0.02579		0.02064	0.02868	0.04827										30.5182	0.00496
14.4983	0.00694		0.01608	0.01836	0.04433										30.5924	0.07421
14.5029	0.00459		0.12521	0.02335	0.00497										30.6316	0.03917
14.5172	0.01436		0.71841	0.15618	0.01305										30.6655	0.03395
14.5222	0.00498		0.08751	0.0183	0.09076										30.7609	0.09535
14.5426	0.02036		0.02378	0.02362	0.01697										30.917	0.15608
14.5597	0.01715		0.02182	0.01574	0.02084										30.9375	0.02053
14.5641	0.00443		0.2255	0.03624	0.03092										30.9804	0.04288
14.6134	0.04922		0.00573	0.07732	0.01042										31.0017	0.02132
14.6184	0.00503		0.40355	0.0225	0.0293										31.0235	0.02182
14.6235	0.00515		0.02597	0.01534	0.01545										31.2427	0.21915
14.7714	0.14788		0.12319	0.15985	0.1282										31.2635	0.0208
14.7765	0.00505		0.00987	0.2159	0.08473										31.3598	0.09631
14.7971	0.0206		0.0126	0.02156	0.00469										31.4034	0.0436
14.8023	0.00518		0.2061	0.03688	0.00665										31.4078	0.00442
14.822	0.01974		0.03161	0.03315	0.03374										31.4306	0.02281
14.8265	0.00451		0.05742	0.062	0.05492										31.6517	0.22108
14.8463	0.01976		0.41972	0.01129	0.10691										31.6968	0.04511
14.8513	0.00503		0.18835	0.02794	0.00452										31.8834	0.1866
14.8578	0.00648		1.37607	0.00403	0.01721										31.938	0.05465
14.8872	0.02945		0.18045	0.14518	0.00419										31.9615	0.02349
14.893	0.00575		0.10918	0.0139	0.01335										32.131	0.16943
15.0296	0.13665		0.05466	0.01975	0.03123										32.1528	0.02184
15.048	0.01843		0.02286	0.02504	0.01928										32.2737	0.12086
15.1587	0.11064		0.35576	0.01876	0.02719										32.279	0.00529
15.1734	0.01475		0.11101	0.04843	0.03424										32.6352	0.35621
15.178	0.0046		0.00482	0.02167	0.03418										32.6409	0.00579
15.1889	0.01085		0.01945	0.01796	0.01861										32.8172	0.17629
15.1932	0.00434		0.02897	0.01594	0.06017										32.8947	0.07744
15.2724	0.07921		0.28994	0.02158	0.02541										32.931	0.03629
15.2789	0.00643		0.12674	0.03993	0.03823										32.9771	0.04616
15.2837	0.00479		0.02334	0.00747	0.00564										33.0006	0.02349
15.3039	0.02027		0.02461	0.02687	0.00447										33.0301	0.02948
15.3095	0.00553		0.04068	0.04098	0.19135										33.0837	0.05356
15.3281	0.0186		0.31767	0.09684	0.02898										33.1673	0.08368
15.352	0.02394		0.02654	0.02328	0.02546										33.6871	0.51979
15.3571	0.0051		1.1778	0.01816	0.0057										33.7191	0.03195
15.3803	0.0232		0.00742	0.02842	0.03492										33.7427	0.02362
15.3985	0.01821		0.47269	0.01655	0.01812										33.7651	0.02235
15.4084	0.0099		2.13353	0.04019	0.02057										33.786	0.02092
15.4125	0.00408		0.75149	0.09616	0.00433										33.9275	0.14148
15.4402	0.0277		0.02096	0.01813	0.00477										34.0314	0.104
15.4472	0.007		0.01336	0.03243	0.02271										34.0361	0.00465
15.4533	0.00613		0.02464	0.04626	0.00722										34.0845	0.04842
15.4769	0.02353		2.05591	0.00449	0.04176										34.109	0.02448
15.4817	0.00482		0.00582	0.06793	0.02734										34.115	0.006
15.5084	0.02674		0.0278	0.03609	0.0108										34.1557	0.0407
15.5416	0.03321		0.01702	0.02967	0.03686										34.4078	0.25209
15.5488	0.00718		0.01828	0.02334	0.00617										34.5756	0.16778
15.5531	0.00428		0.04011	0.00773	0.01291										34.614	0.03847
15.5943	0.04119		0.38325	0.01213	0.03351										34.6189	0.00485
15.5992	0.00494		0.032	0.00609	0.02825										34.6458	0.02691
15.9452	0.34604		0.02782	0.02909	0.0427										34.6776	0.03176
15.9638	0.01855		0.18105	0.16571	0.02204										34.6933	0.01577
15.9692	0.00538		0.6457	0.01663	0.03929										34.7653	0.07192
15.9789	0.00973		0.01186	0.04968	0.0157										34.7915	0.02624
15.9837	0.00476		0.12265	0.02082	0.00443										34.8196	0.02808
16.0008	0.01716		0.02275	0.01534	0.39461										34.898	0.07839
16.0059	0.00508		0.09337	0.02186	0.04738										34.9023	0.00433
16.0324	0.02646		0.01871	0.02341	0.06861										34.9416	0.03929
16.0376	0.00523		0.01512	0.02055	0.00518										34.9701	0.02857
16.063	0.02541		0.02688	0.07302	0.01812										35.0379	0.06775
16.2112	0.14817		0.0484	0.03536	0.02479										35.2702	0.23226
16.2275	0.01629		0.34473	0.08963	0.03556										35.3057	0.03558
16.2323	0.00485		0.01649	0.02823	0.02293										35.4126	0.10683
16.2575	0.02517			0.01737	0.03065										35.4176	0.00499
16.2624	0.00492		0.06316	0.02294	0.04087										35.6119	0.19436
16.3078	0.04541		0.01511	0.02188	0.0045										35.6636	0.05172
16.314	0.00619		0.02521	0.03134	0.06408										35.6841	0.02042
16.3187	0.00472		0.02146	0.02273	0.0178										35.7014	0.01738
16.3467	0.02801		0.01126	0.02084	0.02656										35.7379	0.03651
16.369	0.02223		0.10789	0.01516	0.00471										35.7858	0.04781
16.3827	0.01377		0.01283	0.03668	0.08908										35.8154	0.02967
16.4379	0.05519		1.20787	0.02392	0.02905										35.8834	0.06794
16.443	0.00509		0.01589	0.03259	0.06989										35.9145	0.03113
16.4559	0.01288		0.32948	0.02587	0.00632										36.1426	0.22806
16.4601	0.00423		0.0144	0.05767	0.05128										36.1475	0.00494
16.4772	0.01703		0.21972	0.02561	0.04339										36.168	0.0205
16.4819	0.00469		0.02358	0.10322	0.11915										36.1903	0.02228
16.6163	0.13449		0.01299	0.02281	0.02338										36.2094	0.01907
16.622	0.00566		0.1019	0.01989	0.07675										36.284	0.07461
16.7462	0.12424		0.04846	0.01612	0.05781										36.4706	0.18667
16.752	0.00575		0.4519	0.10993	0.00669										36.4921	0.02147
16.7639	0.01188		0.53854	0.0124	0.04046										36.5418	0.04966
16.7686	0.00475		0.25576	0.01896	0.01584										36.6079	0.06616
16.7892	0.02054		0.01147	0.01551	0.02031										36.6879	0.08002
16.8129	0.02372		0.01532	0.01604	0.02217										36.6934	0.00542
16.8178	0.0049		0.01066	0.02217	0.07159										36.722	0.02864
16.8748	0.05699		0.03771	0.01846	0.00481										36.7575	0.0355
16.8804	0.00562		0.03433	0.0301	0.20836										36.8479	0.09039
16.885	0.00466		0.27189	0.03028	0.02035										36.8738	0.02592
16.902	0.01693		0.71992	0.01493	0.12416										36.9015	0.02765
16.9067	0.0047		0.01497	0.00433	0.06791										36.924	0.02258
16.9188	0.01209		1.89621	0.2576	0.01894										36.9599	0.0359
16.9228	0.00404		0.14644	0.02654	0.02371										37.0181	0.05811
16.9353	0.01251		0.02724	0.0197	0.00512										37.0233	0.00525
16.94	0.00469		0.01651	0.01286	0.01841										37.2275	0.20424
16.958	0.01796		0.01553	0.03089	0.24287										37.2499	0.02241
16.9627	0.00475		0.04842	0.01663	0.12563										37.4853	0.23531
16.9897	0.02701		0.01706	0.10425	0.06667										37.527	0.0417
17.1385	0.1488		0.01472	0.00509	0.01429										37.532	0.00509
17.1438	0.00529		0.08858	0.01586	0.06825										37.537	0.00496
17.304	0.16022		0.0322	0.0154	0.0312										37.5426	0.00561
17.309	0.00492		0.01659	0.08687	0.00989										37.5626	0.01999
17.3142	0.00524		0.01702	0.0179	0.09576										37.7574	0.19474
17.3271	0.01286		0.02277	0.01715	0.02317										38.0153	0.25793
17.352	0.02497		0.01461	0.0614	0.26579										38.0242	0.00896
17.4057	0.05364		0.00492	0.00591	0.23915										38.0288	0.00458
17.4184	0.01277		0.01198	0.02176	0.05167										38.0695	0.04066
17.423	0.00458		0.0189	0.00614	0.13082										38.2602	0.19076
17.4467	0.02368		0.46694	0.01841	0.00499										38.2654	0.00513
17.4513	0.00458		0.01209	0.00495	0.07329										38.3433	0.07793
17.4593	0.008		0.00504	0.10396	0.05482										38.3668	0.02347
17.4641	0.00481		0.02029	0.01319	0.03917										38.3723	0.00555
17.4911	0.02701		0.99809	0.00716	0.01916										38.4002	0.02788
17.5214	0.03031		0.01813	0.02368	0.02543										38.435	0.03476
17.5268	0.00539		0.18308	0.01161	0.02032										38.4581	0.02313
17.5598	0.03295		0.36058	0.65921	0.02283										38.7801	0.32206
17.5645	0.00477		0.11326	0.01586	0.02996										38.7862	0.00609
17.5697	0.00519		0.00727	0.01796	0.14257										38.8097	0.0235
17.6378	0.06807		0.00534	0.11156	0.01197										38.8313	0.02156
17.6425	0.00468		0.27175	0.02222	0.02329										38.8541	0.02278
17.667	0.02451		0.99118	0.21718	0.02622										38.9225	0.06841
17.6724	0.00541		0.76496	0.23643	0.01403										38.9497	0.02717
17.6781	0.00574		0.01871	0.0246	0.05309										38.9813	0.03166
17.7036	0.02546		0.02913	0.019	0.00553										39.0004	0.01912
17.7086	0.005		0.0047	0.0088	0.01822										39.0187	0.01822
17.7788	0.07027		0.0537	0.03203	0.01218										39.0807	0.06207
17.8647	0.08588		1.71115	0.0209	0.00482										39.0856	0.00483
17.8822	0.01751		0.93725	0.0161	0.05202										39.169	0.08342
17.887	0.00474		0.01239	0.0155	0.02105										39.4206	0.25164
17.8924	0.00543		0.73388	0.01966	0.25013										39.4257	0.00505
17.9109	0.01847		0.01204	0.06685	0.01706										39.4489	0.02324
17.9154	0.00455		0.4265	0.09267	0.00481										39.4733	0.02439
18.1409	0.22547		0.00486	0.00663	0.17831										39.4935	0.02024
18.1478	0.0069		0.21308	0.0046	0.0249										39.526	0.0325
18.1529	0.00508		0.0124	0.01188	0.03217										39.5716	0.04552
18.1704	0.01749		0.01213	0.1036	0.06853										39.5905	0.01895
18.1761	0.00574		0.0186	0.02657	0.01798										39.6312	0.04071
18.1879	0.01174		0.01865	0.02891	0.02437										39.7881	0.15685
18.1921	0.00424		0.56486	0.11993	0.02622										39.7931	0.00506
18.2238	0.03175		0.24564	0.01651	0.03358										39.799	0.0059
18.2287	0.00483		0.56784	0.14679	0.00524										39.8314	0.03236
18.2901	0.06138		0.0244	0.05605	0.02201										39.874	0.04256
18.2956	0.0056		0.01955	0.02385	0.1233										40.1265	0.25259
18.3152	0.01957		1.16508	0.02322	0.0435										40.1354	0.00888
18.3202	0.00493		0.08467	0.03565	0.00553										40.1399	0.00448
18.326	0.00589		0.01259	0.00458	0.03257										40.1594	0.01954
18.356	0.02993		0.02904	0.02093	0.02236										40.1839	0.02446
18.3609	0.00492		0.01452	0.02246	0.02293										40.2137	0.02976
18.3825	0.02157		0.01313	0.01435	0.02038										40.2195	0.00582
18.3881	0.00568		0.63603	0.02471	0.00526										40.2722	0.05267
18.4222	0.03405		0.03018	0.02398	0.07974										40.3004	0.02828
18.427	0.00478		0.021	0.00759	0.26683										40.323	0.02258
18.4327	0.00575		0.13923	0.08472	0.02375										40.3299	0.00684
18.5543	0.12158		0.55683	0.04564	0.05552										40.3354	0.00553
18.6146	0.06032		0.0155	0.0101	0.02148										40.3582	0.02278
18.6312	0.01659		0.13923	0.01703	0.00479										40.4367	0.07854
18.6369	0.00565		0.00724	0.02173	0.02133										40.4434	0.00666
18.6422	0.00535		0.00676	0.02112	0.08895										40.4658	0.02245
18.6571	0.01492		0.01977	0.02691	0.06111										40.4987	0.03289
18.6615	0.00438		0.01386	0.04575	0.00466										40.5465	0.04781
18.6752	0.01366		0.00522	0.00605	0.01983										40.5515	0.00498
18.68	0.00487		0.11071	0.04235	0.02722										40.8329	0.28139
18.7065	0.02644		0.79178	0.03083	0.01371										40.8384	0.00551
18.7111	0.00463		0.00553	0.051	0.01993										40.869	0.03061
18.7496	0.03853		0.02259	0.01996	0.26772										40.8969	0.02785
18.7559	0.00631		0.38827	0.01241	0.10242										40.9593	0.06249
18.7624	0.00642		0.02214	0.02978	0.26716										40.9947	0.03538
18.768	0.00562		0.0048	0.01844	0.31537										41.0443	0.04954
18.7854	0.01743		0.29499	0.02328	0.0413										41.0489	0.00461
18.7899	0.00447		0.19947	0.00519	0.00428										41.21	0.16114
18.8046	0.01474		0.01918	0.01538	0.02282										41.3399	0.12985
18.809	0.0044		0.01459	0.02281	0.01476										41.3464	0.00652
18.8288	0.01978		0.01341	0.01693	0.00537										41.3516	0.00522
18.8339	0.00511		0.00489	0.01618	0.01981										41.3884	0.03682
18.8628	0.02886		3.19103	0.03053	0.00536										41.3933	0.00493
18.8673	0.00448		0.02266	0.04281	0.01551										41.3996	0.00623
19.056	0.18875		0.03246	0.2087	0.00472										41.4652	0.0656
19.0621	0.00607		0.11618	0.0226	0.00455										41.5215	0.0563
19.0938	0.03168		0.02752	0.0061	0.02546										41.6717	0.15019
19.1115	0.01769		0.1444	0.02555	0.00598										41.6924	0.02073
19.1164	0.00496		0.0103	0.03944	0.03469										41.7156	0.02324
19.1632	0.04676		0.37611	0.02618	0.01511										41.7374	0.02172
19.1683	0.00511		0.01827	0.05625	0.00411										41.7585	0.02119
19.2819	0.11361		1.28682	0.04587	0.02377										41.785	0.02642
19.453	0.17106		0.00528	0.01986	0.01659										41.863	0.078
19.4578	0.00489		0.18566	0.05679	0.01507										42.0683	0.20535
19.4918	0.03401		0.01016	0.11184	0.01768										42.1187	0.05035
19.4981	0.00621		0.00493	0.03202	0.02018										42.2919	0.17324
19.524	0.02591		0.18561	0.0172	0.04919										42.298	0.00608
19.5291	0.00508		0.14106	0.03558	0.02164										42.303	0.00505
19.5352	0.0061		0.00541	0.01644	0.02037										42.3313	0.02825
19.6155	0.08034		0.02291	0.01375	0.01169										42.3498	0.01855
19.6206	0.00511		0.02426	0.00879	0.01957										42.3735	0.02365
19.6419	0.02132		0.02104	0.01547	0.01714										42.3903	0.01686
19.6465	0.00454		0.02973	0.01609	0.01952										42.4146	0.02429
19.6839	0.03748		0.19605	0.01479	0.13237										42.4404	0.02578
19.6889	0.00499		0.00525	0.02007	0.23875										42.5954	0.155
19.6994	0.01044		0.2535	0.0145	0.00484										42.62	0.02462
19.7037	0.00435		0.12939	0.02605	0.33292										42.6494	0.02933
19.7201	0.01634		0.09746	0.04782	0.12294										42.8147	0.16535
19.7329	0.0128		0.00599	0.01965	0.13888										42.8193	0.00461
19.7373	0.00446		0.03287	0.0341	0.07313										42.8421	0.0228
19.7534	0.0161		0.01241	0.01742	0.02939										43.001	0.15886
19.7583	0.00488		0.01899	0.01043	0.06414										43.0062	0.00518
19.7682	0.00989		0.00881	0.01838	0.09344										43.0602	0.05402
19.7727	0.00447		0.18862	0.07737	0.15257										43.0763	0.01616
19.793	0.02035		0.03137	0.02827	0.16616										43.2398	0.16345
19.7977	0.00464		0.01424	0.0223	0.01663										43.2663	0.02653
19.9917	0.1941		0.02102	0.14143	0.03067										43.2914	0.02507
19.9978	0.00603		0.01959	0.11664	0.03574										43.3131	0.02169
20.0018	0.00402		0.00548	0.07238	0.04554										43.3303	0.01719
20.0084	0.00665		0.01305	0.02167	0.03687										43.3612	0.03091
20.0239	0.01542		1.80286	0.04207	0.11745										43.394	0.0328
20.0352	0.01131		0.02668	0.02249	0.02643										43.431	0.03701
20.0396	0.00439		0.013	0.11817	0.02544										43.6678	0.23678
20.0537	0.01413		0.0048	0.02948	0.02979										43.6916	0.02381
20.0595	0.00583		0.49855	0.02354	0.02553										43.7177	0.02613
20.0785	0.01895		0.03794	0.01898	0.25986										43.7448	0.02703
20.0833	0.00483		0.00538	0.02684	0.05679										44.0988	0.35409
20.1483	0.065		0.08018	0.02532	0.01567										44.1305	0.03171
20.2607	0.1124		0.01997	0.01033	0.02887										44.1561	0.0255
20.2949	0.03416		1.82168	0.0341	0.00539										44.1862	0.03015
20.3182	0.02338		0.00624	0.06064	0.00417										44.2189	0.03267
20.3228	0.00451		0.39969	0.03067	0.02518										44.2578	0.03893
20.354	0.03119		0.58342	0.02072	0.06572										44.288	0.03021
20.3595	0.00558		0.8947	0.02311	0.11162										44.3614	0.07341
20.3938	0.03425		0.00733	0.12133	0.10189										44.3667	0.00531
20.3988	0.00501		0.00603	0.00923	0.01464										44.407	0.04023
20.4216	0.02285		0.03322	0.05578	0.08883										44.4454	0.03846
20.4265	0.00485		0.02238	0.06051	0.01338										44.7602	0.31475
20.4522	0.02573		0.04337	0.0048	0.05578										44.8036	0.04343
20.556	0.10382		1.11242	0.01394	0.01948										44.8109	0.00728
20.5634	0.00736		0.0204	0.0051	0.03876										44.8154	0.00457
20.5678	0.00441		0.01173	0.03557	0.03631										44.8371	0.02164
20.5882	0.02042		0.77787	0.03008	0.09563										44.8781	0.04106
20.5927	0.00449		5.16905	0.03052	0.02336										44.978	0.09986
20.6119	0.01922		0.0252	0.00591	0.01458										44.9826	0.00456
20.6173	0.00533		0.38772	0.03006	0.02183										45.0091	0.02656
20.6254	0.00808		0.01657	0.01701	0.01505										45.0153	0.0062
20.6421	0.01678		0.0206	0.01642	0.01395										45.04	0.02464
20.6464	0.00431		0.35301	0.01427	0.05937										45.0585	0.0185
20.6892	0.04277		0.07347	0.02594	0.09988										45.0996	0.04118
20.9429	0.25372		0.12966	0.02679	0.0041										45.3023	0.2027
20.9483	0.00532		0.03633	0.0187	0.01677										45.3243	0.02197
20.9609	0.01264		0.85752	0.02394	0.03292										45.3527	0.02841
20.9655	0.00464		0.03724	0.02045	0.02422										45.4303	0.07759
20.9829	0.01737		0.01618	0.07587	0.01534										45.435	0.00472
20.9875	0.00459		0.0978	0.02432	0.02163										45.6549	0.21982
21.0238	0.0363		0.99549	0.01043	0.01736										45.6601	0.00525
21.0283	0.00451		0.01542	0.12331	0.01436										45.6951	0.03503
21.0406	0.01226		0.01315	0.05353	0.04103										45.7336	0.03842
21.0452	0.00464		0.79426	0.01533	0.03146										45.7391	0.00558
21.0552	0.01		0.24672	0.06151	0.11818										45.7625	0.02338
21.0848	0.02959		0.05864	0.01953	0.02032										45.788	0.02552
21.1075	0.02271		0.00528	0.00735	0.08034										45.7949	0.00685
21.1119	0.00436		0.02268	0.01414	0.08373										45.828	0.03309
21.1308	0.01899		0.01516	0.04039	0.03082										45.8545	0.02654
21.1354	0.00455		1.4827	0.08745	0.00547										45.8949	0.04037
21.1515	0.01607		0.00649	0.02468	0.02185										45.9141	0.01922
21.1556	0.00414		0.16833	0.01641	0.01274										45.9644	0.05026
21.2987	0.14313		0.02498	0.27846	0.10137										45.9799	0.0155
21.3979	0.09918		0.08688	0.07567	0.01913										46.0034	0.02353
21.4118	0.0139		0.00558	0.09012	0.0144										46.0692	0.0658
21.4175	0.00569		0.08465	0.05294	0.04068										46.3328	0.2636
21.4473	0.02975		0.01168	0.09643	0.01785										46.3508	0.01799
21.4529	0.00564		0.16475	0.10102	0.00548										46.3766	0.02582
21.4709	0.01798		0.00557	0.02431	0.12258										46.4004	0.0238
21.4757	0.0048		0.49399	0.00464	0.03257										46.6409	0.24044
21.5364	0.06069		0.19634	0.01988	0.02568										46.8433	0.20249
21.6281	0.09176		0.01773	0.03132	0.04038										47.016	0.17267
21.639	0.01086		0.00667	0.04589	0.05099										47.0541	0.03805
21.6433	0.00433		0.06326	0.01178	0.01771										47.0828	0.02874
21.6615	0.01818		0.01255	0.0584	0.0156										47.1623	0.0795
21.6664	0.00493		0.09248	0.02832	0.01996										47.1675	0.00524
21.6878	0.02132		0.02022	0.06884	0.02043										47.3628	0.19522
21.6922	0.00447		0.00574	0.01983	0.00487										47.3902	0.02746
21.731	0.03879		1.15285	0.06563	0.00537										47.4458	0.05559
21.7359	0.00486		0.38212	0.07784	0.0242										47.6485	0.20267
21.753	0.01709		0.01461	0.00459	0.00485										47.6554	0.00695
21.7577	0.00469		0.52223	0.02883	0.02029										47.6786	0.02316
21.7913	0.03366		0.03125	0.00646	0.0178										47.7586	0.08002
21.8224	0.03112		0.01883	0.28775	0.01099										47.7912	0.03259
21.9096	0.08721		0.11654	0.06584	0.02472										47.884	0.09282
21.9151	0.00545		0.21307	0.03952	0.02316										47.9133	0.02928
21.938	0.02287		0.00567	0.00426	0.02348										48.0746	0.16132
21.9429	0.00497		0.00585	0.05348	0.02402										48.4756	0.401
21.9819	0.03896		0.01799	0.03682	0.0046										48.516	0.04041
21.9943	0.01237		0.00503	0.03864	0.0269										48.5507	0.03469
22.0107	0.01644		0.00597	0.02796	0.23625										48.5773	0.02659
22.0205	0.00976		0.00566	0.02143	0.02398										48.8776	0.30025
22.025	0.00451		0.00978	0.03005	0.02798										48.8824	0.00487
22.0419	0.01692		0.01432	0.03204	0.02221										48.9058	0.0234
22.1309	0.08906		0.019	0.01749	0.06242										48.9256	0.01981
22.1858	0.05485		0.19719	0.0225	0.05233										49.2527	0.32703
22.191	0.00521		0.02683	0.14065	0.11896										49.257	0.00434
22.2098	0.01882		0.53118	0.06634	0.02381										49.2878	0.03076
22.2152	0.00534		0.0311	0.02203	0.09036										49.8184	0.53064
22.2663	0.05117		0.01701	0.03093	0.00644										49.8239	0.00544
22.2712	0.00488		0.04979	0.15696	0.01753										49.8573	0.0335
22.2855	0.01426		0.02517	0.00528	0.13915										50.2422	0.38487
22.2898	0.0043		0.2378	0.02311	0.01521										50.2643	0.02211
22.3913	0.10155		0.00558	0.03011	0.00553										50.2961	0.03177
22.4083	0.01693		0.49954	0.03321	0.03641										50.3058	0.00971
22.4596	0.05137		0.01197	0.01726	0.073										50.3104	0.0046
22.4902	0.03055		0.02195	0.20683	0.01838										50.5994	0.28897
22.4981	0.00789		0.03595	0.01514	0.15139										50.6379	0.03851
22.5042	0.00611		0.23948	0.01928	0.0634										50.6644	0.02655
22.5136	0.00947		0.01339	0.00561	0.11715										50.7646	0.10016
22.5358	0.0222		0.01567	0.02738	0.02705										50.9345	0.16992
22.5413	0.00549		2.4901	0.00631	0.02181										50.9392	0.00467
22.5466	0.00524		0.01719	0.0123	0.04562										50.9671	0.02793
22.5647	0.01812		0.18938	0.00564	0.00562										50.9871	0.01997
22.5693	0.00455		0.14727	0.01769	0.01951										51.3264	0.33929
22.6016	0.03231		0.00747	0.00569	0.04163										51.3521	0.02576
22.6083	0.00671		0.03341	0.01497	0.01413										51.4185	0.06637
22.7625	0.15418		0.00562	0.03105	0.0574										51.6333	0.21477
22.7771	0.01468		0.00491	0.01515	0.0755										51.6379	0.00457
22.7831	0.00595		0.00511	0.02469	0.01834										51.6549	0.01701
22.7885	0.00546		0.01325	0.02256	0.04166										51.8363	0.18141
22.8067	0.01819		0.01404	0.03367	0.02188										51.8692	0.03296
22.812	0.00527		0.007	0.05291	0.01776										51.8784	0.00919
22.8374	0.02537		0.01433	0.01411	0.01988										51.8828	0.00435
22.842	0.00462		0.0247	0.03182	0.02141										51.9143	0.03155
22.8579	0.01593		0.02746	0.01909	0.06067										51.9777	0.0634
22.8622	0.00426		0.09448	0.02528	0.01196										52.0023	0.02463
22.8807	0.01852		0.11268	0.01625	0.03704										52.0424	0.04005
22.8851	0.00443		0.01234	0.04805	0.23879										52.1875	0.14506
22.8988	0.01372		0.02109	0.11008	0.01633										52.371	0.18351
22.9029	0.00409		1.74524	0.05861	0.0898										52.3892	0.0182
22.9179	0.01491		0.0117	0.03259	0.0279										52.4163	0.02709
22.9229	0.00505		0.00493	0.02098	0.10034										52.4732	0.0569
22.9668	0.0439		0.07268	0.02963	0.00423										52.4973	0.02415
22.9714	0.00456		0.02299	0.01787	0.00459										52.7854	0.2881
23.1409	0.16952		0.00508	0.06341	0.02956										53.078	0.29254
23.1462	0.00533		0.04098	0.0222	0.02617										53.084	0.00607
23.1907	0.04445		0.16743	0.03832	0.02395										53.1173	0.0333
23.1971	0.00641		0.01873	0.02122	0.00578										53.1452	0.0279
23.249	0.0519		0.04231	0.01629	0.06904										53.1647	0.01945
23.2554	0.00642		0.05052	0.02418	0.02417										53.1858	0.02113
23.2773	0.02195		0.09118	0.0172	0.04652										53.2053	0.01946
23.2818	0.00451		0.11576	0.0732	0.02826										53.2327	0.02745
23.3171	0.03522		0.02248	0.02281	0.02186										53.4181	0.18536
23.3413	0.02428		0.02529	0.07071	0.02479										53.5118	0.09371
23.3724	0.03105		0.01699	0.03298	0.03778										53.6512	0.13937
23.3774	0.00499		0.05337	0.03907	0.24028										53.7258	0.07469
23.3965	0.0191		0.00655	0.01584	0.02011										53.7304	0.00456
23.4013	0.00477		0.11681	0.01735	0.01545										53.7362	0.00584
23.4223	0.02102		0.34649	0.02796	0.0186										53.7556	0.01937
23.4269	0.00462		0.23221	0.00455	0.02353										53.7729	0.01726
23.4871	0.06016		0.01126	0.01915	0.04373										53.7939	0.02107
23.5405	0.05346		0.09019	0.08229	0.05592										54.0724	0.27849
23.6747	0.13423		0.01551	0.34809	0.04444										54.1163	0.04385
23.6803	0.00559		0.02422	0.03198	0.10484										54.3878	0.27156
23.6857	0.00537		0.01761	0.01282	0.03068										54.395	0.00716
23.7122	0.02653		0.01298	0.0151	0.07068										54.3998	0.0048
23.7489	0.03667		0.01315	0.02331	0.02338										54.4531	0.05328
23.7535	0.00463		0.01357	0.02232	0.03254										54.4587	0.00561
23.767	0.01346		0.00576	0.14216	0.21794										54.4786	0.01991
23.7715	0.00448		4.11148	0.01435	0.06828										54.5028	0.02418
23.8463	0.07483		0.01215	0.07827	0.06289										54.7992	0.29639
23.87	0.02368		0.09081	0.01784	0.03627										54.8387	0.03951
23.8753	0.00531		0.01897	0.01906	0.00566										54.9364	0.09768
23.8809	0.00557		0.0716	0.0203	0.0282										54.9403	0.00393
24.0592	0.17831		0.17846	0.08321	0.00513										54.9814	0.04107
24.1101	0.05088		0.01581	0.01436	0.02156										55.0008	0.0194
24.1159	0.0058		0.01894	0.05307	0.01861										55.0267	0.02592
24.1511	0.03526		0.19403	0.01166	0.01842										55.0603	0.03364
24.1559	0.00478		0.04179	0.0387	0.18006										55.2177	0.15734
24.1796	0.02366		0.00576	0.01905	0.01972										55.2225	0.00484
24.2058	0.02622		0.06166	0.03067	0.02499										55.2407	0.01815
24.2108	0.00502		0.10103	0.01451	0.02148										55.2644	0.02372
24.2471	0.03629		0.00755	0.02012	0.01531										55.3608	0.0964
24.252	0.00494		0.01987	0.03744	0.02217										55.385	0.02426
24.3024	0.05038		0.5456	0.02475	0.07706										55.4085	0.02346
24.3072	0.00484		0.34674	0.03388	0.27119										55.6056	0.19712
24.3249	0.0176		0.00653	0.03927	0.32015										55.6099	0.00429
24.3471	0.02225		1.14699	0.07483	0.31351										55.7363	0.1264
24.3518	0.00474		0.0173	0.02408	0.02565										55.7808	0.04452
24.3697	0.01784		0.02463	0.02186	0.01337										55.7902	0.00942
24.4014	0.03169		0.14016	0.01639	0.11271										55.8064	0.01621
24.4072	0.00586		0.10213	0.01513	0.08657										55.8255	0.01904
24.4315	0.02423		0.0236	0.00444	0.19954										55.8619	0.03644
24.4362	0.00473		0.12845	0.02149	0.05857										56.0241	0.16219
24.4567	0.02049		0.00597	0.01695	0.02557										56.0294	0.00528
24.4613	0.00467		0.02136	0.02963	0.01817										56.1469	0.11754
24.4849	0.02351		0.03547	0.11084	0.00435										56.2954	0.14846
24.491	0.00614		0.09146	0.06295	0.055										56.3456	0.05019
24.4973	0.00625		0.02102	0.02276	0.03398										56.3502	0.00461
24.5113	0.01403		0.02705	0.02668	0.02784										56.3563	0.00609
24.5433	0.03197		0.41001	0.02512	0.00458										56.3768	0.02047
24.548	0.00479		0.0141	0.03115	0.02689										56.5634	0.18662
24.5746	0.02661		0.01321	0.01221	0.06923										56.5838	0.0204
24.7826	0.20798		0.02175	0.01234	0.01824										56.791	0.20725
24.8122	0.02954		0.00524	0.00496	0.07115										56.832	0.04101
24.8177	0.00548		0.01265	0.01425	0.15992										57.0624	0.23033
24.8438	0.02614		0.03315	0.05666	0.05669										57.0669	0.0045
24.8573	0.01347		0.01869	0.0275	0.34224										57.1219	0.05505
24.8742	0.01694		0.14109	0.02061	0.00463										57.128	0.00608
24.9321	0.05789		0.01345	0.01858	0.03255										57.1358	0.00779
24.9767	0.04457		0.03132	0.02851	0.04143										57.141	0.00526
24.9814	0.00476		0.0318	0.00695	0.02218										57.2006	0.05954
25.0639	0.08247		0.02101	0.15059	0.02059										57.5371	0.33656
25.1559	0.09199		0.34312	0.03234	0.05312										57.7557	0.21852
25.1622	0.00634		0.0066	0.02243	0.17555										57.9252	0.16957
25.1676	0.00534		0.18046	0.02064	0.03099										57.946	0.02072
25.2441	0.07656		0.0127	0.01796	0.06375										57.9664	0.02045
25.2505	0.00641		0.06413	0.02197	0.02969										57.9718	0.0054
25.2552	0.00463		0.00595	0.10318	0.01655										57.9998	0.028
25.2871	0.03197		0.00475	0.02657	0.01797										58.0933	0.09346
25.2953	0.00819		0.34392	0.01347	0.02819										58.0979	0.00462
25.3162	0.02087		0.00519	0.25991	0.00501										58.1493	0.05136
25.3215	0.0053		0.01149	0.1348	0.01426										58.1555	0.00626
25.3525	0.03098		0.00629	0.02966	0.01388										58.2516	0.09606
25.371	0.01854		0.03198	0.02746	0.02175										58.287	0.03544
25.3755	0.00447		0.03468	0.00476	0.02472										58.2931	0.00613
25.4224	0.04687		0.00553	0.02384	0.0608										58.3173	0.02413
25.4278	0.00547		0.02733	0.01275	0.08587										58.3471	0.02987
25.4868	0.05894		0.01608	0.0934	0.02445										58.5488	0.20167
25.5612	0.07439		0.01231	0.08103	0.03226										58.636	0.08717
25.5667	0.00555		0.04862	0.0105	0.01124										58.6409	0.00487
25.5802	0.01353		0.07455	0.02439	0.01218										58.684	0.04312
25.6124	0.03216		0.04418	0.00458	0.02769										58.7108	0.02683
25.6387	0.02629		0.11971	0.15928	0.0448										58.9204	0.20957
25.6435	0.0048		0.12631	0.02931	0.11776										58.9485	0.02812
25.6593	0.01587		0.03195	0.02823	0.01175										58.9723	0.02379
25.6639	0.0045		0.14788	0.0763	0.07244										59.2608	0.2885
25.8489	0.18508		0.38102	0.02821	0.01698										59.2831	0.02229
25.8678	0.01889		0.02125	0.02777	0.02247										59.3366	0.05349
25.8798	0.01193		0.02705	0.01326	0.01247										59.3612	0.02462
25.8847	0.00493		0.43217	0.01674	0.27273										59.401	0.03987
25.8907	0.00597		0.01304	0.15528	0.01963										59.4281	0.02703
25.9156	0.02495		0.02352	0.02287	0.02475										59.4505	0.02244
25.9561	0.04046		0.01094	0.07022	0.0469										59.6813	0.23078
25.9611	0.00504		0.02322	0.00541	0.07479										59.6872	0.00591
25.977	0.01591		0.02036	0.01983	0.01978										59.7236	0.03634
26.1441	0.16709		0.05432	0.01455	0.01861										59.8083	0.0847
26.1941	0.04996		0.02371	0.0313	0.07764										59.9873	0.17907
26.1987	0.00462		0.0046	0.03453	0.17655										60.0182	0.03091
26.215	0.01629		0.01339	0.02043	0.27593										60.0696	0.05139
26.22	0.005		0.69486	0.03771	0.02052										60.0906	0.02099
26.2721	0.05214		0.13165	0.02308	0.02173										60.1183	0.02767
26.2775	0.00535		0.00506	0.01777	0.02423										60.2542	0.13591
26.3036	0.0261		0.53565	0.02196	0.0746										60.2838	0.02961
26.3148	0.01129		0.0051	0.11425	0.0187										60.4429	0.15912
26.3191	0.00421		0.04146	0.07535	0.02303										60.4471	0.00415
26.338	0.01898		0.01278	0.02644	0.02702										60.4564	0.00938
26.3433	0.00525		0.03589	0.00547	0.07651										60.461	0.00454
26.3603	0.01696		0.01707	0.02565	0.03549										60.7523	0.29128
26.3646	0.00436		0.09772	0.11292	0.02118										60.8311	0.07885
26.3837	0.01907		0.00459	0.03825	0.08132										60.8371	0.006
26.3889	0.00521		0.0666	0.17455	0.30874										60.8541	0.01697
26.4339	0.04502		0.01545	0.04216	0.04687										60.8631	0.00896
26.4387	0.00475		0.01495	0.08923	0.01632										60.8897	0.02667
26.4732	0.03451		0.00611	0.02124	0.00469										60.9116	0.02187
26.6711	0.19795		0.0065	0.02019	0.02964										61.1657	0.25408
26.6838	0.0127		0.02217	0.02997	0.01921										61.1709	0.00521
26.6894	0.00561		0.04422	0.02392	0.029										61.2124	0.04156
26.7079	0.01846		0.39201	0.01824	0.07084										61.268	0.05559
26.7126	0.00474		0.0166	0.02421	0.12875										61.2722	0.00419
26.7736	0.06094		0.0186	0.06599	0.07866										61.2912	0.01902
26.7792	0.00561		0.05408	0.01969	0.00484										61.4116	0.12035
26.7971	0.01794		0.20478	0.0212	0.01881										61.4163	0.0047
26.8025	0.00539		0.0674	0.02566	0.01835										61.4219	0.00562
26.8406	0.03807		0.26652	0.02115	0.00528										61.444	0.02211
26.8452	0.00466		0.06	0.01708	0.05034										61.4741	0.03009
26.8648	0.01951		0.0054	0.01462	0.01826										61.4989	0.02479
26.8691	0.00434		0.00817	0.02568	0.01384										61.5254	0.02651
26.886	0.01695		0.04833	0.08244	0.12743										61.5512	0.02575
26.9098	0.02374		1.70721	0.01491	0.02372										61.5892	0.03807
26.9142	0.00444		0.03936	0.01521	0.0277										61.8896	0.3004
26.9307	0.01644		0.00533	0.01359	0.00537										61.9788	0.08914
26.9353	0.00467		0.05161	0.01515	0.10423										62.0344	0.05565
26.9544	0.01908		0.01384	0.05337	0.14796										62.0671	0.03269
26.9594	0.00497		0.0058	0.01835	0.03185										62.0836	0.01647
27.0736	0.11418		0.02856	0.04796	0.02549										62.1152	0.03158
27.0806	0.00703		0.01071	0.01807	0.02277										62.1355	0.02038
27.0849	0.0043		0.00581	0.01438	0.01187										62.1551	0.01953
27.0921	0.00716		0.00573	0.07861	0.01749										62.1791	0.02408
27.1155	0.02348		0.47599	0.07151	0.022										62.5776	0.39844
27.1212	0.00571		0.01861	0.09574	0.02482										62.5971	0.01946
27.1663	0.04507		0.14289	0.01752	0.02169										62.6276	0.03058
27.1709	0.00456		0.15288	0.01938	0.01971										62.7033	0.07565
27.1933	0.02244		0.00568	0.02641	0.06306										62.7692	0.06588
27.1981	0.0048		0.55362	0.03607	0.07066										62.8523	0.0831
27.214	0.01586		0.03005	0.02847	0.02581										62.8584	0.00609
27.2186	0.00458		0.00695	0.01159	0.02732										63.1333	0.27497
27.2367	0.01811		0.2532	0.0164	0.00947										63.4571	0.32381
27.2411	0.00448		0.12172	0.06745	0.01306										63.4986	0.04152
27.2595	0.01831		0.00495	0.01804	0.04944										63.5189	0.02024
27.5034	0.24391		0.01793	0.11796	0.03546										63.5456	0.02669
27.5181	0.01475		0.19262	0.03232	0.00529										63.5707	0.02515
27.523	0.0049		0.01303	0.01856	0.13019										63.5972	0.02644
27.5286	0.0056		0.01248	0.02893	0.01324										63.6381	0.04095
27.5478	0.01921		0.02245	0.02811	0.02297										63.7533	0.11523
27.5672	0.01942		0.00565	0.02745	0.00534										63.7583	0.00497
27.5953	0.02806		0.25565	0.0168	0.02042										64.0142	0.25585
27.6134	0.01807		0.00855	0.03543	0.05127										64.0188	0.00462
27.6177	0.00432		0.00524	0.23436	0.19657										64.0398	0.02104
27.6369	0.01924		0.04873	0.43959	0.21825										64.0626	0.02281
27.6419	0.00496		0.15759	0.19879	0.01872										64.1108	0.04816
27.6614	0.01948		0.01723	0.40819	0.00977										64.4103	0.29952
27.6811	0.01969		0.26168	0.00595	0.00458										64.43	0.01964
27.6855	0.00443		0.06753	0.00579	0.01934										64.4356	0.00568
27.6991	0.01363		0.38225	0.03508	0.01803										64.5101	0.07449
27.7361	0.03698		0.00517	0.02985	0.05146										64.5159	0.0058
27.7413	0.00519		0.36539	0.2572	0.01737										64.6254	0.10948
27.8616	0.12031		0.02603	0.03729	0.32697										64.6967	0.07126
27.8961	0.03454		0.00474	0.03091	0.01474										64.7883	0.09166
27.9278	0.03163		0.00577	0.02294	0.02725										65.106	0.31771
27.9328	0.00503		0.02126	0.03521	0.01624										65.1239	0.01791
27.9715	0.03867		0.01876	0.02513	0.02032										65.1389	0.01498
28.0372	0.06569		0.02084	0.0239	0.02274										65.1452	0.00625
28.0604	0.02326		0.03006	0.02435	0.02164										65.1784	0.0332
28.1705	0.11012		0.2541	0.00986	0.00545										65.2306	0.0522
28.1758	0.00524		0.00628	0.07087	0.04016										65.4734	0.24282
28.2678	0.09206		0.01188	0.0141	0.02312										65.5557	0.08228
28.2748	0.00692		0.02552	0.08718	0.30036										65.7838	0.22814
28.3131	0.03829		0.01689	0.23077	0.08859										66.0733	0.28947
28.3183	0.00522		0.03067	0.03996	0.02751										66.5049	0.43163
28.3283	0.01006		0.28907	0.02267	0.01889										66.5103	0.00534
28.3327	0.00433		0.01422	0.02067	0.04787										66.6131	0.10283
28.3523	0.01961		0.02394	0.01556	0.06966										66.6175	0.00437
28.3576	0.0053		0.02153	0.02115	0.03795										66.6245	0.00704
28.3936	0.03606		0.02591	0.00563	0.24402										66.6545	0.02996
28.3984	0.00474		0.01902	0.02947	0.02398										66.66	0.00555
28.4384	0.04003		0.01534	0.03405	0.02052										66.7051	0.0451
28.4433	0.00487		0.02216	0.14863	0.01734										66.7668	0.06171
28.46	0.01674		0.06337	0.01443	0.04565										66.7721	0.00524
28.5588	0.09877		0.14227	0.12118	0.02662										66.8093	0.03723
28.5796	0.02085		0.0057	0.01895	0.03003										66.8451	0.03578
28.5968	0.01712		0.00503	0.08786	0.02691										67.1318	0.28674
28.613	0.01624		0.00754	0.0267	0.03154										67.1366	0.00479
28.6185	0.00548		0.06147	0.01321	0.02024										67.2448	0.10824
28.634	0.01558		0.10419	0.01472	0.02576										67.2626	0.01771
28.639	0.00491		0.11027	0.00464	0.029										67.2866	0.02401
28.6562	0.01721		0.01612	0.01217	0.04536										67.3057	0.01915
28.709	0.05278		0.01131	0.0122	0.00685										67.3263	0.0206
28.8019	0.0929		0.00553	0.01739	0.05951										67.3566	0.03029
28.8127	0.01082		0.02065	0.01857	0.00524										67.559	0.20238
28.8473	0.0346		0.01742	0.03644	0.026										67.9346	0.37563
28.8524	0.00509		0.01017	0.03201	0.10868										67.9969	0.06231
28.901	0.04859		0.41843	0.02137	0.02371										68.0021	0.00515
28.9204	0.01945		0.00502	0.09833	0.01656										68.0232	0.02117
28.947	0.02655		0.06857	0.02075	0.07549										68.249	0.22573
28.9731	0.02618		0.09214	0.01595	0.03255										68.3876	0.13866
28.9781	0.005		0.0144	0.01897	0.00463										68.4119	0.02427
29.0272	0.04909		0.01595	0.122	0.08345										68.5275	0.1156
29.0325	0.0053		0.00517	0.02699	0.03654										68.5333	0.00584
29.0505	0.01801		0.02559	0.00503	0.01167										68.5581	0.02478
29.072	0.02142		0.00497	0.03134	0.00623										68.574	0.01584
29.1074	0.03543		0.73316	0.03178	0.01901										68.6183	0.04433
29.113	0.00557		0.07251	0.01872	0.02909										68.6394	0.02107
29.2819	0.16894		0.10542	0.02975	0.03447										68.6675	0.02815
29.3294	0.04746		0.01271	0.02338	0.03										68.6761	0.00855
29.3343	0.00494		0.00554	0.02901	0.02495										68.6813	0.00524
29.3605	0.02625		0.67306	0.07501	0.02108										68.7086	0.02732
29.366	0.00548		0.00478	0.01641	0.01324										68.7354	0.0268
29.3927	0.02672		0.02158	0.01516	0.03159										68.7404	0.005
29.3981	0.00534		0.02071	0.0245	0.12267										68.9216	0.18115
29.4111	0.01307		0.02319	0.03368	0.02904										68.9722	0.05063
29.4278	0.01665		0.02354	0.02382	0.02147										69.146	0.17382
29.4597	0.03191		0.01672	0.01969	0.02517										69.1506	0.0046
29.4984	0.03873		0.02683	0.03367	0.02173										69.1791	0.02846
29.5035	0.00504		0.11525	0.03893	0.01338										69.3736	0.19456
29.628	0.12448		0.41183	0.02525	0.87518										69.3793	0.00566
29.6339	0.00593		0.19266	0.04	0.02444										69.4346	0.05531
29.7225	0.0886		0.01198	0.01722	0.04021										69.4694	0.03474
29.7283	0.00581		0.01656	0.01797	0.07676										69.5193	0.04995
29.76	0.03168		0.01823	0.02198	0.0172										69.5481	0.02881
29.7652	0.0052		2.4185	0.00376	0.0043										69.6109	0.06282
29.7948	0.02966		0.00615	0.08037	0.0215										69.6154	0.00451
29.9612	0.16635		0.01537	0.02396	0.09176										69.7687	0.15329
29.9884	0.02721		0.01616	0.02067	0.09325										69.797	0.0283
29.9937	0.00531		0.0057	0.02295	0.00582										69.8368	0.03982
29.9993	0.00563		0.00528	0.04004	0.00486										69.8413	0.00448
30.0177	0.01834		0.11216	0.09844	0.01959										69.8638	0.02249
30.0228	0.00511		0.12741	0.01669	0.1911										70.1455	0.28172
30.0587	0.03594		0.19449	0.01609	0.024										70.1803	0.03477
30.0634	0.00469		0.01621	0.01857	0.0043										70.1856	0.00526
30.0851	0.02164		0.01635	0.01193	0.03057										70.5583	0.37269
30.1181	0.03307		0.11005	0.09284	0.23255										70.5632	0.00498
30.1354	0.01723		0.00478	0.02034	0.1413										70.692	0.12875
30.1398	0.00449		0.0054	0.0229	0.03904										70.8256	0.13362
30.1675	0.0277		0.02377	0.32579	0.02543										71.2549	0.42927
30.2076	0.04006		0.01483	0.0064	0.02024										71.3906	0.13577
30.2124	0.00479		0.01871	0.01374	0.05038										71.3999	0.00928
30.2332	0.02082		0.01462	0.00475	0.01651										71.4049	0.00493
30.2375	0.00425		0.00448	0.01301	0.06807										71.4097	0.00488
30.2572	0.01969		0.00678	0.01221	0.01311										71.4145	0.00478
30.3698	0.11269		0.02987	0.02216	0.59238										71.4344	0.0199
30.3946	0.02474		0.02709	0.17188	0.01231										71.455	0.02058
30.4292	0.0346		0.32765	0.01654	0.0175										71.4604	0.00545
30.4354	0.00621		0.00509	0.03057	0.0123										71.7758	0.31539
30.508	0.07258		0.02942	0.00563	0.03084										71.9734	0.19753
30.5132	0.00526		0.02746	0.12086	0.04119										71.9801	0.00671
30.5182	0.00496		0.0475	0.01568	0.00442										71.985	0.00488
30.5492	0.03102		0.15315	0.01341	0.02509										72.0093	0.02431
30.5875	0.03824		0.01757	0.02943	0.19901										72.0744	0.06513
30.5924	0.00495		0.02081	0.30305	0.02605										72.1075	0.03305
30.6268	0.03438		0.0049	0.19366	0.17867										72.1322	0.0248
30.6316	0.00479		0.09619	0.01669	0.01357										72.1536	0.0214
30.661	0.0294		0.30741	0.03278	0.03696										72.3209	0.16721
30.6655	0.00455		0.13389	0.0477	0.01905										72.3252	0.0043
30.7551	0.08961		0.58621	0.01811	0.02825										72.3406	0.01542
30.7609	0.00574		0.26732	0.02361	0.03191										72.3621	0.02156
30.8347	0.07384		0.02131	0.02876	0.1617										72.5764	0.21424
30.8538	0.01906		0.01885	0.0204	0.03719										72.5811	0.00471
30.9124	0.05862		0.02583	0.0441	0.03322										72.6217	0.04057
30.917	0.00456		0.00514	0.01447	0.00425										72.7502	0.12852
30.933	0.01599		0.00629	0.017	0.02164										72.8186	0.06838
30.9375	0.00454		0.06213	0.00545	0.07522										72.8238	0.00529
30.9758	0.03828		0.01317	0.01387	0.04331										72.8396	0.01577
30.9804	0.0046		0.00526	0.01042	0.02049										72.8614	0.02173
30.9971	0.01674		0.00588	0.14012	0.03956										72.8897	0.0283
31.0017	0.00458		0.09126	0.01535	0.01897										72.9374	0.04773
31.0177	0.01599		0.01903	0.05026	0.01638										73.2458	0.30844
31.0235	0.00583		0.01072	0.01769	0.02642										73.2614	0.01558
31.0528	0.02934		0.01661	0.01485	0.00502										73.2839	0.02253
31.2361	0.1833		0.01772	0.02603	0.053										73.3511	0.06712
31.2427	0.00651		0.00573	0.02257	0.0291										73.3704	0.01934
31.258	0.01537		0.01666	0.01264	0.01797										73.5051	0.13472
31.2635	0.00543		0.01552	0.02963	0.09419										73.5102	0.00514
31.3548	0.09132		0.00592	0.07669	0.01743										73.5968	0.08657
31.3598	0.00499		0.08185	0.02014	0.00533										73.6019	0.00505
31.3975	0.03777		0.00667	0.03751	0.02435										73.6333	0.03147
31.4034	0.00583		0.0146	0.02272	0.19725										73.657	0.02365
31.4078	0.00442		0.02135	0.01553	0.20306										73.7612	0.10421
31.4262	0.01846		0.07751	0.16954	0.12158										73.9105	0.1493
31.4306	0.00435		0.00536	0.03172	0.035										73.9151	0.00457
31.4639	0.03326		0.03064	0.02394	0.02063										73.9456	0.03051
31.4932	0.02937		0.30613	0.01745	0.02992										74.0332	0.08764
31.5433	0.05008		0.25838	0.02354	0.0345										74.3268	0.29363
31.6319	0.08858		0.15688	0.00546	0.02036										74.3436	0.01672
31.6466	0.01474		0.01618	0.19481	0.05613										74.9039	0.56034
31.6517	0.00505		0.03428	0.06907	0.07772										74.9242	0.02029
31.6721	0.02043		0.04957	0.14739	0.01367										75.2105	0.28629
31.6915	0.01944		0.00556	0.08998	0.02098										75.2155	0.005
31.6968	0.00524		0.24422	0.01796	0.02533										75.3542	0.13876
31.8298	0.13303		0.00527	0.1815	0.04048										75.3603	0.00605
31.8777	0.04785		0.02187	0.11604	0.03544										75.4221	0.06179
31.8834	0.00572		0.01555	0.01931	0.0205										75.4265	0.00441
31.9075	0.02408		0.07952	0.03904	0.03128										75.4414	0.01489
31.9326	0.02516		0.00571	0.04677	0.0238										75.8288	0.38739
31.938	0.00541		0.02251	0.00594	0.02184										75.8328	0.00407
31.9571	0.01904		0.4152	0.01895	0.02087										76.0682	0.23532
31.9615	0.00445		0.03376	0.06361	0.00495										76.2991	0.23098
32.1258	0.16426		0.00474	0.02234	0.02562										76.304	0.00481
32.131	0.00517		0.02535	0.02997	0.04309										76.3281	0.02411
32.148	0.01709		0.01996	0.02878	0.02635										76.6444	0.31637
32.1528	0.00475		0.0219	0.03716	0.01895										76.662	0.0176
32.2651	0.11235		0.01887	0.01956	0.02401										76.9245	0.26243
32.2737	0.00851		0.04052	0.09871	0.02234										76.929	0.00456
32.279	0.00529		0.00471	0.02148	0.05739										76.95	0.021
32.2958	0.01685		0.71403	0.01817	0.0244										76.9573	0.00724
32.6157	0.31992		0.15508	0.01941	0.00692										76.964	0.00677
32.6295	0.01378		0.23736	0.03294	0.04925										76.9878	0.02373
32.6352	0.00566		0.00555	0.07981	0.01879										77.0146	0.02679
32.6409	0.00579		0.01078	0.02192	0.02451										77.0348	0.02028
32.6557	0.01478		0.0144	0.0394	0.03667										77.057	0.02211
32.6802	0.02445		0.04713	0.07587	0.01973										77.4773	0.42037
32.7648	0.08458		0.00659	0.05535	0.00496										77.4958	0.01851
32.7843	0.01958		0.13699	0.0144	0.01607										77.5138	0.01795
32.8124	0.02807		0.02053	0.04268	0.01969										77.5428	0.02905
32.8172	0.00483		0.00615	0.00495	0.03158										77.6422	0.09934
32.8448	0.02755		0.00645	0.00941	0.01669										77.6469	0.00474
32.8893	0.04454		0.04011	0.03306	0.00544										77.67	0.0231
32.8947	0.00535		0.02958	0.02429	0.11978										77.7403	0.0703
32.9258	0.03108		0.00566	0.05331	0.02526										77.9585	0.21821
32.931	0.00521		0.00582	0.03667	0.12263										77.9875	0.02901
32.9718	0.04087		0.02058	0.01402	0.03574										78.0122	0.02471
32.9771	0.00529		0.03382	0.01908	0.01226										78.1933	0.18111
32.9958	0.01867		0.02607	0.01597	0.0366										78.2032	0.00988
33.0006	0.00482		0.0942	0.03263	0.01597										78.2075	0.0043
33.0252	0.02459		0.02054	0.10561	0.0857										78.2254	0.01785
33.0301	0.00489		0.01288	0.02431	0.02517										78.4127	0.18728
33.078	0.04791		0.03186	0.03891	0.05933										78.4374	0.02473
33.0837	0.00565		0.02183	0.02398	0.01908										78.8077	0.37032
33.1611	0.07749		0.02033	0.03152	0.0298										78.8676	0.05988
33.1673	0.00619		0.03847	0.01535	0.02619										78.9176	0.05005
33.2006	0.0333		0.01784	0.0281	0.03167										78.9598	0.04214
33.259	0.05838		0.02869	0.02166	0.02189										78.984	0.02426
33.5771	0.31805		0.06232	0.01666	0.00464										79.1136	0.12954
33.5991	0.02203		0.02807	0.08439	0.01777										79.3684	0.25481
33.6259	0.02683		0.41777	0.16658	0.03575										79.3736	0.00521
33.6823	0.05632		0.00588	0.13246	0.01338										79.4496	0.07596
33.6871	0.00488		0.08229	0.03792	0.02906										79.4544	0.0048
33.7136	0.02644		0.1566	0.02298	0.03399										79.5586	0.10428
33.7191	0.00551		0.00575	0.07718	0.01703										79.5641	0.00547
33.738	0.01892		0.01455	0.01997	0.02497										79.5689	0.0048
33.7427	0.0047		0.01663	0.03709	0.0058										79.5935	0.02461
33.7601	0.01743		0.02857	0.05152	0.01494										79.599	0.00548
33.7651	0.00492		0.01794	0.0228	0.01165										80.0278	0.42877
33.7813	0.01625		0.02045	0.0179	0.027										80.0857	0.05796
33.786	0.00467		0.25458	0.03587	0.00495										80.1943	0.10859
33.8698	0.08387		0.02633	0.04216	0.08736										80.2165	0.02216
33.9069	0.03702		0.01175	0.14771	0.01175										80.4558	0.23936
33.9222	0.01529		0.00566	0.01224	0.01963										80.4899	0.03408
33.9275	0.0053		0.05046	0.00481	0.01997										80.6958	0.20583
34.0262	0.09874		0.2118	0.01697	0.00558										80.7182	0.0225
34.0314	0.00526		0.49527	0.01472	0.04327										80.7485	0.03024
34.0361	0.00465		0.0049	0.02656	0.03225										80.791	0.04254
34.0511	0.01505		0.00468	0.02542	0.01965										81.0132	0.22213
34.0787	0.02754		0.25071	0.1988	0.00445										81.2305	0.21735
34.0845	0.00583		1.01891	0.01047	0.19608										81.2983	0.06777
34.1035	0.01893		0.00686	0.10155	0.01741										81.3029	0.00461
34.109	0.00555		0.00478	0.04811	0.02291										81.324	0.02113
34.115	0.006		0.00573	0.02405	0.00484										81.3511	0.02711
34.1318	0.01676		0.07691	0.02826	0.02092										81.5944	0.24323
34.1506	0.01887		0.01991	0.02571	0.0266										81.6561	0.06171
34.1557	0.00507		0.01443	0.02849	0.09615										81.6755	0.01941
34.3751	0.21939		0.02376	0.01016	0.04973										81.7038	0.02833
34.4026	0.02754		0.00534	0.02372	0.01558										81.7885	0.08468
34.4078	0.00516		0.02824	0.05559	0.03964										81.7931	0.00459
34.5459	0.13806		0.03033	0.02212	0.0217										82.0585	0.26539
34.5695	0.02364		0.01952	0.20623	0.03898										82.3438	0.28536
34.5756	0.00608		0.1001	0.03298	0.02656										82.3834	0.03957
34.6091	0.03353		0.00501	0.06018	0.01966										82.5505	0.16711
34.614	0.00494		0.02457	0.01464	0.0229										82.5717	0.02123
34.6189	0.00485		0.01104	0.05074	0.06321										83.0481	0.47632
34.6405	0.02164		0.47107	0.01935	0.01811										83.0522	0.00417
34.6458	0.00527		1.33606	0.02011	0.01345										83.5084	0.45615
34.6722	0.02638		0.01474	0.02033	0.01213										84.002	0.4936
34.6776	0.00538		0.19349	0.01876	0.05371										84.0223	0.02036
34.6889	0.01134		0.00616	0.04206	0.02798										84.0436	0.02129
34.6933	0.00443		0.00617	0.06166	0.0192										84.0609	0.01728
34.7603	0.067		0.00544	0.01661	0.01912										84.0974	0.0365
34.7653	0.00492		0.00681	0.03001	0.01871										84.2779	0.18053
34.7866	0.02138		0.04452	0.01882	0.03998										84.2822	0.00426
34.7915	0.00486		0.10486	0.09032	0.00546										84.3063	0.02413
34.8148	0.02333		0.00528	0.01724	0.0176										84.3284	0.02202
34.8196	0.00475		0.00485	0.01843	0.01846										84.3594	0.03104
34.8911	0.0715		0.01229	0.02032	0.03747										84.5142	0.15479
34.898	0.00689		0.09702	0.02261	0.00452										84.519	0.00477
34.9023	0.00433		0.01672	0.01455	0.01708										84.5263	0.00732
34.9369	0.0346		0.10997	0.01478	0.02608										84.5309	0.00465
34.9416	0.00469		0.04307	0.01678	0.02664										84.554	0.0231
34.9657	0.02414		0.00595	0.0449	0.02779										84.9514	0.39736
34.9701	0.00443		0.02076	0.08276	0.07961										84.9911	0.03973
35.0324	0.06224		0.01518	0.03049	0.01816										85.4743	0.48316
35.0379	0.00551		0.14168	0.07796	0.0226										85.5036	0.02936
35.1189	0.08105		0.02856	0.02711	0.01818										85.5235	0.01989
35.2417	0.12277		0.02011	0.07055	0.01578										85.5492	0.02569
35.2651	0.02341		0.0063	0.01278	0.03193										85.5543	0.00508
35.2702	0.00503		0.02237	0.01984	0.03127										85.8267	0.27241
35.301	0.03081		0.08598	0.04443	0.04966										85.8537	0.02696
35.3057	0.00477		0.08218	0.02645	0.03194										85.8833	0.02968
35.3528	0.04703		0.07597	0.00429	0.02775										86.3445	0.46114
35.3881	0.03536		0.0055	0.01657	0.01944										86.3498	0.00532
35.407	0.0189		0.10148	0.03267	0.00562										86.4178	0.068
35.4126	0.00554		0.14342	0.01749	0.07173										86.8156	0.39778
35.4176	0.00499		0.02058	0.02036	0.01564										87.011	0.19544
35.5723	0.15477		0.01399	0.02261	0.00457										87.0154	0.00436
35.6073	0.03492		0.01751	0.0352	0.0179										87.32	0.30458
35.6119	0.00467		0.01784	0.02358	0.0192										87.3244	0.00445
35.6588	0.04692		0.01842	0.02197	0.00463										87.3427	0.01832
35.6636	0.0048		0.02065	0.0716	0.00497										87.3698	0.02704
35.6791	0.01547		0.0161	0.04118	0.13032										87.3845	0.01468
35.6841	0.00495		0.00516	0.02242	0.11747										87.5382	0.1537
35.6971	0.01308		0.01723	0.01333	0.15528										87.5427	0.00459
35.7014	0.0043		0.006	0.02548	0.04885										87.8939	0.35114
35.7321	0.03067		0.0202	0.04326	0.06691										87.8986	0.00473
35.7379	0.00584		0.01324	0.01622	0.0473										88.0673	0.16865
35.7655	0.02754		0.00471	0.10859	0.00845										88.0867	0.01942
35.7804	0.01492		0.00492	0.01971	0.0241										88.1067	0.02001
35.7858	0.00535		0.02123	0.01596	0.08248										88.1274	0.02068
35.8109	0.02509		0.03034	0.01642	0.02847										88.1543	0.02696
35.8154	0.00458		0.01089	0.13025	0.04566										88.4801	0.32579
35.8782	0.06273		0.00449	0.01555	0.02336										88.5182	0.03803
35.8834	0.00521		0.01314	0.04604	0.01882										88.6394	0.12124
35.9094	0.02608		0.01759	0.24191	0.01713										88.6439	0.00447
35.9145	0.00505		0.23581	0.02057	0.26547										88.8185	0.17463
35.9796	0.06509		0.07627	0.04769	0.01001										88.8371	0.01866
36.0165	0.03692		0.03628	0.03663	0.14044										88.9208	0.08361
36.1362	0.11966		0.01307	0.03726	0.08711										88.961	0.04023
36.1426	0.00639		0.00458	0.02452	0.03577										89.3281	0.36712
36.1475	0.00494		0.00576	0.01922	0.03036										89.3327	0.00459
36.1634	0.01588		0.026	0.01361	0.02443										89.3512	0.01845
36.168	0.00462		0.01711	0.02699	0.02888										89.8473	0.49613
36.1855	0.01755		0.05906	0.02486	0.24757										89.8649	0.0176
36.1903	0.00473		0.33875	0.0199	0.09644										89.8961	0.03122
36.2052	0.01491		0.00566	0.06242	0.00523										89.9007	0.00462
36.2094	0.00416		0.03431	0.03414	0.02592										90.1465	0.24579
36.279	0.06966		0.03807	0.04991	0.06041										90.8281	0.68162
36.284	0.00495		0.1572	0.0184	0.02094										90.8326	0.00443
36.4265	0.14259		0.01222	0.02372	0.03666										91.0778	0.24527
36.4656	0.039		0.00563	0.02121	0.0215										91.4832	0.4054
36.4706	0.00508		0.01584	0.01595	0.02084										91.6019	0.11863
36.4873	0.0167		0.03509	0.02938	0.04009										91.607	0.0051
36.4921	0.00477		0.21837	0.07008	0.02052										91.7342	0.12728
36.5368	0.04473		0.48167	0.04566	0.02669										92.1988	0.46453
36.5418	0.00493		0.00489	0.01258	0.06953										92.6649	0.4661
36.6021	0.0603		0.01541	0.01561	0.0183										92.6698	0.00489
36.6079	0.00586		0.01065	0.01292	0.01964										92.6838	0.01407
36.6829	0.07493		0.96103	0.00499	0.02825										92.8126	0.12879
36.6879	0.00509		0.03721	0.04081	0.04074										92.8447	0.03205
36.6934	0.00542		0.02502	0.08518	0.02134										92.9529	0.10819
36.7172	0.02387		0.02251	0.07913	0.08378										92.9692	0.01631
36.722	0.00477		0.23293	0.1103	0.02438										93.0891	0.11989
36.7531	0.0311		0.02563	0.04693	0.02299										93.1297	0.04068
36.7575	0.0044		0.03026	0.0193	0.02552										93.69	0.56025
36.7997	0.04222		0.16984	0.01657	0.02953										93.6951	0.00513
36.8432	0.04344		0.07005	0.02357	0.02869										93.7306	0.03545
36.8479	0.00473		0.01379	0.02172	0.01663										93.9422	0.21163
36.8691	0.02122		0.00516	0.03283	0.03732										93.9475	0.00532
36.8738	0.0047		0.07609	0.02314	0.16931										94.0064	0.05888
36.8966	0.02283		0.00554	0.02926	0.00905										94.0921	0.08566
36.9015	0.00482		0.10851	0.06549	0.02383										94.1214	0.02939
36.9196	0.0181		0.02996	0.02777	0.03016										94.1633	0.0419
36.924	0.00448		0.00542	0.01247	0.2184										94.1685	0.00511
36.955	0.03092		0.02315	0.01896	0.02013										94.185	0.01651
36.9599	0.00498		0.03104	0.01898	0.0144										94.2379	0.05289
37.0122	0.0523		0.00624	0.02138	0.05043										94.7006	0.46277
37.0181	0.00581		0.08802	0.0298	0.08111										94.7049	0.00429
37.0233	0.00525		0.01364	0.14417	0.00527										94.9165	0.21158
37.178	0.15466		0.02326	0.03121	0.04205										94.9219	0.0054
37.1983	0.02029		0.00982	0.06469	0.06898										94.962	0.04012
37.2218	0.02355		0.0191	0.00604	0.09697										95.3038	0.34179
37.2275	0.00574		0.18254	0.03018	0.00719										95.7264	0.42259
37.2449	0.01734		0.00701	0.02432	0.01578										96.009	0.28264
37.2499	0.00507		0.01786	0.03025	0.00607										96.1504	0.14139
37.3901	0.1401		0.0057	0.03536	0.00424										96.1555	0.00503
37.4017	0.01167		0.02093	0.02968	0.02681										96.1794	0.0239
37.4221	0.02041		0.02411	0.03167	0.04201										96.2029	0.02352
37.4556	0.03344		0.08288	0.08204	0.05484										96.95	0.74712
37.4801	0.02451		0.16241	0.03114	0.02771										96.9743	0.02426
37.4853	0.00518		0.0057	0.10328	0.06172										97.1107	0.1364
37.5204	0.03509		0.07528	0.0184	0.0533										97.3472	0.23657
37.527	0.00661		0.16033	0.02535	0.00412										97.4856	0.13835
37.532	0.00509		0.00461	0.11707	0.11999										97.5056	0.02003
37.537	0.00496		0.01452	0.02381	0.04868										97.9843	0.47864
37.5426	0.00561		0.00586	0.03079	0.02544										98.021	0.03679
37.5581	0.01543		0.00542	0.06012	0.14081										98.0256	0.00453
37.5626	0.00456		0.00575	0.10559	0.03318										98.1626	0.13707
37.6876	0.12504		0.00548	0.08944	0.02616										98.1828	0.02019
37.7349	0.0472		0.06071	0.01382	0.02258										98.1881	0.00523
37.7515	0.01664		0.04076	0.00443	0.02302										98.2104	0.02231
37.7574	0.00586		0.01342	0.18743	0.00685										98.4105	0.20012
37.9815	0.22419		0.00509	0.07015	0.01872										98.4157	0.00519
38.01	0.02846		0.03272	0.04752	0.02158										98.8151	0.39946
38.0153	0.00528		1.10025	0.02283	0.02848										98.8329	0.01773
38.0242	0.00896		0.44362	0.00523	0.14998										98.8488	0.01593
38.0288	0.00458		0.02328	0.07579	0.03583										98.8652	0.01643
38.0637	0.03485		0.34286	0.03327	0.17351										99.1423	0.27712
38.0695	0.00581		0.07643	0.0265	0.10194										99.2075	0.06512
38.1801	0.11066		0.03828	0.01305	0.04989										99.2133	0.00579
38.2543	0.07417		0.09455	0.09254	0.013										99.2789	0.06568
38.2602	0.00593		0.12403	0.00972	0.15018										99.5714	0.2925
38.2654	0.00513		0.00571	0.10266	0.08346										99.6016	0.03012
38.3383	0.07295		0.03654	0.01669	0.08865										99.6465	0.04496
38.3433	0.00498		0.03269	0.17655	0.04162										99.6531	0.00654
38.3626	0.0193		0.00454	0.03327	0.05923										99.6921	0.03909
38.3668	0.00417		0.00473	0.0191	0.06645										99.6965	0.00435
38.3723	0.00555		0.02272	0.01783	0.02324										99.7147	0.01816
38.3957	0.02334		0.00571	0.01957	0.03614										99.7696	0.05495
38.4002	0.00454		0.01641	0.06491	0.00604										100.043	0.27302
38.4299	0.02965		0.00571	0.00558	0.03241										100.182	0.13893
38.435	0.00511		0.05358	0.01985	0.01686										100.241	0.05924
38.4528	0.01783		0.01471	0.00438	0.02115										100.264	0.02279
38.4581	0.0053		0.01412	0.07207	0.09664										100.285	0.02125
38.6638	0.20574		1.21949	0.00523	0.09422										100.62	0.33479
38.6797	0.01591		0.01632	0.01536	0.037										100.636	0.01677
38.7743	0.09455		0.00599	0.34682	0.03843										100.655	0.01864
38.7801	0.00586		0.02714	0.00438	0.01405										100.673	0.01788
38.7862	0.00609		0.00558	0.02894	0.1175										101.105	0.43231
38.8048	0.01852		0.00619	0.02415	0.06545										101.133	0.02767
38.8097	0.00498		0.0142	0.01908	0.0059										101.199	0.06579
38.8265	0.01677		0.01403	0.01707	0.00547										101.203	0.00473
38.8313	0.00479		0.01306	0.02252	0.04283										101.228	0.02425
38.8477	0.01636		0.01072	0.03235	0.02367										101.232	0.00441
38.8541	0.00642		0.0061	0.05392	0.00515										101.625	0.39283
38.9177	0.06367		0.00709	0.02139	0.02026										101.651	0.02636
38.9225	0.00474		0.01449	0.01323	0.00882										102.238	0.58641
38.9449	0.0224		0.09437	0.06154	0.0237										102.389	0.15087
38.9497	0.00477		0.05672	0.01508	0.08767										102.394	0.00513
38.9763	0.02659		0.00928	0.02015	0.0248										102.429	0.03523
38.9813	0.00507		0.00435	0.0405	0.023										102.931	0.50214
38.9959	0.01461		0.01616	0.02407	0.20144										102.964	0.03304
39.0004	0.00451		0.06717	0.01363	0.0294										102.97	0.00566
39.014	0.01351		0.00727	0.19624	0.0056										102.998	0.02786
39.0187	0.00471		0.02149	0.13712	0.01939										103.423	0.42565
39.0753	0.05666		0.00583	0.02504	0.03181										103.663	0.2401
39.0807	0.00541		0.03769	0.03108	0.05119										103.858	0.19423
39.0856	0.00483		0.00532	0.01351	0.00609										103.863	0.00535
39.1636	0.07808		0.03513	0.04153	0.02237										103.882	0.01876
39.169	0.00534		0.02098	0.04062	0.0541										103.901	0.0198
39.4146	0.24561		0.01725	0.02099	0.02179										103.922	0.02045
39.4206	0.00603		0.00926	0.02282	0.00558										103.939	0.01713
39.4257	0.00505		0.56674	0.01105	0.03061										104.442	0.50314
39.4421	0.01638		0.01545	0.01579	0.02605										104.478	0.0358
39.4489	0.00686		0.32048	0.0839	0.02823										104.552	0.07409
39.4677	0.01883		0.01765	0.01741	0.04715										104.835	0.28291
39.4733	0.00556		0.03349	0.02296	0.01509										104.961	0.12571
39.4887	0.01539		0.01741	0.60184	0.02801										104.966	0.0048
39.4935	0.00485		0.0068	0.01592	0.126										104.989	0.02369
39.5212	0.02767		0.00498	0.02126	0.00479										105.1	0.11112
39.526	0.00483		0.00467	0.01176	0.04043										105.128	0.02745
39.5668	0.04075		0.01804	0.02032	0.02462										105.284	0.15573
39.5716	0.00477		0.02649	0.02877	0.03064										105.516	0.232
39.5861	0.01449		0.00673	0.28275	0.00544										105.626	0.11024
39.5905	0.00446		0.12879	0.0245	0.02637										106.096	0.46974
39.6259	0.03536		0.00514	0.01852	0.04958										106.1	0.00496
39.6312	0.00535		0.00605	0.03483	0.02267										106.12	0.01983
39.7824	0.15122		0.03134	0.01391	0.00946										106.126	0.00546
39.7881	0.00563		0.00422	0.3819	0.02536										106.141	0.01534
39.7931	0.00506		0.01398	0.0398	0.02275										106.166	0.02532
39.799	0.0059		0.00552	0.03284	0.0883										106.22	0.05325
39.8258	0.02679		0.00655	0.25563	0.04849										106.404	0.1845
39.8314	0.00557		0.02114	0.14091	0.00532										106.804	0.40023
39.8526	0.02121		0.00504	0.09405	0.03621										106.838	0.03388
39.8696	0.01697		0.06399	0.01728	0.01702										107.033	0.1947
39.874	0.00438		0.02079	0.0249	0.03706										107.113	0.08052
39.8932	0.01922		0.05082	0.01903	0.02576										107.394	0.28071
39.9785	0.08538		0.00561	0.01901	0.12355										107.399	0.00438
40.0173	0.03871		0.01278	0.03173	0.00498										107.415	0.01649
40.1205	0.10322		0.00499	0.03397	0.0164										107.433	0.01802
40.1265	0.00606		0.00602	0.03595	0.03852										107.461	0.02757
40.1354	0.00888		0.00513	0.00546	0.03229										107.559	0.09836
40.1399	0.00448		0.05315	0.02939	0.12118										107.849	0.2898
40.1549	0.01495		0.02175	0.02196	0.14615										107.923	0.0746
40.1594	0.00459		0.00597	0.105	0.00561										107.928	0.00451
40.1789	0.01944		0.04841	0.01569	0.03159										107.949	0.02148
40.1839	0.00502		0.02065	0.02838	0.01943										108.231	0.2816
40.2066	0.02267		0.01652	0.23898	0.01355										108.275	0.04428
40.2137	0.00709		0.03712	0.02005	0.01618										108.296	0.02074
40.2195	0.00582		0.04001	0.01178	0.01525										108.366	0.07028
40.2669	0.04738		0.00481	0.03105	0.06815										108.371	0.00461
40.2722	0.00529		0.0219	0.17091	0.03469										108.506	0.13487
40.2957	0.02357		0.02862	0.02632	0.06125										108.705	0.19948
40.3004	0.00471		0.02046	0.03107	0.03672										108.71	0.00438
40.3187	0.01823		0.02497	0.02575	0.02907										109.135	0.42511
40.323	0.00435		0.02119	0.03052	0.01567										109.324	0.18934
40.3299	0.00684		0.00521	0.00546	0.07554										109.328	0.00418
40.3354	0.00553		0.2041	0.02684	0.01538										109.475	0.14662
40.3536	0.01825		0.03497	0.02975	0.02258										110.071	0.59572
40.3582	0.00453		0.01484	0.10458	0.005										110.388	0.31688
40.4305	0.07232		0.0108	0.0066	0.03392										110.393	0.00525
40.4367	0.00622		0.01881	0.04396	0.02386										110.576	0.18343
40.4434	0.00666		0.01966	0.03592	0.04821										110.581	0.00483
40.4613	0.01796		0.00526	0.02205	0.00471										110.866	0.28458
40.4658	0.00449		0.00542	0.01586	0.09826										110.871	0.00543
40.494	0.02818		0.01513	0.04837	0.1593										110.906	0.0349
40.4987	0.00471		0.0264	0.01866	0.02066										111.452	0.5464
40.5408	0.04207		0.11674	0.02018	0.01686										111.669	0.21662
40.5465	0.00574		0.0063	0.02441	0.00556										111.709	0.04006
40.5515	0.00498		0.01561	0.02524	0.02185										111.744	0.03531
40.6002	0.04868		0.01627	0.06137	0.0179										112.14	0.39606
40.8271	0.22695		1.88022	0.0145	0.03117										112.145	0.00475
40.8329	0.00576		0.00466	0.01338	0.02614										112.169	0.02387
40.8384	0.00551		0.01951	0.15869	0.02875										112.193	0.02398
40.8636	0.02526		0.01313	0.03495	0.00509										112.212	0.01866
40.869	0.00535		0.01604	0.00427	0.02816										112.231	0.01896
40.8922	0.02315		0.40173	0.0161	0.04825										112.266	0.03511
40.8969	0.0047		0.01582	0.03141	0.01539										112.27	0.00437
40.9304	0.03352		0.0049	0.03152	0.1508										112.548	0.27839
40.954	0.0236		0.0337	0.05581	0.07331										112.971	0.42246
40.9593	0.00537		0.00479	0.00508	0.12295										112.976	0.00499
40.9898	0.03041		0.01777	0.04446	0.04484										113.002	0.02641
40.9947	0.00497		0.01669	0.01529	0.04344										113.277	0.275
41.0384	0.04371		0.01082	0.01978	0.01647										113.414	0.13691
41.0443	0.00583		0.01854	0.02043	0.00631										113.418	0.0041
41.0489	0.00461		0.00545	0.03187	0.03448										113.44	0.02146
41.1664	0.1175		0.02253	0.02367	0.06799										113.465	0.02538
41.188	0.02163		0.58035	0.01426	0.02079										113.52	0.05475
41.2053	0.01728		0.00489	0.01421	0.04964										113.544	0.02387
41.21	0.00473		0.0152	0.01503	0.07819										113.869	0.3249
41.334	0.12397		0.00588	0.01085	0.02628										114.108	0.23969
41.3399	0.00588		0.00521	0.0056	0.14788										114.114	0.00546
41.3464	0.00652		0.02858	0.01575	0.0142										114.142	0.02815
41.3516	0.00522		0.03603	0.10756	0.02169										114.162	0.01966
41.3835	0.03189		0.00536	0.03459	0.0143										115.146	0.98401
41.3884	0.00493		0.08234	0.01503	0.00458										115.188	0.04205
41.3933	0.00493		0.00522	0.02962	0.16246										115.314	0.12636
41.3996	0.00623		0.00504	0.03692	0.02382										115.331	0.0171
41.4603	0.06071		0.00492	0.05018	0.01498										115.354	0.02287
41.4652	0.00489		0.01632	0.02236	0.02171										115.73	0.37596
41.5159	0.05067		0.00679	0.01425	0.01895										115.735	0.00471
41.5215	0.00563		0.01977	0.00404	0.02194										115.765	0.03006
41.6665	0.14498		0.00972	0.17692	0.02099										115.956	0.191
41.6717	0.00521		0.02997	0.05342	0.02204										115.961	0.00558
41.6878	0.01614		0.02105	0.03191	0.00779										116.264	0.30252
41.6924	0.00459		0.08663	0.0225	0.0052										116.475	0.2115
41.7108	0.01844		0.01911	0.02748	0.34943										116.544	0.06897
41.7156	0.0048		0.04224	0.11857	0.02165										116.549	0.00513
41.733	0.01739		0.0058	0.01577	0.01779										116.554	0.0044
41.7374	0.00433		0.09512	0.14734	0.01752										116.563	0.0093
41.7539	0.01658		0.05637	0.20839	0.00527										116.568	0.00436
41.7585	0.00461		0.50345	0.00543	0.08933										116.577	0.00978
41.7805	0.02198		0.02415	0.02909	0.01165										116.582	0.00502
41.785	0.00444		0.00631	0.07152	0.03077										116.633	0.05064
41.8577	0.07271		0.01987	0.05199	0.00544										116.665	0.03199
41.863	0.00529		0.00513	0.01627	0.0224										116.779	0.11452
41.8994	0.03647		0.01718	0.00477	0.01901										116.784	0.00462
41.9459	0.04649		0.00547	0.02399	0.0827										116.825	0.04135
42.0386	0.09264		0.00511	0.1681	0.01546										116.946	0.12052
42.053	0.01438		0.01638	0.01569	0.07596										116.955	0.00935
42.064	0.01101		0.31651	0.01856	0.05157										116.96	0.00458
42.0683	0.00436		0.00556	0.01464	0.02686										117.203	0.24268
42.1138	0.04544		0.01445	0.05812	0.03078										117.209	0.00595
42.1187	0.00491		0.0063	0.04641	0.02681										117.213	0.00481
42.2749	0.15627		0.00553	0.02049	0.02653										117.222	0.00888
42.2872	0.01227		0.00563	0.02927	0.06597										117.227	0.00482
42.2919	0.0047		0.00549	0.18238	0.01784										117.252	0.02522
42.298	0.00608		0.07488	0.02478	0.01903										117.258	0.00589
42.303	0.00505		0.01584	0.20976	0.03709										117.284	0.02555
42.3261	0.0231		0.00451	0.03375	0.08264										117.855	0.57148
42.3313	0.00515		0.02664	0.20029	0.02585										117.86	0.00496
42.3456	0.0143		0.00562	0.03536	0.02468										117.882	0.02167
42.3498	0.00425		0.05764	0.02302	0.02568										117.991	0.10904
42.3686	0.01876		0.00491	0.02437	0.03126										118.027	0.0363
42.3735	0.00489		0.02451	0.01503	0.02476										118.066	0.0393
42.3862	0.01272		1.85715	0.02613	0.0159										118.214	0.14801
42.3903	0.00414		0.01175	0.17115	0.01927										118.699	0.48496
42.41	0.0197		0.53112	0.02242	0.10531										118.758	0.05881
42.4146	0.00459		0.00625	0.01944	0.04274										118.825	0.06657
42.4352	0.02058		0.00584	0.01164	0.10413										118.83	0.00493
42.4404	0.0052		0.01834	0.02445	0.01642										118.835	0.00532
42.5767	0.13632		0.0128	0.01986	0.03483										118.857	0.02181
42.5905	0.01374		0.00507	0.02661	0.02536										118.89	0.03276
42.5954	0.00494		0.01619	0.07367	0.03426										119.164	0.27484
42.6148	0.01938		0.01789	0.05458	0.0239										119.349	0.18486
42.62	0.00524		0.08541	0.01568	0.15466										119.373	0.02403
42.643	0.02296		0.00757	0.0544	0.08416										119.628	0.25486
42.6494	0.00637		0.00805	0.03175	0.01161										119.633	0.00528
42.8076	0.15819		0.04632	0.01755	0.15108										119.655	0.02154
42.8147	0.00716		0.00502	0.01588	0.02678										119.66	0.00467
42.8193	0.00461		0.00556	0.02658	0.05317										119.713	0.05369
42.8372	0.01785		0.01074	0.0316	0.14106										119.74	0.02636
42.8421	0.00495		0.02065	0.08311	0.05104										120.041	0.30142
42.9964	0.15431		0.01759	0.03446	0.02309										120.048	0.00684
43.001	0.00455		0.07769	0.02392	0.00447										120.073	0.02491
43.0062	0.00518		0.018	0.02939	0.01176										120.128	0.05539
43.0215	0.01538		0.01925	0.0267	0.04465										120.18	0.052
43.0553	0.0338		0.25305	0.02049	0.02258										120.185	0.00458
43.0602	0.00484		0.06867	0.01975	0.05948										120.398	0.21343
43.0719	0.01167		0.06557	0.01884	0.17462										120.567	0.16871
43.0763	0.00449		0.00757	0.03595	0.20413										120.572	0.00477
43.2206	0.14426		0.0155	0.08979	0.00604										120.59	0.01819
43.2349	0.01429		0.01193	0.02649	0.04717										120.853	0.26322
43.2398	0.0049		0.00575	0.02703	0.02057										121.121	0.26825
43.2619	0.02212		0.01828	0.08293	0.03504										121.126	0.0046
43.2663	0.00441		0.00574	0.14017	0.09191										121.273	0.1468
43.2868	0.02048		0.00479	0.05029	0.03098										121.279	0.00565
43.2914	0.00459		0.00585	0.09966	0.05638										121.304	0.02559
43.3077	0.01628		0.04449	0.02779	0.10167										121.661	0.357
43.3131	0.00541		0.06144	0.03843	0.02144										121.966	0.30525
43.3258	0.01267		0.01748	0.03933	0.08782										122.036	0.06995
43.3303	0.00452		0.00541	0.14085	0.00493										122.104	0.06737
43.3561	0.02587		0.12218	0.06966	0.00569										122.109	0.00489
43.3612	0.00504		0.01694	0.04554	0.02167										122.129	0.02024
43.3889	0.0277		0.02429	0.0439	0.02577										122.164	0.03554
43.394	0.0051		0.29999	0.01605	0.01361										122.315	0.15019
43.4263	0.03233		0.00514	0.06471	0.01759										122.347	0.03257
43.431	0.00468		0.01876	0.06609	0.0213										122.582	0.23514
43.6359	0.20491		0.05857	0.03011	0.02776										122.588	0.00553
43.6621	0.02616		0.01169	0.01366	0.0184										122.927	0.33962
43.6678	0.00571		0.00516	0.01932	0.03132										123.246	0.31819
43.6864	0.01865		0.00493	0.02509	0.02392										123.279	0.03304
43.6916	0.00516		0.00504	0.01785	0.02666										123.299	0.02067
43.7128	0.02123		0.02714	0.04359	0.01396										123.328	0.02844
43.7177	0.0049		0.03255	0.02749	0.14054										123.374	0.04617
43.74	0.02223		0.09814	0.02565	0.02326										123.744	0.37033
43.7448	0.0048		0.07152	0.02178	0.0333										123.812	0.0679
43.9737	0.22896		0.02016	0.02197	0.01953										124.021	0.20903
44.053	0.07933		0.03866	0.02041	0.0234										124.052	0.03086
44.0648	0.01175		0.17185	0.01843	0.02376										124.557	0.50536
44.0932	0.02836		0.05219	0.02275	0.03076										124.645	0.0878
44.0988	0.00569		0.27034	0.01338	0.032										124.65	0.00474
44.1254	0.02658		0.0245	0.11808	0.16548										124.974	0.32438
44.1305	0.00513		0.00532	0.01998	0.03277										124.98	0.0057
44.1499	0.0193		0.0059	0.01898	0.02152										125.007	0.02686
44.1561	0.0062		0.02808	0.01665	0.02058										125.049	0.04252
44.1804	0.02431		0.02536	0.10415	0.03835										125.07	0.02014
44.1862	0.00584		0.11839	0.02283	0.03972										125.086	0.01697
44.2141	0.02785		0.00537	0.02639	0.00444										125.471	0.38415
44.2189	0.00482		0.02073	0.01944	0.14926										125.476	0.005
44.2303	0.01142		0.17539	0.171	0.00471										125.492	0.01617
44.2519	0.02165		0.00608	0.01934	0.04472										125.659	0.16684
44.2578	0.00586		0.00547	0.02841	0.04015										125.664	0.0051
44.2831	0.02534		0.00566	0.01384	0.07808										126.003	0.33939
44.288	0.00487		0.02228	0.00616	0.03133										126.007	0.00397
44.304	0.01603		0.01355	0.0238	0.01796										126.013	0.00581
44.3561	0.05208		0.01789	0.04719	0.02424										126.034	0.02081
44.3614	0.0053		0.08402	0.01856	0.13056										126.058	0.02436
44.3667	0.00531		0.00812	0.10977	0.01674										126.448	0.38941
44.401	0.03426		0.01717	0.0282	0.01693										126.479	0.03123
44.407	0.00597		0.00463	0.02625	0.02876										126.483	0.00438
44.4404	0.03347		0.13205	0.03007	0.03497										126.857	0.37372
44.4454	0.00499		0.0058	0.02154	0.02062										126.861	0.00453
44.6091	0.16369		0.01672	0.02607	0.01624										126.89	0.02903
44.7546	0.14547		0.00584	0.02396	0.01889										126.914	0.02376
44.7602	0.00559		0.02127	0.01535	0.02127										127.212	0.29747
44.7988	0.03867		0.00493	0.0054	0.02011										127.217	0.00512
44.8036	0.00476		0.00484	0.06614	0.04239										127.269	0.05188
44.8109	0.00728		0.0283	0.04982	0.15298										127.288	0.01929
44.8154	0.00457		0.27966	0.02207	0.0195										127.372	0.08416
44.8324	0.01692		0.00967	0.02242	0.01436										127.442	0.07038
44.8371	0.00472		0.02982	0.08295	0.01495										127.514	0.07178
44.8732	0.03608		0.00864	0.0271	0.02562										127.802	0.28774
44.8781	0.00498		0.56145	0.02324	0.01865										127.806	0.00415
44.9726	0.09442		0.15896	0.01794	0.03263										127.826	0.0202
44.978	0.00544		0.00445	0.03139	0.02881										127.851	0.02445
44.9826	0.00456		0.10201	0.10805	0.04434										127.868	0.01725
45.0039	0.02136		0.01706	0.01617	0.02791										127.898	0.03018
45.0091	0.0052		0.04357	0.03948	0.00632										127.939	0.041
45.0153	0.0062		0.02257	0.03119	0.02052										128.118	0.17897
45.0356	0.02032		0.01987	0.01277	0.00465										128.227	0.10917
45.04	0.00432		0.01769	0.02029	0.03155										128.232	0.00492
45.0542	0.01419		0.01119	0.03019	0.02297										128.43	0.19803
45.0585	0.00431		0.05748	0.0188	0.02753										128.466	0.03587
45.0951	0.03667		0.00614	0.01706	0.17213										128.492	0.02594
45.0996	0.00451		0.02902	0.03029	0.10747										128.507	0.01459
45.2972	0.1976		0.00602	0.026	0.00461										128.863	0.35648
45.3023	0.0051		0.00517	0.01682	0.1234										128.873	0.00965
45.3197	0.01734		0.00567	0.01795	0.03278										128.878	0.00508
45.3243	0.00463		0.02734	0.00451	0.01937										128.901	0.0236
45.3474	0.02312		0.01801	0.02713	0.02305										128.929	0.02785
45.3527	0.00529		0.01213	0.01555	0.03491										129.17	0.2408
45.4238	0.07104		0.01006	0.00545	0.00562										129.345	0.17523
45.4303	0.00655		0.01584	0.02268	0.02552										129.374	0.02878
45.435	0.00472		0.02036	0.01146	0.04201										129.381	0.00733
45.4453	0.01029		0.12118	0.12476	0.01616										129.386	0.00479
45.6484	0.2031		0.00514	0.09229	0.02068										129.414	0.02742
45.6549	0.00643		0.02357	0.01423	0.01723										129.487	0.07315
45.6601	0.00525		0.05222	0.02463	0.02452										129.551	0.06458
45.6903	0.03022		0.0162	0.02112	0.03499										129.936	0.38506
45.6951	0.00481		0.02241	0.01486	0.01632										129.942	0.00512
45.7287	0.03361		0.00466	0.01751	0.1782										130.088	0.14671
45.7336	0.00481		0.30732	0.02672	0.01571										130.113	0.02499
45.7391	0.00558		0.55331	0.02028	0.01652										130.548	0.43483
45.7581	0.01897		0.00485	0.02277	0.06573										130.579	0.03078
45.7625	0.00441		0.01572	0.12291	0.01897										130.71	0.13139
45.783	0.02047		0.22215	0.01751	0.02413										130.729	0.01889
45.788	0.00505		0.00616	0.0195	0.01887										130.751	0.02144
45.7949	0.00685		0.02145	0.16253	0.02354										130.794	0.04298
45.8228	0.02791		0.01215	0.06126	0.03503										130.799	0.00573
45.828	0.00518		0.02579	0.32147	0.00604										130.817	0.01782
45.849	0.021		0.00954	0.03977	0.01951										131.495	0.67742
45.8545	0.00554		0.3251	0.01483	0.0313										131.525	0.03045
45.8891	0.03458		0.04699	0.01646	0.01661										132.263	0.73825
45.8949	0.00579		0.00543	0.00583	0.02253										132.297	0.03341
45.9098	0.01491		0.17398	0.02935	0.00532										132.462	0.16498
45.9141	0.00431		0.00674	0.01601	0.04982										132.503	0.04131
45.9597	0.04554		0.01346	0.02529	0.00502										132.959	0.45567
45.9644	0.00472		0.0688	0.0247	0.08352										133.124	0.16497
45.9753	0.01088		0.00496	0.00393	0.03247										133.129	0.00498
45.9799	0.00462		0.00496	0.01927	0.04966										133.148	0.01914
45.998	0.01816		0.00456	0.02181	0.01769										133.169	0.02079
46.0034	0.00537		0.01744	0.0062	0.03696										133.196	0.02781
46.0196	0.01623		0.02134	0.01909	0.01575										133.231	0.03444
46.0637	0.04405		0.23153	0.02472	0.01843										133.236	0.005
46.0692	0.00552		0.01632	0.02397	0.03619										133.441	0.2048
46.299	0.22981		0.01973	0.02417	0.02267										133.509	0.0681
46.3111	0.01208		0.02589	0.14296	0.02637										133.609	0.10019
46.3277	0.01663		0.0055	0.03875	0.02091										133.662	0.05345
46.3328	0.00508		0.0143	0.02303	0.00612										133.677	0.01448
46.3465	0.01369		1.28511	0.01338	0.08625										133.699	0.02228
46.3508	0.0043		0.01667	0.01267	0.02069										133.718	0.01873
46.372	0.0212		0.00548	0.00555	0.01696										134.131	0.41333
46.3766	0.00462		0.04195	0.02035	0.03162										134.135	0.00433
46.3959	0.01924		0.02372	0.02332	0.01997										134.152	0.01691
46.4004	0.00456		0.03005	0.01792	0.02032										134.173	0.02087
46.5877	0.18732		0.00588	0.02138	0.02633										134.325	0.15205
46.6352	0.0475		0.33804	0.02058	0.05099										134.43	0.10506
46.6409	0.00562		0.02504	0.00477	0.01868										134.435	0.00497
46.6824	0.04151		0.52017	0.06982	0.02248										134.501	0.06573
46.7197	0.03734		0.00835	0.01544	0.11677										134.523	0.02186
46.8341	0.11437		0.02903	0.00452	0.01157										134.543	0.02045
46.8433	0.00927		0.08424	0.01314	0.03333										134.575	0.03191
46.8998	0.05647		0.00493	0.01576	0.05096										134.718	0.14274
46.9427	0.04293		0.18198	0.01411	0.01269										134.735	0.01724
47.0111	0.06835		0.00602	0.1203	0.01324										134.824	0.08921
47.016	0.00492		0.0049	0.03763	0.02252										134.968	0.14342
47.0483	0.03232		0.02614	0.03016	0.02942										134.991	0.0235
47.0541	0.00573		0.01661	0.00781	0.0044										135.192	0.20028
47.078	0.02399		0.01325	0.03219	0.02164										135.41	0.21859
47.0828	0.00475		0.01438	0.02742	0.0184										135.431	0.02102
47.1574	0.07456		0.01114	0.00509	0.04517										135.447	0.01545
47.1623	0.00494		0.01823	0.01759	0.01393										135.475	0.02779
47.1675	0.00524		0.00482	0.01784	0.00487										135.497	0.02284
47.3407	0.17318		0.01388	0.01177	0.01552										135.902	0.40424
47.3582	0.01748		0.02322	0.02719	0.05565										136.278	0.37688
47.3628	0.00456		0.01882	0.00501	0.04055										136.4	0.12112
47.3854	0.02262		0.03467	0.00853	0.03043										136.404	0.00465
47.3902	0.00484		0.00579	0.00639	0.04339										136.411	0.00662
47.441	0.05075		0.01021	0.03568	0.02038										136.431	0.01995
47.4458	0.00484		1.02409	0.02014	0.12954										136.445	0.01443
47.5909	0.14511		0.0216	0.0051	0.01533										136.466	0.0211
47.605	0.01406		0.06545	0.02251	0.01878										136.535	0.06827
47.6306	0.02562		0.01481	0.02509	0.02808										136.539	0.00444
47.6441	0.01354		0.01954	0.01719	0.0192										136.571	0.03152
47.6485	0.00434		0.00614	0.01679	0.01861										136.594	0.02317
47.6554	0.00695		0.01957	0.01384	0.02663										136.681	0.08754
47.6744	0.01893		0.00494	0.07716	0.04771										136.686	0.00421
47.6786	0.00423		0.00448	0.01521	0.03865										136.873	0.18752
47.6968	0.01821		0.00503	0.03158	0.074										136.962	0.08864
47.7536	0.0568		0.03816	0.04111	0.05359										136.984	0.02189
47.7586	0.00501		0.05764	0.00465	0.02807										137.006	0.0228
47.7863	0.02772		0.00517	0.01558	0.03449										137.013	0.00661
47.7912	0.00487		0.01185	0.02671	0.02676										137.018	0.00523
47.8771	0.08588		0.0056	0.0179	0.10841										137.044	0.02582
47.884	0.00694		0.00441	0.16269	0.01319										137.067	0.02264
47.9085	0.02453		0.08637	0.02997	0.02788										137.093	0.02593
47.9133	0.00475		0.00536	0.06715	0.0101										137.567	0.47439
48.0655	0.15219		0.00487	0.00897	0.0204										137.571	0.00415
48.0746	0.00913		0.06624	0.01793	0.0548										137.605	0.03343
48.103	0.0284		0.25181	0.00525	0.15784										137.61	0.00532
48.1324	0.02941		0.03553	0.02767	0.09661										137.639	0.02871
48.3302	0.19782		0.06616	0.02428	0.19929										137.943	0.30455
48.4696	0.13935		0.02722	0.04524	0.64983										137.948	0.00442
48.4756	0.00602		0.02464	0.03135	0.04619										137.989	0.04175
48.4901	0.01444		1.07447	0.02122	0.01429										137.996	0.00627
48.5106	0.02054		0.01577	0.0245	0.01775										138.167	0.17114
48.516	0.00543		0.01589	0.00563	0.04489										138.183	0.01608
48.5455	0.02951		0.00462	0.14085	0.20461										138.452	0.26945
48.5507	0.00518		0.0057	0.06467	0.02269										138.532	0.07936
48.5724	0.02166		0.02041	0.02177	0.0263										138.593	0.0614
48.5773	0.00493		0.00479	0.04982	0.00545										138.598	0.0047
48.7547	0.17741		0.01433	0.17911	0.08323										138.621	0.0229
48.8679	0.11317		0.01911	0.03718	0.03058										138.637	0.01642
48.8776	0.00967		0.01972	0.01627	0.01295										138.691	0.05423
48.8824	0.00487		0.00591	0.01404	0.02166										138.695	0.00413
48.9009	0.01851		0.07512	0.03663	0.26554										138.736	0.04042
48.9058	0.00489		0.0174	0.01943	0.03348										138.741	0.00488
48.9213	0.01548		0.1518	0.02309	0.01789										138.961	0.22075
48.9256	0.00433		0.00588	0.03034	0.01842										138.967	0.00582
48.9585	0.03283		0.00524	0.13317	0.00513										138.986	0.01847
49.1204	0.16189		0.00531	0.08654	0.09889										139.007	0.02175
49.2467	0.12629		0.02625	0.10147	0.02361										139.112	0.10477
49.2527	0.00602		0.01677	0.02396	0.00483										139.118	0.00552
49.257	0.00434		0.00544	0.0241	0.02125										139.141	0.02371
49.2822	0.02517		0.03132	0.01804	0.00645										139.186	0.04473
49.2878	0.00559		0.00562	0.01818	0.00584										139.205	0.01918
49.3426	0.05486		0.01222	0.0576	0.0521										139.227	0.02204
49.4186	0.07596		0.02348	0.01455	0.03516										139.308	0.08089
49.6919	0.27334		0.05239	0.0168	0.07946										139.588	0.2792
49.7155	0.02354		0.00694	0.15583	0.02394										139.615	0.0271
49.8132	0.09772		0.01392	0.01315	0.01331										139.699	0.08433
49.8184	0.00522		0.0179	0.03445	0.01951										139.718	0.01896
49.8239	0.00544		0.03249	0.03343	0.05719										139.748	0.02996
49.8526	0.02871		0.00531	0.01897	0.0668										139.753	0.00491
49.8573	0.00479		0.01307	0.02267	0.04476										139.783	0.03019
50.2041	0.34675		0.01339	0.21299	0.0259										139.911	0.12784
50.2374	0.03332		0.03251	0.01908	0.02217										139.97	0.05906
50.2422	0.0048		0.50608	0.05751	0.07815										140.228	0.25818
50.2583	0.01608		0.02246	0.02171	0.26144										140.233	0.00541
50.2643	0.00603		0.00496	0.0388	0.02349										140.243	0.00936
50.2909	0.02655		0.01244	0.01516	0.03221										140.266	0.02302
50.2961	0.00522		0.00496	0.03954	0.02491										140.286	0.02065
50.3058	0.00971		0.03034	0.02452	0.01374										140.304	0.01777
50.3104	0.0046		0.0419	0.05613	0.01618										140.329	0.02473
50.3229	0.01254		0.00462	0.03671	0.02573										140.553	0.22351
50.347	0.02404		0.25392	0.05107	0.048										140.636	0.08382
50.5339	0.18696		0.07573	0.08162	0.0299										140.662	0.02611
50.5821	0.04811		0.02454	0.01497	0.02396										140.667	0.00475
50.5938	0.01175		0.01223	0.02037	0.00455										140.724	0.05669
50.5994	0.00557		0.03001	0.03673	0.01029										140.813	0.08928
50.6332	0.03377		0.00511	0.01971	0.02727										140.896	0.08237
50.6379	0.00474		0.1545	0.02357	0.08478										140.944	0.04811
50.6598	0.02191		0.00559	0.09874	0.02244										140.949	0.00489
50.6644	0.00464		0.01888	0.01729	0.0346										140.966	0.01734
50.7347	0.0703		0.04086	0.02	0.02377										140.985	0.01963
50.759	0.02428		0.13885	0.14369	0.00625										141.014	0.02897
50.7646	0.00558		0.00522	0.02332	0.02163										141.037	0.02258
50.9086	0.14404		0.01353	0.01274	0.00473										141.062	0.02488
50.9298	0.02116		0.01613	0.01075	0.0256										141.132	0.07005
50.9345	0.00472		0.02579	0.01332	0.01796										141.156	0.0242
50.9392	0.00467		0.22883	0.02615	0.02006										141.564	0.4077
50.9621	0.02291		0.00479	0.01081	0.03102										141.684	0.12055
50.9671	0.00502		0.02128	0.07582	0.01928										141.69	0.00538
50.9825	0.01542		0.00616	0.01377	0.00503										141.71	0.02037
50.9871	0.00455		0.02131	0.11798	0.06102										141.725	0.01462
51.3214	0.33429		0.01753	0.01857	0.03385										141.763	0.03862
51.3264	0.005		0.01719	0.01864	0.01543										141.808	0.04508
51.3466	0.02019		0.02751	0.01308	0.02918										141.813	0.00413
51.3521	0.00557		0.05499	0.01914	0.11135										141.837	0.02477
51.3742	0.02209		0.3581	0.02592	0.01539										141.847	0.00919
51.4132	0.03892		0.02238	0.08303	0.03882										141.851	0.00433
51.4185	0.00536		0.01667	0.01821	0.04889										141.886	0.035
51.6273	0.20876		0.00443	0.05347	0.02206										141.89	0.00444
51.6333	0.00601		0.00489	0.03436	0.02924										141.956	0.06597
51.6379	0.00457		0.00602	0.01308	0.0416										142.09	0.13378
51.65	0.01217		0.01431	0.01662	0.02645										142.407	0.31644
51.6549	0.00484		0.00744	0.02037	0.01541										142.454	0.04733
51.7568	0.10192		0.01285	0.01256	0.03307										142.51	0.05591
51.8194	0.06265		0.00626	0.04742	0.0251										142.532	0.02207
51.8314	0.01197		0.0051	0.01368	0.01229										142.708	0.17588
51.8363	0.00487		0.08796	0.03455	0.00445										142.713	0.00572
51.8646	0.02834		0.02879	0.03192	0.02414										142.751	0.03774
51.8692	0.00462		0.0053	0.02317	0.02807										142.886	0.13439
51.8784	0.00919		0.00606	0.0315	0.0258										142.973	0.08716
51.8828	0.00435		0.1222	0.02627	0.00586										142.977	0.00417
51.9079	0.02518		0.02125	0.01575	0.14582										143.139	0.16197
51.9143	0.00637		0.03709	0.01615	0.0279										143.428	0.28898
51.973	0.05868		0.1155	0.02404	0.02477										143.45	0.02223
51.9777	0.00472		0.04792	0.0295	0.02185										143.574	0.12389
51.9977	0.01997		0.00577	0.01905	0.17488										143.595	0.0214
52.0023	0.00466		0.06475	0.00845	0.07295										143.602	0.00685
52.0372	0.03485		0.02042	0.02518	0.02062										143.607	0.00471
52.0424	0.0052		0.02019	0.0986	0.02739										143.624	0.01667
52.0662	0.02375		0.01787	0.01947	0.05015										143.641	0.01702
52.1819	0.11571		0.08021	0.02293	0.01428										143.647	0.00663
52.1875	0.0056		0.00554	0.00495	0.17318										143.652	0.00503
52.3369	0.14946		0.02337	0.02349	0.02343										143.673	0.02049
52.3655	0.02862		0.02636	0.05935	0.01752										143.698	0.02494
52.371	0.00543		0.03409	0.04263	0.01217										143.967	0.26958
52.3837	0.0127		0.00518	0.0199	0.02387										143.972	0.00437
52.3892	0.0055		0.02184	0.01971	0.16314										144.037	0.06492
52.4113	0.02217		0.03092	0.0202	0.02135										144.145	0.10834
52.4163	0.00492		0.00566	0.00428	0.0209										144.15	0.00518
52.4432	0.02689		0.00852	0.02761	0.03018										144.214	0.06414
52.4685	0.02537		0.01943	0.0195	0.04298										144.253	0.0389
52.4732	0.00464		0.00481	0.01674	0.02543										144.279	0.0257
52.4925	0.01932		0.02288	0.00568	0.02658										144.467	0.18859
52.4973	0.00483		0.01142	0.0252	0.06168										144.472	0.00446
52.7791	0.28179		0.00788	0.01725	0.169										144.769	0.29751
52.7854	0.00631		0.02263	0.06191	0.05038										144.818	0.04899
52.8128	0.02736		0.02228	0.02398	0.04342										144.825	0.00698
52.8692	0.05645		0.01816	0.09132	0.02291										144.831	0.00515
52.8992	0.02999		0.22619	0.02928	0.0276										144.851	0.01997
52.9158	0.01657		0.02974	0.01911	0.01952										145.081	0.23059
52.9708	0.05506		0.00475	0.22816	0.01664										145.242	0.16099
53.0559	0.08506		0.02024	0.00515	0.01785										145.33	0.0878
53.0719	0.01597		0.00465	0.02014	0.05271										145.732	0.40218
53.078	0.00608		0.01432	0.0149	0.04581										145.982	0.25007
53.084	0.00607		0.0184	0.02408	0.04657										146.013	0.03053
53.1123	0.02831		0.02653	0.0207	0.02001										146.019	0.00646
53.1173	0.00499		0.00537	0.03077	0.03197										146.025	0.00547
53.1403	0.02295		0.00514	0.027	0.03532										146.045	0.02052
53.1452	0.00495		0.08252	0.0826	0.08223										146.08	0.03446
53.1604	0.01521		0.26242	0.02767	0.01833										146.09	0.00995
53.1647	0.00424		0.00513	0.02414	0.16315										146.114	0.02483
53.1809	0.01627		0.41225	0.04199	0.03264										146.156	0.04193
53.1858	0.00486		0.03263	0.0223	0.03141										146.519	0.36226
53.2008	0.01501		0.0129	0.02182	0.09733										146.545	0.02628
53.2053	0.00445		0.00701	0.0133	0.02467										146.574	0.02911
53.2279	0.02268		0.00499	0.01154	0.01726										146.58	0.00587
53.2327	0.00477		0.19967	0.03307	0.00562										146.731	0.15131
53.4121	0.17938		0.01968	0.01711	0.30079										146.736	0.00536
53.4181	0.00598		0.05676	0.16853	0.09006										146.769	0.03236
53.5051	0.08701		0.5698	0.08237	0.01793										146.813	0.04382
53.5118	0.0067		0.00545	0.01853	0.09304										146.84	0.02718
53.6291	0.11736		0.02622	0.02741	0.02907										146.865	0.02478
53.6457	0.01653		0.0051	0.02629	0.05357										146.893	0.02834
53.6512	0.00548		0.21549	0.04119	0.03219										146.912	0.01902
53.7204	0.0693		0.00524	0.10144	0.08164										147.465	0.55329
53.7258	0.00539		0.00497	0.02228	0.01189										147.482	0.01627
53.7304	0.00456		0.03155	0.02243	0.03854										147.505	0.02388
53.7362	0.00584		0.25091	0.07246	0.01895										147.525	0.02002
53.7513	0.0151		0.00583	0.02213	0.10441										147.549	0.02309
53.7556	0.00427		0.01839	0.04128	0.03653										147.692	0.14308
53.7687	0.01314		0.28874	0.02473	0.18286										147.697	0.00515
53.7729	0.00412		0.00577	0.16686	0.03668										147.727	0.03056
53.7893	0.01642		0.05324	0.02198	0.01733										147.753	0.02603
53.7939	0.00465		0.5991	0.01614	0.01349										148.008	0.2549
54.0316	0.23771		0.0047	0.33429	0.01855										148.027	0.01878
54.0672	0.03551		0.00489	0.01374	0.01653										148.047	0.01984
54.0724	0.00527		0.00528	0.01957	0.02143										148.33	0.28269
54.0928	0.0204		0.00457	0.01268	0.02312										148.336	0.00682
54.1114	0.01854		0.14718	0.05059	0.02027										148.359	0.02285
54.1163	0.00491		0.00466	0.02834	0.00499										148.382	0.02256
54.2802	0.16389		0.02207	0.01519	0.10084										148.401	0.01908
54.2944	0.01425		0.01248	0.01794	0.16549										148.972	0.57159
54.3702	0.07573		0.00543	0.05062	0.22854										149.015	0.04218
54.3829	0.01277		0.00497	0.02509	0.01615										149.021	0.0059
54.3878	0.00492		0.02053	0.08891	0.02169										149.074	0.05374
54.395	0.00716		0.01652	0.06074	0.04337										149.282	0.20793
54.3998	0.0048		0.01708	0.12504	0.06186										149.352	0.06985
54.4468	0.04702		0.02259	0.02176	0.02897										149.369	0.01721
54.4531	0.00626		0.00594	0.01866	0.12805										149.392	0.02304
54.4587	0.00561		0.0232	0.02208	0.01662										149.397	0.00516
54.4739	0.01525		0.07385	0.09787	0.00616										149.427	0.02959
54.4786	0.00466		0.02682	0.01344	0.03819										149.445	0.01801
54.4977	0.01908		0.00809	0.00712	0.13481										149.887	0.44222
54.5028	0.0051		0.00467	0.16383	0.01333										149.917	0.02976
54.7799	0.27714		0.02355	0.01061	0.00425										149.922	0.00477
54.7946	0.01465		0.02738	0.06992	0.03795										149.938	0.01651
54.7992	0.0046		0.06806	0.03099	0.01425										149.946	0.0075
54.834	0.03483		0.00604	0.00424	0.02565										149.95	0.00399
54.8387	0.00468		0.04326	0.01481	0.05899										149.981	0.03082
54.9052	0.06649		0.00566	0.02295	0.02677										150	0.01966
54.9307	0.0255		0.11367	0.01505	0.01896										150.32	0.31935
54.9364	0.00569		0.01349	0.0192	0.02559										150.327	0.00767
54.9403	0.00393		0.05949	0.10061	0.006										150.332	0.00455
54.9766	0.03631		0.00724	0.01985	0.18081										150.359	0.02759
54.9814	0.00476		0.15778	0.06593	0.10438										150.683	0.32384
54.9963	0.01494		0.04936	0.17895	0.02666										150.716	0.03243
55.0008	0.00446		0.00595	0.00501	0.01668										150.844	0.12844
55.0212	0.02041		0.08049	0.02381	0.02156										150.878	0.03354
55.0267	0.00551		0.00513	0.08541	0.05162										151.054	0.17617
55.0551	0.02838		1.17125	0.12518	0.03082										151.395	0.34136
55.0603	0.00526		0.05121	0.02113	0.07093										151.426	0.0311
55.1959	0.13562		0.00467	0.03105	0.03331										151.431	0.00491
55.2125	0.01656		0.25173	0.02914	0.00418										151.539	0.1079
55.2177	0.00516		0.11063	0.0266	0.02491										151.626	0.087
55.2225	0.00484		0.00591	0.00496	0.04762										151.631	0.00518
55.2363	0.01376		0.01821	0.03459	0.02917										151.865	0.23365
55.2407	0.00439		0.03282	0.03126	0.59083										151.882	0.01657
55.2592	0.01856		0.00593	0.02768	0.01994										151.887	0.0054
55.2644	0.00516		0.21081	0.01308	0.0368										151.892	0.00511
55.3188	0.0544		0.03633	0.01355	0.09585										151.899	0.00705
55.3557	0.0369		0.00691	0.03283	0.01918										151.904	0.00457
55.3608	0.0051		0.00447	0.01793	0.01673										151.91	0.00654
55.3802	0.01939		0.00578	0.00456	0.01616										151.915	0.00522
55.385	0.00487		0.14318	0.01863	0.0143										151.942	0.02633
55.4021	0.01703		0.0182	0.03197	0.09049										152.237	0.29563
55.4085	0.00643		0.02369	0.0153	0.05146										152.273	0.03563
55.4309	0.02237		0.00577	0.03138	0.01346										152.757	0.48386
55.5986	0.16773		0.00568	0.04155	0.03306										152.796	0.03863
55.6056	0.00702		0.00497	0.02248	0.0844										152.8	0.00499
55.6099	0.00429		0.01462	0.01745	0.0217										153.147	0.34689
55.7303	0.12038		0.05912	0.00615	0.01947										153.165	0.01716
55.7363	0.00602		0.06259	0.02608	0.0048										153.18	0.01565
55.7595	0.02325		0.03987	0.02556	0.02772										153.187	0.00634
55.7762	0.01666		0.03661	0.01815	0.01366										153.211	0.02399
55.7808	0.00461		0.33733	0.04511	0.01635										153.231	0.02043
55.7902	0.00942		0.02152	0.02213	0.00436										153.698	0.46696
55.8022	0.01196		0.00498	0.01807	0.02062										153.703	0.00513
55.8064	0.00425		0.0049	0.05673	0.06989										153.728	0.02471
55.8211	0.01461		0.00606	0.05335	0.00631										153.94	0.21176
55.8255	0.00443		0.03879	0.03453	0.01637										153.958	0.01861
55.8566	0.03108		0.0179	0.04824	0.02329										154.035	0.07673
55.8619	0.00536		0.00597	0.01886	0.0159										154.468	0.43347
55.9691	0.10716		0.00748	0.00724	0.04675										154.518	0.05017
56.0176	0.0485		0.02819	0.01833	0.04918										154.862	0.34332
56.0241	0.00653		0.00581	0.13263	0.02091										155.168	0.3059
56.0294	0.00528		0.00568	0.01183	0.02273										155.22	0.05228
56.1027	0.07331		0.00525	0.12775	0.01602										155.239	0.01894
56.1204	0.01764		0.17302	0.01923	0.04403										155.258	0.01872
56.1419	0.02159		0.04801	0.01899	0.02364										155.65	0.39225
56.1469	0.005		0.0148	0.00645	0.02168										155.655	0.00464
56.2015	0.05454		0.01615	0.04693	0.0386										155.675	0.02049
56.2225	0.02106		0.00546	0.07905	0.01613										155.763	0.08772
56.2455	0.02296		0.0218	0.05372	0.0054										155.783	0.02001
56.2801	0.03461		0.02207	0.01708	0.03384										155.828	0.04535
56.291	0.0109		0.30166	0.04071	0.01936										155.833	0.00521
56.2954	0.00439		0.00508	0.0219	0.03664										155.867	0.03375
56.3401	0.04468		0.00538	0.17646	0.06675										155.886	0.01914
56.3456	0.00551		0.0337	0.03658	0.02751										155.909	0.0225
56.3502	0.00461		0.09013	0.02281	0.01518										156.269	0.35999
56.3563	0.00609		0.0045	0.02266	0.00499										156.274	0.00498
56.3723	0.01601		0.01885	0.04368	0.04082										156.296	0.02196
56.3768	0.00446		0.00447	0.0451	0.02066										156.316	0.02052
56.3983	0.02154		0.00513	0.00553	0.04928										156.512	0.19617
56.4128	0.01448		0.00509	0.02364	0.02799										156.534	0.022
56.5444	0.13162		0.00447	0.03483	0.0167										156.574	0.04009
56.5588	0.01439		0.02196	0.03513	0.0665										156.579	0.00442
56.5634	0.00459		0.01243	0.01755	0.02508										157.038	0.45952
56.5789	0.01555		0.00543	0.03509	0.13667										157.047	0.00855
56.5838	0.00485		0.00502	0.02538	0.04282										157.052	0.00483
56.7602	0.17646		0.32073	0.03732	0.00591										157.115	0.06309
56.785	0.02477		0.12586	0.02901	0.00519										157.12	0.00511
56.791	0.00602		0.00493	0.024	0.03898										157.243	0.12295
56.8266	0.03555		0.01336	0.02191	0.02853										157.262	0.01941
56.832	0.00546		0.02719	0.02311	0.00547										157.279	0.01634
56.934	0.10191		0.01821	0.01573	0.06458										157.951	0.67231
57.0558	0.12183		0.01412	0.01237	0.01557										157.956	0.00485
57.0624	0.00659		0.0045	0.01721	0.00469										158.315	0.35895
57.0669	0.0045		0.02018	0.03677	0.00541										158.321	0.00649
57.1169	0.05004		0.00527	0.00397	0.01645										158.327	0.00561
57.1219	0.00501		0.02419	0.01396	0.01907										158.352	0.0247
57.128	0.00608		0.02367	0.02991	0.04666										158.829	0.47722
57.1358	0.00779		0.00501	0.01845	0.01724										159.048	0.21909
57.141	0.00526		0.02045	0.01896	0.07656										159.054	0.00632
57.1952	0.05415		0.00537	0.02359	0.01591										159.059	0.00472
57.2006	0.00539		0.39925	0.21939	0.06338										159.097	0.03782
57.2368	0.03619		0.00712	0.10982	0.02725										159.802	0.70533
57.4265	0.18977		0.00464	0.04041	0.02598										160.334	0.53205
57.4446	0.01801		0.00485	0.06491	0.026										160.462	0.12782
57.5312	0.08663		0.01457	0.00434	0.11088										161.147	0.68461
57.5371	0.00596		0.00731	0.01889	0.01772										161.178	0.03112
57.6981	0.16098		0.00516	0.02798	0.04032										161.599	0.42125
57.7134	0.01526		0.30485	0.02807	0.02869										161.607	0.00829
57.7505	0.03709		0.05073	0.15837	0.0266										161.77	0.1625
57.7557	0.00519		0.00508	0.01317	0.00911										161.789	0.01889
57.9206	0.16496		0.00451	0.02561	0.01206										162.123	0.33483
57.9252	0.00461		0.023	0.02177	0.00936										162.14	0.01661
57.9414	0.01614		0.01431	0.01757	0.02136										162.234	0.09409
57.946	0.00458		0.00546	0.0324	0.01566										162.24	0.00624
57.9609	0.01497		0.00459	0.00633	0.01852										162.482	0.24198
57.9664	0.00548		0.00565	0.01913	0.03401										162.517	0.03478
57.9718	0.0054		0.0194	0.06467	0.019										162.561	0.04437
57.9947	0.02288		0.00505	0.01839	0.05064										164.19	1.62855
57.9998	0.00512		0.01534	0.03182	0.00971										164.195	0.00478
58.0504	0.05056		0.0202	0.02003	0.01821										164.215	0.02001
58.0868	0.03648		0.03663	0.02202	0.0251										164.238	0.02283
58.0933	0.00642		0.0237	0.02497	0.02533										164.26	0.02253
58.0979	0.00462		0.03123	0.01984	0.0253										164.287	0.02706
58.1249	0.027		0.1905	0.02113	0.02537										164.369	0.08141
58.1445	0.01961		0.01075	0.01573	0.02424										164.373	0.00425
58.1493	0.00475		0.00593	0.02033	0.0276										165.699	1.3263
58.1555	0.00626		0.02902	0.0495	0.00704										165.704	0.00476
58.223	0.0675		0.00668	0.04481	0.03357										166.048	0.34356
58.2464	0.0234		0.01623	0.02875	0.07287										166.052	0.00462
58.2516	0.00516		0.44331	0.01771	0.01638										166.085	0.03252
58.2809	0.02935		0.00522	0.01241	0.02193										166.573	0.4886
58.287	0.00609		4.59899	0.03893	0.02737										166.648	0.07492
58.2931	0.00613		0.00547	0.00454	0.12817										166.653	0.00467
58.3128	0.01963		0.02213	0.02415	0.01309										166.689	0.03619
58.3173	0.0045		0.00788	0.01272	0.02384										166.952	0.263
58.3418	0.02455		0.00478	0.0277	0.0053										166.957	0.00505
58.3471	0.00532		0.03201	0.33079	0.02871										166.99	0.03246
58.4668	0.11969		0.00518	0.10102	0.01521										167.914	0.92424
58.5202	0.05339		0.00512	0.01014	0.04925										167.937	0.02352
58.5432	0.02301		0.0312	0.02216	0.01										167.942	0.00424
58.5488	0.00558		0.08837	0.18788	0.02438										167.959	0.01721
58.6296	0.08077		0.02789	0.01889	0.20595										168.003	0.0438
58.636	0.0064		0.00639	0.07515	0.1306										168.764	0.76121
58.6409	0.00487		0.02105	0.01392	0.03958										168.933	0.16908
58.6788	0.03795		0.00476	0.0108	0.06699										168.937	0.00453
58.684	0.00517		0.00456	0.10561	0.01989										169.186	0.24857
58.7058	0.02187		0.02562	0.03411	0.02491										170.067	0.88078
58.7108	0.00496		0.0061	0.01905	0.00745										170.071	0.0046
58.7362	0.02543		0.00441	0.01985	0.01846										170.092	0.0202
58.7773	0.04106		0.0051	0.02	0.01505										170.109	0.01733
58.9033	0.12601		0.01486	0.01575	0.0048										170.659	0.55054
58.9139	0.01056		0.00621	0.03076	0.03436										171.284	0.62425
58.9204	0.00651		0.00619	0.07993	0.02006										171.29	0.00598
58.9438	0.02342		0.00738	0.03545	0.01901										171.313	0.0231
58.9485	0.0047		0.00537	0.02515	0.02406										171.334	0.02102
58.9674	0.01892		0.04324	0.02692	0.02171										171.72	0.38624
58.9723	0.00487		0.00452	0.03094	0.00644										171.728	0.00773
59.0463	0.07397		0.00609	0.07874	0.01186										171.732	0.00418
59.2407	0.1945		0.0049	0.02895	0.04992										172.528	0.79627
[truncated: 51,709 more rows]

## Sheet: Trains
Analysis of trains of doublets recorded from 33 doublet cells in male rats.
The rows give the total number of trains, and the numbers with at least 2,3,4 and 5 doublets.
Rows 14-16 give the calculated renewal probabilities after one two an three doublets.
The rows headed by red bars mark cells included in the analysis on the sheet labelled "Renewals"
Cell	h091125-3.smr	h090929-3.smr	h090819-1.smr	h090818-2.smr	h090811-1.smr	h090806-2.smr	h090806-1.smr	h090730-2.smr	h090728-1.smr	h090720-2.smr	h090720-1.smr	h090715-2.smr	h090707-2.smr	h080827-1.smr	h080609-2a.smr	h080617-2a.smr	h080624-2.smr	h080625-1a.smr	h080714-1.smr	h080714-4.smr	h080717-3.smr	h080717-4.smr	h080813-2.smr	h080814-3.smr	h080825-1.smr	h080825-2.smr	h080827-1a.smr	h080902-1.smr	h081104-1.smr	h081117-1.smr	h081201-1.smr	h090210-1	h090217-1
# trains	18789	1860	1733	1408	2770	2514	2446	1638	6068	2508	627	1067	1363	2691	2992	7567	6168	1516	973	3167	1242	2818	2136	1056	2180	598	1804	4685	1318	5434	2965	2709	6814
>2	2461	318	131	431	582	781	867	96	3808	520	345	427	442	378	1520	4426	708	396	269	570	73	604	532	487	805	197	199	3290	338	3238	535	334	3887
>3	340	97	8	38	274	182	118	42	1448	64	75	134	63	36	139	821	60	56	33	109	3	30	77	218	301	96	3	1108	1	372	8	3	523
>4	48	5		9	81	55	26	9	615		16	67	10		10	180	5	2		35			11	101	130	50		253		38			83
>5	13				34	15	6		250			25				37				13				37	35	36		55		13			17
																																			mean	SD	N	SEM
I	0.130981	0.170968	0.0755915	0.306108	0.210108	0.31066	0.354456	0.0586081	0.627554	0.207337	0.550239	0.400187	0.324285	0.140468	0.508021	0.584908	0.114786	0.261214	0.276465	0.179981	0.0587762	0.214336	0.249064	0.461174	0.369266	0.329431	0.11031	0.702241	0.256449	0.595878	0.180438	0.123293	0.570443		0.303455	0.18201	33	0.0316838
II	0.138155	0.305031	0.0610687	0.0881671	0.47079	0.233035	0.136101	0.4375	0.380252	0.123077	0.217391	0.313817	0.142534	0.0952381	0.0914474	0.185495	0.0847458	0.141414	0.122677	0.191228	0.0410959	0.0496689	0.144737	0.447639	0.373913	0.48731	0.0150754	0.336778	0.00295858	0.114886	0.0149533	0.00898204	0.134551		0.185809	0.145199	33	0.0252759
III	0.141176	0.0515464		0.236842	0.29562	0.302198	0.220339	0.214286	0.424724		0.213333	0.5	0.15873		0.0719424	0.219245	0.0833333	0.0357143	0	0.321101			0.142857	0.463303	0.431894	0.520833		0.228339		0.102151			0.1587

## Sheet: Renewals
Figure 9E
Mean (SE) from 10 mitral cells that showed spike trains of up to 8 spikes separated by short intervals (<10 ms).
The bars show the probability of renewal given the past history – i.e. the probability that after one short interval (II), the next interval will be short, the next will also be short etc.
After two short intervals (III), the probability of renewal is lower, but remains stable thereafter.
The rows give the total number of trains, and the numbers with at least two (three,four, five) doublets.
Cell	h091125-3	h090811-1	h090806-2	h090715-2	h080617-2a	h080814-3	h080825-1	h080825-2	h080902-1	h090217-1
# trains	18789	2770	2514	1067	7567	1056	2180	598	4685	6814
>2	2461	582	781	427	4426	487	805	197	3290	3887
>3	340	274	182	134	821	218	301	96	1108	523
>4	48	81	55	67	180	101	130	50	253	83
>5	13	34	15	25	37	37	35	36	55	17		Renewal probabilities
													mean	SD	n	SEM
I	0.130981	0.210108	0.31066	0.400187	0.584908	0.461174	0.369266	0.329431	0.702241	0.570443		I	0.40694	0.176443	10	0.0557961
II	0.138155	0.47079	0.233035	0.313817	0.185495	0.447639	0.373913	0.48731	0.336778	0.134551		II	0.312148	0.134472	10	0.0425239
III	0.141176	0.29562	0.302198	0.5	0.219245	0.463303	0.431894	0.520833	0.228339	0.1587		III	0.326131	0.142546	10	0.045077
IIII	0.270833	0.419753	0.272727	0.373134	0.205556	0.366337	0.269231	0.72	0.217391	0.204819		IIII	0.331978	0.155495	10	0.0491719
