# Supplementary material for: Discharge patterning in rat olfactory bulb mitral cells in vivo
Source: Physiol Rep. 2014 Oct 3;2(10):e12021. doi: 10.14814/phy2.12021 (PMC4254087; doi:10.14814/phy2.12021)
Supplement: Figure S8 [file phy2-2-e12021-s8.xlsx]

## Sheet: C-F
CELL	h090709-2			(raw event data in data for Figure 3)
Autocorrelations															Interspike interval histogram
Time (s)		Time (s)		Time (s)											Interval (ms)	count							300	0.00333333
-400	9811	-0.2	40	-4	503										1	0
-399	9643	-0.199	31	-3.99	565										2	0
-398	9499	-0.198	28	-3.98	571										3	0
-397	9274	-0.197	29	-3.97	530										4	149
-396	9205	-0.196	30	-3.96	554										5	5
-395	8869	-0.195	25	-3.95	563										6	0
-394	8823	-0.194	36	-3.94	557										7	0
-393	8504	-0.193	29	-3.93	547										8	1
-392	8431	-0.192	29	-3.92	513										9	0
-391	8163	-0.191	26	-3.91	520										10	0
-390	8076	-0.19	41	-3.9	551										11	0
-389	7819	-0.189	27	-3.89	512										12	0
-388	7654	-0.188	25	-3.88	485										13	2
-387	7528	-0.187	44	-3.87	514										14	1
-386	7316	-0.186	55	-3.86	517										15	1
-385	7148	-0.185	23	-3.85	480										16	9
-384	6959	-0.184	31	-3.84	471										17	11
-383	6764	-0.183	26	-3.83	486										18	16
-382	6589	-0.182	34	-3.82	470										19	13
-381	6429	-0.181	33	-3.81	432										20	26
-380	6295	-0.18	40	-3.8	454										21	23
-379	6057	-0.179	30	-3.79	482										22	33
-378	6007	-0.178	31	-3.78	451										23	29
-377	5704	-0.177	45	-3.77	463										24	47
-376	5641	-0.176	30	-3.76	435										25	52
-375	5369	-0.175	24	-3.75	452										26	64
-374	5267	-0.174	27	-3.74	436										27	45
-373	5062	-0.173	28	-3.73	448										28	48
-372	4968	-0.172	32	-3.72	415										29	71
-371	4812	-0.171	23	-3.71	464										30	60
-370	4654	-0.17	32	-3.7	426										31	69
-369	4491	-0.169	28	-3.69	418										32	62
-368	4326	-0.168	37	-3.68	440										33	69
-367	4152	-0.167	30	-3.67	364										34	51
-366	3929	-0.166	28	-3.66	461										35	62
-365	3824	-0.165	39	-3.65	416										36	65
-364	3566	-0.164	35	-3.64	408										37	57
-363	3459	-0.163	35	-3.63	448										38	58
-362	3294	-0.162	53	-3.62	433										39	76
-361	3191	-0.161	26	-3.61	443										40	65
-360	2928	-0.16	42	-3.6	435										41	53
-359	2859	-0.159	39	-3.59	400										42	44
-358	2611	-0.158	34	-3.58	438										43	56
-357	2637	-0.157	41	-3.57	464										44	52
-356	2365	-0.156	43	-3.56	440										45	51
-355	2359	-0.155	31	-3.55	428										46	40
-354	2091	-0.154	30	-3.54	442										47	49
-353	2091	-0.153	39	-3.53	461										48	47
-352	1883	-0.152	26	-3.52	462										49	46
-351	1881	-0.151	34	-3.51	449										50	48
-350	1629	-0.15	23	-3.5	466										51	41
-349	1659	-0.149	28	-3.49	488										52	42
-348	1435	-0.148	35	-3.48	501										53	38
-347	1450	-0.147	37	-3.47	497										54	43
-346	1307	-0.146	45	-3.46	505										55	39
-345	1316	-0.145	25	-3.45	493										56	27
-344	1170	-0.144	32	-3.44	509										57	39
-343	1184	-0.143	39	-3.43	527										58	44
-342	1123	-0.142	37	-3.42	530										59	38
-341	1118	-0.141	34	-3.41	524										60	36
-340	1094	-0.14	34	-3.4	520										61	32
-339	1063	-0.139	42	-3.39	544										62	33
-338	1089	-0.138	30	-3.38	565										63	43
-337	1046	-0.137	33	-3.37	531										64	29
-336	1138	-0.136	38	-3.36	536										65	29
-335	1080	-0.135	38	-3.35	548										66	35
-334	1177	-0.134	34	-3.34	500										67	25
-333	1152	-0.133	39	-3.33	557										68	24
-332	1299	-0.132	43	-3.32	590										69	23
-331	1248	-0.131	38	-3.31	541										70	21
-330	1403	-0.13	43	-3.3	564										71	32
-329	1411	-0.129	35	-3.29	548										72	18
-328	1550	-0.128	38	-3.28	557										73	21
-327	1586	-0.127	32	-3.27	486										74	18
-326	1710	-0.126	35	-3.26	574										75	23
-325	1809	-0.125	42	-3.25	522										76	28
-324	1943	-0.124	42	-3.24	563										77	16
-323	2031	-0.123	40	-3.23	534										78	21
-322	2184	-0.122	34	-3.22	537										79	15
-321	2298	-0.121	37	-3.21	510										80	23
-320	2481	-0.12	35	-3.2	501										81	26
-319	2619	-0.119	32	-3.19	524										82	25
-318	2765	-0.118	42	-3.18	497										83	19
-317	2943	-0.117	45	-3.17	485										84	10
-316	3096	-0.116	34	-3.16	479										85	23
-315	3289	-0.115	37	-3.15	486										86	20
-314	3520	-0.114	37	-3.14	498										87	18
-313	3687	-0.113	36	-3.13	457										88	15
-312	3897	-0.112	29	-3.12	495										89	18
-311	4092	-0.111	34	-3.11	437										90	12
-310	4422	-0.11	34	-3.1	440										91	22
-309	4556	-0.109	41	-3.09	470										92	11
-308	4838	-0.108	34	-3.08	451										93	14
-307	5157	-0.107	29	-3.07	425										94	9
-306	5414	-0.106	27	-3.06	452										95	17
-305	5636	-0.105	36	-3.05	465										96	20
-304	6080	-0.104	38	-3.04	386										97	18
-303	6289	-0.103	30	-3.03	418										98	16
-302	6755	-0.102	39	-3.02	439										99	26
-301	6940	-0.101	42	-3.01	433										100	19
-300	7483	-0.1	38	-3	413										101	18
-299	7706	-0.099	53	-2.99	431										102	14
-298	8267	-0.098	41	-2.98	426										103	12
-297	8495	-0.097	44	-2.97	452										104	23
-296	9071	-0.096	39	-2.96	425										105	9
-295	9278	-0.095	44	-2.95	431										106	18
-294	9867	-0.094	37	-2.94	400										107	11
-293	10208	-0.093	46	-2.93	438										108	10
-292	10774	-0.092	39	-2.92	460										109	12
-291	11040	-0.091	50	-2.91	479										110	14
-290	11594	-0.09	42	-2.9	415										111	12
-289	11936	-0.089	39	-2.89	426										112	8
-288	12535	-0.088	39	-2.88	424										113	13
-287	12912	-0.087	47	-2.87	426										114	13
-286	13306	-0.086	36	-2.86	455										115	9
-285	13671	-0.085	43	-2.85	466										116	15
-284	14345	-0.084	29	-2.84	454										117	16
-283	14453	-0.083	32	-2.83	490										118	15
-282	15105	-0.082	47	-2.82	471										119	5
-281	15286	-0.081	46	-2.81	491										120	10
-280	15898	-0.08	50	-2.8	474										121	12
-279	16082	-0.079	34	-2.79	485										122	8
-278	16695	-0.078	40	-2.78	475										123	16
-277	16879	-0.077	35	-2.77	524										124	12
-276	17447	-0.076	50	-2.76	531										125	10
-275	17692	-0.075	46	-2.75	514										126	7
-274	18005	-0.074	42	-2.74	551										127	10
-273	18428	-0.073	41	-2.73	536										128	11
-272	18623	-0.072	36	-2.72	564										129	10
-271	19056	-0.071	49	-2.71	542										130	10
-270	19249	-0.07	43	-2.7	561										131	11
-269	19822	-0.069	41	-2.69	546										132	11
-268	19767	-0.068	39	-2.68	576										133	14
-267	20296	-0.067	46	-2.67	571										134	6
-266	20337	-0.066	44	-2.66	537										135	12
-265	20928	-0.065	42	-2.65	569										136	9
-264	20788	-0.064	36	-2.64	571										137	9
-263	21329	-0.063	54	-2.63	542										138	7
-262	21232	-0.062	47	-2.62	581										139	8
-261	21835	-0.061	49	-2.61	544										140	12
-260	21563	-0.06	45	-2.6	544										141	7
-259	22215	-0.059	48	-2.59	546										142	10
-258	21948	-0.058	52	-2.58	540										143	7
-257	22565	-0.057	49	-2.57	514										144	6
-256	22103	-0.056	36	-2.56	519										145	7
-255	22798	-0.055	54	-2.55	528										146	8
-254	22417	-0.054	52	-2.54	524										147	10
-253	22987	-0.053	42	-2.53	550										148	8
-252	22518	-0.052	52	-2.52	494										149	3
-251	23077	-0.051	44	-2.51	464										150	4
-250	22618	-0.05	46	-2.5	495										151	11
-249	22955	-0.049	49	-2.49	506										152	8
-248	22596	-0.048	47	-2.48	488										153	9
-247	22871	-0.047	50	-2.47	510										154	6
-246	22524	-0.046	42	-2.46	481										155	5
-245	22643	-0.045	52	-2.45	476										156	10
-244	22187	-0.044	47	-2.44	429										157	10
-243	22366	-0.043	49	-2.43	470										158	7
-242	21973	-0.042	48	-2.42	479										159	7
-241	21809	-0.041	50	-2.41	424										160	11
-240	21633	-0.04	53	-2.4	452										161	5
-239	21397	-0.039	68	-2.39	470										162	10
-238	21133	-0.038	53	-2.38	437										163	9
-237	20933	-0.037	52	-2.37	450										164	4
-236	20647	-0.036	60	-2.36	465										165	5
-235	20266	-0.035	51	-2.35	409										166	5
-234	20169	-0.034	37	-2.34	421										167	2
-233	19674	-0.033	59	-2.33	427										168	7
-232	19505	-0.032	48	-2.32	409										169	8
-231	19076	-0.031	51	-2.31	454										170	10
-230	18938	-0.03	52	-2.3	419										171	9
-229	18348	-0.029	54	-2.29	419										172	9
-228	18360	-0.028	42	-2.28	397										173	6
-227	17686	-0.027	37	-2.27	426										174	3
-226	17761	-0.026	51	-2.26	426										175	5
-225	16934	-0.025	43	-2.25	432										176	3
-224	17045	-0.024	42	-2.24	404										177	7
-223	16289	-0.023	23	-2.23	462										178	4
-222	16460	-0.022	24	-2.22	422										179	7
-221	15603	-0.021	20	-2.21	432										180	5
-220	15841	-0.02	23	-2.2	440										181	8
-219	15008	-0.019	9	-2.19	432										182	4
-218	15047	-0.018	14	-2.18	435										183	7
-217	14443	-0.017	8	-2.17	449										184	5
-216	14433	-0.016	6	-2.16	445										185	2
-215	13840	-0.015	1	-2.15	473										186	6
-214	13730	-0.014	1	-2.14	480										187	7
-213	13190	-0.013	1	-2.13	474										188	5
-212	13198	-0.012	0	-2.12	485										189	4
-211	12662	-0.011	0	-2.11	498										190	6
-210	12603	-0.01	0	-2.1	512										191	7
-209	11984	-0.009	0	-2.09	525										192	3
-208	12007	-0.008	0	-2.08	486										193	6
-207	11433	-0.007	0	-2.07	537										194	5
-206	11486	-0.006	0	-2.06	557										195	8
-205	10938	-0.005	3	-2.05	558										196	4
-204	10854	-0.004	120	-2.04	544										197	3
-203	10452	-0.003	1	-2.03	558										198	4
-202	10263	-0.002	1	-2.02	561										199	4
-201	9963	-0.001	0	-2.01	600										200	10
-200	9649	0	0	-2	572										201	5
-199	9558	0.001	1	-1.99	562										202	5
-198	9163	0.002	1	-1.98	609										203	4
-197	9048	0.003	119	-1.97	573										204	4
-196	8781	0.004	4	-1.96	561										205	10
-195	8467	0.005	0	-1.95	604										206	4
-194	8393	0.006	0	-1.94	568										207	7
-193	8081	0.007	0	-1.93	544										208	3
-192	7855	0.008	0	-1.92	609										209	5
-191	7687	0.009	0	-1.91	556										210	5
-190	7520	0.01	0	-1.9	558										211	3
-189	7221	0.011	0	-1.89	546										212	1
-188	7159	0.012	1	-1.88	554										213	2
-187	6848	0.013	1	-1.87	550										214	3
-186	6729	0.014	1	-1.86	484										215	5
-185	6505	0.015	6	-1.85	485										216	3
-184	6359	0.016	8	-1.84	508										217	1
-183	6112	0.017	14	-1.83	515										218	5
-182	5946	0.018	9	-1.82	522										219	3
-181	5838	0.019	23	-1.81	504										220	6
-180	5529	0.02	20	-1.8	463										221	3
-179	5491	0.021	24	-1.79	485										222	7
-178	5277	0.022	23	-1.78	470										223	2
-177	5082	0.023	40	-1.77	446										224	3
-176	4991	0.024	45	-1.76	500										225	2
-175	4692	0.025	51	-1.75	443										226	2
-174	4656	0.026	36	-1.74	412										227	3
-173	4351	0.027	42	-1.73	442										228	5
-172	4322	0.028	55	-1.72	451										229	4
-171	4072	0.029	52	-1.71	432										230	2
-170	4002	0.03	51	-1.7	417										231	3
-169	3871	0.031	47	-1.69	385										232	3
-168	3611	0.032	59	-1.68	426										233	1
-167	3619	0.033	38	-1.67	410										234	3
-166	3337	0.034	51	-1.66	413										235	3
-165	3287	0.035	60	-1.65	416										236	1
-164	3100	0.036	52	-1.64	429										237	6
-163	2976	0.037	53	-1.63	370										238	8
-162	2882	0.038	68	-1.62	423										239	3
-161	2691	0.039	53	-1.61	399										240	4
-160	2634	0.04	50	-1.6	372										241	3
-159	2413	0.041	48	-1.59	424										242	1
-158	2393	0.042	49	-1.58	421										243	6
-157	2212	0.043	47	-1.57	404										244	4
-156	2096	0.044	52	-1.56	415										245	4
-155	1989	0.045	42	-1.55	395										246	3
-154	1893	0.046	50	-1.54	422										247	4
-153	1824	0.047	47	-1.53	431										248	5
-152	1681	0.048	49	-1.52	435										249	4
-151	1608	0.049	45	-1.51	455										250	2
-150	1551	0.05	43	-1.5	453										251	0
-149	1412	0.051	54	-1.49	449										252	0
-148	1399	0.052	42	-1.48	469										253	2
-147	1261	0.053	52	-1.47	504										254	3
-146	1227	0.054	50	-1.46	473										255	5
-145	1126	0.055	40	-1.45	507										256	3
-144	1124	0.056	49	-1.44	534										257	5
-143	996	0.057	52	-1.43	504										258	4
-142	1020	0.058	47	-1.42	490										259	1
-141	910	0.059	45	-1.41	566										260	6
-140	920	0.06	50	-1.4	576										261	0
-139	840	0.061	47	-1.39	567										262	3
-138	856	0.062	53	-1.38	571										263	4
-137	777	0.063	37	-1.37	594										264	1
-136	785	0.064	42	-1.36	610										265	0
-135	728	0.065	44	-1.35	567										266	2
-134	752	0.066	45	-1.34	612										267	2
-133	675	0.067	39	-1.33	616										268	6
-132	706	0.068	42	-1.32	590										269	1
-131	632	0.069	43	-1.31	614										270	2
-130	699	0.07	48	-1.3	585										271	3
-129	564	0.071	37	-1.29	621										272	1
-128	635	0.072	40	-1.28	609										273	2
-127	557	0.073	43	-1.27	599										274	4
-126	626	0.074	45	-1.26	588										275	5
-125	532	0.075	50	-1.25	591										276	1
-124	599	0.076	36	-1.24	597										277	4
-123	553	0.077	40	-1.23	555										278	1
-122	569	0.078	33	-1.22	574										279	5
-121	533	0.079	51	-1.21	572										280	2
-120	546	0.08	45	-1.2	524										281	1
-119	501	0.081	48	-1.19	540										282	2
-118	514	0.082	31	-1.18	478										283	0
-117	491	0.083	30	-1.17	497										284	3
-116	509	0.084	42	-1.16	507										285	3
-115	464	0.085	37	-1.15	514										286	2
-114	494	0.086	46	-1.14	462										287	1
-113	454	0.087	39	-1.13	438										288	2
-112	446	0.088	40	-1.12	468										289	2
-111	454	0.089	41	-1.11	474										290	0
-110	462	0.09	50	-1.1	478										291	4
-109	434	0.091	39	-1.09	428										292	2
-108	429	0.092	44	-1.08	441										293	1
-107	436	0.093	40	-1.07	448										294	3
-106	415	0.094	44	-1.06	398										295	1
-105	439	0.095	38	-1.05	428										296	0
-104	402	0.096	45	-1.04	459										297	1
-103	428	0.097	40	-1.03	371										298	2
-102	405	0.098	54	-1.02	393										299	1
-101	437	0.099	38	-1.01	388										300	1
-100	371	0.1	41	-1	388										301	0
-99	414	0.101	39	-0.99	373										302	3
-98	357	0.102	31	-0.98	388										303	2
-97	421	0.103	38	-0.97	368										304	1
-96	381	0.104	36	-0.96	377										305	3
-95	406	0.105	27	-0.95	455										306	2
-94	354	0.106	28	-0.94	382										307	3
-93	432	0.107	34	-0.93	392										308	1
-92	387	0.108	42	-0.92	379										309	2
-91	425	0.109	34	-0.91	402										310	2
-90	421	0.11	33	-0.9	396										311	0
-89	458	0.111	30	-0.89	433										312	2
-88	475	0.112	36	-0.88	484										313	1
-87	488	0.113	37	-0.87	407										314	1
-86	523	0.114	37	-0.86	434										315	3
-85	532	0.115	34	-0.85	422										316	0
-84	531	0.116	44	-0.84	427										317	5
-83	587	0.117	43	-0.83	496										318	2
-82	642	0.118	31	-0.82	477										319	4
-81	617	0.119	36	-0.81	492										320	2
-80	719	0.12	36	-0.8	453										321	2
-79	728	0.121	35	-0.79	501										322	0
-78	797	0.122	40	-0.78	521										323	1
-77	822	0.123	42	-0.77	503										324	1
-76	923	0.124	42	-0.76	558										325	0
-75	906	0.125	35	-0.75	511										326	1
-74	1001	0.126	31	-0.74	545										327	2
-73	1073	0.127	39	-0.73	555										328	0
-72	1153	0.128	35	-0.72	588										329	1
-71	1261	0.129	42	-0.71	591										330	0
-70	1320	0.13	39	-0.7	631										331	0
-69	1408	0.131	42	-0.69	618										332	1
-68	1517	0.132	40	-0.68	632										333	2
-67	1650	0.133	34	-0.67	614										334	2
-66	1734	0.134	37	-0.66	631										335	3
-65	1918	0.135	39	-0.65	633										336	1
-64	1978	0.136	33	-0.64	628										337	0
-63	2284	0.137	29	-0.63	608										338	0
-62	2313	0.138	43	-0.62	591										339	0
-61	2716	0.139	34	-0.61	635										340	0
-60	2755	0.14	34	-0.6	585										341	0
-59	3176	0.141	37	-0.59	581										342	2
-58	3248	0.142	39	-0.58	565										343	1
-57	3768	0.143	32	-0.57	574										344	2
-56	3847	0.144	25	-0.56	567										345	0
-55	4457	0.145	44	-0.55	499										346	1
-54	4487	0.146	38	-0.54	585										347	1
-53	5330	0.147	34	-0.53	540										348	4
-52	5307	0.148	27	-0.52	493										349	0
-51	6282	0.149	25	-0.51	493										350	0
-50	6209	0.15	33	-0.5	469										351	2
-49	7316	0.151	27	-0.49	460										352	1
-48	7330	0.152	39	-0.48	502										353	2
-47	8440	0.153	30	-0.47	461										354	1
-46	8390	0.154	31	-0.46	416										355	1
-45	9763	0.155	41	-0.45	434										356	0
-44	9743	0.156	43	-0.44	412										357	2
-43	10923	0.157	33	-0.43	416										358	1
-42	11180	0.158	40	-0.42	437										359	0
-41	12188	0.159	42	-0.41	402										360	1
-40	12666	0.16	26	-0.4	411										361	0
-39	13508	0.161	53	-0.39	367										362	2
-38	14172	0.162	34	-0.38	384										363	1
-37	15027	0.163	35	-0.37	404										364	2
-36	15664	0.164	38	-0.36	391										365	1
-35	16647	0.165	30	-0.35	375										366	2
-34	17203	0.166	30	-0.34	398										367	2
-33	18347	0.167	37	-0.33	366										368	1
-32	18743	0.168	28	-0.32	400										369	2
-31	19908	0.169	32	-0.31	379										370	0
-30	20382	0.17	23	-0.3	370										371	0
-29	21567	0.171	32	-0.29	368										372	0
-28	22251	0.172	28	-0.28	387										373	2
-27	22962	0.173	27	-0.27	366										374	1
-26	23926	0.174	24	-0.26	378										375	0
-25	24531	0.175	30	-0.25	413										376	1
-24	25869	0.176	45	-0.24	394										377	1
-23	25913	0.177	29	-0.23	385										378	2
-22	27588	0.178	32	-0.22	412										379	1
-21	27563	0.179	40	-0.21	416										380	0
-20	29051	0.18	33	-0.2	401										381	2
-19	29293	0.181	33	-0.19	445										382	0
-18	30373	0.182	27	-0.18	408										383	1
-17	31075	0.183	30	-0.17	434										384	1
-16	31945	0.184	24	-0.16	475										385	0
-15	32186	0.185	54	-0.15	431										386	0
-14	33444	0.186	45	-0.14	466										387	2
-13	33760	0.187	25	-0.13	484										388	0
-12	34382	0.188	27	-0.12	476										389	0
-11	35158	0.189	41	-0.11	474										390	0
-10	35955	0.19	26	-0.1	529										391	3
-9	35885	0.191	28	-0.09	517										392	2
-8	37007	0.192	30	-0.08	525										393	0
-7	36716	0.193	36	-0.07	575										394	0
-6	38034	0.194	25	-0.06	589										395	0
-5	37325	0.195	29	-0.05	598										396	3
-4	38470	0.196	30	-0.04	686										397	1
-3	37728	0.197	28	-0.03	487										398	3
-2	39229	0.198	31	-0.02	80										399	2
-1	36475	0.199	40	-0.01	158										400	2
0	36475			0	158										401	1
1	39229			0.01	79										402	0
2	37728			0.02	488										403	1
3	38469			0.03	686										404	1
4	37326			0.04	597										405	1
5	38034			0.05	589										406	2
6	36716			0.06	575										407	0
7	37007			0.07	526										408	1
8	35885			0.08	516										409	2
9	35955			0.09	530										410	2
10	35157			0.1	474										411	1
11	34382			0.11	476										412	0
12	33761			0.12	483										413	0
13	33444			0.13	467										414	0
14	32186			0.14	431										415	2
15	31944			0.15	475										416	1
16	31076			0.16	434										417	1
17	30373			0.17	408										418	1
18	29293			0.18	445										419	1
19	29051			0.19	401										420	1
20	27563			0.2	416										421	0
21	27588			0.21	411										422	0
22	25913			0.22	386										423	1
23	25868			0.23	392										424	1
24	24532			0.24	414										425	0
25	23926			0.25	379										426	0
26	22962			0.26	366										427	1
27	22251			0.27	387										428	1
28	21565			0.28	368										429	0
29	20382			0.29	370										430	1
30	19907			0.3	377										431	1
31	18743			0.31	401										432	0
32	18348			0.32	366										433	1
33	17203			0.33	398										434	1
34	16647			0.34	376										435	0
35	15664			0.35	391										436	0
36	15026			0.36	404										437	2
37	14172			0.37	384										438	3
38	13508			0.38	366										439	0
39	12666			0.39	412										440	1
40	12188			0.4	402										441	0
41	11180			0.41	437										442	1
42	10923			0.42	416										443	0
43	9743			0.43	412										444	0
44	9762			0.44	434										445	0
45	8390			0.45	414										446	2
46	8438			0.46	462										447	0
47	7330			0.47	503										448	0
48	7317			0.48	459										449	2
49	6209			0.49	470										450	0
50	6282			0.5	493										451	1
51	5308			0.51	493										452	0
52	5331			0.52	540										453	0
53	4490			0.53	584										454	0
54	4459			0.54	499										455	0
55	3850			0.55	566										456	3
56	3770			0.56	575										457	1
57	3253			0.57	566										458	1
58	3179			0.58	580										459	0
59	2763			0.59	586										460	0
60	2722			0.6	635										461	0
61	2322			0.61	589										462	2
62	2289			0.62	609										463	1
63	1986			0.63	629										464	0
64	1927			0.64	632										465	0
65	1745			0.65	631										466	0
66	1657			0.66	614										467	0
67	1526			0.67	631										468	1
68	1418			0.68	620										469	0
69	1331			0.69	631										470	1
70	1273			0.7	591										471	1
71	1169			0.71	587										472	1
72	1087			0.72	555										473	0
73	1013			0.73	546										474	2
74	922			0.74	511										475	0
75	940			0.75	557										476	2
76	838			0.76	503										477	1
77	817			0.77	521										478	1
78	749			0.78	502										479	0
79	738			0.79	453										480	1
80	639			0.8	492										481	1
81	665			0.81	477										482	1
82	609			0.82	496										483	1
83	553			0.83	426										484	1
84	556			0.84	421										485	2
85	548			0.85	436										486	4
86	512			0.86	405										487	0
87	502			0.87	486										488	0
88	488			0.88	433										489	1
89	449			0.89	396										490	1
90	457			0.9	402										491	0
91	420			0.91	379										492	0
92	466			0.92	391										493	0
93	385			0.93	382										494	0
94	442			0.94	456										495	1
95	418			0.95	377										496	0
96	456			0.96	368										497	1
97	393			0.97	388										498	3
98	452			0.98	372										499	1
99	411			0.99	388										500	1
100	474			1	389										501	1
101	442			1.01	393										502	1
102	477			1.02	371										503	0
103	448			1.03	458										504	0
104	492			1.04	429										505	1
105	472			1.05	398										506	0
106	494			1.06	448										507	0
107	491			1.07	441										508	2
108	497			1.08	427										509	1
109	538			1.09	479										510	1
110	525			1.1	472										511	1
111	521			1.11	468										512	0
112	530			1.12	440										513	3
113	575			1.13	462										514	2
114	545			1.14	512										515	1
115	591			1.15	508										516	0
116	570			1.16	498										517	2
117	611			1.17	477										518	3
118	580			1.18	541										519	2
119	640			1.19	524										520	2
120	625			1.2	572										521	1
121	654			1.21	574										522	0
122	649			1.22	554										523	0
123	695			1.23	597										524	1
124	622			1.24	592										525	2
125	727			1.25	588										526	1
126	658			1.26	599										527	1
127	724			1.27	608										528	1
128	661			1.28	622										529	2
129	779			1.29	585										530	0
130	711			1.3	613										531	0
131	788			1.31	591										532	1
132	759			1.32	616										533	0
133	828			1.33	610										534	2
134	813			1.34	569										535	0
135	858			1.35	610										536	1
136	858			1.36	593										537	1
137	914			1.37	572										538	2
138	903			1.38	567										539	0
139	977			1.39	574										540	1
140	982			1.4	567										541	0
141	1065			1.41	489										542	1
142	1062			1.42	506										543	1
143	1165			1.43	534										544	1
144	1180			1.44	506										545	1
145	1259			1.45	473										546	1
146	1334			1.46	505										547	0
147	1416			1.47	469										548	1
148	1458			1.48	449										549	0
149	1592			1.49	453										550	3
150	1671			1.5	454										551	0
151	1769			1.51	436										552	0
152	1932			1.52	430										553	2
153	1955			1.53	423										554	1
154	2111			1.54	395										555	0
155	2201			1.55	415										556	2
156	2358			1.56	404										557	1
157	2581			1.57	421										558	2
158	2607			1.58	424										559	0
159	2832			1.59	372										560	0
160	2925			1.6	399										561	0
161	3076			1.61	422										562	2
162	3202			1.62	371										563	1
163	3297			1.63	429										564	1
164	3508			1.64	416										565	0
165	3557			1.65	412										566	3
166	3904			1.66	411										567	0
167	3858			1.67	426										568	1
168	4152			1.68	383										569	0
169	4309			1.69	419										570	0
170	4365			1.7	431										571	0
171	4556			1.71	451										572	0
172	4623			1.72	442										573	0
173	4983			1.73	412										574	0
174	4952			1.74	443										575	0
175	5324			1.75	501										576	3
176	5412			1.76	446										577	0
177	5586			1.77	470										578	3
178	5854			1.78	485										579	1
179	5803			1.79	463										580	1
180	6149			1.8	504										581	0
181	6329			1.81	520										582	0
182	6379			1.82	517										583	3
183	6685			1.83	508										584	2
184	6851			1.84	484										585	1
185	7085			1.85	485										586	1
186	7222			1.86	549										587	0
187	7533			1.87	555										588	0
188	7545			1.88	546										589	1
189	7918			1.89	558										590	1
190	7981			1.9	556										591	1
191	8194			1.91	608										592	2
192	8452			1.92	544										593	0
193	8749			1.93	569										594	0
194	8778			1.94	604										595	1
195	9105			1.95	561										596	1
196	9367			1.96	573										597	1
197	9447			1.97	609										598	2
198	9822			1.98	562										599	1
199	9903			1.99	572										600	0
200	10286			2	599										601	0
201	10585			2.01	562										602	0
202	10762			2.02	557										603	1
203	11145			2.03	544										604	0
204	11150			2.04	558										605	0
205	11677			2.05	557										606	1
206	11636			2.06	537										607	2
207	12209			2.07	486										608	1
208	12107			2.08	526										609	1
209	12645			2.09	512										610	1
210	12713			2.1	498										611	1
211	13237			2.11	485										612	0
212	13296			2.12	474										613	1
213	13802			2.13	480										614	1
214	13847			2.14	471										615	0
215	14482			2.15	447										616	0
216	14499			2.16	449										617	1
217	15119			2.17	434										618	0
218	15007			2.18	433										619	0
219	15805			2.19	439										620	0
220	15584			2.2	432										621	0
221	16410			2.21	422										622	0
222	16269			2.22	463										623	0
223	17025			2.23	404										624	0
224	16915			2.24	432										625	0
225	17730			2.25	425										626	0
226	17669			2.26	427										627	1
227	18345			2.27	395										628	0
228	18333			2.28	421										629	0
229	18900			2.29	419										630	1
230	19051			2.3	454										631	2
231	19447			2.31	409										632	0
232	19624			2.32	427										633	1
233	20152			2.33	420										634	1
234	20266			2.34	410										635	0
235	20616			2.35	464										636	1
236	20911			2.36	450										637	1
237	21064			2.37	437										638	0
238	21349			2.38	470										639	1
239	21544			2.39	453										640	1
240	21808			2.4	424										641	1
241	21881			2.41	479										642	0
242	22299			2.42	470										643	0
243	22096			2.43	429										644	2
244	22611			2.44	476										645	0
245	22456			2.45	480										646	0
246	22792			2.46	510										647	0
247	22519			2.47	489										648	0
248	22866			2.48	505										649	1
249	22531			2.49	496										650	0
250	22980			2.5	464										651	1
251	22404			2.51	493										652	0
252	22884			2.52	551										653	2
253	22297			2.53	522										654	0
254	22691			2.54	529										655	1
255	22013			2.55	519										656	0
256	22453			2.56	512										657	0
257	21826			2.57	543										658	1
258	22127			2.58	546										659	0
259	21445			2.59	541										660	1
260	21724			2.6	547										661	0
261	21120			2.61	579										662	0
262	21217			2.62	544										663	1
263	20670			2.63	571										664	0
264	20822			2.64	569										665	1
265	20243			2.65	535										666	1
266	20199			2.66	573										667	1
267	19667			2.67	576										668	1
268	19718			2.68	544										669	0
269	19150			2.69	563										670	0
270	18952			2.7	542										671	1
271	18531			2.71	564										672	0
272	18337			2.72	535										673	0
273	17905			2.73	550										674	0
274	17597			2.74	516										675	0
275	17355			2.75	530										676	2
276	16775			2.76	525										677	0
277	16604			2.77	474										678	0
278	16010			2.78	486										679	0
279	15821			2.79	474										680	2
280	15188			2.8	491										681	1
281	15010			2.81	471										682	2
282	14371			2.82	490										683	1
283	14272			2.83	454										684	1
284	13568			2.84	466										685	1
285	13222			2.85	455										686	1
286	12809			2.86	423										687	0
287	12452			2.87	426										688	1
288	11833			2.88	425										689	0
289	11512			2.89	414										690	0
290	10974			2.9	482										691	1
291	10698			2.91	458										692	0
292	10107			2.92	440										693	0
293	9793			2.93	397										694	0
294	9174			2.94	434										695	2
295	9003			2.95	424										696	1
296	8406			2.96	453										697	0
297	8200			2.97	424										698	0
298	7624			2.98	433										699	1
299	7425			2.99	413										700	1
300	6879			3	433										701	1
301	6700			3.01	438										702	1
302	6234			3.02	418										703	0
303	6032			3.03	387										704	0
304	5590			3.04	464										705	0
305	5373			3.05	452										706	1
306	5110			3.06	425										707	1
307	4811			3.07	452										708	0
308	4512			3.08	469										709	2
309	4384			3.09	440										710	0
310	4048			3.1	438										711	0
311	3858			3.11	494										712	0
312	3657			3.12	458										713	0
313	3480			3.13	498										714	0
314	3239			3.14	485										715	0
315	3042			3.15	480										716	0
316	2892			3.16	484										717	0
317	2698			3.17	498										718	1
318	2556			3.18	524										719	1
319	2396			3.19	499										720	0
320	2232			3.2	510										721	0
321	2084			3.21	538										722	0
322	1971			3.22	534										723	0
323	1809			3.23	564										724	1
324	1706			3.24	520										725	1
325	1555			3.25	576										726	0
326	1458			3.26	486										727	2
327	1371			3.27	557										728	0
328	1241			3.28	548										729	0
329	1201			3.29	564										730	0
330	1053			3.3	541										731	0
331	1056			3.31	589										732	0
332	902			3.32	558										733	0
333	898			3.33	499										734	0
334	758			3.34	548										735	0
335	816			3.35	537										736	0
336	679			3.36	531										737	0
337	706			3.37	564										738	0
338	611			3.38	545										739	0
339	630			3.39	519										740	0
340	563			3.4	525										741	0
341	572			3.41	529										742	0
342	513			3.42	528										743	0
343	539			3.43	508										744	0
344	529			3.44	492										745	0
345	518			3.45	507										746	1
346	534			3.46	497										747	0
347	505			3.47	501										748	0
348	520			3.48	487										749	0
349	493			3.49	467										750	0
350	552			3.5	449										751	0
351	508			3.51	459										752	0
352	548			3.52	464										753	0
353	528			3.53	442										754	0
354	565			3.54	427										755	0
355	549			3.55	440										756	0
356	581			3.56	465										757	0
357	543			3.57	438										758	1
358	588			3.58	400										759	0
359	522			3.59	435										760	0
360	599			3.6	443										761	1
361	543			3.61	431										762	0
362	582			3.62	449										763	1
363	563			3.63	409										764	0
364	615			3.64	416										765	0
365	561			3.65	461										766	0
366	619			3.66	364										767	0
367	585			3.67	439										768	0
368	616			3.68	419										769	0
369	575			3.69	426										770	0
370	637			3.7	464										771	0
371	591			3.71	415										772	0
372	601			3.72	448										773	0
373	614			3.73	436										774	0
374	602			3.74	452										775	0
375	651			3.75	435										776	0
376	612			3.76	462										777	0
377	635			3.77	452										778	0
378	647			3.78	481										779	0
379	631			3.79	455										780	0
380	660			3.8	431										781	0
381	654			3.81	471										782	0
382	679			3.82	486										783	1
383	679			3.83	471										784	0
384	713			3.84	479										785	0
385	719			3.85	518										786	0
386	768			3.86	514										787	0
387	765			3.87	485										788	0
388	790			3.88	511										789	1
389	863			3.89	552										790	0
390	828			3.9	520										791	0
391	944			3.91	512										792	1
392	1008			3.92	548										793	0
393	1117			3.93	557										794	0
394	1106			3.94	561										795	0
395	1214			3.95	555										796	0
396	1274			3.96	530										797	0
397	1355			3.97	572										798	0
398	1490			3.98	564										799	0
399	1560			3.99	503										800	0
															801	0
															802	0
															803	0
															804	0
															805	1
															806	0
															807	0
															808	0
															809	0
															810	0
															811	0
															812	0
															813	1
															814	0
															815	0
															816	0
															817	0
															818	0
															819	0
															820	0
															821	0
															822	0
															823	0
															824	0
															825	0
															826	0
															827	0
															828	0
															829	0
															830	0
															831	0
															832	0
															833	1
															834	0
															835	0
															836	0
															837	0
															838	0
															839	0
															840	0
															841	0
															842	0
															843	0
															844	0
															845	0
															846	0
															847	0
															848	0
															849	0
															850	0
															851	0
															852	0
															853	0
															854	0
															855	0
															856	0
															857	0
															858	0
															859	0
															860	0
															861	0
															862	0
															863	0
															864	0
															865	0
															866	0
															867	0
															868	0
															869	0
															870	0
															871	0
															872	0
															873	0
															874	0
															875	0
															876	0
															877	0
															878	0
															879	0
															880	0
															881	0
															882	0
															883	0
															884	0
															885	0
															886	0
															887	0
															888	0
															889	0
															890	0
															891	0
															892	0
															893	0
															894	0
															895	0
															896	0
															897	0
															898	0
															899	0
															900	0
															901	0
															902	0
															903	0
															904	0
															905	0
															906	0
															907	0
															908	0
															909	0
															910	0
															911	0
															912	0
															913	0
															914	0
															915	0
															916	0
															917	0
															918	0
															919	0
															920	0
															921	0
															922	0
															923	0
															924	0
															925	0
															926	0
															927	0
															928	0
															929	0
															930	0
															931	0
															932	0
															933	0
															934	0
															935	0
															936	1
															937	0
															938	0
															939	0
															940	0
															941	0
															942	0
															943	0
															944	0
															945	0
															946	0
															947	0
															948	0
															949	0
															950	0
															951	0
															952	0
															953	0
															954	0
															955	0
															956	0
															957	0
															958	0
															959	0
															960	0
															961	0
															962	0
															963	0
															964	0
															965	0
															966	0
															967	0
															968	0
															969	0
															970	0
															971	0
															972	0
															973	0
															974	0
															975	0
															976	0
															977	0
															978	0
															979	0
															980	0
															981	0
															982	0
															983	0
															984	0
															985	0
															986	0
															987	0
															988	0
															989	0
															990	0
															991	0
															992	0
															993	0
															994	0
															995	0
															996	0
															997	0
															998	0
															999	0
															1000	0

## Sheet: ND cells
Autocorrelation histograms (10-ms bins) : Mitral cells (non-doublet cells)
CELL	h080528-1	h080603-1a	h080618-3a	h080623-1	h080623-2a	h080623-3	h080714-2	h080717-2a	h080722-3	h080722-3a	h080610-1a	h080826-2	h080828-3	h080901-3	h090708-3	h090709-3	h090713-2	h090715-1	h090723-1	h090727-2	h090728-2	h090728-3	h090728-4	h090730-1	h090813-1	h090814-2	h090817-1	h090817-2	h090818-1	h090929-1
Time (s)
-3.99	295	3743	2565	1707	989	1044	6777	1023	124	816	1006	1883	855	2198	1447	722	257	833	707	1999	281	361	1424	65	656	54	633	1891	963	644
-3.98	288	3593	2718	1630	1018	1092	6612	1070	137	913	1062	1887	860	2226	1522	634	233	868	701	2094	283	406	1421	91	648	74	690	1980	1013	607
-3.97	263	3781	2712	1672	1025	1145	6762	1070	115	833	1124	1872	869	2231	1478	690	273	884	671	2041	300	394	1397	121	650	60	629	1880	983	654
-3.96	310	3640	2760	1612	1030	1049	6635	1083	102	796	1192	1932	851	2269	1488	699	219	887	645	2069	286	375	1421	155	670	46	686	2001	1022	646
-3.95	266	3711	2794	1623	992	1036	6775	1188	117	805	1271	2024	900	2171	1486	718	258	914	667	2072	290	387	1444	181	716	57	655	1857	967	637
-3.94	292	3691	2854	1582	991	1063	6722	1123	122	842	1388	2003	797	2266	1503	648	231	898	631	2075	315	398	1403	225	671	66	663	1998	1019	655
-3.93	301	3608	2875	1514	987	1007	6502	1149	116	780	1442	1986	809	2191	1433	703	207	881	639	2143	287	389	1463	262	651	58	647	1915	1019	648
-3.92	323	3632	2958	1470	1011	962	6676	1186	131	820	1529	2094	871	2258	1471	706	204	875	681	2138	268	383	1390	309	704	46	636	1977	1004	700
-3.91	301	3696	2940	1456	1027	985	6587	1219	95	744	1639	2176	796	2189	1454	672	194	924	663	2161	302	382	1457	368	726	59	707	1903	970	669
-3.9	276	3656	3002	1418	1043	972	6647	1193	125	760	1660	2182	853	2269	1481	698	147	848	647	2129	281	393	1438	410	676	43	679	1941	941	680
-3.89	286	3696	3010	1335	1033	970	6587	1214	119	795	1696	2131	828	2175	1426	722	158	870	693	2164	256	388	1405	478	694	51	643	1902	1002	683
-3.88	311	3534	3046	1252	1101	882	6539	1296	109	723	1843	2116	767	2249	1334	660	184	914	699	2183	252	359	1439	561	637	55	670	1914	989	677
-3.87	279	3665	3100	1250	1086	936	6540	1231	121	748	1844	2165	820	2282	1478	708	149	876	670	2146	262	381	1381	624	651	56	642	1907	956	691
-3.86	299	3595	3058	1146	1061	913	6578	1308	127	790	1938	2187	813	2156	1377	686	145	882	676	2141	265	373	1391	739	644	46	660	1915	1007	683
-3.85	277	3608	3004	1077	1087	872	6541	1206	105	733	1955	2190	788	2262	1417	676	151	866	684	2144	232	367	1382	821	634	58	695	1949	984	664
-3.84	287	3686	3110	996	1064	919	6588	1273	123	732	2015	2216	808	2289	1353	663	139	902	715	2134	276	392	1414	930	624	57	661	1919	995	707
-3.83	309	3704	3213	1003	1083	853	6475	1232	107	723	2046	2277	802	2214	1426	698	137	878	735	2209	259	389	1408	1039	675	39	660	1961	956	640
-3.82	308	3651	3082	914	1060	816	6436	1246	114	712	2058	2368	777	2243	1355	665	129	873	740	2129	247	334	1371	1113	669	44	688	1933	996	676
-3.81	280	3668	3097	882	1076	909	6451	1156	130	771	2177	2397	791	2243	1386	639	154	915	739	2181	269	403	1407	1215	608	55	729	1963	1008	706
-3.8	284	3765	3075	809	1058	844	6328	1270	113	717	2091	2303	786	2298	1377	661	148	858	773	2157	293	384	1385	1350	618	62	636	1999	956	624
-3.79	304	3762	3128	756	1070	866	6209	1139	119	734	2082	2440	778	2271	1396	695	150	844	771	2116	270	375	1427	1342	626	51	692	1959	953	677
-3.78	302	3819	3021	686	1030	844	6286	1135	108	721	2198	2381	738	2308	1400	645	153	868	821	2158	302	354	1374	1393	625	45	691	2063	1002	603
-3.77	272	3775	3059	662	1082	846	6205	1142	129	769	2116	2371	769	2291	1340	658	129	904	780	2143	296	408	1409	1462	603	58	689	2055	963	655
-3.76	307	3742	3041	626	1111	844	6156	1143	122	777	2171	2305	772	2301	1421	666	132	845	816	2091	290	374	1402	1448	635	61	648	2115	994	622
-3.75	257	3833	2918	637	1053	800	6159	1086	136	750	2089	2339	805	2373	1332	619	151	860	836	2113	299	349	1389	1429	579	47	720	2090	969	602
-3.74	308	3788	2922	551	1066	812	6170	1079	135	724	2123	2329	768	2333	1384	694	147	911	859	2051	305	394	1439	1395	618	47	679	2122	949	604
-3.73	283	3806	2901	586	1042	876	6170	1013	119	803	2047	2319	732	2367	1342	649	126	846	818	2045	295	346	1407	1323	578	58	682	2145	937	615
-3.72	293	3809	2767	556	1086	855	5950	998	122	737	2019	2271	762	2326	1420	627	122	875	860	2111	313	372	1444	1323	626	59	666	2106	974	588
-3.71	263	3931	2777	571	1083	851	6059	977	139	761	1942	2299	770	2319	1343	685	164	883	863	2073	277	372	1442	1203	608	52	707	2178	958	609
-3.7	293	3807	2785	542	1057	861	6118	920	136	771	1963	2313	781	2396	1336	664	160	827	854	2032	311	368	1462	1108	578	54	666	2163	973	597
-3.69	284	3868	2643	586	1054	855	6172	882	140	718	1864	2262	797	2374	1423	635	150	810	920	2069	312	380	1420	1069	636	70	673	2128	976	630
-3.68	277	3939	2567	575	1069	933	6143	838	139	750	1863	2322	772	2347	1379	684	185	875	904	1990	276	362	1429	955	592	55	662	2171	926	605
-3.67	318	3999	2585	592	1019	920	6119	848	128	754	1734	2303	836	2365	1373	656	174	859	902	2021	282	384	1447	927	598	47	673	2156	963	592
-3.66	278	3956	2499	647	1032	934	6159	786	157	758	1733	2257	805	2270	1409	620	126	850	968	2017	321	335	1413	772	620	62	654	2143	975	639
-3.65	296	3904	2344	665	1042	945	6152	745	152	764	1703	2235	823	2377	1379	652	167	828	923	2000	306	376	1446	752	609	49	679	2192	927	586
-3.64	307	3996	2343	693	1021	934	6226	775	146	752	1619	2196	831	2307	1341	703	167	837	910	1978	333	340	1404	681	604	51	701	2173	963	609
-3.63	274	3993	2299	817	1046	985	6166	675	146	712	1635	2170	811	2271	1449	647	199	844	1048	1980	298	390	1436	579	562	61	646	2142	927	568
-3.62	286	3875	2269	779	1023	983	6176	654	146	737	1507	2177	858	2277	1419	697	194	831	928	1929	336	367	1454	535	620	62	715	2168	949	599
-3.61	285	3908	2159	845	982	1024	6167	689	136	753	1508	2148	833	2331	1384	706	186	846	977	1964	314	377	1404	475	561	53	658	2176	965	602
-3.6	280	4064	2114	935	1037	1009	6287	624	148	773	1419	2065	866	2221	1471	623	184	879	961	1926	324	387	1442	410	590	53	724	2204	978	580
-3.59	280	3969	2081	1040	1032	1085	6316	614	145	739	1309	2049	855	2289	1402	677	212	799	899	1926	302	344	1426	341	624	58	674	2136	890	611
-3.58	279	3967	1937	1005	1058	1044	6104	653	140	795	1230	1989	864	2238	1444	674	239	852	908	1980	333	416	1399	307	596	63	705	2151	986	593
-3.57	292	4033	2002	1154	946	1116	6345	613	147	767	1183	1949	875	2183	1442	669	239	841	972	1898	277	364	1486	240	557	53	722	2125	950	597
-3.56	295	3920	1940	1162	1019	1112	6456	616	145	799	1145	1874	873	2223	1497	647	232	849	880	1924	318	386	1416	195	564	63	742	2104	952	591
-3.55	298	3980	1739	1285	1036	1164	6391	604	121	731	1080	1835	889	2190	1439	684	241	810	886	1919	308	380	1396	175	564	60	677	2080	916	570
-3.54	306	4007	1812	1361	986	1151	6623	619	133	811	971	1859	952	2236	1456	687	250	836	878	1940	288	383	1446	134	560	61	705	2138	972	575
-3.53	279	3920	1781	1345	1032	1162	6619	573	131	824	972	1874	925	2221	1491	631	281	803	851	1959	314	351	1388	121	585	68	745	2062	921	617
-3.52	316	3941	1752	1459	1036	1177	6570	573	144	867	869	1824	908	2143	1504	686	247	871	858	1949	288	383	1443	92	545	49	702	2097	977	545
-3.51	306	3960	1693	1520	1027	1204	6554	602	122	813	859	1858	903	2203	1471	665	297	838	873	1985	327	367	1418	81	600	69	703	2079	987	593
-3.5	281	3939	1682	1531	999	1243	6723	593	135	858	845	1833	932	2230	1577	664	294	872	849	1952	294	343	1425	62	600	70	744	2043	977	609
-3.49	308	3883	1665	1637	1021	1240	6647	598	130	827	786	1882	926	2177	1457	644	279	860	831	2009	271	373	1413	55	604	65	689	2090	895	599
-3.48	284	3845	1616	1669	1007	1245	6631	596	131	857	745	1792	939	2208	1477	682	308	869	793	2009	305	374	1398	34	567	66	741	2043	1021	566
-3.47	281	3781	1682	1688	995	1240	6682	580	114	904	694	1798	900	2196	1553	676	291	906	807	2005	264	364	1431	34	587	64	685	2067	958	586
-3.46	301	3929	1618	1689	994	1275	6661	625	148	924	716	1789	944	2132	1555	664	307	855	797	1941	266	355	1420	23	634	68	719	1980	923	564
-3.45	308	3817	1688	1780	983	1258	6710	587	120	819	696	1810	934	2154	1501	666	300	869	785	2045	270	375	1417	21	614	76	713	2002	966	588
-3.44	247	3793	1638	1792	1100	1255	6687	592	147	964	682	1818	960	2289	1538	639	274	902	780	2096	276	373	1410	19	610	70	676	1938	946	563
-3.43	275	3831	1605	1757	956	1248	6746	625	135	914	708	1774	936	2202	1574	653	388	889	727	2053	276	356	1469	15	630	104	728	2026	1007	596
-3.42	289	3678	1689	1770	1017	1234	6790	563	130	906	689	1818	910	2246	1511	706	323	926	751	2037	271	365	1385	18	642	82	744	1963	969	573
-3.41	308	3740	1702	1763	1035	1259	6699	599	123	871	667	1791	944	2140	1566	642	352	866	751	2069	294	364	1367	18	634	78	679	1903	944	598
-3.4	256	3740	1654	1681	1039	1310	6694	609	122	897	746	1886	970	2279	1530	633	325	923	694	2063	280	382	1350	20	612	91	667	1958	953	581
-3.39	288	3742	1734	1735	984	1230	6643	629	109	865	782	1879	933	2211	1511	690	324	857	728	2042	285	347	1443	30	630	93	682	1962	972	607
-3.38	276	3636	1743	1686	1024	1286	6812	642	97	820	806	1918	908	2267	1543	652	306	826	709	2181	297	389	1357	30	605	84	653	1949	943	625
-3.37	279	3669	1823	1571	1071	1225	6748	661	123	828	865	1842	946	2207	1548	668	314	896	685	2085	298	365	1368	39	601	109	716	1901	1008	625
-3.36	306	3708	1823	1643	1013	1171	6692	674	120	858	902	1881	937	2316	1554	677	338	878	655	2119	293	392	1381	57	649	98	707	1887	994	656
-3.35	281	3652	1857	1524	1010	1222	6750	698	117	860	951	1888	935	2192	1552	659	322	882	693	2143	302	389	1435	64	635	90	673	1922	991	606
-3.34	318	3582	1875	1438	1083	1180	6734	713	133	785	1011	1960	915	2226	1532	644	306	837	593	2191	324	362	1433	97	643	97	686	1913	941	630
-3.33	291	3721	1968	1449	987	1190	6576	719	121	808	1109	1877	940	2276	1495	714	281	880	659	2171	300	394	1310	128	674	120	637	1918	935	640
-3.32	257	3681	2009	1343	1018	1163	6605	738	105	801	1164	1982	906	2209	1521	675	268	890	660	2172	292	404	1498	179	664	92	673	1928	1010	640
-3.31	290	3557	2116	1285	1046	1116	6574	800	115	764	1198	1958	890	2349	1546	695	279	877	631	2219	297	368	1397	200	640	109	654	1868	994	630
-3.3	297	3626	2031	1230	1026	1138	6481	834	126	737	1338	2033	944	2177	1539	712	263	909	628	2230	308	396	1431	270	659	93	657	1948	951	683
-3.29	288	3680	2213	1121	1051	1114	6534	849	137	771	1422	2040	902	2222	1426	654	241	871	681	2152	284	419	1442	326	682	114	694	1944	971	671
-3.28	280	3687	2218	1034	1081	1116	6491	897	112	762	1532	2108	887	2328	1499	659	265	832	695	2226	310	375	1368	409	684	100	668	1948	997	663
-3.27	320	3613	2342	1001	1060	1065	6460	919	111	726	1607	2007	876	2249	1485	744	219	881	625	2222	286	398	1449	493	631	108	632	2042	953	663
-3.26	277	3646	2467	915	1057	1028	6421	939	109	706	1688	2147	896	2304	1490	659	228	855	708	2201	304	352	1423	566	679	107	656	1986	979	636
-3.25	270	3653	2433	873	1069	1023	6322	948	130	727	1825	2271	840	2273	1415	699	238	834	686	2164	283	396	1461	674	674	114	667	2017	1013	708
-3.24	338	3671	2564	791	1098	1001	6387	955	100	698	1884	2312	865	2265	1503	653	212	843	701	2164	302	411	1497	758	674	92	657	2010	965	628
-3.23	281	3574	2605	786	1008	998	6337	1069	113	705	1988	2291	899	2248	1467	688	236	936	678	2151	319	379	1426	805	674	116	680	2021	992	732
-3.22	288	3701	2658	688	1125	948	6258	1077	103	701	2070	2343	814	2270	1430	712	190	863	710	2090	281	399	1522	909	697	109	634	2080	1016	634
-3.21	312	3655	2744	670	1105	956	6353	1078	122	754	2179	2324	783	2342	1464	676	189	828	725	2193	303	373	1436	958	669	101	702	2090	989	703
-3.2	305	3691	2875	639	1054	940	6351	1130	103	658	2198	2323	862	2263	1389	708	199	883	775	2181	299	410	1450	1049	680	113	653	2034	1001	694
-3.19	251	3672	2895	615	1067	885	6188	1134	121	699	2292	2353	789	2296	1411	647	177	824	772	2041	286	392	1455	1090	708	120	640	2043	994	673
-3.18	309	3712	2896	599	1077	897	6199	1193	107	726	2304	2362	787	2318	1404	701	172	905	785	2062	303	356	1452	1185	673	114	695	2055	1013	714
-3.17	281	3860	2990	579	1056	873	6168	1163	122	738	2382	2444	762	2298	1386	654	170	838	815	2126	291	404	1403	1257	679	102	652	2041	965	659
-3.16	314	3721	2934	543	1057	859	6183	1238	125	728	2407	2349	782	2313	1365	737	143	837	812	2125	281	366	1411	1297	687	101	685	2081	1038	697
-3.15	292	3806	3164	514	1066	883	6029	1273	118	690	2364	2370	785	2321	1411	674	141	855	844	2043	304	370	1425	1430	685	119	634	2103	967	684
-3.14	303	3795	3050	538	1059	832	6005	1242	136	734	2395	2402	777	2292	1325	702	135	820	832	2041	287	372	1432	1400	685	106	674	2028	957	653
-3.13	294	3829	3131	544	1026	774	6133	1309	124	707	2343	2346	734	2232	1385	671	118	894	857	2118	324	346	1421	1504	709	94	643	2167	953	641
-3.12	305	3855	3191	496	1056	833	6098	1325	119	721	2275	2336	799	2332	1374	666	152	851	823	1984	308	370	1420	1515	684	90	661	2031	937	646
-3.11	283	4024	3105	552	1068	817	6125	1290	133	696	2349	2366	750	2302	1369	688	136	834	863	1998	306	369	1365	1559	681	94	685	2137	994	674
-3.1	282	3889	3296	637	1075	825	5991	1363	135	753	2237	2339	749	2276	1365	647	153	855	894	1992	350	363	1435	1471	720	90	659	2085	961	588
-3.09	310	3953	3287	569	1071	814	6026	1301	149	766	2157	2370	742	2288	1376	702	157	821	894	2005	270	328	1362	1525	679	96	656	2109	956	671
-3.08	290	3977	3219	656	1066	856	6147	1324	155	806	2092	2363	764	2209	1346	664	140	804	908	1857	333	370	1411	1402	668	75	675	2082	955	639
-3.07	288	4012	3213	689	1085	802	6120	1357	149	762	2085	2265	731	2281	1363	656	146	810	942	1943	293	372	1337	1255	699	98	663	2065	924	638
-3.06	323	4026	3312	763	1013	802	6175	1355	184	847	2045	2295	823	2294	1378	661	134	852	923	1975	317	356	1411	1211	668	92	720	2126	987	598
-3.05	298	3885	3108	777	1053	853	6209	1311	136	768	1982	2339	720	2221	1370	644	124	870	886	1939	295	365	1351	1050	647	88	688	2099	942	622
-3.04	303	4040	3308	834	984	827	6290	1253	152	767	1819	2360	756	2255	1287	701	126	807	960	1849	300	374	1418	920	618	82	661	2100	974	655
-3.03	291	4021	3280	909	1062	848	6295	1239	154	812	1793	2300	753	2265	1385	644	127	839	1007	1969	304	368	1409	817	625	92	685	2069	951	617
-3.02	285	4049	3153	945	1026	807	6314	1241	130	748	1700	2208	809	2228	1388	660	147	851	1007	1854	309	368	1336	666	591	78	739	2105	974	579
-3.01	274	3971	3177	1083	998	866	6270	1193	151	847	1675	2182	782	2257	1333	656	166	868	1015	1924	283	381	1429	588	582	73	706	2100	955	635
-3	286	4018	3153	1071	1048	874	6275	1168	167	800	1556	2103	809	2212	1351	656	117	873	998	1942	293	373	1400	482	638	83	730	2142	924	613
-2.99	284	4038	3171	1183	1045	913	6356	1197	144	778	1494	2116	789	2265	1347	659	150	850	918	1901	308	388	1377	390	580	79	693	2049	949	595
-2.98	280	4009	3022	1246	1029	894	6290	1059	153	813	1416	2153	806	2279	1402	651	173	802	970	1966	295	396	1334	358	596	65	719	2133	980	604
-2.97	295	3989	2958	1304	1043	960	6384	1102	169	876	1311	2032	814	2216	1384	704	188	866	945	1973	288	364	1404	288	578	60	741	2052	947	581
-2.96	284	3963	2975	1431	1002	981	6517	980	129	788	1259	2042	852	2218	1332	659	145	845	936	1840	290	412	1377	251	564	74	798	2045	904	598
-2.95	283	4012	2924	1398	1053	1005	6565	1043	149	889	1160	1972	842	2249	1405	621	165	858	927	1992	280	366	1370	217	540	62	697	2071	981	586
-2.94	284	4046	2742	1573	1025	987	6503	915	146	837	1065	1875	830	2201	1360	676	178	847	862	1965	304	407	1402	191	584	67	741	2080	915	575
-2.93	275	4023	2871	1560	1037	961	6640	886	152	865	1047	1784	861	2181	1377	660	201	841	824	1941	296	384	1354	156	593	65	738	2017	961	585
-2.92	333	3970	2670	1638	1010	1077	6576	919	139	885	940	1853	853	2160	1421	625	214	874	848	1987	284	379	1417	136	561	51	728	1994	916	608
-2.91	302	3976	2688	1740	1056	1065	6658	844	134	795	917	1811	844	2240	1470	707	157	873	871	2010	293	397	1389	126	590	45	749	2003	957	616
-2.9	281	3956	2505	1740	973	1077	6745	826	119	886	842	1894	879	2161	1405	662	253	860	828	2033	317	405	1425	82	586	57	750	2020	996	551
-2.89	267	3869	2483	1707	1029	1113	6795	749	149	861	793	1936	838	2191	1409	662	213	863	831	1996	284	380	1402	80	579	54	751	2023	935	537
-2.88	295	3883	2460	1915	986	1151	6753	760	120	857	732	1840	939	2228	1432	661	209	858	796	2053	278	358	1425	55	555	57	701	1956	962	551
-2.87	268	3874	2338	1806	1048	1112	6803	729	136	872	719	1792	836	2180	1495	703	256	895	809	2056	323	420	1442	38	620	59	698	1995	979	548
-2.86	294	3887	2261	1837	998	1170	6688	657	134	868	681	1791	930	2199	1471	672	235	885	797	2157	280	379	1366	32	555	39	719	1944	923	598
-2.85	263	3856	2211	1817	1001	1173	6813	662	140	880	661	1755	917	2166	1470	648	272	888	779	2076	313	359	1481	19	561	46	713	2064	985	564
-2.84	311	3762	2095	1836	997	1154	6826	654	117	856	655	1813	936	2296	1488	691	282	867	724	2132	276	349	1408	17	609	46	736	1916	966	588
-2.83	323	3800	2071	1743	1059	1251	6795	643	130	861	622	1782	951	2230	1472	670	296	926	795	2168	316	389	1367	12	565	53	686	2055	968	544
-2.82	312	3727	2010	1775	1039	1237	6827	611	136	861	615	1829	966	2226	1520	671	259	850	745	2175	284	381	1510	11	566	64	712	1974	962	604
-2.81	273	3707	1877	1651	1023	1261	6873	619	132	865	671	1816	998	2308	1495	696	296	861	740	2162	313	393	1454	7	597	32	728	1983	941	608
-2.8	304	3668	1889	1691	1061	1266	6759	547	132	870	673	1858	938	2228	1515	665	330	963	724	2241	281	359	1435	7	576	48	627	1968	990	557
-2.79	279	3700	1846	1618	1024	1238	6764	613	123	862	636	1864	980	2346	1508	691	328	839	696	2110	319	371	1476	11	577	53	691	1998	932	576
-2.78	305	3789	1712	1505	1030	1279	6709	569	137	865	682	1937	958	2215	1540	655	303	886	714	2171	291	400	1463	10	595	48	683	1957	1015	566
-2.77	289	3621	1734	1555	1021	1263	6765	587	112	853	683	1878	991	2389	1539	691	311	905	630	2180	315	358	1462	26	576	41	650	1928	986	598
-2.76	271	3637	1605	1417	1069	1360	6780	544	123	817	704	1862	968	2254	1560	672	355	913	652	2193	301	377	1471	25	619	44	648	1968	920	590
-2.75	295	3694	1644	1329	1032	1333	6613	526	105	823	752	1841	967	2270	1590	725	341	907	627	2158	309	371	1487	28	621	48	694	1944	931	588
-2.74	290	3604	1624	1334	1053	1298	6650	555	141	825	808	1819	974	2344	1498	681	331	897	672	2194	298	384	1397	55	610	60	657	1939	964	631
-2.73	300	3637	1573	1198	1032	1262	6654	562	107	783	826	1850	952	2230	1542	702	368	834	624	2157	299	352	1473	52	625	58	657	1925	998	617
-2.72	286	3601	1492	1104	1036	1280	6472	548	110	791	870	1790	967	2278	1566	687	365	899	624	2202	289	384	1383	69	588	54	673	1966	956	611
-2.71	286	3661	1548	1071	1015	1309	6586	584	130	809	975	1826	943	2334	1558	719	318	908	670	2169	299	380	1426	80	585	42	665	1917	950	613
-2.7	292	3595	1542	954	1051	1253	6513	553	108	750	1084	1936	963	2262	1567	635	360	879	624	2192	302	388	1421	93	632	57	677	1943	983	602
-2.69	268	3689	1525	894	1045	1270	6548	589	114	780	1065	1973	943	2349	1456	702	313	889	631	2189	291	380	1421	116	593	46	657	1904	972	635
-2.68	286	3516	1541	870	1009	1236	6318	578	100	749	1190	2055	928	2330	1590	665	368	911	661	2163	301	344	1402	127	624	56	676	1937	950	643
-2.67	277	3670	1523	796	1022	1288	6348	620	105	706	1277	2071	923	2351	1518	673	300	868	684	2079	306	373	1346	181	622	50	631	1934	1002	632
-2.66	312	3690	1533	738	1034	1200	6378	557	124	720	1406	2163	988	2321	1551	655	327	863	670	2200	309	374	1436	250	657	58	660	1910	1001	649
-2.65	279	3543	1607	700	1063	1232	6225	591	91	710	1523	2183	919	2359	1544	673	268	861	699	2120	331	383	1375	281	622	56	698	1911	969	612
-2.64	288	3705	1579	633	1022	1219	6293	564	126	747	1584	2164	977	2367	1499	676	287	911	679	2169	265	362	1358	414	611	58	669	1936	1015	701
-2.63	300	3767	1580	638	1046	1154	6216	614	120	708	1704	2221	900	2293	1511	670	256	821	698	2101	340	370	1438	522	637	58	657	1966	1006	719
-2.62	296	3624	1646	585	994	1163	6216	623	124	730	1844	2237	952	2315	1540	667	294	863	733	2016	306	369	1370	643	631	46	614	1914	979	664
-2.61	273	3583	1685	497	1051	1166	6131	611	127	713	1947	2303	943	2341	1538	695	267	918	750	2136	294	359	1427	749	639	78	667	2025	983	673
-2.6	280	3769	1724	542	1025	1104	6053	664	117	701	2044	2323	926	2350	1480	668	256	836	761	2033	296	360	1399	930	668	48	668	1912	1055	688
-2.59	321	3700	1788	525	1010	1051	6016	659	118	705	2148	2320	907	2278	1485	660	225	870	716	2009	292	400	1437	1038	681	47	685	2010	971	710
-2.58	289	3699	1795	522	1041	1017	6007	700	125	701	2204	2371	924	2310	1475	686	237	877	782	2021	301	359	1397	1216	642	73	651	2064	1019	724
-2.57	309	3773	1859	504	1096	1039	6072	659	131	694	2348	2324	861	2312	1470	668	205	853	794	2065	272	348	1409	1329	654	60	658	2100	1000	685
-2.56	319	3809	1993	470	1024	987	6067	741	100	708	2383	2410	898	2309	1453	711	204	861	830	1933	306	345	1386	1482	689	42	686	2029	1047	704
-2.55	303	3759	2037	571	1075	1003	6046	764	126	684	2465	2378	844	2279	1461	664	176	828	869	1996	275	376	1447	1503	658	66	640	2105	1000	672
-2.54	307	3723	1998	477	1029	925	6147	751	155	723	2455	2307	828	2224	1448	695	208	905	753	1899	307	363	1428	1650	684	53	663	2107	999	674
-2.53	299	3936	2105	556	1063	958	6080	783	135	733	2586	2403	811	2230	1459	697	211	827	838	1989	300	348	1423	1590	694	61	664	2136	1056	696
-2.52	300	3838	2243	563	1071	928	6077	828	141	742	2490	2475	788	2253	1419	691	169	864	924	1934	293	362	1400	1689	703	55	699	2111	937	642
-2.51	307	3831	2384	629	1059	853	5975	825	148	697	2521	2441	798	2225	1436	662	156	828	871	1944	301	368	1415	1597	689	60	642	2139	995	642
-2.5	317	4033	2370	619	1052	861	6037	894	129	721	2537	2438	795	2199	1447	726	133	861	927	1970	288	372	1440	1518	755	71	688	2126	994	675
-2.49	283	3952	2396	668	1106	903	6079	898	153	738	2546	2428	744	2269	1486	648	173	836	925	1898	311	353	1465	1504	737	59	695	2139	989	665
-2.48	298	3966	2561	765	1072	840	6082	985	118	748	2463	2393	800	2230	1349	677	141	812	896	1945	285	349	1404	1404	711	54	700	2171	944	636
-2.47	298	3964	2577	752	999	861	6208	918	139	750	2389	2393	735	2221	1438	724	134	852	901	1915	312	368	1416	1304	756	66	670	2182	999	658
-2.46	275	4081	2672	911	1045	814	6165	1021	144	747	2343	2329	792	2317	1354	690	146	816	902	1996	288	402	1501	1208	708	72	731	2163	970	673
-2.45	300	4058	2699	903	1056	790	6236	1050	131	782	2263	2265	698	2186	1431	680	152	832	962	1899	315	375	1412	1106	758	61	690	2196	983	669
-2.44	302	4052	2912	1009	1062	850	6236	1081	168	762	2195	2315	763	2220	1429	653	118	824	1008	1898	281	382	1485	1069	723	56	710	2227	1000	645
-2.43	261	4026	2927	1116	1042	828	6284	1141	149	805	2054	2322	740	2248	1344	683	150	862	939	1933	308	376	1405	960	723	68	686	2189	963	633
-2.42	275	4075	2901	1162	1058	743	6438	1166	149	790	2005	2329	727	2210	1367	682	145	827	981	1974	293	384	1481	899	764	66	695	2278	980	626
-2.41	313	4182	3010	1259	1044	788	6426	1171	176	880	1884	2238	720	2284	1469	696	128	850	992	1903	281	400	1404	825	734	77	738	2190	1018	619
-2.4	274	4026	3200	1327	1045	789	6335	1235	132	779	1768	2228	755	2221	1338	636	128	860	1033	1985	299	397	1407	762	711	58	687	2167	930	607
-2.39	306	4064	3104	1420	1033	772	6403	1255	150	885	1675	2138	749	2225	1364	688	142	851	946	1925	319	394	1488	666	703	73	715	2201	943	657
-2.38	307	4076	3180	1474	1048	786	6441	1245	140	862	1619	2095	747	2273	1369	654	121	834	981	2027	293	389	1406	562	732	62	723	2206	940	604
-2.37	303	4100	3393	1605	1006	776	6423	1366	133	891	1507	2108	769	2255	1343	641	123	880	893	1935	317	389	1446	500	722	73	739	2171	978	595
-2.36	291	4115	3230	1634	1030	802	6611	1337	146	876	1396	2122	733	2269	1400	674	135	872	933	2015	321	390	1440	415	669	80	692	2109	973	609
-2.35	279	4021	3373	1726	1050	813	6661	1347	147	911	1312	2072	790	2235	1318	674	136	827	907	2004	327	406	1391	356	685	62	710	2146	912	614
-2.34	313	3982	3355	1767	1045	764	6786	1409	118	896	1209	2048	746	2223	1385	649	162	842	880	2026	271	415	1427	295	695	90	699	2161	970	593
-2.33	250	4081	3425	1767	1041	863	6889	1351	120	925	1155	2018	791	2305	1447	633	151	892	889	2062	335	392	1388	226	681	84	782	2016	905	551
-2.32	293	3879	3394	1898	1019	842	6922	1395	122	898	1051	1986	770	2205	1376	672	160	806	833	2018	281	404	1455	187	665	75	711	2086	936	597
-2.31	278	3942	3397	1883	1024	850	6921	1381	135	931	954	1794	758	2225	1421	676	133	873	891	2120	327	411	1384	154	669	68	708	2011	1003	598
-2.3	296	3925	3366	1897	1021	855	6896	1411	114	867	913	1869	793	2188	1394	693	197	824	816	2014	293	406	1413	131	637	108	693	2016	932	558
-2.29	269	3910	3371	1906	1044	894	6782	1396	112	905	833	1763	797	2229	1393	653	177	836	814	2152	318	382	1463	95	620	82	715	2006	924	572
-2.28	303	3908	3442	1863	1034	962	6809	1299	125	926	796	1840	787	2193	1431	687	145	885	800	2133	294	434	1319	69	636	88	764	1983	913	623
-2.27	307	3872	3361	1859	1014	928	6813	1329	136	898	736	1838	794	2151	1409	642	189	836	801	2114	296	376	1428	66	627	100	699	1998	925	539
-2.26	297	3747	3323	1801	1058	980	6821	1321	115	876	746	1845	864	2226	1478	644	185	827	808	2154	290	374	1398	48	612	111	702	1948	937	597
-2.25	291	3813	3310	1846	1057	972	6968	1216	128	877	684	1865	839	2180	1412	724	220	853	799	2111	315	368	1337	19	596	108	712	2014	938	562
-2.24	280	3837	3297	1761	1029	993	6772	1247	119	793	666	1803	820	2199	1431	644	190	870	824	2179	273	392	1396	23	617	99	694	1907	935	595
-2.23	291	3707	3182	1657	1035	1059	6858	1166	109	823	614	1820	904	2227	1413	650	195	878	783	2186	313	370	1438	12	595	105	762	1977	889	576
-2.22	311	3781	3181	1653	1067	1073	6857	1104	113	843	611	1778	891	2216	1514	645	213	839	759	2200	268	386	1374	8	588	132	678	1922	973	572
-2.21	270	3778	3182	1528	1037	1094	6854	1111	124	792	572	1769	881	2171	1428	715	205	897	708	2177	295	371	1395	7	599	103	715	1965	902	558
-2.2	304	3645	3078	1482	1072	1110	6700	1063	121	790	589	1792	920	2299	1514	646	233	876	696	2273	298	395	1438	4	594	112	662	1924	943	564
-2.19	286	3736	2955	1417	1010	1138	6679	967	110	719	569	1697	975	2159	1486	661	247	862	678	2101	280	392	1361	7	581	121	666	1916	906	560
-2.18	276	3695	2972	1337	1064	1172	6717	937	110	715	593	1751	903	2293	1437	623	224	900	697	2225	288	348	1419	5	610	134	685	1961	974	553
-2.17	271	3699	2838	1280	1102	1159	6777	939	119	785	604	1726	924	2308	1511	677	263	879	643	2266	296	400	1425	7	600	125	648	1984	913	547
-2.16	327	3578	2686	1189	1039	1232	6595	855	115	721	589	1721	987	2231	1561	681	303	877	690	2290	287	359	1467	6	573	100	641	1910	998	564
-2.15	288	3651	2776	1130	1007	1195	6674	902	130	753	590	1812	914	2244	1447	666	268	907	650	2202	293	380	1353	11	592	106	709	1945	937	577
-2.14	289	3641	2581	1053	1029	1303	6558	794	100	685	628	1798	963	2299	1570	682	267	886	657	2221	286	396	1453	9	582	133	679	1887	967	562
-2.13	326	3535	2531	992	1059	1231	6405	787	135	724	657	1825	960	2277	1505	688	313	904	614	2243	272	357	1472	21	594	123	625	1936	978	573
-2.12	293	3604	2514	921	1028	1301	6510	801	112	750	682	1823	954	2221	1531	664	336	860	635	2155	280	355	1462	21	565	113	688	1902	971	589
-2.11	296	3628	2316	818	1023	1359	6313	708	122	736	736	1900	997	2356	1542	670	328	867	617	2150	268	373	1478	27	543	103	681	1932	974	615
-2.1	290	3499	2379	770	1005	1280	6376	776	117	782	741	1903	929	2265	1543	726	332	929	671	2277	324	375	1469	47	569	120	651	1906	1010	584
-2.09	287	3554	2235	746	1067	1330	6299	690	115	732	832	1985	1030	2248	1538	680	327	862	593	2103	275	338	1489	68	554	113	653	1889	992	628
-2.08	294	3615	2148	687	1004	1364	6239	700	106	770	893	1967	977	2362	1538	656	334	891	677	2141	291	386	1442	100	524	108	691	1869	969	634
-2.07	305	3709	2111	612	977	1370	6257	630	104	743	959	2020	971	2345	1546	716	391	929	643	2086	289	346	1435	113	555	101	686	1833	973	601
-2.06	273	3512	2045	594	1031	1365	6180	649	119	739	1092	2103	984	2317	1542	646	362	877	638	2049	276	361	1439	155	517	107	641	1898	1047	580
-2.05	278	3601	1870	564	1045	1327	6102	622	133	751	1149	2041	1002	2265	1581	725	318	841	680	2088	310	366	1472	205	529	97	691	1870	1022	648
-2.04	282	3567	1870	555	1025	1316	6062	598	116	764	1261	2093	954	2372	1556	722	366	872	726	2041	267	363	1377	214	523	89	699	1930	1012	604
-2.03	300	3653	1845	506	1013	1341	6174	613	113	753	1389	2052	997	2292	1493	654	348	874	683	2012	306	396	1411	258	529	112	646	1893	976	680
-2.02	288	3678	1725	466	1088	1255	5973	603	115	745	1492	2089	968	2248	1610	713	340	838	738	2020	315	362	1452	330	575	93	665	1924	1022	669
-2.01	271	3669	1665	481	981	1318	6038	587	111	692	1630	2133	947	2314	1537	688	365	895	768	1929	278	340	1402	338	532	86	675	1979	1010	658
-2	274	3646	1686	483	1019	1359	6001	552	105	674	1728	2172	955	2292	1478	701	360	935	747	1977	318	368	1373	401	585	90	662	1964	1023	674
-1.99	295	3758	1581	479	1073	1226	5941	557	122	788	1856	2189	970	2259	1569	731	326	824	721	1895	302	359	1388	483	566	90	705	1939	1035	636
-1.98	317	3699	1573	473	1081	1290	5953	534	107	685	1976	2344	952	2250	1529	684	341	883	786	1950	326	355	1400	564	544	88	659	2045	1018	705
-1.97	298	3715	1513	485	1054	1262	6026	546	131	700	2149	2374	941	2274	1505	692	311	864	769	1928	278	377	1367	680	594	78	654	1998	1027	707
-1.96	315	3808	1468	471	1035	1199	6027	529	126	729	2249	2366	919	2282	1538	733	291	820	769	1913	310	353	1379	813	547	89	668	2065	986	724
-1.95	311	3768	1458	521	1089	1267	6026	521	115	676	2309	2337	961	2194	1444	657	314	852	821	1928	332	353	1393	992	584	74	704	2035	962	720
-1.94	272	3847	1474	569	1055	1153	6012	556	119	689	2496	2444	873	2271	1503	694	279	898	822	1886	279	382	1376	1158	545	82	665	2051	1016	706
-1.93	313	4044	1411	594	1054	1174	6094	546	141	727	2623	2428	929	2295	1468	699	290	845	811	1922	334	331	1424	1420	598	69	687	2112	981	732
-1.92	298	3832	1373	637	1037	1176	6082	548	143	707	2638	2530	899	2252	1418	670	299	854	800	1949	297	379	1374	1625	596	83	665	2090	1000	745
-1.91	298	3826	1454	670	1095	1050	6119	557	145	716	2713	2517	886	2233	1506	671	244	815	879	1845	296	372	1380	1821	578	72	663	2136	987	706
-1.9	281	4029	1403	747	1060	1098	6251	532	137	689	2782	2458	944	2276	1480	698	221	888	852	1920	305	380	1400	1983	592	64	674	2145	964	715
-1.89	291	4039	1484	810	1049	1088	6360	559	124	729	2797	2438	845	2221	1410	645	237	822	881	1909	313	353	1464	2129	607	70	685	2187	1008	675
-1.88	288	4011	1430	873	1050	1008	6170	595	148	738	2712	2479	840	2243	1448	706	207	864	944	1897	299	383	1319	2149	581	62	729	2220	1035	688
-1.87	296	4015	1527	973	1078	990	6212	582	145	704	2749	2485	859	2235	1379	641	178	904	920	1932	308	415	1370	2138	652	63	710	2195	920	677
-1.86	301	4078	1574	1029	1081	955	6323	558	148	764	2700	2404	844	2312	1438	667	188	859	960	1927	321	369	1475	2022	598	65	680	2242	973	695
-1.85	279	4109	1557	1201	1025	900	6377	601	165	766	2614	2426	811	2209	1403	689	159	817	994	1971	324	397	1353	1858	654	55	722	2152	1002	675
-1.84	309	4133	1654	1222	1066	925	6348	662	179	816	2573	2424	814	2237	1375	650	163	835	1003	1938	304	395	1393	1631	642	65	694	2276	980	638
-1.83	285	4136	1720	1320	1078	921	6498	610	167	820	2417	2368	754	2219	1394	688	168	835	1027	1958	310	390	1419	1452	619	63	704	2181	966	639
-1.82	306	4115	1756	1474	1089	851	6503	656	169	828	2438	2416	808	2273	1350	655	152	827	987	1991	306	403	1388	1202	648	53	717	2184	958	647
-1.81	304	4120	1810	1523	1034	878	6558	669	155	836	2246	2360	745	2224	1361	683	128	846	974	1955	301	374	1379	978	647	44	691	2213	978	647
-1.8	313	4125	1939	1634	1024	856	6554	660	177	877	2176	2293	763	2194	1350	659	120	818	982	2031	327	416	1436	808	681	54	739	2191	993	644
-1.79	276	4189	1914	1681	1062	807	6802	700	162	942	2055	2212	756	2294	1443	658	153	882	1007	2097	313	365	1421	650	621	59	717	2185	958	596
-1.78	303	4097	2005	1765	1057	827	6735	722	163	924	1923	2170	696	2213	1254	667	128	822	975	2033	306	390	1446	496	662	64	718	2146	975	649
-1.77	291	4154	2153	1774	1080	778	6706	721	138	894	1840	2149	755	2118	1380	630	138	825	948	2058	332	385	1395	462	702	50	715	2165	954	607
-1.76	260	4004	2168	1913	1076	799	6770	779	157	947	1683	2152	756	2249	1313	685	127	882	910	2051	314	380	1377	374	710	47	723	2147	934	602
-1.75	302	4138	2180	1909	1017	784	6795	815	146	1000	1502	2135	711	2162	1343	668	147	846	899	2138	325	375	1362	366	716	56	731	2141	955	620
-1.74	303	4016	2380	1969	1077	781	6728	837	152	989	1454	2121	705	2150	1387	689	125	809	864	2130	283	371	1421	329	724	46	715	2093	964	559
-1.73	291	4020	2400	1944	1070	798	6927	870	122	947	1324	2009	728	2251	1339	686	141	872	896	2079	320	424	1366	294	711	54	719	2042	929	617
-1.72	282	3950	2408	2019	1084	759	6898	820	133	988	1198	2011	721	2247	1309	634	135	874	921	2192	311	360	1393	289	731	52	719	2103	969	617
-1.71	301	4023	2670	1990	1050	781	7039	936	125	958	1083	1951	738	2183	1316	682	130	871	818	2186	315	423	1400	243	717	43	750	2057	908	558
-1.7	322	3999	2567	1951	1080	785	6944	956	141	968	1029	1964	730	2286	1352	683	146	897	829	2146	313	400	1416	211	788	56	736	2030	953	608
-1.69	298	3901	2795	1945	1059	761	6741	984	123	922	962	1901	725	2316	1399	689	128	849	836	2199	307	395	1408	179	703	49	736	2060	898	617
-1.68	275	3932	2795	1864	1093	731	6977	1018	126	913	809	1847	753	2211	1257	661	125	907	852	2237	293	394	1423	129	817	51	696	2017	994	590
-1.67	275	3851	2812	1797	1085	812	6912	1096	123	921	809	1864	709	2264	1278	694	149	873	801	2241	312	407	1438	112	721	55	682	2016	935	604
-1.66	274	3803	2997	1757	1030	804	6972	1145	118	885	777	1803	771	2326	1400	639	135	899	770	2210	306	402	1453	68	764	62	730	2063	969	577
-1.65	297	3951	3089	1685	1057	805	6695	1162	119	823	687	1811	756	2252	1339	698	163	853	807	2201	291	401	1435	57	771	56	687	2056	936	562
-1.64	268	3697	3132	1569	1037	793	6911	1215	122	812	659	1787	766	2296	1382	676	117	883	803	2270	308	427	1469	28	792	51	665	2001	963	550
-1.63	294	3839	3211	1528	1044	875	6770	1209	127	890	617	1831	752	2285	1341	665	156	894	777	2286	300	385	1472	29	790	58	670	2008	926	547
-1.62	273	3754	3271	1441	1065	859	6706	1330	106	790	625	1784	809	2359	1357	681	141	943	793	2240	278	403	1466	12	792	49	642	1963	997	564
-1.61	304	3887	3324	1338	1002	860	6692	1336	131	747	598	1735	801	2292	1403	673	139	899	789	2216	313	388	1461	8	730	58	671	1979	965	610
-1.6	304	3697	3385	1274	1025	897	6649	1360	119	784	571	1709	790	2356	1382	644	171	939	712	2280	288	427	1476	8	805	60	657	1981	903	553
-1.59	256	3603	3505	1173	1042	894	6615	1364	139	788	550	1837	809	2318	1366	674	172	867	698	2264	296	366	1482	4	749	60	692	1962	951	546
-1.58	271	3677	3476	1066	1052	962	6695	1467	142	754	527	1811	803	2277	1374	675	205	934	667	2223	297	383	1472	0	746	56	665	1954	954	562
-1.57	295	3626	3506	1029	989	886	6617	1397	120	702	537	1703	814	2380	1424	691	152	892	636	2168	281	394	1496	2	742	53	667	1940	992	551
-1.56	285	3623	3601	945	1052	1035	6456	1475	105	648	586	1715	857	2334	1456	656	195	966	664	2148	307	364	1434	2	738	61	661	1941	952	593
-1.55	348	3625	3617	844	1031	1016	6406	1531	150	718	531	1715	795	2356	1343	663	226	930	653	2133	271	367	1502	1	761	68	657	1916	950	563
-1.54	280	3569	3502	797	996	1045	6296	1437	133	723	577	1790	902	2265	1464	672	219	895	626	2103	301	370	1525	3	722	51	677	1966	958	548
-1.53	303	3592	3523	740	999	1090	6279	1483	122	694	567	1847	839	2303	1451	636	217	907	624	2064	309	343	1446	4	713	66	677	1925	958	566
-1.52	300	3669	3549	704	1011	1123	6274	1436	131	672	552	1874	882	2349	1446	663	243	850	595	2095	304	349	1437	9	687	58	692	1972	1006	621
-1.51	299	3507	3579	608	1011	1205	6169	1420	123	685	630	1813	890	2300	1458	666	237	872	612	2032	292	374	1447	14	706	52	643	1991	945	592
-1.5	300	3493	3401	604	991	1146	6066	1333	116	662	634	1824	903	2287	1524	696	210	893	619	1989	330	368	1385	20	646	59	700	1938	1003	572
-1.49	297	3604	3427	580	1038	1209	6157	1375	142	710	643	1859	904	2282	1525	639	272	871	588	1987	312	362	1472	26	650	53	679	1960	971	596
-1.48	292	3598	3510	508	962	1263	6121	1238	110	683	663	1852	926	2220	1501	630	307	882	669	2077	315	333	1447	32	625	46	655	1905	932	591
-1.47	293	3514	3296	508	1013	1256	6029	1279	139	689	726	1891	926	2290	1543	667	267	910	639	1930	322	380	1344	49	624	63	697	1980	948	573
-1.46	268	3572	3319	448	999	1273	6163	1201	118	735	769	1895	920	2220	1575	681	325	860	665	1999	314	366	1391	57	642	54	649	1948	948	585
-1.45	297	3572	3316	503	1020	1303	5948	1138	132	704	796	1904	971	2226	1559	690	343	833	696	1948	297	345	1411	97	664	51	656	1953	995	591
-1.44	318	3627	3024	418	997	1302	6045	1132	123	692	906	1952	967	2272	1494	676	290	838	706	1951	309	370	1379	100	626	57	683	1916	976	571
-1.43	272	3615	3107	467	1041	1339	5917	1072	129	795	966	2042	968	2171	1567	655	309	835	702	1901	332	348	1405	157	611	56	713	1932	927	638
-1.42	297	3557	3042	439	1036	1366	5993	966	109	745	1123	2005	1011	2223	1635	683	352	846	721	1941	298	341	1356	203	591	49	641	1975	1024	624
-1.41	293	3646	2926	447	1023	1368	6007	1012	123	776	1218	2055	980	2190	1527	743	324	816	734	1910	318	363	1383	266	625	60	733	1902	981	664
-1.4	298	3682	2809	443	1062	1444	6011	896	99	762	1293	2127	979	2206	1592	696	324	823	715	1863	295	349	1406	342	597	53	685	2010	991	611
-1.39	300	3701	2697	472	1055	1386	6009	852	131	719	1469	2192	989	2166	1695	686	357	807	733	1966	291	393	1378	415	582	60	688	1978	958	672
-1.38	274	3753	2690	502	1033	1413	6115	851	118	764	1660	2266	1009	2258	1491	690	379	777	768	1916	295	385	1424	533	551	55	696	1977	1015	643
-1.37	328	3714	2715	496	1064	1310	6222	818	113	791	1802	2298	978	2181	1598	706	358	807	783	1916	311	345	1307	597	564	57	717	2096	999	659
-1.36	300	3803	2500	570	1048	1382	6104	768	134	743	1864	2324	1032	2233	1604	671	376	778	866	1872	283	385	1410	731	579	64	669	2045	945	657
-1.35	300	3769	2490	629	1043	1385	6076	765	121	754	2120	2297	993	2258	1598	678	386	823	820	1983	309	371	1396	794	533	63	661	2069	1020	653
-1.34	293	3941	2342	679	1045	1357	6107	705	116	755	2252	2387	972	2185	1643	733	352	785	822	1872	297	371	1354	877	553	72	703	2120	1003	679
-1.33	290	3787	2263	700	1097	1352	6237	726	129	759	2430	2349	992	2228	1596	712	353	789	819	1851	314	352	1390	1003	550	55	734	2122	984	696
-1.32	294	3838	2227	801	1017	1311	6342	686	129	717	2542	2360	1014	2189	1560	647	380	824	813	1971	273	386	1342	1022	547	65	682	2149	1002	740
-1.31	280	3955	2132	907	1051	1327	6269	627	123	709	2632	2386	974	2259	1648	660	391	806	875	1908	318	356	1346	1123	543	84	697	2142	1014	695
-1.3	283	3987	2029	977	1056	1323	6276	662	124	711	2752	2447	951	2270	1575	689	354	830	912	1923	318	361	1416	1192	524	73	716	2162	1039	734
-1.29	270	4045	2031	1058	1066	1223	6345	662	141	752	2830	2517	924	2315	1611	702	369	785	869	1950	284	366	1375	1260	524	55	687	2193	946	720
-1.28	284	3964	1882	1162	1019	1263	6385	562	144	766	2874	2506	947	2251	1570	665	296	807	900	1937	318	407	1365	1371	509	80	685	2230	1019	709
-1.27	276	4130	1788	1229	1078	1259	6390	615	163	774	2878	2608	934	2270	1583	685	297	781	954	1989	299	362	1404	1446	517	76	673	2202	1056	754
-1.26	296	4055	1798	1302	1075	1182	6552	579	156	731	2916	2526	936	2220	1513	662	289	846	909	1983	298	342	1386	1582	490	73	736	2209	972	728
-1.25	305	4061	1708	1470	1046	1160	6479	599	138	774	2940	2564	893	2210	1545	689	307	886	966	2021	313	388	1364	1647	507	83	690	2296	1033	669
-1.24	291	4190	1607	1472	1074	1171	6483	535	159	840	2859	2552	915	2232	1574	695	252	798	976	2035	304	393	1398	1776	479	80	711	2213	1032	755
-1.23	287	4119	1497	1631	1078	1113	6689	550	187	863	2811	2479	885	2312	1505	719	265	840	971	2052	296	401	1411	1847	505	98	715	2268	964	679
-1.22	287	4161	1568	1678	1047	1033	6805	558	170	856	2697	2478	815	2189	1531	677	246	824	1056	2109	304	375	1421	1838	496	86	741	2227	1062	710
-1.21	293	4286	1463	1752	1063	1079	6698	611	173	928	2654	2363	869	2234	1530	708	212	842	1051	2064	303	403	1464	1808	507	84	736	2233	965	713
-1.2	285	4215	1401	1804	1099	1043	6886	546	154	888	2570	2338	893	2213	1572	710	191	847	1052	2115	303	367	1335	1722	487	87	716	2195	1011	664
-1.19	310	4199	1371	1930	1085	993	6906	549	147	940	2397	2401	779	2218	1455	685	222	864	1011	2192	312	422	1473	1541	507	97	732	2219	1035	613
-1.18	317	4161	1402	1932	1089	1021	6931	537	172	990	2341	2311	826	2242	1469	705	156	880	1000	2095	311	394	1439	1321	475	94	766	2246	1006	661
-1.17	300	4093	1293	2033	1044	920	6973	538	159	969	2096	2332	818	2255	1538	691	221	915	988	2225	304	392	1419	1101	490	99	730	2198	1006	651
-1.16	302	4142	1381	1953	1103	934	6938	543	131	1032	1996	2213	845	2244	1434	687	189	902	937	2194	316	391	1460	861	488	111	726	2194	1003	624
-1.15	273	4106	1277	2051	1025	885	6851	547	172	996	1895	2222	787	2304	1458	705	166	894	910	2129	308	428	1460	671	492	117	781	2138	934	617
-1.14	294	4118	1338	1983	1088	857	6870	545	119	978	1762	2217	755	2247	1530	717	139	928	878	2214	281	373	1462	505	523	118	746	2198	959	618
-1.13	297	4068	1434	2012	1149	814	6887	559	139	1008	1584	2122	770	2292	1484	673	147	910	904	2238	320	416	1488	404	505	114	736	2118	970	579
-1.12	291	4067	1356	1952	1015	864	6719	548	112	999	1407	2097	740	2305	1457	686	147	913	836	2265	294	391	1445	284	545	121	689	2143	931	631
-1.11	315	3967	1412	1913	1042	812	6886	562	132	963	1422	2077	781	2239	1407	702	140	958	842	2280	310	396	1478	220	485	116	728	2122	1013	615
-1.1	279	3905	1469	1817	1137	802	6870	525	113	867	1143	2012	798	2376	1451	669	148	958	841	2321	299	395	1461	183	522	108	704	2118	884	548
-1.09	304	3915	1515	1826	1083	835	6906	569	94	851	1084	1918	703	2322	1420	690	127	928	858	2248	326	390	1511	156	514	125	688	2040	914	548
-1.08	274	3871	1583	1700	1085	776	6822	614	114	870	1010	1919	752	2324	1407	683	140	980	827	2322	290	422	1471	130	554	114	679	2128	887	622
-1.07	309	3972	1633	1601	1052	744	6737	583	109	835	892	1951	713	2300	1464	663	115	987	813	2281	305	393	1419	122	546	116	688	2005	961	591
-1.06	274	3907	1703	1580	1098	770	6699	586	82	787	801	1842	758	2316	1457	647	119	932	860	2269	315	364	1455	100	556	135	653	2076	947	559
-1.05	309	3797	1667	1452	1053	706	6699	640	100	802	754	1859	754	2317	1398	661	143	940	810	2239	305	396	1452	87	531	134	647	2071	909	571
-1.04	288	3725	1891	1385	1036	800	6748	641	119	753	671	1811	742	2333	1387	688	145	953	741	2294	324	376	1408	60	606	117	650	1982	949	572
-1.03	294	3796	1822	1261	1040	755	6659	647	85	733	655	1769	735	2293	1405	638	156	976	770	2135	298	344	1438	48	610	113	646	1989	982	540
-1.02	282	3767	1960	1229	1054	739	6653	647	99	773	685	1830	718	2286	1435	637	114	945	760	2250	306	393	1435	41	626	113	652	1959	922	628
-1.01	303	3669	2071	1098	1048	742	6577	668	89	715	596	1774	752	2345	1388	651	108	987	714	2079	323	355	1441	30	595	121	665	1939	941	531
-1	301	3728	2073	1036	1080	752	6460	695	112	723	570	1849	774	2269	1439	649	136	1005	713	2112	288	395	1407	20	633	97	662	2001	923	604
-0.99	301	3620	2227	952	975	742	6366	752	109	731	606	1798	700	2336	1424	672	144	910	666	2088	346	356	1366	17	684	112	634	1892	977	587
-0.98	323	3685	2233	901	1044	765	6260	722	96	692	565	1789	765	2198	1361	677	107	858	697	2115	291	414	1448	9	705	102	683	1920	979	580
-0.97	281	3649	2375	824	1054	773	6358	726	107	688	542	1755	745	2302	1483	637	124	924	625	2087	314	365	1417	4	706	89	653	1971	978	578
-0.96	304	3529	2410	731	1005	745	6217	811	98	691	571	1772	729	2350	1358	679	141	862	644	1985	250	387	1426	2	705	116	670	1906	931	607
-0.95	270	3568	2568	677	1029	841	6110	826	114	731	537	1738	797	2287	1447	653	143	833	633	2047	305	395	1438	2	766	102	712	1942	971	557
-0.94	321	3561	2568	635	999	806	6289	870	122	687	545	1753	798	2272	1407	651	145	891	598	2000	288	368	1391	0	724	95	659	1954	956	519
-0.93	317	3618	2728	567	1014	847	6120	929	90	671	557	1754	798	2311	1422	667	134	850	611	1993	273	388	1419	0	779	99	652	1891	988	587
-0.92	276	3552	2817	530	992	895	6129	957	130	693	576	1754	820	2258	1428	695	149	817	609	1993	305	410	1462	1	802	88	637	2007	958	546
-0.91	274	3515	2849	461	979	882	6073	992	130	696	576	1765	846	2326	1456	641	174	844	610	1977	266	365	1395	3	769	89	690	1899	957	598
-0.9	290	3502	2984	482	995	890	5958	1036	103	665	540	1766	788	2303	1442	683	153	785	643	1903	295	360	1392	5	847	83	690	1927	999	563
-0.89	295	3578	3004	461	1050	957	5961	1105	116	704	611	1760	896	2207	1461	672	182	788	672	1948	297	401	1432	12	841	71	656	1939	917	564
-0.88	286	3589	3029	427	1008	1009	5975	1145	113	652	616	1813	805	2239	1450	661	158	858	638	1905	302	371	1430	13	818	92	663	1914	989	580
-0.87	290	3622	3238	437	1006	1010	6048	1254	116	702	608	1802	875	2214	1459	689	208	752	595	1873	285	349	1430	19	833	84	684	1907	953	553
-0.86	270	3613	3264	428	1001	1010	5828	1233	103	674	649	1805	845	2239	1448	646	200	749	645	1918	318	376	1366	32	826	62	663	1948	982	578
-0.85	303	3575	3360	438	982	1056	5893	1324	126	686	681	1825	889	2242	1474	667	209	773	708	1911	299	359	1433	38	883	67	693	1931	966	604
-0.84	301	3600	3388	441	995	1081	5980	1330	130	692	705	1863	855	2194	1429	694	221	781	644	1920	297	390	1389	52	873	66	680	1889	945	586
-0.83	304	3684	3540	444	1037	1139	6080	1401	109	634	765	1849	949	2216	1481	682	235	798	729	1789	288	353	1361	67	865	75	690	1949	977	558
-0.82	285	3629	3590	459	1002	1129	6067	1447	104	642	806	1960	894	2234	1576	645	254	788	672	1902	297	388	1366	72	807	67	684	1891	965	606
-0.81	302	3635	3573	475	1046	1162	5987	1453	118	664	852	1969	938	2223	1411	691	243	781	721	1893	295	407	1377	91	854	55	680	1924	940	609
-0.8	281	3599	3643	514	1018	1201	6065	1496	131	719	967	1956	925	2156	1423	666	305	761	713	1818	301	373	1455	107	832	57	708	1917	991	595
-0.79	284	3675	3743	589	985	1205	6151	1541	100	646	1066	2029	910	2285	1509	673	260	787	810	1915	279	405	1276	105	892	71	685	1900	990	592
-0.78	288	3708	3608	582	1063	1274	6151	1542	138	700	1176	2103	966	2182	1453	707	332	814	758	1948	295	369	1354	145	800	51	676	1923	932	604
-0.77	298	3855	3682	684	1013	1252	6149	1463	135	716	1320	2169	911	2183	1470	679	340	798	838	1921	267	392	1448	199	802	51	720	1949	982	621
-0.76	324	3628	3678	693	1023	1310	6133	1529	119	723	1419	2216	955	2211	1473	688	321	779	804	1934	295	313	1389	261	818	61	671	1921	982	639
-0.75	281	3851	3673	807	1052	1296	6247	1475	125	730	1556	2235	941	2212	1473	689	355	804	818	1965	292	390	1323	394	794	44	671	1995	1019	625
-0.74	265	3828	3610	839	1024	1381	6296	1425	137	785	1807	2334	975	2186	1529	689	369	795	793	1935	271	375	1433	522	782	52	679	2017	968	665
-0.73	302	3979	3628	942	1018	1353	6390	1434	141	749	1906	2314	974	2188	1456	689	400	833	899	1976	287	361	1448	696	750	55	672	2001	954	666
-0.72	278	3857	3486	1012	1060	1424	6299	1282	145	757	2203	2384	990	2236	1519	687	341	819	811	1978	291	369	1326	919	709	54	685	2011	1030	692
-0.71	315	3887	3435	1139	1027	1438	6457	1341	154	806	2272	2355	1017	2174	1444	687	396	794	831	2019	306	383	1473	1182	730	62	686	2109	973	718
-0.7	289	3949	3481	1226	1058	1404	6357	1218	168	846	2438	2421	969	2155	1466	729	365	886	866	1988	295	357	1378	1451	695	50	730	2016	979	712
-0.69	288	4047	3275	1327	1027	1402	6417	1163	141	852	2626	2340	1037	2210	1441	694	342	877	834	2071	320	377	1389	1704	662	58	670	2126	1023	671
-0.68	301	4046	3219	1403	1055	1463	6552	1124	160	858	2759	2347	1028	2235	1474	684	411	869	885	2045	298	372	1452	1901	683	43	678	2035	1011	723
-0.67	296	4083	3234	1495	1098	1377	6667	1087	169	902	2918	2541	1005	2178	1489	680	405	907	900	2061	336	395	1419	1967	682	53	670	2067	999	710
-0.66	314	4191	3078	1630	1094	1411	6685	995	156	903	2933	2545	992	2269	1425	663	307	893	937	2182	318	383	1421	2133	685	54	757	2092	972	707
-0.65	285	4093	2901	1676	1053	1332	6747	984	192	963	3074	2557	1012	2205	1423	732	370	946	925	2035	334	390	1462	2030	633	54	709	2051	970	723
-0.64	312	4296	3026	1789	1088	1366	6796	930	164	1005	3115	2606	1017	2300	1377	657	347	886	976	2178	299	395	1489	1944	623	46	731	2088	998	707
-0.63	303	4171	2840	1877	1064	1330	6832	846	199	1087	3124	2599	994	2260	1420	708	344	953	1018	2159	326	390	1459	1742	624	52	718	1996	973	695
-0.62	282	4185	2753	1908	1169	1292	7006	845	174	1001	3142	2502	943	2313	1382	702	358	926	1021	2275	325	386	1375	1585	609	54	784	2082	995	726
-0.61	296	4334	2638	2023	1045	1319	7069	837	158	1044	3053	2486	1030	2327	1371	671	278	912	1055	2154	319	390	1526	1386	576	56	764	2111	997	746
-0.6	278	4253	2617	2045	1119	1268	7013	796	158	1034	2982	2446	959	2271	1380	659	310	1012	1045	2119	315	400	1441	1235	542	48	784	2023	974	708
-0.59	342	4181	2513	2029	1105	1185	6942	780	176	1093	2916	2460	936	2419	1342	734	285	982	1008	2241	317	405	1471	1062	542	48	800	2144	922	689
-0.58	273	4318	2459	2041	1090	1199	6924	723	194	1109	2741	2482	979	2280	1311	666	311	997	1007	2209	322	384	1409	995	561	55	767	2075	1002	686
-0.57	296	4069	2292	2007	1137	1168	6948	736	146	997	2663	2414	909	2392	1358	689	273	984	1056	2238	290	366	1485	896	520	52	825	2076	947	684
-0.56	283	4229	2234	2023	1084	1179	6920	668	165	1048	2495	2383	921	2378	1307	685	252	933	963	2260	357	405	1489	837	536	58	758	2080	958	704
-0.55	290	4145	2255	1974	1117	1088	6937	725	142	1031	2352	2331	927	2362	1311	722	225	1015	929	2265	309	364	1443	809	538	51	782	2050	950	628
-0.54	302	4037	2073	1976	1135	1080	7003	651	133	970	2132	2283	892	2356	1323	668	257	970	911	2312	314	381	1492	779	517	53	744	2046	998	634
-0.53	309	4019	1984	1860	1138	1069	6855	623	136	899	2057	2309	882	2359	1293	686	168	988	870	2247	334	368	1421	727	480	54	745	1962	1013	622
-0.52	268	4059	1961	1851	1025	1044	6866	620	122	917	1731	2215	804	2334	1259	734	204	963	848	2264	328	398	1509	630	521	54	727	2096	962	675
-0.51	288	3925	1824	1731	1070	1004	6910	588	133	897	1669	2199	881	2368	1308	682	185	932	827	2282	300	389	1472	581	523	53	714	1928	976	639
-0.5	309	3898	1808	1690	1085	1021	6796	612	96	808	1510	2166	792	2322	1274	687	179	989	806	2108	365	359	1420	499	519	54	727	1959	1002	578
-0.49	276	3879	1655	1575	1055	923	6687	586	123	772	1331	2163	822	2324	1248	670	190	932	875	2285	299	360	1485	413	536	55	672	1963	998	610
-0.48	286	3871	1664	1451	1056	935	6750	548	109	794	1248	1979	826	2227	1232	704	139	949	837	2183	337	393	1391	353	481	48	715	1951	896	555
-0.47	280	3823	1590	1344	1041	897	6566	552	90	701	1097	2030	787	2377	1242	687	148	925	790	2165	339	418	1432	279	480	46	700	1916	1019	611
-0.46	302	3796	1538	1245	1056	839	6553	535	90	751	1043	2012	778	2235	1243	703	155	894	859	2138	302	389	1395	212	508	49	686	1939	968	595
-0.45	313	3838	1428	1186	1045	888	6561	547	85	687	890	2000	745	2289	1200	633	164	875	780	2043	339	433	1397	159	467	56	701	1851	933	595
-0.44	286	3757	1355	1064	1054	811	6442	556	84	671	838	1847	786	2271	1302	685	125	857	780	2008	314	389	1382	105	459	47	642	1816	970	571
-0.43	305	3655	1385	950	1001	757	6485	515	87	685	776	1831	769	2275	1168	675	143	889	795	1984	328	376	1415	63	496	54	677	1781	917	595
-0.42	293	3794	1310	908	971	774	6361	571	81	674	704	1819	723	2253	1209	674	138	786	719	2060	319	424	1385	38	480	40	667	1753	934	523
-0.41	292	3618	1252	821	971	767	6319	538	85	697	659	1782	722	2262	1208	694	111	833	765	1941	306	392	1408	18	486	52	652	1766	916	599
-0.4	273	3622	1274	780	1017	744	6197	474	57	633	638	1730	728	2216	1217	668	111	784	746	1917	300	354	1366	11	479	53	658	1660	971	546
-0.39	297	3563	1220	660	992	755	6158	520	74	668	610	1778	710	2212	1222	604	123	774	697	2002	303	348	1357	2	475	48	653	1768	927	569
-0.38	290	3659	1339	618	985	765	6156	511	82	679	607	1723	713	2227	1241	657	129	777	688	1859	292	406	1359	4	483	43	673	1663	910	567
-0.37	299	3621	1297	570	965	732	6205	557	82	668	554	1706	716	2088	1197	642	121	683	653	1879	298	366	1297	0	438	51	703	1698	938	579
-0.36	272	3515	1302	514	942	767	5967	524	82	660	556	1712	756	2134	1215	612	112	754	624	1913	305	339	1328	0	475	51	635	1628	915	541
-0.35	263	3533	1374	508	1012	740	6113	511	74	637	578	1698	731	2154	1221	616	112	662	631	1835	276	355	1310	0	452	48	652	1727	892	609
-0.34	308	3515	1347	417	961	715	5817	539	91	691	514	1700	731	2070	1230	622	116	681	620	1899	286	344	1210	0	466	56	630	1676	908	602
-0.33	296	3562	1437	439	980	756	5887	526	80	696	555	1680	735	2112	1251	581	117	675	609	1838	238	318	1278	0	421	63	636	1649	913	542
-0.32	272	3516	1414	368	1005	756	5948	507	96	695	562	1656	732	2015	1296	617	132	641	595	1855	265	323	1259	0	433	59	653	1658	929	548
-0.31	306	3444	1586	403	980	750	5756	544	89	693	555	1714	700	1982	1278	620	132	623	585	1855	246	312	1174	0	446	51	627	1655	861	537
-0.3	283	3546	1541	348	973	709	5684	555	83	663	501	1707	748	1968	1257	557	113	649	612	1753	257	302	1183	0	430	54	635	1689	902	559
-0.29	265	3449	1666	368	973	786	5887	576	89	699	518	1707	751	1935	1287	605	116	611	588	1810	214	323	1143	0	439	61	564	1644	910	545
-0.28	296	3502	1801	347	941	761	5730	578	102	704	519	1766	738	1918	1363	626	126	620	622	1748	234	292	1150	2	455	61	584	1716	840	552
-0.27	280	3542	1771	349	966	772	5785	632	100	663	543	1768	764	1924	1338	538	133	584	633	1782	201	300	1122	3	437	61	594	1717	879	526
-0.26	281	3471	1878	355	996	788	5902	586	94	681	517	1760	768	1904	1290	571	133	602	616	1826	223	275	1121	1	470	51	590	1726	873	546
-0.25	259	3486	1976	381	937	821	5780	619	103	685	481	1779	742	1831	1382	618	136	587	612	1733	199	285	1111	4	510	73	581	1749	853	506
-0.24	270	3521	1982	377	949	807	6008	662	77	635	518	1769	750	1849	1404	565	159	602	666	1717	184	253	1064	17	513	70	629	1733	875	528
-0.23	262	3580	2122	418	965	821	5856	650	123	672	533	1730	769	1875	1395	549	171	611	676	1797	204	277	1040	16	503	52	623	1779	852	537
-0.22	262	3536	2151	432	943	879	5967	716	108	681	557	1821	767	1764	1410	569	167	599	655	1791	170	268	1040	33	516	77	578	1774	849	506
-0.21	230	3513	2249	474	959	902	5909	748	105	637	548	1866	763	1811	1418	574	147	623	750	1795	195	258	1033	56	499	61	596	1764	807	528
-0.2	270	3648	2312	533	920	904	5909	741	109	583	622	1811	751	1785	1482	572	172	655	692	1817	161	275	993	79	567	71	656	1856	866	536
-0.19	274	3561	2400	551	970	909	5943	711	82	580	651	1873	760	1737	1478	535	221	640	722	1777	178	238	1057	96	533	77	639	1804	805	514
-0.18	229	3571	2392	592	994	973	5979	795	110	605	705	1928	788	1742	1484	573	181	666	769	1885	174	261	979	137	542	61	596	1840	841	533
-0.17	220	3578	2541	667	916	1027	6035	816	117	621	738	1980	793	1766	1481	588	172	656	698	1810	167	254	1012	142	577	71	603	1886	823	497
-0.16	231	3552	2675	736	911	1050	5986	819	121	598	887	2004	757	1734	1607	576	262	693	724	1879	184	251	1028	160	602	85	612	1868	776	564
-0.15	214	3672	2711	812	924	1056	6101	841	118	659	998	2033	796	1858	1547	591	233	735	762	1930	173	253	971	169	634	83	609	1981	802	576
-0.14	233	3663	2848	873	967	1081	6107	824	110	633	1075	2012	815	1840	1606	581	245	719	744	1807	204	245	1098	166	653	70	622	2003	824	524
-0.13	218	3593	2891	997	890	1095	6111	849	154	662	1322	2010	813	1902	1643	622	279	734	750	1929	200	277	1126	173	662	82	634	2086	787	529
-0.12	206	3509	2958	1100	937	1149	6006	863	149	730	1487	2027	859	1994	1672	670	274	732	738	1962	185	282	1147	163	713	95	642	2102	784	555
-0.11	205	3659	3074	1174	966	1209	6092	911	161	719	1674	1877	862	2108	1605	627	297	818	718	1970	242	278	1228	199	733	94	645	2196	798	572
-0.1	217	3543	3155	1346	907	1212	5861	906	180	801	1979	1849	912	2140	1698	679	286	887	715	2019	230	299	1272	236	760	102	725	2246	888	498
-0.09	207	3647	3225	1481	985	1203	5999	1002	183	880	2258	1712	955	2342	1844	710	361	952	686	2081	264	349	1439	348	848	102	691	2427	849	531
-0.08	241	3581	3326	1638	1055	1296	5880	1016	230	975	2483	1622	995	2456	1696	722	408	965	681	2162	315	397	1667	536	875	103	720	2605	901	512
-0.07	236	3617	3409	1772	1004	1314	6170	1168	236	1024	2899	1520	1080	2658	1790	796	377	1043	733	2191	363	466	1855	846	929	105	827	2815	988	543
-0.06	257	3721	3435	1989	1099	1371	6214	1282	247	1102	3315	1583	1126	2945	1903	853	417	1121	764	2322	433	534	2052	1240	1020	123	798	3061	1101	616
-0.05	303	3920	3646	2189	1246	1447	6362	1511	268	1271	3685	1731	1348	3154	1905	887	418	1180	851	2461	534	702	2476	1811	1133	204	953	3282	1269	641
-0.04	356	4239	4511	2437	1390	1515	6910	1850	359	1465	4056	2000	1629	3492	2240	972	432	1396	953	2725	627	820	2858	2506	1348	180	1068	3724	1510	717
-0.03	381	3853	4008	2882	1358	1429	7978	2062	287	1243	4169	2862	1938	4178	1962	960	572	1543	904	3146	898	1101	3603	2895	1483	91	1033	4264	1448	720
-0.02	161	1533	489	2426	464	386	8783	1110	74	458	4919	4913	458	2676	351	319	295	567	551	1399	529	475	1328	4500	1692	51	466	4407	301	530
-0.01	0	74	18	121	7	2	3258	99	30	10	289	1798	0	79	18	6	496	84	18	26	34	4	63	394	372	10	24	443	0	29
0	0	74	18	121	7	2	3247	98	30	10	287	1791	0	78	18	6	496	84	18	26	34	4	63	394	370	10	24	441	0	27
0.01	161	1533	486	2423	461	385	8788	1109	74	458	4918	4918	456	2676	351	318	295	566	550	1396	528	474	1326	4496	1692	51	465	4404	301	530
0.02	381	3851	4002	2879	1360	1426	7976	2063	287	1242	4165	2862	1939	4175	1962	961	570	1543	904	3148	899	1101	3603	2898	1485	91	1031	4268	1445	721
0.03	355	4239	4520	2438	1389	1518	6914	1849	359	1463	4060	2000	1627	3493	2232	971	434	1397	954	2722	627	821	2858	2505	1346	180	1070	3719	1512	716
0.04	304	3920	3639	2190	1246	1445	6359	1512	268	1274	3684	1732	1349	3156	1913	888	418	1175	851	2462	534	702	2476	1808	1135	204	954	3280	1269	642
0.05	257	3718	3442	1991	1100	1373	6220	1281	247	1101	3316	1584	1128	2943	1900	852	416	1125	764	2321	433	534	2053	1244	1020	123	797	3063	1101	617
0.06	235	3618	3408	1770	1003	1315	6162	1167	236	1025	2901	1519	1080	2660	1789	797	378	1043	732	2194	363	466	1855	847	929	105	827	2817	989	543
0.07	240	3584	3324	1642	1057	1294	5880	1017	230	975	2483	1622	992	2457	1696	722	407	965	680	2162	315	396	1667	536	874	103	721	2608	900	509
0.08	208	3642	3225	1481	985	1205	6003	1004	183	879	2254	1712	958	2340	1848	710	360	953	688	2081	263	347	1440	346	849	102	691	2426	850	534
0.09	218	3548	3153	1346	907	1210	5857	906	180	801	1983	1849	911	2139	1698	677	288	887	715	2018	231	302	1270	238	760	102	725	2245	888	498
0.1	205	3655	3078	1173	966	1207	6098	911	161	720	1674	1878	863	2110	1604	629	297	816	717	1970	241	278	1229	199	733	94	645	2197	798	571
0.11	206	3512	2957	1100	937	1150	6003	863	149	730	1486	2027	859	1993	1671	670	274	734	738	1963	185	282	1145	163	712	95	641	2104	784	556
0.12	218	3591	2890	998	890	1097	6110	849	154	662	1322	2010	812	1902	1644	622	279	733	750	1927	201	276	1129	172	663	82	634	2085	786	527
0.13	233	3664	2849	873	966	1082	6110	823	110	633	1077	2009	816	1839	1606	581	245	720	744	1808	204	246	1098	167	653	70	622	2001	825	526
0.14	214	3672	2712	811	924	1055	6102	842	118	658	997	2034	796	1860	1546	591	232	734	763	1926	173	253	971	168	634	83	610	1984	802	575
0.15	231	3552	2675	737	911	1051	5982	817	120	597	887	2005	757	1733	1608	576	263	694	723	1882	184	251	1026	160	602	85	611	1865	775	565
0.16	220	3575	2544	665	915	1027	6038	816	118	623	736	1979	792	1766	1481	588	171	656	697	1811	167	254	1013	143	577	71	603	1887	824	496
0.17	229	3572	2391	594	992	973	5975	796	110	605	707	1928	788	1741	1484	572	182	666	769	1885	174	261	979	137	541	61	597	1841	841	534
0.18	274	3565	2399	551	974	909	5946	710	82	580	652	1875	760	1739	1475	536	221	640	723	1778	178	238	1058	96	534	77	637	1805	805	512
0.19	270	3644	2314	533	919	901	5908	742	109	583	621	1810	752	1785	1486	570	172	653	693	1815	161	274	991	79	567	71	657	1854	866	536
0.2	230	3513	2246	473	958	905	5907	749	105	637	548	1865	762	1808	1418	576	147	625	749	1797	195	259	1035	56	498	61	596	1764	807	530
0.21	261	3536	2155	432	943	879	5969	716	108	678	558	1822	766	1767	1409	569	167	599	655	1791	170	268	1040	33	516	77	578	1775	848	506
0.22	263	3583	2124	417	965	821	5859	648	123	675	533	1731	771	1874	1395	549	171	609	676	1796	204	277	1039	16	502	52	622	1778	851	536
0.23	270	3518	1981	378	950	804	6002	664	77	635	518	1769	750	1850	1405	564	159	603	667	1718	184	253	1065	17	515	70	631	1733	876	529
0.24	258	3488	1978	382	938	824	5782	618	103	684	479	1776	740	1830	1380	618	136	587	611	1733	199	285	1108	4	509	73	581	1748	851	506
0.25	282	3471	1878	355	994	788	5906	587	94	681	518	1762	768	1903	1291	572	133	603	616	1824	223	274	1124	1	471	51	590	1729	875	546
0.26	280	3542	1772	349	968	772	5778	631	100	663	543	1769	766	1927	1337	538	133	582	634	1781	201	301	1120	3	437	61	593	1714	880	525
0.27	296	3503	1802	347	940	761	5740	579	101	704	520	1762	738	1916	1365	625	126	620	622	1749	234	292	1153	2	455	61	585	1716	840	551
0.28	264	3448	1665	367	972	784	5878	575	90	699	518	1710	752	1935	1286	606	115	612	584	1810	214	323	1143	0	438	61	564	1644	910	547
0.29	284	3547	1540	348	975	709	5686	556	83	664	500	1704	746	1970	1256	556	114	650	613	1755	256	302	1182	0	431	54	633	1692	902	559
0.3	306	3444	1588	403	980	752	5755	544	89	693	556	1716	699	1981	1278	621	132	623	588	1853	247	312	1172	0	445	51	629	1653	858	537
0.31	272	3509	1415	369	1004	755	5957	507	96	695	562	1657	735	2014	1297	617	132	641	595	1856	265	323	1260	0	434	59	653	1658	932	548
0.32	295	3568	1434	439	981	757	5879	526	80	696	555	1678	736	2110	1251	581	116	674	609	1835	238	318	1281	0	421	63	636	1648	912	542
0.33	307	3512	1345	416	960	715	5824	538	91	691	514	1701	730	2071	1229	620	117	682	618	1902	286	344	1207	0	466	56	630	1678	908	602
0.34	265	3537	1376	509	1013	740	6105	511	74	637	577	1699	733	2153	1223	617	112	661	632	1835	276	355	1311	0	452	48	652	1728	892	608
0.35	272	3516	1304	514	941	767	5969	525	82	660	557	1709	755	2134	1214	612	112	755	625	1912	305	339	1330	0	475	51	635	1626	914	542
0.36	299	3621	1297	569	965	731	6205	557	82	668	553	1710	717	2092	1198	643	121	682	653	1881	297	365	1294	0	438	51	703	1697	940	579
0.37	290	3657	1339	619	986	766	6159	511	82	679	607	1723	712	2227	1241	655	129	778	686	1857	293	406	1359	4	483	43	673	1665	910	567
0.38	296	3562	1219	660	991	755	6159	519	74	668	610	1776	711	2208	1221	605	123	774	699	2003	303	349	1356	2	475	48	653	1768	926	566
0.39	273	3623	1275	780	1018	744	6199	473	57	632	636	1732	729	2220	1215	667	111	784	746	1917	299	354	1369	11	479	52	658	1659	970	548
0.4	293	3620	1253	820	969	766	6319	540	85	697	661	1782	721	2262	1206	693	111	833	764	1941	307	391	1410	18	486	53	651	1767	917	600
0.41	293	3791	1310	907	972	775	6359	571	81	674	703	1816	725	2250	1213	676	138	786	720	2061	319	425	1385	38	479	40	667	1750	933	523
0.42	305	3657	1384	950	1001	757	6481	515	87	686	777	1832	769	2282	1169	675	143	889	795	1985	326	376	1414	63	495	54	676	1784	919	595
0.43	286	3754	1354	1066	1053	810	6442	556	84	670	837	1847	787	2268	1299	685	125	857	779	2007	316	389	1381	105	460	46	644	1816	967	570
0.44	312	3841	1429	1185	1045	888	6567	547	85	687	890	2001	745	2292	1199	633	164	874	781	2039	338	433	1399	158	467	57	700	1849	936	595
0.45	303	3794	1539	1244	1056	840	6553	534	90	752	1044	2012	780	2237	1247	703	154	894	857	2143	303	389	1394	213	507	49	687	1939	968	596
0.46	280	3823	1586	1345	1042	895	6566	553	90	699	1097	2029	786	2379	1242	687	149	923	792	2163	339	418	1430	279	481	46	700	1915	1018	609
0.47	286	3869	1666	1452	1056	935	6744	548	109	796	1245	1981	828	2229	1228	703	138	950	836	2185	336	393	1393	353	482	48	715	1949	897	557
0.48	275	3884	1657	1571	1055	924	6691	584	123	771	1333	2161	823	2321	1251	672	190	933	874	2283	300	360	1485	413	535	55	671	1968	996	610
0.49	310	3897	1803	1693	1084	1022	6796	612	96	808	1510	2168	794	2327	1273	687	180	988	808	2109	364	359	1421	498	520	54	726	1956	1002	578
0.5	288	3920	1828	1731	1072	1004	6914	588	133	895	1670	2198	879	2366	1310	681	184	934	826	2278	300	389	1472	582	523	53	716	1931	978	639
0.51	267	4061	1961	1851	1024	1043	6863	622	122	919	1729	2216	808	2337	1257	735	204	963	849	2266	329	398	1510	630	521	54	726	2095	961	675
0.52	310	4022	1983	1855	1139	1069	6857	623	136	899	2058	2307	884	2358	1294	686	169	986	868	2248	334	368	1418	726	480	54	744	1964	1014	622
0.53	301	4035	2073	1984	1135	1081	7007	652	133	971	2129	2283	892	2361	1324	667	257	970	912	2309	314	381	1493	780	517	53	746	2043	998	634
0.54	291	4144	2256	1974	1117	1087	6935	724	142	1031	2353	2332	928	2361	1311	723	225	1016	930	2268	309	364	1444	809	538	51	781	2051	949	626
0.55	283	4230	2234	2024	1083	1180	6923	668	164	1046	2496	2381	923	2379	1305	685	251	934	961	2260	357	405	1487	835	536	58	759	2080	959	704
0.56	296	4071	2292	2008	1135	1168	6947	735	146	996	2660	2414	909	2393	1359	688	274	983	1057	2236	290	366	1488	898	519	52	825	2078	946	685
0.57	273	4315	2454	2045	1092	1197	6926	725	195	1112	2745	2482	980	2282	1311	667	311	997	1005	2211	322	384	1408	995	562	55	765	2073	1002	687
0.58	342	4179	2517	2028	1105	1186	6942	781	176	1091	2913	2462	939	2423	1343	732	285	983	1011	2241	316	405	1472	1061	542	48	801	2145	920	688
0.59	278	4257	2616	2047	1117	1269	7010	797	158	1035	2985	2444	958	2270	1380	661	310	1011	1044	2117	316	400	1440	1232	542	48	785	2023	974	708
0.6	296	4333	2636	2024	1046	1316	7069	836	158	1044	3052	2489	1031	2329	1368	671	278	910	1056	2158	319	390	1527	1391	576	56	764	2111	999	747
0.61	282	4184	2757	1907	1170	1294	7010	846	173	1001	3142	2498	945	2313	1384	702	358	927	1019	2273	325	385	1373	1583	609	54	784	2083	994	726
0.62	302	4173	2837	1880	1065	1330	6830	848	200	1088	3126	2601	994	2264	1420	706	344	953	1019	2157	324	391	1459	1744	624	52	716	1994	974	695
0.63	312	4297	3029	1790	1086	1366	6794	929	164	1005	3113	2606	1016	2305	1376	658	346	888	976	2180	301	393	1487	1945	622	46	733	2088	997	706
0.64	286	4091	2900	1677	1053	1333	6749	981	192	962	3076	2556	1014	2200	1424	733	371	946	924	2033	333	392	1464	2030	633	54	709	2051	972	724
0.65	313	4192	3076	1629	1095	1409	6690	998	156	904	2933	2545	993	2275	1425	661	307	893	939	2183	319	383	1422	2131	686	54	757	2089	971	706
0.66	297	4080	3237	1492	1099	1379	6667	1089	169	900	2915	2543	1006	2176	1489	680	405	906	900	2061	335	395	1419	1968	682	53	669	2070	999	709
0.67	300	4048	3216	1404	1054	1461	6550	1120	160	859	2758	2347	1027	2239	1473	686	409	868	885	2042	299	372	1452	1905	681	43	679	2036	1012	724
0.68	289	4044	3276	1327	1028	1402	6417	1167	140	852	2627	2339	1038	2210	1442	693	344	878	834	2075	320	376	1390	1706	664	58	670	2123	1022	672
0.69	289	3949	3477	1229	1057	1403	6362	1218	169	847	2438	2421	969	2154	1462	730	364	887	865	1985	295	357	1377	1450	694	50	729	2020	978	711
0.7	315	3889	3441	1139	1026	1439	6456	1343	154	806	2274	2357	1017	2178	1449	686	396	793	831	2021	306	384	1472	1183	729	62	685	2107	973	719
0.71	278	3855	3485	1012	1058	1425	6297	1283	145	756	2201	2382	991	2235	1516	686	342	819	812	1979	291	369	1325	920	710	54	685	2012	1031	691
0.72	302	3979	3629	940	1021	1352	6389	1435	141	750	1906	2314	975	2191	1459	689	399	834	897	1975	287	361	1451	696	750	55	674	2002	955	666
0.73	265	3832	3608	841	1024	1382	6297	1426	137	784	1811	2332	976	2189	1528	691	370	795	793	1937	271	375	1430	522	783	52	677	2015	967	666
0.74	281	3853	3675	806	1050	1295	6251	1475	124	729	1554	2235	940	2212	1469	689	353	804	818	1965	292	389	1325	394	793	44	673	1997	1020	625
0.75	324	3626	3677	693	1025	1311	6133	1529	119	724	1420	2216	957	2213	1476	688	323	779	804	1933	295	314	1387	261	816	61	671	1918	980	639
0.76	298	3852	3680	683	1011	1252	6147	1462	136	717	1320	2171	912	2187	1472	677	340	797	838	1920	267	392	1450	199	804	51	718	1952	983	621
0.77	287	3708	3611	582	1065	1274	6151	1545	137	699	1174	2103	967	2184	1452	709	332	815	759	1950	293	368	1354	145	798	51	677	1921	933	604
0.78	285	3679	3742	590	986	1204	6148	1539	101	647	1066	2028	909	2284	1508	672	260	787	811	1914	281	405	1277	105	895	71	686	1901	990	592
0.79	281	3598	3645	515	1018	1202	6075	1498	131	719	969	1956	927	2157	1424	666	304	758	712	1818	301	373	1453	107	831	57	708	1917	990	594
0.8	302	3637	3576	475	1045	1163	5986	1453	118	663	853	1973	942	2226	1411	692	244	782	722	1894	295	406	1376	91	853	55	678	1922	941	609
0.81	285	3627	3590	458	1003	1126	6063	1447	104	642	806	1959	892	2237	1577	644	254	788	671	1900	297	389	1369	72	809	67	686	1892	965	606
0.82	303	3683	3539	445	1037	1142	6078	1403	109	635	764	1851	951	2217	1479	683	234	800	730	1789	288	354	1358	67	865	75	686	1950	974	559
0.83	302	3604	3392	441	995	1082	5983	1328	130	691	706	1860	855	2196	1430	693	222	780	644	1922	297	388	1391	52	871	66	683	1887	948	586
0.84	303	3573	3359	438	981	1055	5900	1326	126	686	677	1826	890	2243	1472	668	209	772	708	1909	299	361	1430	38	885	67	692	1932	965	603
0.85	270	3610	3269	427	999	1011	5824	1232	103	675	651	1805	846	2235	1449	645	200	749	645	1918	318	376	1369	32	825	62	665	1946	982	578
0.86	290	3626	3237	437	1007	1010	6049	1257	116	700	610	1799	875	2218	1460	690	208	753	595	1875	285	349	1426	19	833	84	683	1909	953	552
0.87	285	3587	3031	428	1010	1008	5978	1145	113	654	615	1816	807	2240	1451	661	158	859	638	1904	302	370	1432	13	818	92	663	1916	990	580
0.88	296	3581	3006	461	1050	957	5955	1107	116	704	612	1761	895	2208	1461	672	182	786	671	1949	297	402	1434	12	841	71	657	1938	917	565
0.89	290	3498	2983	482	993	890	5965	1036	103	665	540	1766	790	2302	1442	682	152	783	644	1903	295	358	1393	5	848	83	690	1926	998	564
0.9	274	3517	2849	459	981	883	6069	991	130	696	576	1764	845	2330	1454	641	175	845	610	1975	265	367	1394	3	769	89	690	1898	958	598
0.91	276	3548	2818	532	990	894	6136	958	130	693	576	1754	821	2256	1428	695	149	819	609	1994	306	409	1461	1	802	88	636	2007	956	546
0.92	317	3620	2728	567	1015	847	6118	928	90	671	557	1755	799	2316	1423	668	134	851	610	1995	273	388	1420	0	779	99	652	1893	989	586
0.93	321	3561	2566	635	999	804	6288	872	122	687	545	1753	796	2271	1405	649	145	890	598	1999	288	369	1392	0	724	95	660	1955	956	520
0.94	270	3570	2567	677	1027	842	6108	826	114	731	537	1738	801	2291	1450	655	143	834	632	2045	304	395	1435	2	767	102	712	1939	970	557
0.95	304	3530	2417	730	1008	746	6220	808	98	690	571	1768	730	2349	1357	678	140	863	645	1985	250	387	1428	2	705	116	670	1907	933	607
0.96	280	3647	2374	825	1053	774	6363	728	107	688	541	1756	746	2304	1482	638	125	921	625	2087	315	365	1417	4	706	89	653	1971	978	578
0.97	324	3684	2233	901	1041	765	6257	723	96	692	564	1793	768	2199	1360	677	107	861	698	2116	291	413	1444	9	705	102	683	1922	979	580
0.98	301	3617	2229	951	978	742	6368	752	109	732	607	1798	700	2338	1426	672	144	910	666	2086	345	357	1369	17	683	112	634	1889	975	587
0.99	301	3731	2073	1037	1081	752	6456	695	112	723	571	1847	776	2271	1437	648	136	1005	711	2116	289	395	1406	20	634	97	660	2003	922	602
1	303	3669	2073	1096	1046	742	6577	669	89	715	595	1773	754	2348	1390	651	108	987	716	2075	322	354	1444	30	595	121	667	1936	943	533
1.01	282	3767	1959	1230	1051	739	6655	647	99	773	685	1828	718	2289	1434	638	114	945	758	2253	307	393	1433	41	626	113	652	1962	922	628
1.02	293	3798	1823	1261	1044	754	6660	645	85	731	655	1773	739	2291	1406	638	155	976	770	2134	297	345	1437	48	610	113	646	1988	982	539
1.03	287	3725	1892	1384	1036	801	6750	642	119	753	671	1810	744	2334	1386	688	146	952	740	2294	323	376	1411	60	605	117	650	1983	949	573
1.04	310	3793	1667	1453	1054	705	6693	640	100	804	754	1859	754	2321	1400	659	143	940	813	2241	307	395	1452	87	532	134	647	2071	908	571
1.05	275	3907	1703	1583	1096	771	6705	587	82	786	801	1842	762	2318	1457	649	119	930	859	2268	315	365	1455	100	554	135	653	2075	949	558
1.06	309	3974	1631	1601	1054	743	6741	583	109	836	891	1951	715	2301	1464	663	115	990	814	2279	305	393	1417	122	548	116	687	2007	960	592
1.07	273	3872	1588	1704	1084	777	6823	613	114	867	1011	1918	753	2327	1404	683	140	979	827	2323	290	422	1472	130	554	114	680	2127	887	622
1.08	305	3913	1514	1826	1083	834	6907	571	94	853	1085	1919	706	2328	1422	688	127	929	857	2249	325	390	1510	155	514	125	687	2040	913	548
1.09	279	3906	1469	1820	1138	801	6865	525	113	868	1142	2010	800	2375	1449	671	146	956	842	2319	300	395	1462	184	522	107	704	2119	884	548
1.1	315	3969	1412	1919	1041	814	6884	563	132	963	1422	2077	781	2247	1407	701	142	959	841	2280	309	395	1477	220	485	117	728	2119	1015	614
1.11	291	4066	1356	1951	1015	863	6727	548	112	998	1407	2100	744	2311	1460	686	147	912	835	2267	294	392	1446	283	543	121	690	2143	930	631
1.12	296	4069	1435	2017	1149	815	6888	559	139	1008	1585	2123	772	2296	1481	674	147	912	906	2238	320	416	1490	405	507	114	736	2117	970	580
1.13	294	4120	1337	1983	1087	856	6872	546	118	977	1762	2217	756	2250	1530	715	139	927	877	2211	281	373	1462	503	523	118	741	2200	957	616
1.14	274	4102	1277	2055	1025	886	6855	548	173	998	1892	2220	788	2307	1460	704	166	894	910	2131	308	428	1458	673	492	117	786	2137	936	619
1.15	302	4144	1380	1955	1104	933	6941	541	130	1031	1998	2215	846	2247	1434	690	189	903	937	2194	317	391	1460	859	487	111	726	2194	1003	624
1.16	300	4091	1294	2032	1045	920	6973	540	159	967	2095	2328	821	2259	1536	691	221	915	989	2224	304	392	1420	1102	491	99	730	2200	1003	650
1.17	316	4161	1401	1935	1088	1021	6930	538	173	992	2342	2314	826	2247	1471	705	156	880	1000	2097	311	394	1437	1320	474	93	766	2247	1010	662
1.18	310	4198	1373	1930	1086	992	6909	549	147	940	2396	2398	780	2220	1455	685	221	864	1011	2192	311	422	1474	1541	508	98	731	2218	1034	612
1.19	286	4220	1401	1803	1098	1043	6892	545	154	888	2571	2340	893	2218	1572	709	192	845	1052	2113	303	367	1336	1722	486	87	716	2194	1011	664
1.2	292	4283	1463	1752	1064	1078	6691	612	173	928	2654	2361	871	2236	1527	708	212	844	1051	2064	303	402	1465	1810	508	84	736	2232	965	714
1.21	288	4162	1568	1676	1045	1035	6807	557	170	856	2695	2481	817	2192	1534	676	246	824	1056	2106	304	375	1419	1836	494	86	742	2225	1062	709
1.22	287	4117	1497	1633	1078	1113	6695	551	187	864	2811	2474	886	2315	1504	720	265	840	968	2057	297	401	1413	1847	506	98	715	2272	965	680
1.23	291	4192	1607	1472	1076	1172	6481	535	159	840	2858	2553	916	2236	1574	695	252	798	979	2033	304	394	1395	1777	479	80	711	2212	1031	754
1.24	305	4058	1708	1471	1045	1158	6480	601	138	774	2941	2568	895	2212	1547	689	307	886	965	2022	313	387	1365	1645	507	83	690	2298	1033	669
1.25	296	4054	1796	1299	1075	1183	6553	579	155	730	2917	2524	937	2221	1511	662	289	846	910	1982	297	341	1387	1581	490	71	736	2207	973	728
1.26	276	4131	1789	1233	1078	1260	6392	615	164	775	2876	2608	936	2271	1584	685	297	782	954	1988	300	364	1402	1449	518	77	671	2198	1056	755
1.27	284	3962	1882	1161	1019	1262	6391	562	144	765	2875	2508	947	2254	1566	663	296	807	899	1934	318	407	1367	1371	509	81	687	2235	1015	709
1.28	270	4051	2030	1058	1066	1224	6346	660	141	752	2827	2516	925	2316	1613	705	369	785	870	1956	283	365	1375	1259	524	55	687	2193	948	719
1.29	282	3980	2029	976	1057	1322	6273	663	124	712	2750	2446	953	2273	1578	688	354	830	912	1919	318	361	1416	1194	524	73	713	2161	1040	733
1.3	281	3955	2133	909	1050	1328	6271	630	123	709	2638	2388	972	2258	1647	660	390	805	875	1913	319	356	1347	1122	543	84	700	2143	1014	697
1.31	294	3843	2223	801	1015	1309	6342	687	129	716	2542	2360	1018	2191	1560	647	380	825	812	1970	273	387	1341	1023	547	65	679	2150	1003	740
1.32	288	3787	2267	697	1098	1350	6238	726	128	758	2431	2348	992	2227	1597	713	354	789	820	1850	314	352	1388	1002	550	55	736	2121	984	694
1.33	294	3941	2341	682	1044	1359	6108	704	117	755	2249	2386	977	2187	1641	733	352	781	822	1872	297	370	1353	878	552	72	703	2117	1002	680
1.34	301	3770	2487	627	1043	1386	6080	767	121	755	2120	2297	992	2257	1600	678	386	827	818	1983	309	371	1397	794	533	63	662	2068	1020	654
1.35	300	3802	2503	572	1050	1382	6102	767	134	743	1865	2324	1037	2235	1602	669	376	778	868	1873	282	386	1412	731	578	64	668	2049	946	656
1.36	327	3715	2716	496	1065	1310	6226	819	113	791	1805	2297	975	2183	1601	708	358	807	782	1914	312	344	1307	597	565	57	717	2095	999	659
1.37	275	3748	2691	502	1033	1413	6109	852	117	762	1659	2268	1010	2260	1491	688	378	777	768	1917	295	386	1424	533	552	55	695	1979	1015	644
1.38	300	3707	2697	471	1055	1385	6010	852	131	721	1465	2193	992	2166	1692	688	358	807	734	1967	290	392	1379	415	581	60	690	1977	958	670
1.39	298	3679	2809	444	1061	1444	6015	896	100	763	1297	2124	980	2212	1593	695	324	823	714	1863	296	350	1406	342	598	53	685	2010	991	613
1.4	293	3646	2927	447	1023	1369	6002	1014	123	774	1219	2057	980	2194	1529	744	324	816	735	1908	318	363	1383	265	624	60	731	1901	981	662
1.41	297	3556	3040	436	1036	1366	6004	967	109	747	1122	2007	1011	2222	1635	683	350	846	721	1940	298	341	1353	204	592	49	643	1977	1023	626
1.42	272	3619	3107	470	1042	1338	5914	1072	129	794	966	2042	970	2175	1567	655	311	833	702	1904	332	347	1408	157	611	56	713	1931	928	637
1.43	318	3625	3026	418	996	1303	6047	1133	123	693	907	1950	968	2283	1493	674	288	839	705	1951	308	371	1377	100	626	57	683	1916	975	572
1.44	297	3567	3316	502	1020	1303	5949	1140	132	703	796	1905	969	2228	1560	692	345	830	697	1949	298	344	1412	97	660	51	655	1954	996	591
1.45	267	3576	3319	447	997	1272	6165	1203	118	735	768	1896	922	2222	1575	680	325	864	662	1998	313	366	1393	57	646	54	650	1946	947	584
1.46	293	3514	3297	510	1016	1254	6033	1279	138	688	726	1890	926	2295	1544	668	267	910	641	1928	321	381	1342	49	623	63	697	1982	947	574
1.47	293	3598	3509	507	961	1267	6117	1239	110	683	662	1851	926	2228	1500	628	307	881	668	2079	317	333	1448	32	625	46	655	1903	931	591
1.48	296	3602	3430	579	1039	1209	6159	1378	143	712	645	1860	906	2280	1527	641	272	872	588	1987	312	360	1472	26	651	53	679	1960	972	593
1.49	301	3494	3400	604	991	1145	6068	1333	116	662	634	1822	905	2290	1524	696	210	892	621	1988	329	370	1386	20	645	59	700	1939	1004	574
1.5	299	3509	3579	610	1010	1203	6170	1422	123	685	627	1813	891	2307	1456	666	237	871	612	2033	292	374	1448	14	707	52	641	1990	943	593
1.51	299	3670	3552	703	1012	1124	6278	1437	131	672	554	1875	881	2352	1447	662	243	851	594	2093	304	349	1435	9	687	58	693	1972	1008	621
1.52	303	3586	3521	740	998	1091	6276	1484	122	694	568	1849	841	2309	1451	636	217	907	624	2065	310	343	1448	4	713	66	678	1923	958	566
1.53	281	3572	3502	798	995	1044	6301	1436	133	722	576	1788	904	2269	1466	673	218	894	627	2105	300	370	1522	3	721	51	676	1967	958	547
1.54	347	3627	3620	844	1029	1017	6403	1532	150	717	532	1715	795	2356	1344	663	227	928	653	2130	272	366	1503	1	762	68	658	1916	949	563
1.55	286	3623	3600	945	1054	1036	6463	1479	104	649	585	1715	862	2338	1456	655	195	968	663	2150	307	365	1435	2	737	61	660	1943	953	594
1.56	294	3626	3507	1028	990	886	6617	1397	121	703	537	1703	815	2380	1423	691	152	894	635	2167	281	394	1495	2	743	53	668	1935	992	551
1.57	272	3680	3476	1067	1052	961	6698	1468	142	754	528	1812	804	2285	1373	676	203	933	667	2224	297	382	1473	0	744	56	664	1960	954	562
1.58	256	3596	3505	1173	1043	894	6617	1365	138	786	550	1836	810	2323	1368	674	174	868	699	2259	295	367	1484	4	751	60	692	1962	952	545
1.59	302	3700	3389	1273	1025	896	6646	1360	120	785	570	1711	791	2362	1382	644	171	936	712	2281	288	427	1476	8	804	60	657	1979	903	552
1.6	306	3889	3323	1341	1002	860	6692	1337	131	747	599	1734	804	2292	1403	673	139	903	785	2219	314	387	1460	7	731	58	671	1976	965	610
1.61	273	3749	3270	1448	1063	859	6706	1332	106	790	625	1784	809	2358	1357	680	141	942	798	2237	278	403	1465	13	792	49	642	1966	997	565
1.62	294	3841	3214	1528	1046	877	6773	1209	127	890	616	1832	753	2293	1341	666	154	892	775	2290	300	386	1473	29	791	57	671	2009	926	547
1.63	268	3698	3134	1571	1036	790	6913	1218	122	813	660	1787	771	2300	1383	675	119	885	804	2266	308	426	1469	27	791	52	665	2002	963	551
1.64	297	3950	3091	1691	1056	806	6696	1165	119	823	687	1808	756	2252	1338	699	163	854	808	2205	290	402	1434	58	772	56	686	2053	935	562
1.65	274	3803	2995	1758	1030	805	6973	1145	118	885	777	1805	772	2328	1401	637	135	897	768	2210	307	401	1453	68	764	62	731	2062	969	577
1.66	275	3853	2812	1798	1086	811	6918	1095	123	920	808	1864	709	2266	1277	696	149	873	803	2242	312	407	1440	112	720	55	682	2019	933	604
1.67	275	3933	2798	1867	1093	731	6979	1019	126	913	806	1845	757	2210	1256	660	125	908	852	2237	293	393	1424	129	816	51	695	2016	997	590
1.68	298	3897	2796	1952	1056	763	6741	985	123	922	964	1901	726	2320	1401	690	128	850	835	2192	307	396	1409	179	705	49	737	2060	898	617
1.69	321	4001	2568	1953	1082	785	6947	955	141	968	1031	1966	732	2288	1350	682	146	897	828	2152	312	401	1416	211	788	56	736	2031	953	608
1.7	302	4024	2672	1992	1050	781	7038	935	125	958	1083	1950	739	2184	1317	682	130	869	819	2181	316	423	1401	243	716	43	748	2057	908	555
1.71	282	3946	2407	2024	1085	758	6893	822	133	987	1198	2011	720	2246	1310	635	135	874	922	2194	309	359	1392	289	732	52	721	2104	967	620
1.72	289	4023	2400	1942	1070	797	6931	870	122	947	1323	2011	735	2255	1338	686	141	874	895	2079	321	424	1367	294	710	54	717	2042	930	617
1.73	305	4017	2383	1972	1075	783	6734	837	151	988	1450	2120	707	2148	1388	689	125	809	865	2134	284	372	1420	329	725	46	717	2093	961	557
1.74	302	4138	2183	1907	1020	783	6798	815	147	1003	1506	2131	712	2168	1342	668	147	845	898	2135	325	375	1363	366	715	56	730	2139	959	621
1.75	258	4004	2169	1915	1077	800	6773	780	157	946	1682	2155	760	2249	1309	685	127	881	908	2053	314	380	1376	374	708	47	723	2147	933	603
1.76	293	4154	2150	1777	1079	776	6703	721	138	894	1841	2148	755	2122	1384	627	138	827	949	2055	332	384	1397	462	705	50	716	2166	955	607
1.77	302	4097	2011	1764	1058	827	6742	721	163	925	1922	2171	701	2221	1255	670	128	821	974	2036	306	391	1445	496	662	64	718	2146	972	649
1.78	276	4183	1909	1681	1061	809	6801	700	162	940	2057	2214	756	2301	1439	657	153	883	1010	2098	312	365	1419	650	620	59	716	2185	961	596
1.79	314	4131	1943	1635	1025	855	6559	660	177	878	2171	2291	765	2194	1354	660	119	818	981	2026	328	415	1437	809	682	54	740	2189	993	643
1.8	303	4118	1810	1521	1034	878	6561	669	155	834	2249	2360	746	2228	1361	683	129	845	974	1959	300	375	1379	978	645	44	689	2215	977	647
1.81	307	4112	1759	1473	1088	852	6505	658	168	830	2438	2416	810	2278	1348	655	151	827	987	1991	306	403	1389	1204	650	52	717	2183	957	648
1.82	284	4140	1718	1320	1079	920	6495	610	168	820	2417	2368	754	2226	1393	687	169	836	1025	1957	310	389	1419	1455	619	64	706	2181	968	639
1.83	309	4131	1655	1225	1065	926	6350	661	179	817	2574	2423	819	2241	1375	651	163	835	1006	1939	305	396	1394	1633	642	65	693	2277	979	637
1.84	280	4109	1558	1199	1026	898	6379	603	165	765	2614	2427	812	2212	1406	689	159	817	992	1969	324	397	1354	1858	654	55	722	2151	1002	676
1.85	301	4079	1575	1031	1081	956	6329	558	148	765	2698	2403	846	2320	1436	666	188	858	962	1930	321	369	1475	2024	596	65	680	2240	974	693
1.86	296	4017	1526	973	1077	991	6214	582	145	704	2751	2486	860	2236	1380	642	178	905	919	1931	307	415	1369	2138	654	63	709	2197	918	678
1.87	288	4008	1432	871	1050	1008	6174	596	147	736	2706	2480	843	2250	1447	706	206	862	944	1894	300	381	1319	2148	581	62	730	2219	1037	689
1.88	291	4039	1483	812	1048	1087	6363	560	125	731	2801	2438	847	2224	1411	644	237	824	881	1910	313	355	1464	2130	607	70	686	2186	1007	675
1.89	281	4032	1403	747	1061	1095	6255	533	136	688	2781	2457	946	2279	1479	699	222	887	853	1923	305	380	1399	1981	591	64	674	2143	965	714
1.9	298	3826	1452	670	1096	1054	6119	557	146	716	2714	2516	888	2242	1507	670	244	815	878	1843	296	371	1382	1823	579	72	663	2138	986	706
1.91	298	3827	1375	636	1037	1176	6082	549	143	708	2638	2533	905	2254	1418	671	299	855	801	1949	296	380	1374	1628	596	83	663	2090	999	746
1.92	313	4050	1410	595	1053	1168	6097	548	141	727	2625	2427	929	2302	1469	698	289	844	810	1922	334	331	1423	1416	597	69	689	2112	983	732
1.93	271	3846	1474	568	1054	1157	6014	556	119	688	2495	2441	878	2276	1502	694	280	897	822	1888	280	382	1378	1161	546	82	665	2053	1015	705
1.94	312	3770	1455	521	1090	1269	6026	520	115	676	2311	2337	961	2200	1443	658	314	854	822	1928	331	352	1391	995	583	74	702	2036	963	720
1.95	314	3805	1473	471	1036	1199	6031	529	126	729	2249	2368	922	2288	1541	733	291	819	769	1910	310	354	1381	813	548	89	670	2066	986	723
1.96	297	3716	1511	486	1053	1261	6026	547	131	699	2146	2374	943	2277	1504	692	311	863	769	1928	279	377	1366	682	594	78	654	1997	1026	709
1.97	318	3699	1574	473	1081	1289	5953	535	107	687	1977	2346	954	2253	1528	683	340	884	786	1950	326	355	1399	564	544	88	658	2046	1018	704
1.98	295	3755	1581	479	1072	1226	5945	558	122	788	1857	2189	973	2266	1568	732	326	823	719	1896	302	359	1387	485	566	90	706	1937	1036	637
1.99	275	3650	1686	482	1020	1360	6002	552	105	674	1729	2170	953	2297	1476	701	361	936	749	1976	317	368	1376	401	585	90	662	1963	1022	674
2	271	3669	1666	482	982	1315	6033	587	111	691	1629	2133	953	2315	1542	688	365	896	768	1929	278	340	1400	339	532	86	672	1980	1011	658
2.01	288	3671	1724	463	1086	1259	5975	604	115	746	1492	2089	969	2253	1609	712	340	837	737	2022	315	362	1453	331	575	93	668	1926	1022	668
2.02	299	3659	1842	509	1013	1341	6178	611	113	753	1389	2051	997	2296	1492	654	346	874	683	2005	306	396	1409	258	529	112	645	1890	974	681
2.03	283	3566	1872	554	1026	1316	6062	601	116	764	1262	2092	959	2374	1556	723	368	872	726	2049	268	363	1378	216	522	89	700	1930	1013	604
2.04	278	3601	1870	565	1043	1325	6109	619	133	751	1147	2044	1003	2271	1582	724	318	839	681	2086	310	365	1473	205	528	96	691	1872	1022	647
2.05	273	3513	2047	593	1034	1365	6181	652	118	738	1092	2102	985	2322	1541	646	362	879	638	2050	276	361	1439	156	518	108	640	1898	1047	578
2.06	305	3708	2109	613	975	1371	6256	632	104	743	961	2020	974	2349	1549	717	390	928	643	2083	288	347	1436	113	556	101	685	1832	974	603
2.07	294	3616	2148	687	1005	1363	6244	700	107	771	893	1968	977	2368	1536	655	335	891	677	2141	291	386	1442	99	524	108	693	1868	968	635
2.08	287	3555	2233	745	1065	1331	6297	690	115	731	830	1982	1030	2251	1538	680	327	864	592	2105	276	338	1486	68	553	113	652	1892	992	628
2.09	290	3499	2381	770	1008	1278	6383	776	117	783	743	1905	931	2276	1546	727	332	929	672	2276	323	375	1469	48	568	120	651	1904	1008	583
2.1	296	3626	2316	816	1021	1362	6306	708	122	736	735	1899	999	2360	1539	670	328	867	616	2148	269	372	1481	27	544	103	681	1934	974	615
2.11	293	3603	2509	924	1029	1299	6518	803	111	748	682	1821	953	2224	1531	663	336	860	635	2157	280	356	1461	21	566	113	688	1901	974	589
2.12	326	3540	2536	992	1058	1231	6404	787	136	726	658	1828	964	2285	1506	687	313	903	615	2245	272	357	1472	21	594	123	626	1932	978	574
2.13	287	3637	2582	1051	1029	1304	6566	794	99	684	628	1796	964	2304	1571	683	267	886	657	2218	286	396	1454	9	582	133	679	1889	967	561
2.14	290	3651	2775	1131	1008	1196	6672	904	131	754	589	1814	914	2247	1447	665	268	907	649	2204	293	379	1352	11	592	106	707	1945	937	578
2.15	326	3578	2683	1189	1039	1231	6600	854	115	721	589	1719	993	2235	1563	682	302	878	691	2286	287	359	1468	6	572	100	643	1913	997	563
2.16	272	3701	2842	1280	1103	1160	6784	942	118	783	604	1725	924	2308	1512	677	264	879	642	2270	296	401	1425	7	600	125	647	1982	912	547
2.17	275	3696	2972	1336	1063	1170	6716	941	111	715	594	1756	903	2300	1437	624	224	899	695	2223	288	348	1418	5	611	134	686	1961	976	554
2.18	287	3733	2956	1418	1010	1140	6687	968	110	721	567	1695	978	2164	1482	661	247	862	681	2100	280	391	1362	7	580	121	666	1915	906	560
2.19	304	3645	3077	1481	1073	1107	6701	1066	121	790	590	1791	924	2303	1517	645	232	874	695	2277	298	396	1439	4	595	112	662	1926	942	563
2.2	270	3777	3183	1529	1036	1096	6858	1114	124	790	572	1769	885	2175	1427	714	206	900	707	2175	294	371	1392	7	599	103	714	1965	900	557
2.21	311	3781	3180	1652	1067	1074	6857	1102	113	845	611	1779	895	2221	1513	647	213	839	760	2201	269	385	1375	8	588	132	678	1921	976	573
2.22	291	3710	3183	1656	1034	1059	6861	1170	108	822	615	1820	907	2228	1415	649	195	878	782	2185	313	371	1440	12	595	105	763	1979	888	577
2.23	280	3834	3292	1763	1029	993	6773	1247	120	794	664	1804	822	2202	1431	644	190	870	826	2181	273	391	1396	22	615	99	694	1906	935	594
2.24	291	3814	3314	1844	1059	971	6973	1219	128	876	686	1863	843	2180	1410	723	220	852	798	2108	315	369	1337	20	598	108	712	2014	938	562
2.25	296	3747	3325	1802	1056	981	6830	1320	115	876	746	1847	868	2227	1479	644	185	827	807	2156	290	374	1395	48	611	111	702	1948	938	598
2.26	308	3873	3363	1860	1016	927	6812	1335	136	899	735	1838	798	2158	1411	644	188	835	803	2116	296	376	1432	66	628	100	699	1995	924	538
2.27	303	3908	3442	1863	1034	962	6811	1301	125	926	796	1838	792	2194	1429	687	146	886	799	2132	294	433	1318	69	636	88	764	1984	914	623
2.28	268	3909	3373	1906	1044	895	6782	1397	112	903	833	1762	798	2234	1394	652	177	836	815	2149	318	383	1462	95	620	82	713	2008	923	571
2.29	297	3928	3363	1898	1018	855	6901	1412	114	869	913	1872	795	2191	1394	694	196	824	815	2015	293	406	1416	131	636	107	694	2016	932	560
2.3	278	3940	3397	1881	1026	848	6923	1387	135	928	955	1794	762	2229	1422	676	134	874	892	2121	327	411	1384	154	669	69	709	2010	1003	597
2.31	293	3880	3397	1899	1018	843	6931	1398	121	899	1050	1985	773	2207	1375	671	160	806	833	2020	281	404	1454	187	666	75	709	2087	937	598
2.32	249	4079	3425	1767	1042	863	6891	1355	121	927	1154	2020	794	2308	1447	633	151	892	889	2061	335	390	1388	226	681	84	784	2012	903	551
2.33	314	3981	3355	1763	1044	763	6784	1412	118	894	1211	2047	747	2226	1385	650	162	842	879	2024	271	416	1428	295	694	90	697	2166	970	593
2.34	279	4021	3376	1730	1050	814	6663	1348	147	912	1312	2073	792	2238	1318	670	136	826	907	2003	327	407	1388	356	685	62	712	2142	912	613
2.35	291	4113	3229	1635	1030	801	6619	1339	146	875	1394	2121	738	2274	1397	678	135	872	930	2016	321	390	1441	415	669	80	692	2111	975	610
2.36	303	4101	3399	1603	1008	777	6422	1365	133	892	1508	2107	767	2261	1346	639	123	880	895	1937	316	389	1446	500	723	73	739	2170	977	593
2.37	307	4076	3181	1475	1048	786	6445	1248	140	863	1619	2097	750	2274	1369	656	121	834	983	2025	294	389	1408	562	731	62	721	2207	941	603
2.38	306	4066	3103	1422	1031	772	6400	1255	150	884	1673	2138	750	2230	1365	688	142	851	943	1926	319	393	1487	666	705	73	715	2201	943	660
2.39	274	4025	3203	1329	1043	790	6344	1236	132	779	1770	2225	758	2225	1337	635	128	860	1035	1984	299	398	1405	762	710	58	687	2164	930	607
2.4	313	4182	3011	1259	1048	788	6428	1172	176	881	1884	2240	719	2290	1469	696	128	849	993	1906	281	400	1407	824	733	77	740	2195	1018	617
2.41	275	4075	2901	1161	1057	742	6442	1168	149	788	2001	2328	733	2219	1367	683	145	828	980	1972	292	384	1480	900	766	66	694	2278	980	627
2.42	261	4024	2927	1118	1043	829	6285	1141	149	807	2053	2323	746	2249	1344	682	150	863	938	1933	309	376	1405	956	723	68	685	2187	963	634
2.43	301	4056	2912	1012	1061	850	6238	1079	168	762	2200	2313	766	2224	1430	654	118	823	1006	1898	281	382	1483	1072	723	56	712	2228	999	645
2.44	301	4057	2706	903	1057	790	6240	1052	131	780	2261	2265	703	2196	1431	679	152	831	965	1897	315	374	1415	1107	757	61	690	2196	983	669
2.45	274	4085	2669	913	1044	813	6164	1022	144	749	2345	2330	795	2321	1354	690	146	817	903	1999	288	403	1497	1206	709	72	731	2161	970	672
2.46	299	3963	2581	752	1000	861	6209	916	139	750	2389	2392	739	2229	1438	724	134	853	900	1916	312	368	1417	1307	756	66	670	2182	998	658
2.47	298	3960	2565	762	1070	841	6084	986	118	747	2461	2396	805	2239	1349	677	141	810	894	1942	285	348	1406	1406	711	54	699	2172	946	637
2.48	283	3953	2396	670	1105	903	6087	897	153	739	2547	2427	747	2271	1485	649	173	838	928	1898	311	354	1463	1500	735	59	695	2141	986	664
2.49	315	4037	2369	621	1054	861	6041	895	129	720	2537	2436	800	2208	1447	726	133	860	924	1970	288	369	1441	1524	757	71	687	2125	997	675
2.5	309	3831	2388	628	1060	851	5970	826	148	698	2520	2442	803	2232	1437	662	156	828	872	1944	301	370	1415	1599	689	60	644	2140	994	643
2.51	299	3834	2240	563	1071	929	6080	828	141	742	2488	2474	792	2262	1417	690	169	865	926	1936	293	360	1401	1687	703	55	698	2110	937	641
2.52	300	3939	2109	556	1063	959	6083	783	135	732	2588	2404	815	2239	1460	698	211	827	838	1987	300	350	1425	1594	693	61	664	2135	1056	696
2.53	306	3720	1998	477	1028	924	6146	751	155	724	2456	2307	829	2228	1448	695	208	905	753	1897	307	364	1424	1650	684	53	664	2107	999	675
2.54	304	3761	2038	571	1074	1002	6045	763	125	683	2464	2376	849	2282	1462	662	176	827	869	2000	275	376	1452	1505	658	66	637	2107	1001	671
2.55	319	3805	1992	471	1026	988	6067	742	101	709	2384	2412	898	2314	1450	713	204	862	830	1933	306	344	1384	1479	690	42	688	2027	1047	705
2.56	309	3776	1861	504	1095	1038	6080	659	131	693	2349	2324	863	2317	1472	668	205	853	794	2063	272	349	1408	1334	653	60	659	2099	998	682
2.57	289	3699	1793	520	1042	1019	6009	702	125	701	2202	2370	929	2316	1473	685	237	877	782	2024	300	359	1399	1214	643	73	649	2066	1021	727
2.58	321	3701	1788	526	1009	1049	6017	656	118	706	2151	2321	908	2288	1487	660	225	870	715	2008	293	400	1435	1039	681	47	687	2010	969	710
2.59	280	3769	1726	542	1026	1106	6053	667	117	700	2043	2321	928	2355	1479	669	256	836	762	2033	295	360	1400	932	668	48	668	1912	1055	685
2.6	273	3584	1682	497	1050	1164	6139	612	127	714	1947	2306	944	2347	1538	695	265	918	748	2136	295	359	1428	747	638	78	667	2023	984	674
2.61	296	3626	1649	585	995	1165	6220	623	124	730	1843	2236	955	2320	1542	665	296	862	734	2017	306	369	1371	643	632	46	613	1914	979	664
2.62	300	3766	1580	637	1045	1153	6217	616	120	707	1706	2221	900	2298	1510	672	256	822	698	2100	340	369	1437	523	636	58	658	1968	1005	720
2.63	287	3703	1579	635	1023	1219	6299	566	126	746	1581	2165	979	2368	1499	676	287	910	680	2170	265	363	1357	415	612	58	669	1934	1017	702
2.64	280	3545	1610	700	1063	1231	6223	591	91	712	1525	2181	921	2362	1545	672	267	860	698	2119	330	383	1375	281	622	56	696	1914	967	612
2.65	312	3687	1532	738	1033	1202	6382	558	124	720	1406	2165	987	2323	1547	655	328	863	671	2200	310	374	1437	250	655	58	659	1908	1002	649
2.66	277	3670	1523	795	1023	1287	6350	620	105	706	1276	2070	925	2357	1521	673	299	870	683	2080	306	373	1347	181	623	50	634	1933	1003	632
2.67	285	3520	1543	871	1009	1235	6321	578	100	748	1191	2057	928	2336	1588	666	368	908	662	2158	300	344	1402	127	625	56	675	1938	947	642
2.68	268	3688	1523	894	1044	1271	6548	589	113	780	1064	1972	945	2348	1459	699	314	892	630	2192	291	380	1421	116	592	46	656	1903	974	635
2.69	293	3593	1544	952	1051	1252	6512	555	109	751	1084	1936	964	2271	1566	637	360	878	622	2194	303	388	1422	93	633	57	679	1943	980	601
2.7	286	3661	1548	1072	1015	1311	6595	585	130	809	973	1827	944	2341	1558	717	318	909	672	2163	299	380	1424	80	583	42	665	1918	952	614
2.71	286	3599	1489	1101	1037	1276	6471	549	110	790	873	1789	971	2280	1568	689	364	897	624	2206	289	383	1385	69	590	54	672	1967	958	611
2.72	299	3639	1575	1201	1031	1265	6659	563	106	782	827	1848	952	2235	1537	703	369	836	624	2156	298	352	1471	52	625	58	658	1922	998	617
2.73	291	3608	1624	1339	1052	1298	6656	556	142	827	808	1820	977	2353	1501	680	331	898	673	2194	299	385	1399	55	610	60	657	1943	963	630
2.74	293	3692	1644	1330	1034	1334	6619	527	105	823	751	1841	969	2275	1591	725	340	907	626	2159	309	371	1486	28	620	48	694	1940	930	590
2.75	273	3633	1604	1421	1069	1360	6785	545	123	817	705	1861	967	2266	1559	673	355	912	653	2193	300	377	1470	25	618	44	647	1969	922	588
2.76	289	3623	1735	1560	1021	1259	6769	588	112	852	683	1877	996	2394	1537	691	312	905	629	2177	316	358	1462	26	577	41	649	1930	985	598
2.77	305	3791	1712	1507	1030	1281	6714	569	137	864	682	1940	958	2228	1544	653	303	886	715	2176	291	399	1464	10	596	48	685	1956	1016	568
2.78	279	3701	1845	1618	1024	1240	6766	612	123	864	634	1865	984	2352	1508	693	327	840	695	2108	318	372	1476	11	577	53	691	1999	932	575
2.79	304	3662	1890	1692	1061	1265	6761	548	132	868	675	1856	938	2232	1514	665	331	963	723	2238	282	358	1434	7	575	48	626	1968	988	558
2.8	273	3710	1873	1654	1024	1261	6879	619	132	865	669	1815	1002	2318	1494	695	296	861	742	2167	313	394	1456	7	598	32	728	1984	943	608
2.81	312	3725	2015	1779	1038	1237	6824	609	136	861	616	1831	969	2238	1521	671	259	849	744	2173	284	380	1510	11	565	64	712	1972	961	602
2.82	323	3801	2069	1742	1060	1250	6805	646	129	859	622	1782	952	2240	1473	668	296	926	795	2170	316	390	1368	12	565	53	687	2053	968	546
2.83	311	3765	2097	1840	997	1153	6828	655	118	860	656	1812	938	2305	1484	694	282	867	723	2131	276	349	1403	17	608	46	736	1918	966	588
2.84	263	3854	2209	1819	999	1175	6819	661	140	879	661	1757	914	2174	1475	646	271	886	780	2075	313	359	1485	19	560	46	713	2065	985	564
2.85	293	3885	2263	1837	999	1170	6696	658	134	869	681	1787	934	2204	1471	673	236	888	797	2156	280	379	1366	32	558	39	718	1944	923	598
2.86	268	3877	2334	1807	1047	1113	6802	730	136	872	719	1794	839	2192	1495	704	256	894	806	2057	323	420	1443	38	618	59	699	1993	979	548
2.87	295	3880	2460	1915	988	1149	6761	760	120	855	732	1839	938	2235	1432	660	209	858	800	2053	278	358	1424	55	555	57	700	1959	963	551
2.88	268	3875	2482	1709	1027	1112	6805	753	149	862	791	1937	841	2195	1409	663	213	860	830	1997	284	380	1403	80	581	54	752	2023	934	536
2.89	281	3951	2509	1739	974	1080	6741	829	119	884	843	1892	879	2169	1406	662	252	863	827	2034	317	404	1424	82	585	57	747	2018	995	552
2.9	302	3976	2689	1746	1057	1065	6663	845	134	797	918	1813	845	2245	1467	707	158	874	873	2007	292	398	1390	126	589	45	751	2004	956	616
2.91	332	3972	2670	1641	1010	1075	6582	920	139	886	937	1852	856	2166	1419	622	213	873	847	1990	285	378	1413	136	562	51	728	1993	917	608
2.92	274	4022	2868	1559	1037	963	6633	889	152	863	1049	1786	862	2189	1379	660	201	842	822	1941	296	385	1358	155	594	65	739	2016	962	585
2.93	285	4045	2747	1577	1024	986	6513	917	146	838	1065	1873	834	2204	1361	675	179	847	865	1964	304	407	1401	192	584	67	739	2079	916	575
2.94	282	4015	2922	1399	1054	1006	6571	1043	149	888	1159	1974	841	2251	1408	625	165	858	925	1993	278	366	1370	217	539	62	698	2074	980	587
2.95	284	3961	2973	1435	1002	981	6520	984	129	788	1259	2041	853	2224	1329	659	145	844	937	1839	292	412	1378	251	563	74	798	2042	905	599
2.96	295	3989	2959	1307	1042	959	6386	1101	169	876	1312	2033	817	2223	1386	704	188	866	945	1970	288	364	1403	288	580	60	742	2053	946	581
2.97	281	4004	3023	1249	1029	893	6300	1064	152	812	1417	2150	809	2281	1402	651	173	803	971	1968	295	395	1336	358	595	65	718	2135	980	603
2.98	284	4040	3173	1185	1045	915	6355	1200	145	781	1493	2119	790	2269	1348	658	150	850	918	1902	308	389	1374	390	581	79	693	2047	950	595
2.99	286	4022	3150	1071	1048	873	6285	1169	167	798	1556	2103	814	2217	1350	655	117	872	997	1941	293	373	1402	482	638	83	730	2145	923	614
3	274	3971	3181	1086	997	867	6271	1198	151	849	1675	2181	786	2261	1333	657	166	868	1014	1925	283	381	1427	587	581	73	707	2098	955	635
3.01	285	4050	3150	945	1027	805	6315	1244	130	747	1701	2207	812	2231	1390	660	147	852	1008	1851	308	368	1337	667	592	78	739	2104	974	577
3.02	291	4019	3285	910	1061	850	6300	1241	154	811	1790	2300	758	2273	1385	645	127	839	1007	1971	304	368	1411	817	624	92	683	2068	950	619
3.03	303	4041	3308	834	985	827	6297	1259	152	768	1821	2359	756	2260	1289	699	126	806	961	1850	300	373	1416	916	619	82	663	2101	976	654
3.04	298	3885	3108	776	1053	850	6209	1314	136	768	1981	2336	724	2222	1369	645	123	869	886	1935	296	366	1351	1052	647	88	685	2101	940	623
3.05	322	4022	3309	763	1013	805	6181	1354	184	847	2045	2296	828	2300	1378	662	135	854	922	1978	317	356	1412	1211	668	92	723	2122	989	598
3.06	289	4016	3219	690	1085	799	6122	1364	149	761	2087	2269	734	2286	1364	655	146	809	942	1944	293	372	1338	1254	699	98	663	2067	924	638
3.07	290	3976	3215	656	1067	858	6151	1327	155	808	2090	2359	767	2219	1346	665	140	805	908	1855	332	370	1411	1404	667	75	674	2083	952	638
3.08	310	3955	3291	569	1071	815	6022	1304	149	764	2159	2369	746	2290	1377	702	156	820	895	2007	271	328	1361	1525	680	96	656	2111	957	671
3.09	282	3888	3300	637	1074	824	5996	1365	135	755	2236	2342	755	2286	1365	645	154	855	892	1989	348	362	1435	1473	719	88	660	2083	963	588
3.1	283	4024	3102	551	1067	815	6133	1292	133	696	2346	2368	754	2306	1367	690	136	835	864	2001	308	370	1364	1561	679	96	683	2137	994	675
3.11	305	3853	3195	496	1057	833	6100	1326	119	720	2279	2330	803	2342	1372	666	152	851	823	1981	308	370	1421	1520	686	90	663	2029	936	646
3.12	294	3827	3134	544	1027	777	6130	1308	124	707	2340	2352	734	2241	1388	669	118	893	857	2118	323	346	1421	1506	709	94	643	2169	954	641
3.13	303	3793	3050	538	1059	831	6007	1244	135	734	2396	2403	783	2298	1325	703	135	819	833	2043	288	372	1434	1401	685	106	673	2029	956	653
3.14	292	3814	3164	515	1064	882	6034	1277	119	690	2365	2367	787	2332	1413	674	140	856	844	2043	304	370	1422	1436	686	119	634	2100	967	684
3.15	314	3716	2935	543	1058	861	6185	1239	125	729	2407	2352	785	2318	1365	736	144	837	812	2125	281	366	1413	1299	687	100	686	2081	1038	696
3.16	281	3858	2994	579	1052	873	6162	1165	122	737	2382	2442	765	2307	1387	655	170	837	815	2125	290	403	1402	1262	678	103	652	2044	966	660
3.17	309	3719	2896	599	1081	896	6214	1194	107	726	2301	2364	791	2325	1404	699	172	907	785	2063	303	357	1452	1189	673	114	695	2054	1013	714
3.18	251	3669	2897	615	1067	885	6185	1137	121	700	2294	2350	793	2308	1410	650	177	823	772	2042	287	391	1454	1093	708	120	639	2042	992	673
3.19	305	3691	2878	639	1055	941	6352	1131	103	657	2197	2325	864	2274	1387	708	199	884	775	2181	299	411	1452	1051	681	113	654	2037	1003	694
3.2	312	3653	2744	669	1105	956	6353	1077	122	755	2180	2324	786	2352	1466	676	189	828	724	2192	303	373	1436	959	668	101	700	2090	989	702
3.21	288	3701	2659	689	1124	946	6260	1077	103	701	2069	2343	818	2276	1429	712	190	862	710	2090	281	399	1523	911	696	109	635	2077	1016	634
3.22	281	3579	2606	786	1009	999	6343	1072	113	705	1987	2291	901	2260	1468	687	236	936	679	2150	319	379	1424	805	674	116	681	2022	992	731
3.23	338	3666	2568	791	1098	1000	6396	954	100	698	1888	2311	869	2268	1504	654	212	844	700	2166	302	411	1499	760	675	92	657	2012	964	628
3.24	269	3656	2435	872	1068	1023	6327	946	130	727	1821	2272	843	2289	1416	699	238	834	686	2161	282	396	1461	673	674	114	667	2014	1012	708
3.25	278	3644	2468	912	1058	1030	6421	943	109	706	1688	2148	898	2306	1487	658	228	855	708	2203	304	351	1422	567	679	107	656	1985	981	637
3.26	319	3612	2342	1005	1059	1064	6464	919	111	725	1607	2007	881	2263	1485	743	219	880	624	2223	287	398	1447	492	632	108	632	2042	953	664
3.27	280	3689	2220	1033	1081	1117	6492	897	112	762	1533	2107	888	2335	1500	661	265	831	697	2227	310	376	1371	410	683	100	668	1950	995	662
3.28	288	3681	2213	1123	1051	1114	6533	849	137	769	1423	2041	908	2233	1427	654	240	872	681	2150	283	419	1440	326	682	114	694	1944	973	672
3.29	297	3628	2038	1229	1026	1138	6491	834	126	740	1336	2032	942	2181	1538	712	264	910	628	2229	308	396	1433	269	659	93	657	1948	949	683
3.3	291	3554	2116	1286	1046	1115	6574	800	115	764	1198	1960	896	2355	1547	693	279	877	631	2220	298	367	1397	201	641	109	654	1870	994	629
3.31	257	3681	2007	1344	1014	1162	6615	740	104	800	1167	1979	909	2216	1523	676	266	890	657	2172	292	405	1498	179	664	92	673	1927	1011	641
3.32	291	3719	1972	1447	989	1189	6580	721	121	807	1108	1878	945	2275	1494	714	282	877	662	2169	300	394	1309	127	674	120	637	1916	933	639
3.33	318	3585	1875	1439	1086	1180	6734	714	134	787	1011	1961	916	2233	1530	645	307	840	592	2193	324	361	1433	98	643	97	686	1913	943	631
3.34	281	3654	1862	1524	1009	1224	6754	698	117	859	951	1887	940	2195	1554	659	322	880	694	2144	302	389	1437	64	635	90	672	1923	992	606
3.35	306	3704	1824	1643	1012	1169	6704	675	120	858	903	1880	939	2323	1551	674	338	879	654	2113	293	392	1381	57	649	97	708	1886	992	656
3.36	279	3669	1825	1572	1072	1225	6749	661	123	828	863	1843	954	2211	1549	667	314	895	684	2090	297	365	1370	39	601	110	716	1901	1009	625
3.37	275	3633	1741	1685	1024	1288	6817	643	97	818	808	1919	909	2271	1542	656	306	828	711	2181	296	390	1356	30	605	84	652	1950	944	625
3.38	289	3749	1736	1738	985	1229	6650	629	109	867	781	1878	936	2212	1514	689	324	857	728	2042	287	346	1444	30	630	93	683	1961	971	607
3.39	256	3738	1656	1685	1039	1310	6690	611	121	897	747	1884	972	2280	1529	633	325	921	694	2064	280	382	1350	20	611	90	666	1955	954	581
3.4	308	3739	1701	1764	1035	1259	6712	599	124	871	667	1794	946	2148	1568	643	351	868	749	2069	294	364	1367	18	633	79	680	1908	944	598
3.41	288	3678	1692	1775	1017	1234	6795	563	130	906	687	1817	913	2248	1511	706	324	926	752	2035	271	365	1386	18	644	82	744	1962	969	573
3.42	276	3831	1604	1764	955	1248	6746	627	135	915	709	1775	939	2207	1569	652	388	885	727	2055	276	357	1469	15	629	104	728	2027	1006	595
3.43	247	3792	1635	1793	1101	1256	6694	594	147	964	683	1817	964	2293	1541	640	273	905	781	2094	276	373	1409	19	611	70	675	1939	947	563
3.44	308	3814	1692	1787	982	1258	6711	589	120	817	695	1810	938	2162	1503	666	300	868	784	2048	269	375	1419	21	614	76	714	2001	965	588
3.45	301	3933	1618	1695	995	1274	6668	626	148	926	717	1788	943	2139	1553	664	307	855	798	1941	266	354	1421	23	634	68	719	1980	922	563
3.46	280	3784	1682	1691	995	1240	6685	582	114	903	693	1800	905	2199	1554	675	292	907	807	2004	265	365	1433	34	587	64	685	2066	960	587
3.47	284	3837	1613	1679	1007	1246	6641	596	131	856	746	1793	940	2215	1478	682	307	870	791	2009	305	374	1398	34	567	66	739	2042	1020	566
3.48	309	3889	1668	1640	1020	1240	6654	602	130	829	782	1881	928	2188	1456	643	280	860	832	2009	271	372	1411	55	602	65	690	2090	895	600
3.49	281	3936	1681	1538	1000	1244	6720	593	134	855	848	1832	934	2239	1578	666	294	872	849	1952	294	344	1424	61	602	70	744	2042	976	609
3.5	305	3966	1694	1524	1025	1202	6558	601	122	813	858	1860	903	2213	1469	663	297	835	874	1986	327	367	1419	82	599	68	704	2082	988	593
3.51	317	3937	1752	1467	1035	1178	6571	573	144	868	870	1822	908	2148	1504	688	247	874	858	1945	287	382	1445	92	546	50	702	2096	978	545
3.52	279	3920	1779	1350	1034	1162	6625	576	132	825	970	1875	929	2228	1490	630	280	801	848	1960	315	352	1389	121	583	68	744	2063	921	616
3.53	305	4008	1811	1366	982	1152	6626	619	133	812	973	1857	950	2249	1457	687	251	837	880	1942	288	383	1442	134	561	61	705	2139	970	576
3.54	298	3978	1742	1288	1040	1164	6397	605	121	730	1080	1836	894	2201	1440	685	241	810	887	1919	308	379	1396	175	564	59	678	2078	915	570
3.55	296	3918	1939	1165	1017	1112	6459	617	144	798	1143	1876	875	2236	1497	645	232	849	878	1922	318	387	1418	195	565	64	739	2108	955	590
3.56	292	4036	2002	1154	947	1114	6344	614	148	769	1183	1945	875	2190	1439	671	239	842	974	1900	276	363	1488	239	556	53	722	2125	949	596
3.57	279	3966	1937	1007	1060	1045	6108	653	139	793	1232	1989	866	2251	1449	673	237	851	908	1977	334	417	1398	308	596	63	708	2149	985	595
3.58	280	3969	2082	1041	1031	1087	6320	615	146	740	1308	2052	861	2300	1401	678	214	799	899	1928	302	344	1426	341	624	58	674	2142	890	611
3.59	279	4067	2115	935	1038	1008	6290	624	148	771	1421	2065	869	2231	1472	622	184	880	959	1924	324	387	1444	410	591	53	723	2200	978	579
3.6	285	3906	2157	846	981	1023	6168	691	136	755	1507	2149	836	2342	1382	707	185	842	979	1964	314	377	1402	474	561	53	658	2180	966	603
3.61	287	3877	2267	776	1020	985	6175	655	146	737	1507	2175	863	2287	1418	697	195	835	928	1932	336	367	1456	536	619	62	716	2168	949	599
3.62	274	3994	2303	821	1050	985	6175	674	146	712	1634	2172	814	2279	1452	647	199	843	1047	1976	297	389	1434	578	563	61	645	2143	928	568
3.63	307	3996	2341	692	1017	933	6230	777	146	751	1621	2195	836	2313	1341	701	167	835	910	1983	334	339	1407	680	604	51	702	2173	963	608
3.64	296	3901	2345	666	1043	946	6155	744	152	765	1700	2234	829	2389	1380	654	167	828	924	2000	306	377	1444	751	608	49	679	2193	926	587
3.65	278	3957	2502	646	1034	932	6157	792	157	759	1733	2255	809	2277	1408	618	125	852	968	2013	321	336	1414	775	620	62	653	2144	975	639
3.66	318	3999	2583	593	1019	920	6128	848	128	754	1735	2306	841	2370	1373	656	174	859	901	2023	282	384	1449	928	599	47	673	2154	963	591
3.67	277	3938	2568	575	1070	933	6151	837	139	750	1863	2322	776	2356	1378	683	186	875	905	1990	276	362	1426	955	592	55	663	2173	926	606
3.68	284	3871	2642	584	1052	857	6175	885	140	718	1864	2262	803	2378	1423	635	150	811	920	2069	310	378	1423	1069	635	70	672	2126	976	628
3.69	293	3801	2788	544	1057	861	6120	921	136	771	1964	2312	787	2406	1335	667	160	827	854	2032	313	370	1461	1107	579	54	666	2164	971	599
3.7	263	3934	2775	570	1085	851	6066	979	139	761	1941	2301	773	2326	1347	683	164	881	861	2071	277	372	1442	1207	608	52	708	2179	960	609
3.71	293	3809	2767	557	1085	855	5953	1001	122	736	2016	2268	765	2324	1420	628	122	875	862	2115	313	372	1446	1324	626	59	666	2105	972	588
3.72	283	3807	2902	586	1042	874	6176	1018	119	802	2048	2319	742	2375	1341	650	126	847	818	2044	295	344	1406	1325	578	58	682	2144	940	615
3.73	308	3787	2923	550	1066	813	6168	1082	135	725	2126	2329	767	2340	1385	692	147	911	858	2052	305	396	1439	1394	617	47	678	2123	949	604
3.74	257	3834	2917	638	1053	800	6160	1087	136	750	2088	2338	815	2380	1328	620	151	860	836	2111	299	349	1391	1429	580	47	719	2089	967	602
3.75	307	3742	3039	626	1111	843	6163	1149	122	778	2169	2308	775	2309	1425	666	132	845	816	2090	289	373	1401	1451	635	61	650	2117	996	622
3.76	272	3776	3063	662	1082	849	6206	1145	129	767	2120	2369	776	2297	1339	658	128	904	778	2142	297	408	1410	1462	603	58	687	2051	963	655
3.77	302	3815	3023	688	1030	843	6290	1135	108	723	2196	2382	744	2317	1401	645	154	867	824	2160	302	355	1371	1394	623	45	691	2066	1000	602
3.78	304	3763	3128	755	1070	866	6213	1144	119	733	2084	2438	780	2274	1394	696	150	844	770	2114	270	375	1425	1343	628	51	694	1960	954	677
3.79	284	3766	3074	811	1059	842	6331	1272	113	718	2091	2304	793	2307	1376	661	148	859	773	2160	292	384	1387	1350	618	62	636	1997	956	624
3.8	280	3670	3099	882	1075	911	6453	1161	130	771	2172	2398	797	2250	1386	639	154	915	740	2182	270	403	1410	1217	608	55	726	1964	1007	707
3.81	308	3647	3078	916	1060	816	6434	1245	114	712	2063	2367	779	2255	1357	665	128	874	740	2124	247	334	1370	1116	668	44	689	1934	998	676
3.82	309	3705	3218	1004	1081	854	6482	1236	107	722	2044	2278	807	2217	1426	698	138	878	735	2212	258	389	1408	1040	675	39	661	1960	955	639
3.83	287	3685	3112	997	1066	918	6593	1278	123	732	2015	2214	814	2302	1355	661	139	902	715	2130	277	392	1413	930	625	57	662	1918	996	707
3.84	277	3610	3006	1077	1088	873	6541	1209	105	733	1955	2192	795	2266	1417	678	151	864	683	2150	232	367	1383	822	634	58	694	1951	984	664
3.85	299	3592	3060	1150	1060	913	6588	1312	127	791	1939	2187	815	2165	1376	686	144	884	677	2139	265	373	1393	741	644	46	660	1914	1005	684
3.86	279	3670	3104	1250	1087	936	6547	1232	121	747	1845	2164	831	2292	1479	708	150	876	668	2146	261	380	1382	623	650	56	643	1906	958	691
3.87	311	3535	3047	1250	1099	880	6544	1299	109	723	1842	2119	771	2255	1332	659	184	913	701	2180	252	360	1438	563	638	55	669	1917	989	676
3.88	285	3693	3014	1336	1034	972	6593	1217	119	796	1697	2131	829	2184	1426	723	158	870	693	2167	257	387	1406	478	694	51	644	1899	1000	684
3.89	276	3657	3003	1415	1043	971	6648	1194	125	760	1659	2180	864	2278	1483	698	147	847	644	2128	281	393	1436	410	676	43	679	1940	942	680
3.9	302	3698	2938	1461	1028	982	6589	1222	95	743	1638	2178	803	2196	1453	672	193	924	664	2162	302	383	1458	366	724	59	707	1905	969	669
3.91	323	3631	2965	1470	1010	965	6681	1188	131	821	1531	2094	880	2266	1470	705	205	877	682	2138	268	383	1388	311	705	46	636	1979	1006	700
3.92	300	3605	2876	1513	988	1007	6511	1153	115	778	1441	1986	811	2201	1433	703	206	880	640	2144	286	389	1466	262	652	58	646	1914	1017	647
3.93	292	3690	2857	1589	991	1064	6717	1122	123	843	1387	2001	809	2275	1503	648	232	898	631	2072	315	398	1401	225	670	66	664	1998	1019	656
3.94	267	3710	2798	1622	992	1036	6784	1192	117	806	1271	2024	903	2180	1487	715	258	915	665	2074	291	387	1446	181	717	57	655	1854	967	637
3.95	309	3640	2759	1616	1025	1048	6638	1083	102	796	1194	1933	855	2275	1486	702	219	887	646	2070	286	375	1421	155	670	46	686	2005	1024	646
3.96	263	3784	2713	1674	1027	1145	6765	1068	115	833	1123	1869	876	2243	1477	688	272	884	672	2038	300	394	1396	121	650	60	628	1879	983	653
3.97	289	3593	2724	1631	1021	1091	6616	1070	137	912	1062	1891	864	2235	1523	637	234	866	700	2093	283	404	1421	91	647	74	691	1980	1012	608
3.98	295	3744	2566	1708	988	1046	6785	1026	125	817	1006	1883	860	2206	1448	721	256	834	707	2001	281	363	1426	65	657	54	633	1890	962	644
3.99	243	3762	2525	1668	1005	1104	6685	1005	122	812	949	1890	861	2255	1484	661	334	897	729	2012	329	407	1366	59	702	63	653	1925	1027	639
31

## Sheet: D cells
Autocorrelation histograms (10-ms bins) : Mitral cells (doublet cells)
CELL	h080609-2a	h080617-2a	h080902-1	h080618-2	h080624-2	h080625-1a	h080717-3	h080717-4	h080714-1	h080714-4	h080812-3	h080813-2	h080814-3	h080825-1	h080825-2	h080826-3	h080827-1a	h080827-1	h090707-1	h090707-2	h090708-1	h090709-2	h090710-2	h090715-2	h090717-1	h090720-1	h090720-2	h090724-2	h090727-1	h090728-1	h090730-2	h090806-1	h090806-2	h090819-1	h090818-2	h090813-1	h090811-1	h090929-3	h091125-3	h081104-1	h081105-2	h081117-1	h081117-2	h081201-1	h081209-1	h090210-1	h090217-1
Time (s)
-3.99	3455	7905	5390	204	6481	7990	1104	2164	2190	2474	482	3819	2168	2981	662	1019	2172	4590	466	4687	507	565	958	1879	329	781	1554	781	2010	5712	1941	3997	5026	2519	2774	595	3176	376	25149	834	950	4200	819	2693	236	2565	7435
-3.98	3525	7729	5341	212	6541	8281	1095	2109	2101	2640	461	3854	2160	2954	672	1049	2195	4564	481	4692	552	571	883	1912	346	783	1473	796	1898	6655	1961	4106	5190	2469	2781	594	3158	422	25084	772	951	4200	840	2735	253	2578	7418
-3.97	3456	7943	5631	219	6538	8251	1033	2183	2180	2542	454	3823	2192	2963	636	1026	2114	4486	504	4739	544	530	941	1970	309	793	1507	798	1830	7602	1881	3998	5021	2470	2797	590	3137	376	25115	855	915	4132	856	2732	219	2557	7484
-3.96	3507	7857	5610	190	6438	8549	1074	2129	2175	2588	444	3908	2235	2996	605	1084	2139	4653	467	4817	575	554	973	1962	320	727	1503	812	1670	8741	1961	4071	5153	2262	2761	621	3224	397	25065	850	917	4255	900	2618	194	2499	7288
-3.95	3377	7793	5579	233	6436	8854	1049	2167	2213	2628	446	3797	2113	2939	623	1027	2121	4659	520	4839	528	563	945	1960	298	784	1585	776	1552	9553	2035	4114	5073	2210	2760	651	3201	387	25316	823	916	4389	930	2732	229	2461	7248
-3.94	3561	7907	5656	191	6324	8904	1069	2155	2159	2693	422	3859	2151	3005	607	1008	2196	4725	472	4648	554	557	994	2035	303	789	1519	857	1577	10453	1883	4051	5226	2278	2783	621	3216	434	25110	840	935	4463	943	2713	213	2521	7370
-3.93	3444	7944	5533	234	6463	9135	1014	2072	2191	2716	449	3856	2148	3027	621	1038	2112	4586	496	4763	622	547	966	1882	330	787	1533	778	1404	11279	1967	4025	5206	2175	2799	598	3161	400	25121	836	913	4409	984	2632	213	2553	7223
-3.92	3588	8197	5518	205	6528	9456	980	2123	2145	2814	411	3796	2119	3056	621	958	2055	4665	472	4743	588	513	986	2022	336	759	1474	825	1357	11936	1983	3941	5175	2080	2750	637	3187	369	25327	834	931	4463	1027	2690	224	2373	7274
-3.91	3532	8184	5534	192	6394	9780	990	2133	2183	2783	437	3807	2135	3033	641	1013	2106	4667	500	4833	589	520	925	1941	347	789	1549	821	1271	12363	1920	4050	5128	2011	2707	668	3173	396	25088	875	950	4637	991	2614	204	2619	7251
-3.9	3442	8116	5430	240	6346	10084	980	2190	2244	2846	426	3713	2118	2902	628	978	2111	4757	454	4850	712	551	1025	1956	343	827	1544	770	1204	12607	1867	4125	5033	2006	2757	621	3188	377	25199	834	965	4755	1058	2714	225	2526	7166
-3.89	3486	8118	5230	209	6550	10136	939	2189	2131	3108	443	3681	2112	3052	666	952	2196	4820	485	4799	703	512	933	1981	334	777	1561	778	1181	12788	1886	4044	4929	1953	2762	640	3094	404	25557	748	919	4657	1067	2842	244	2684	7362
-3.88	3582	8330	5003	173	6466	10592	957	2147	2179	3147	399	3612	2091	2972	665	963	2109	4763	490	4733	701	485	1019	1992	292	827	1509	834	1115	12655	1765	4057	5001	1892	2770	577	3176	398	25493	874	880	4689	1068	2639	223	2474	7326
-3.87	3523	8371	4994	207	6543	10888	915	2151	2230	3288	466	3483	2089	2995	692	902	2171	4862	472	4912	760	514	1034	1967	312	793	1527	761	1130	12341	1761	4060	4912	1993	2718	598	3088	427	25289	831	900	5169	1100	2765	217	2502	7369
-3.86	3477	8374	5094	251	6447	11054	903	2190	2261	3269	451	3479	2073	3048	697	1005	2200	5039	514	4986	757	517	986	2028	296	774	1535	758	1048	11665	1711	4193	4882	1874	2659	598	3185	404	25221	841	884	5096	1123	2738	238	2612	7328
-3.85	3601	8525	4961	197	6579	11323	891	2185	2174	3377	472	3455	2042	3048	724	916	2149	4897	486	4848	760	480	985	2017	293	781	1562	806	1044	11206	1665	4242	4766	1911	2767	578	3247	388	25602	879	964	5397	1099	2709	234	2647	7524
-3.84	3607	8541	4861	201	6537	11566	873	2200	2267	3538	497	3271	2045	2955	744	934	2081	4811	480	5053	833	471	1043	2010	272	743	1539	732	1011	10388	1612	4189	4776	1837	2633	576	3228	340	25412	846	945	5415	1125	2781	231	2625	7384
-3.83	3500	8348	4805	231	6678	11730	902	2162	2268	3736	497	3318	2065	2919	751	937	2209	5055	501	5065	865	486	990	2063	282	764	1474	754	1007	9435	1484	4297	4637	1812	2682	617	3236	421	25871	812	905	5640	1153	2875	254	2510	7635
-3.82	3585	8582	4775	215	6437	11952	846	2188	2349	3847	540	3153	2003	2944	784	954	2233	5150	457	4909	830	470	1017	2012	285	750	1504	792	1030	8442	1517	4191	4449	1875	2634	612	3193	444	25001	818	922	5791	1112	2792	256	2571	7420
-3.81	3626	8550	4604	200	6481	11975	817	2219	2310	3948	529	3117	2053	2890	833	944	2117	5023	472	5151	897	432	1024	2067	286	807	1464	749	1006	7481	1376	4419	4397	1816	2563	558	3226	405	25459	809	947	5918	1117	2688	241	2640	7733
-3.8	3633	8568	4625	228	6523	12199	884	2095	2379	4083	577	3053	2038	2968	808	959	2163	4976	484	5055	882	454	1014	2087	305	772	1502	733	1059	6546	1335	4405	4359	1827	2600	570	3281	423	25526	827	925	6011	1077	2709	244	2606	7512
-3.79	3500	8608	4497	203	6533	12132	847	2087	2355	4261	554	3001	2047	2969	842	994	2196	5072	473	5062	949	482	983	2099	296	779	1512	734	1038	5588	1234	4418	4143	1878	2651	576	3242	431	25622	794	945	6121	1089	2855	281	2646	7552
-3.78	3594	8685	4423	197	6582	12216	842	2213	2410	4305	588	2892	2048	2974	856	957	2308	5199	496	5097	933	451	1040	2137	323	721	1507	755	1050	4711	1213	4616	4058	1899	2597	593	3341	459	25326	777	975	6055	1113	2911	242	2518	7690
-3.77	3719	8575	4428	214	6384	12380	873	2224	2292	4432	596	2828	2047	2981	860	1008	2338	5282	467	4972	992	463	994	2087	325	769	1531	709	1095	3782	1153	4545	3951	1873	2602	559	3323	409	25405	763	949	6425	1039	2864	266	2611	7586
-3.76	3602	8602	4346	235	6667	12390	793	2149	2427	4504	604	2864	1997	3020	842	1033	2325	5076	483	5014	998	435	1044	2146	321	800	1520	769	1125	3089	1079	4576	4028	1949	2642	581	3401	438	25507	787	939	6559	1019	2765	263	2590	7720
-3.75	3517	8608	4190	227	6302	12193	818	2142	2360	4575	622	2746	2026	2947	864	1031	2351	5220	486	5141	1024	452	1007	2153	317	739	1502	719	1157	2396	933	4645	3782	1874	2627	540	3292	429	25094	888	993	6599	1042	2788	261	2663	7819
-3.74	3523	8726	4014	217	6438	12089	794	2202	2383	4651	621	2643	2041	2966	827	1077	2318	5212	461	5005	985	436	1025	2166	326	769	1504	683	1259	1826	977	4688	3754	2081	2602	575	3293	462	25715	872	927	6573	975	2751	284	2621	7607
-3.73	3570	8726	3918	243	6352	12040	780	2152	2398	4910	582	2553	1984	2933	853	1065	2404	5176	493	5237	1011	448	1014	2114	343	792	1557	657	1316	1429	919	4639	3613	2031	2675	535	3414	418	25454	862	923	6628	939	2709	319	2634	7697
-3.72	3579	8663	3912	251	6509	12053	784	2131	2446	4844	654	2643	1972	2795	818	1069	2476	5258	509	5083	1047	415	1024	2088	314	733	1568	653	1338	1067	882	4633	3681	2080	2605	592	3334	417	25253	829	941	6519	969	2765	299	2582	7809
-3.71	3651	8564	3952	230	6576	11775	732	2178	2390	4901	663	2582	1980	2943	866	1128	2426	5093	481	5131	1072	464	1005	2078	324	793	1517	694	1412	744	819	4603	3660	2121	2641	561	3389	412	25263	844	975	6371	857	2786	299	2598	7811
-3.7	3755	8666	3969	226	6261	11745	794	2137	2384	4916	679	2487	2039	2951	791	1135	2424	5101	477	5074	1066	426	1022	2095	328	829	1479	634	1543	569	799	4634	3570	2201	2750	533	3417	423	25170	800	904	6492	903	2707	288	2645	7817
-3.69	3736	8626	3810	281	6443	11561	796	2122	2401	4950	645	2495	1953	2920	821	1168	2507	5167	497	5109	1021	418	994	2058	298	679	1472	701	1675	411	788	4595	3613	2284	2635	600	3292	425	25385	835	940	6317	818	2711	334	2644	7836
-3.68	3637	8615	3781	279	6388	11280	805	2240	2412	4877	685	2548	2079	2883	790	1197	2473	5101	458	5083	1064	440	1058	2098	339	714	1600	666	1810	290	771	4474	3579	2279	2755	553	3307	459	25109	823	919	6247	781	2615	308	2677	7917
-3.67	3618	8559	3797	248	6486	11282	818	2216	2357	4965	688	2456	2042	2894	799	1200	2456	5090	427	5040	1065	364	1010	2042	290	805	1534	638	1880	176	722	4488	3588	2364	2726	556	3321	409	25236	848	943	6008	774	2536	266	2649	8036
-3.66	3697	8677	3892	281	6398	11001	793	2161	2408	4776	659	2525	2062	2906	789	1215	2519	5106	514	5084	1037	461	1071	2015	319	757	1518	666	2034	133	744	4390	3686	2470	2766	576	3229	439	24982	797	903	6087	705	2644	327	2698	7806
-3.65	3615	8468	3932	281	6383	10726	756	2174	2336	4881	639	2679	2013	2873	804	1249	2523	5032	481	5088	1056	416	1045	2027	322	783	1488	650	2253	86	714	4248	3676	2493	2789	573	3296	423	25153	804	880	5920	726	2539	336	2650	8092
-3.64	3500	8472	3967	282	6505	10618	753	2213	2374	4788	628	2514	2170	2842	782	1238	2562	5080	452	5044	1047	408	1014	1959	336	774	1516	681	2264	64	713	4210	3713	2619	2768	563	3231	402	25355	816	893	5604	620	2534	284	2708	7898
-3.63	3629	8450	3941	276	6399	10457	768	2171	2411	4686	646	2644	2057	3084	795	1238	2477	4991	481	5103	1034	448	1020	1988	340	752	1588	681	2555	56	717	4230	3744	2599	2860	518	3272	448	25202	839	887	5590	683	2430	304	2602	7874
-3.62	3792	8084	3882	287	6387	10331	782	2151	2295	4550	613	2605	2055	2974	735	1277	2629	5113	525	4834	1031	433	987	1995	357	702	1570	615	2611	44	681	4261	3735	2813	2875	578	3274	490	25092	835	939	5519	602	2649	325	2586	8070
-3.61	3642	7886	3935	304	6449	9917	759	2167	2472	4509	594	2716	2110	3068	794	1254	2549	4985	451	4989	979	443	1005	1904	346	752	1519	640	2698	26	731	4239	3792	2819	2938	519	3271	458	25370	906	895	5095	597	2507	307	2641	7760
-3.6	3561	8212	4007	293	6390	9722	747	2182	2345	4437	590	2708	2053	3015	755	1269	2472	4933	476	4949	998	435	1020	1951	304	760	1449	622	2889	29	695	4070	3824	2882	2929	552	3227	438	24980	890	901	5077	586	2491	325	2660	7810
-3.59	3648	8048	4074	300	6439	9547	784	2209	2279	4308	573	2808	2086	3131	743	1248	2518	4949	486	4904	995	400	1027	1935	341	761	1538	614	2998	36	745	4180	4079	3022	2962	576	3301	441	25088	871	864	5116	557	2518	333	2641	7742
-3.58	3666	7913	4257	317	6368	9381	766	2090	2322	4177	594	2903	2065	3109	733	1218	2522	4913	508	4888	940	438	985	1943	335	733	1553	599	3001	58	691	4169	4081	2979	3083	559	3292	483	25100	821	871	4987	552	2396	311	2638	7751
-3.57	3661	8244	4181	279	6485	9126	813	2163	2229	4071	544	3014	2072	3074	738	1235	2432	4782	486	4737	877	464	1051	1889	348	779	1555	648	3179	78	740	4184	4178	3003	3043	516	3226	476	25008	822	896	4649	518	2463	303	2547	7557
-3.56	3641	7947	4256	304	6448	8951	827	2279	2377	4008	577	3034	2130	3011	705	1186	2439	4802	470	4933	861	440	953	1890	346	788	1534	636	3273	118	763	4135	4323	3087	3108	529	3242	466	24870	818	917	4610	543	2431	327	2610	7589
-3.55	3581	7834	4485	320	6362	8879	791	2109	2246	3834	537	3134	2151	3005	699	1247	2447	4766	488	4787	858	428	982	1882	347	754	1552	630	3170	181	775	4195	4390	3064	3062	524	3186	451	25031	816	937	4568	554	2481	287	2577	7375
-3.54	3549	8000	4443	333	6198	8415	826	2095	2242	3653	527	3148	2120	2961	713	1187	2347	4658	469	4792	862	442	1008	1908	376	814	1529	642	3266	208	822	4166	4361	3054	3156	515	3185	459	24906	847	932	4421	510	2438	252	2577	7297
-3.53	3629	8147	4374	314	6370	8418	838	2138	2222	3588	520	3300	2124	2946	674	1188	2376	4615	478	4760	804	461	908	1912	342	787	1543	621	3252	359	823	4176	4426	3121	3148	548	3255	443	25063	842	923	4424	526	2506	270	2570	7231
-3.52	3633	8002	4629	319	6619	8195	819	2122	2295	3420	474	3377	2131	3025	662	1189	2355	4632	479	4826	740	462	1012	1875	297	821	1498	663	3239	543	893	4182	4750	3051	3072	504	3176	411	25002	785	905	4274	499	2479	285	2589	7101
-3.51	3598	7861	4767	321	6470	8024	792	2208	2232	3325	500	3454	2142	3013	655	1158	2314	4565	471	4668	703	449	929	1895	288	823	1546	643	3199	781	935	4112	4761	3062	3141	566	3291	453	25060	764	894	4302	541	2525	254	2575	7143
-3.5	3460	8102	4795	337	6428	7920	909	2166	2156	3264	459	3469	2086	3043	617	1186	2323	4593	462	4623	709	466	944	1885	334	818	1596	644	3095	1055	977	4087	4968	3041	3057	553	3181	414	25004	798	897	4187	511	2531	245	2552	6844
-3.49	3507	7992	4907	332	6439	7677	853	2198	2249	3043	480	3630	2138	3056	592	1173	2222	4464	501	4591	663	488	968	1866	280	759	1524	709	3077	1523	1070	4177	5000	3030	3181	566	3166	427	25124	777	941	4212	511	2572	251	2683	6829
-3.48	3578	8209	5106	332	6464	7620	877	2132	2192	2889	442	3632	2036	3148	636	1078	2199	4429	465	4683	611	501	915	1885	335	836	1463	632	2866	1986	1108	4126	5091	2944	3125	527	3252	441	25225	796	912	4122	511	2576	252	2501	6860
-3.47	3517	8225	5107	355	6541	7305	848	2045	2210	2875	456	3690	2016	3138	547	1159	2282	4559	486	4682	571	497	946	1883	309	809	1521	674	2867	2498	1137	4131	5143	2933	3163	541	3122	441	25028	823	855	4020	519	2652	241	2453	6777
-3.46	3285	7991	5187	349	6437	7383	894	2123	2131	2808	452	3757	2059	3090	556	1055	2148	4332	496	4695	597	505	905	1874	303	771	1486	698	2800	3361	1225	4180	5210	2856	2987	582	3144	403	25216	849	892	4090	536	2599	265	2680	6536
-3.45	3413	7915	5252	357	6652	7319	875	2024	2186	2653	426	3843	2026	2983	537	1146	2196	4370	513	4577	537	493	909	1828	292	796	1511	743	2566	4098	1298	4169	5274	2747	3243	574	3177	441	25288	837	889	4050	527	2566	224	2555	6808
-3.44	3558	8194	5261	334	6485	7089	928	2117	2081	2502	434	3870	2057	3077	534	1097	2135	4391	434	4533	521	509	900	1853	307	782	1481	693	2540	5095	1332	4145	5339	2745	3015	563	3225	401	25086	856	931	3999	556	2652	238	2575	6509
-3.43	3525	8234	5314	356	6538	7228	927	2058	2107	2567	407	3923	2095	2989	520	1099	2124	4376	524	4496	535	527	964	1865	301	799	1477	731	2421	6082	1430	4076	5413	2661	3096	579	3149	416	25269	796	879	3969	559	2666	237	2613	6449
-3.42	3537	8114	5548	306	6489	7192	896	2117	2095	2484	428	3947	2130	2967	543	1110	2078	4315	453	4698	457	530	888	1873	292	774	1472	741	2265	7122	1533	4045	5350	2577	3095	588	3163	424	25584	881	985	3918	567	2760	196	2530	6549
-3.41	3573	8065	5749	324	6459	7165	929	2060	2134	2422	418	3990	2146	3008	508	1129	2115	4383	480	4674	449	524	867	1795	309	790	1452	732	2213	8165	1566	4225	5386	2577	2979	584	3155	425	25215	825	919	3927	637	2684	208	2569	6514
-3.4	3412	7929	5834	329	6619	7291	965	2151	2099	2427	402	4012	2220	2965	558	1039	2065	4364	510	4492	476	520	878	1843	326	760	1532	717	2029	9277	1636	4062	5376	2476	3085	563	3197	431	25454	831	928	4055	598	2870	214	2455	6529
-3.39	3597	7778	5792	332	6450	7223	979	2112	2141	2487	439	3949	2229	2871	557	1124	2038	4309	491	4648	466	544	917	1863	349	793	1532	758	1912	10354	1804	4094	5340	2434	3022	581	3141	432	25375	859	917	4182	680	2825	188	2575	6680
-3.38	3569	8081	5641	317	6500	7344	975	1990	2175	2441	434	4005	2213	2954	551	1080	2029	4381	486	4566	424	565	874	1888	326	808	1450	807	1805	11188	1815	4144	5382	2387	2979	557	3135	437	25283	816	938	4016	649	2762	185	2549	6730
-3.37	3588	8020	5641	333	6481	7505	992	2053	2109	2464	410	3955	2241	2970	584	1079	2075	4352	483	4665	431	531	882	1870	321	803	1465	767	1637	12042	1820	4285	5157	2309	3055	557	3175	443	25259	815	913	4050	727	2760	235	2540	6665
-3.36	3446	7722	5485	318	6549	7608	1005	2128	2147	2518	487	3868	2251	2976	594	1058	2127	4543	491	4626	445	536	904	1860	344	800	1453	804	1570	12814	2006	4150	5188	2255	3020	593	3241	443	25508	814	934	4120	719	2951	222	2605	6972
-3.35	3484	7688	5526	332	6640	7857	980	2124	2276	2422	441	3985	2104	3011	606	1112	2019	4407	511	4673	420	548	860	1955	357	781	1487	769	1452	13251	1931	4344	5009	2197	2902	581	3232	416	25089	877	964	4232	788	2930	243	2415	6959
-3.34	3574	7629	5439	287	6674	8021	1050	2113	2139	2521	471	3800	2182	2975	612	1084	2065	4480	465	4622	464	500	900	1954	351	779	1519	848	1395	13365	2029	4352	4814	2126	2948	597	3224	463	25123	815	917	4144	798	2869	236	2507	7013
-3.33	3555	7880	5398	321	6538	8048	1047	2101	2229	2675	485	3806	2128	3025	618	1089	2070	4454	513	4684	456	557	881	1990	341	845	1518	802	1288	13481	2041	4466	4725	2172	2896	611	3220	420	25565	805	985	4247	815	2781	233	2585	7163
-3.32	3582	7934	5221	298	6563	8563	1047	2148	2308	2617	472	3782	2164	3047	664	1072	2083	4573	475	4784	509	590	855	2022	305	811	1497	781	1196	13115	2034	4430	4706	1993	2960	615	3268	404	25035	857	972	4332	843	2838	235	2546	7383
-3.31	3472	7962	4936	283	6370	8616	1074	1982	2240	2710	538	3710	2082	3049	642	1088	2066	4574	499	4767	516	541	868	2047	346	807	1516	807	1147	12767	2020	4418	4592	1981	2801	583	3298	401	25384	861	978	4427	922	2827	268	2527	7480
-3.3	3597	7801	4939	307	6580	9260	1133	2080	2318	2775	564	3565	2114	3003	668	1045	2030	4491	519	4748	533	564	891	2090	344	805	1562	840	1103	12097	2009	4640	4443	1954	2896	603	3261	418	25228	812	960	4448	968	2862	230	2594	7547
-3.29	3443	7909	5108	275	6468	9205	1084	2214	2311	2891	567	3482	2135	3037	644	1044	2094	4727	487	4779	609	548	877	2147	346	828	1579	771	1021	11147	1978	4636	4284	1965	2857	621	3281	447	25127	808	918	4553	1004	2937	250	2593	7649
-3.28	3352	7978	5079	280	6510	9502	1065	2110	2304	2928	571	3473	2165	3060	655	1043	2100	4779	494	4819	546	557	905	2088	311	801	1595	814	1033	10242	2020	4557	4170	1859	2898	630	3304	456	25597	785	982	4801	1015	2957	252	2646	7936
-3.27	3611	7921	4915	278	6617	10045	1096	2096	2397	3043	619	3264	2165	3136	685	1015	2074	4741	491	4930	620	486	868	2226	351	747	1537	845	966	9202	1923	4639	4130	1844	2792	572	3328	387	25189	825	931	4920	1116	3005	249	2607	7892
-3.26	3503	7867	4837	278	6477	10117	1111	2134	2338	3237	638	3272	2176	2998	654	1001	2107	4812	494	4833	680	574	906	2178	349	814	1502	809	985	8069	1898	4603	4110	1817	2867	620	3281	393	24970	851	941	4983	1083	2907	253	2620	8067
-3.25	3366	8139	4663	258	6478	10810	1120	2192	2467	3392	638	3118	2168	3006	685	1008	2216	4958	494	4888	674	522	907	2146	332	761	1529	806	930	7035	1915	4513	3932	1784	2836	621	3294	394	25579	870	929	5035	1152	2910	309	2674	8159
-3.24	3554	8153	4438	270	6548	10817	1079	2227	2346	3400	638	3011	2150	3042	690	1000	2182	4996	488	4957	730	563	927	2112	333	755	1582	779	936	5849	1799	4533	3866	1804	2849	621	3269	421	25271	847	892	5134	1202	2930	277	2689	8324
-3.23	3475	8182	4441	271	6494	11177	1098	2122	2441	3641	684	3050	2224	3012	680	944	2234	5005	506	4960	774	534	882	2251	289	751	1536	891	898	4928	1855	4436	3976	1759	2759	630	3232	428	25398	860	937	5383	1153	2993	259	2585	8424
-3.22	3597	8357	4515	244	6454	11576	1087	2174	2445	3720	691	2934	2159	2962	693	913	2224	5168	441	5023	786	537	904	2163	310	756	1487	840	974	3974	1733	4395	3688	1803	2730	626	3378	415	25273	846	861	5441	1254	2828	312	2594	8592
-3.21	3616	8235	4302	276	6469	11889	1081	2115	2456	3770	740	2784	2246	3016	709	956	2141	5066	533	4982	820	510	966	2186	305	757	1612	844	881	3161	1696	4386	3846	1761	2755	617	3358	429	25447	852	918	5675	1245	2802	339	2741	8558
-3.2	3502	8389	4191	262	6508	12141	1093	2156	2473	4020	705	2723	2235	2950	698	916	2188	5102	482	5031	883	501	962	2192	337	778	1543	825	991	2529	1616	4226	3584	1848	2720	612	3491	385	25396	824	906	5915	1248	2801	290	2626	8604
-3.19	3611	8488	4170	266	6270	12214	1101	2246	2360	4129	738	2695	2149	3055	704	907	2270	5173	498	5004	890	524	931	2149	329	765	1492	826	941	1876	1533	4305	3660	1744	2716	653	3474	414	25427	801	918	5879	1250	2915	281	2648	8709
-3.18	3488	8448	4108	236	6475	12482	1122	2105	2433	4236	731	2659	2182	2878	683	861	2388	5318	498	5181	927	497	977	2176	337	781	1474	854	1019	1421	1471	4033	3609	1850	2714	606	3577	435	25323	828	908	6149	1201	2860	320	2669	8687
-3.17	3624	8480	4198	242	6513	12657	1058	2091	2442	4402	755	2556	2115	2959	702	906	2360	5307	489	5070	979	485	895	2153	338	806	1511	783	1057	1037	1335	4068	3610	1852	2727	611	3536	401	25483	835	938	6359	1207	2768	303	2754	8698
-3.16	3584	8588	4092	237	6529	12792	1065	2195	2411	4493	706	2533	2182	2962	684	903	2323	5161	496	5104	1009	479	1023	2182	342	774	1548	815	1023	769	1310	4174	3645	1923	2641	638	3495	393	25333	810	887	6527	1206	2710	314	2677	8824
-3.15	3483	8519	3865	218	6528	12705	1086	2280	2469	4629	757	2504	2188	2933	672	908	2404	5414	495	5204	1089	486	965	2154	325	709	1579	760	1217	531	1201	4096	3594	1968	2772	619	3397	406	25240	819	918	6525	1168	2677	344	2684	8857
-3.14	3565	8683	3810	249	6413	12832	1022	2270	2452	4731	721	2394	2182	2803	682	860	2402	5315	539	5288	1093	497	979	2197	298	746	1567	848	1228	378	1161	4013	3562	1998	2555	618	3459	394	25393	879	955	6615	1142	2601	332	2681	8607
-3.13	3711	8700	3848	229	6609	12924	1041	2162	2499	4814	725	2421	2206	2964	658	888	2448	5419	466	5176	1077	457	991	2115	308	856	1561	811	1229	229	1043	4049	3505	2009	2711	645	3371	447	25189	819	946	6752	1117	2523	331	2672	8693
-3.12	3544	8590	3791	224	6305	12946	1043	2191	2503	4880	731	2414	2238	2914	706	922	2422	5341	488	5324	1178	495	983	2221	313	754	1548	780	1420	142	1045	4097	3642	2116	2671	626	3360	407	25483	824	940	6595	1044	2582	320	2724	8686
-3.11	3557	8637	3807	224	6479	12860	948	2284	2382	4975	729	2402	2198	3025	724	921	2408	5354	527	5191	1117	436	1010	2034	317	715	1563	814	1550	76	948	4099	3570	2089	2672	609	3346	388	25385	847	906	6632	1066	2507	301	2643	8583
-3.1	3590	8811	3756	228	6517	12728	1023	2242	2396	5006	716	2552	2232	2930	708	911	2598	5549	443	5232	1170	440	1025	2195	326	802	1592	795	1609	61	910	4102	3700	2265	2621	646	3276	410	25500	854	925	6546	971	2406	329	2593	8587
-3.09	3578	8349	3864	219	6293	12725	955	2098	2360	5035	687	2391	2172	2976	771	932	2474	5328	535	5291	1195	470	1005	2103	310	774	1508	834	1794	32	876	4063	3774	2230	2593	620	3360	415	25280	863	892	6461	995	2467	329	2573	8370
-3.08	3522	8626	3755	206	6352	12424	963	2170	2386	5148	683	2490	2159	2944	797	983	2495	5366	468	5113	1142	451	1009	2098	349	722	1537	789	1854	23	818	4125	3917	2334	2555	614	3253	403	25307	826	915	6425	927	2431	301	2737	8198
-3.07	3508	8705	3903	226	6523	12131	923	2177	2364	5049	679	2409	2151	2972	839	955	2542	5368	486	5215	1214	425	1050	2028	347	764	1581	794	2066	27	800	4137	3958	2437	2647	639	3374	403	25532	794	905	6201	872	2447	314	2776	8098
-3.06	3673	8589	4022	187	6463	12034	953	2220	2318	5090	643	2645	2086	2991	881	984	2627	5316	489	5173	1210	452	997	2072	356	725	1454	801	2175	27	777	4175	4052	2495	2598	622	3342	364	25284	756	943	6081	848	2353	317	2614	8071
-3.05	3555	8480	4012	178	6182	11789	936	2221	2245	5052	647	2583	2070	2927	859	996	2601	5337	444	5124	1185	465	1033	2037	320	744	1559	689	2351	25	776	4159	4084	2581	2631	589	3277	394	25222	783	901	6014	788	2389	335	2601	7729
-3.04	3464	8718	3968	214	6470	11587	862	2275	2290	4907	646	2635	2065	2944	919	1007	2577	5184	502	5225	1259	386	1049	2053	329	793	1512	753	2509	36	753	4197	4261	2720	2634	565	3256	396	25035	852	983	5835	782	2329	309	2568	7625
-3.03	3587	8480	4026	201	6330	11389	882	2267	2328	4938	598	2679	2063	2908	898	1077	2658	5319	473	5064	1142	418	998	1982	351	769	1462	727	2634	45	779	4116	4328	2789	2635	575	3205	368	25255	825	880	5768	723	2338	296	2562	7544
-3.02	3638	8562	4056	193	6277	11187	850	2154	2310	4882	604	2808	2069	2878	921	1041	2611	5155	487	5183	1119	439	1071	2010	317	769	1600	700	2824	51	764	4204	4471	2863	2658	543	3260	397	25263	814	939	5689	694	2287	274	2642	7068
-3.01	3659	8584	4266	214	6516	10911	853	2164	2262	4704	566	2905	2078	2959	952	1114	2605	5118	483	5090	1118	433	1015	1998	322	751	1530	718	2896	75	792	4134	4559	2971	2608	528	3158	408	24889	821	950	5380	686	2379	286	2580	6987
-3	3725	8565	4232	197	6537	10755	830	2237	2242	4701	563	2846	2092	2982	934	1059	2551	5042	460	5119	1109	413	985	2015	358	764	1571	717	3114	93	817	4139	4760	3038	2679	590	3234	396	24967	859	912	5310	659	2336	307	2498	6744
-2.99	3629	8580	4171	208	6469	10380	875	2188	2236	4549	540	3097	2067	2886	951	1139	2598	5003	420	5034	1076	431	984	1941	302	793	1484	692	3097	132	820	4171	4714	3080	2725	546	3189	389	25029	870	929	5105	601	2404	252	2558	6535
-2.98	3565	8244	4359	200	6321	9936	777	2182	2242	4422	541	3054	2072	2942	900	1176	2540	5021	500	4993	1040	426	1045	1974	329	781	1580	703	3317	226	799	4190	4906	3097	2736	553	3214	387	24904	804	907	5079	628	2388	225	2524	6268
-2.97	3716	8405	4532	216	6400	9852	807	2181	2224	4227	503	3164	2065	2923	904	1183	2619	4950	461	4941	997	452	1007	1891	357	773	1623	648	3237	340	844	4101	5060	3173	2781	536	3120	429	24979	850	914	4997	571	2388	280	2461	6165
-2.96	3628	8592	4701	200	6448	9667	808	2214	2109	4130	482	3252	2094	2959	865	1241	2309	4725	461	4829	959	425	1028	1946	296	798	1443	683	3366	515	886	4149	5027	3137	2786	533	3020	388	25150	843	893	4833	540	2505	254	2508	5931
-2.95	3587	8211	4546	223	6460	9215	835	2227	2150	3899	513	3395	2066	2946	839	1235	2386	4600	475	4806	914	431	1013	1890	307	782	1478	647	3377	700	829	4093	5148	3221	2776	501	3106	446	25122	826	892	4587	545	2473	247	2531	5793
-2.94	3647	8321	4643	209	6529	9057	775	2164	2167	3785	478	3587	2096	3004	824	1272	2392	4668	455	4851	868	400	997	1902	331	789	1547	687	3464	1024	889	4086	5347	3154	2781	545	2975	425	24992	805	927	4481	519	2562	215	2446	5794
-2.93	3744	8299	4918	220	6511	8725	804	2120	2202	3716	446	3640	2044	3043	799	1258	2303	4509	485	4801	821	438	1046	1877	302	741	1523	619	3378	1384	912	4223	5235	3275	2805	557	3066	446	24899	837	910	4379	473	2477	190	2413	5501
-2.92	3574	8420	4921	228	6480	8606	765	2185	2104	3531	434	3583	2066	3029	747	1293	2378	4593	476	4646	765	460	951	1876	308	791	1543	668	3313	1918	930	4114	5423	3099	2838	527	3150	428	25107	850	937	4370	493	2572	211	2525	5524
-2.91	3529	8315	4988	220	6396	8385	794	2149	2146	3447	428	3793	1950	3005	782	1268	2318	4500	469	4632	734	479	999	1892	320	763	1555	653	3276	2676	963	4235	5486	3196	2922	552	3115	478	24984	809	883	4253	479	2620	228	2532	5515
-2.9	3674	8359	5254	205	6523	7966	759	2125	2144	3228	415	3882	2069	2974	730	1271	2222	4406	478	4657	693	415	1092	1806	317	714	1522	585	3241	3320	986	4284	5444	3139	2870	549	3124	449	25070	804	904	4177	455	2697	243	2597	5647
-2.89	3844	8431	5261	232	6532	7733	774	2177	2126	3185	405	3878	1992	3043	711	1280	2192	4344	465	4559	682	426	1049	1880	335	797	1548	676	3058	4300	1005	4300	5385	3046	2993	550	3253	430	25394	848	974	4209	446	2691	211	2456	5570
-2.88	3652	8009	5292	212	6522	7654	738	2207	2089	2987	419	3947	1948	2972	678	1362	2230	4398	448	4641	622	424	1070	1824	349	771	1472	673	2921	5312	1025	4431	5412	3056	2858	517	3166	474	25323	841	953	4214	440	2735	210	2579	5587
-2.87	3530	7918	5394	237	6604	7365	819	2158	2076	2941	422	4030	2038	3090	675	1231	2155	4286	465	4527	564	426	1005	1881	326	845	1390	639	2872	6367	1077	4385	5274	2969	3071	589	3153	386	24923	816	919	4110	468	2706	203	2526	5751
-2.86	3519	8032	5466	216	6470	7227	776	2140	2134	2738	413	4058	1976	3026	663	1334	2171	4402	497	4552	581	455	1037	1842	325	818	1506	648	2750	7538	1037	4482	5409	2850	3016	515	3180	401	25329	870	921	4025	421	2779	199	2508	5952
-2.85	3712	8092	5510	245	6448	6999	800	2211	2148	2635	419	4158	2063	3098	629	1305	2178	4232	477	4584	476	466	986	1884	354	754	1533	656	2598	8676	1098	4427	5212	2899	3092	523	3192	419	25584	790	921	4078	413	2856	209	2559	6059
-2.84	3680	8132	5668	236	6574	7076	784	2173	2171	2551	419	4087	2044	3062	583	1292	2068	4233	484	4443	472	454	999	1905	321	815	1432	672	2436	9911	1108	4530	5145	2709	3076	578	3157	448	25111	826	903	4040	433	2775	194	2560	6243
-2.83	3590	8076	5655	245	6559	6811	727	2074	2156	2573	441	4103	2029	3067	600	1320	2119	4244	486	4547	433	490	1038	1845	322	815	1526	638	2362	11013	1094	4634	5060	2710	3170	525	3225	444	25179	865	949	4110	425	2835	202	2508	6390
-2.82	3581	7853	5547	248	6549	6700	724	2095	2162	2446	424	4154	2085	3008	597	1341	2170	4374	486	4531	414	471	969	1899	331	827	1530	650	2121	12172	1182	4628	4886	2582	3208	533	3252	459	25121	823	935	4002	442	2946	179	2627	6630
-2.81	3661	7726	5709	262	6581	6775	782	2140	2196	2345	472	3977	2000	2945	561	1250	2079	4272	510	4586	394	491	1017	1951	348	780	1486	674	2051	12964	1179	4654	4795	2573	3181	555	3169	414	25351	785	939	4036	471	2957	217	2571	6810
-2.8	3679	7859	5804	272	6464	6675	772	2209	2218	2410	519	4070	2122	3013	570	1315	2011	4155	468	4457	392	474	993	1919	370	793	1464	633	1851	13440	1241	4792	4712	2491	3158	526	3257	462	25149	805	893	4141	479	2951	254	2599	7025
-2.79	3617	8028	5706	267	6589	6579	792	2102	2242	2337	487	4060	2040	3040	578	1266	2072	4305	513	4494	376	485	1010	1976	311	832	1454	653	1752	13866	1226	4729	4702	2393	3170	534	3336	449	25155	784	988	4022	466	3027	236	2515	7166
-2.78	3553	7911	5459	292	6504	6837	754	2135	2287	2368	482	3931	2072	2899	571	1263	2011	4268	472	4488	394	475	1011	1994	317	752	1548	663	1644	14087	1321	4521	4558	2345	3191	554	3375	423	25202	867	935	4110	517	2982	196	2566	7538
-2.77	3587	7838	5267	305	6459	6741	836	2175	2241	2273	498	3913	2076	2937	577	1244	2035	4281	491	4433	361	524	949	1995	286	740	1500	669	1554	14083	1335	4588	4456	2180	3126	529	3330	454	25307	798	920	4208	526	2952	238	2599	7739
-2.76	3497	7899	5266	295	6568	6880	805	2058	2319	2367	511	3792	2109	3035	611	1230	2061	4382	505	4574	356	531	1009	2026	336	827	1538	661	1391	13414	1458	4523	4332	2185	3117	575	3353	466	25135	774	963	4216	596	3088	273	2588	7862
-2.75	3588	7853	5263	307	6637	6863	789	2104	2356	2339	525	3768	2115	2996	625	1167	2025	4278	520	4557	342	514	959	1936	315	809	1560	678	1287	13027	1547	4494	4229	2037	3194	587	3306	450	25598	859	931	4097	577	3099	242	2552	8187
-2.74	3601	7748	5091	311	6528	7135	798	2225	2329	2365	502	3642	2075	2970	610	1181	1980	4347	495	4436	358	550	969	1975	321	717	1464	698	1190	12151	1534	4293	4262	2021	3126	565	3345	452	25381	821	932	4308	634	3048	268	2697	8443
-2.73	3501	7743	4982	318	6519	7326	832	2132	2376	2358	541	3501	2080	3027	618	1153	1965	4313	477	4579	350	536	971	1974	309	794	1590	685	1122	10965	1603	4455	4200	1926	3006	582	3355	452	25453	877	941	4307	676	3032	277	2747	8506
-2.72	3540	7637	4911	303	6477	7659	814	2059	2439	2428	573	3426	2057	2989	610	1175	2066	4425	503	4532	371	564	960	1934	301	851	1537	651	1078	9979	1696	4281	4041	1956	3053	546	3554	474	25248	823	920	4185	728	3022	242	2491	8848
-2.71	3558	7794	4926	297	6554	7716	811	2080	2449	2567	546	3369	2018	3027	643	1177	1994	4382	476	4619	396	542	951	1938	349	745	1510	678	997	8829	1727	4245	3985	1864	2987	548	3481	418	25303	840	936	4348	764	3022	289	2617	8939
-2.7	3506	7718	4873	322	6427	8005	820	2186	2449	2599	583	3253	2016	3028	614	1147	2054	4467	491	4620	409	561	909	1928	289	775	1400	678	936	7476	1828	4263	3964	1768	2994	589	3452	411	25370	864	930	4556	781	3043	292	2581	9366
-2.69	3490	7712	4827	335	6517	8283	876	2142	2413	2673	598	3212	2002	3105	653	1128	2070	4546	501	4731	426	546	930	1973	313	820	1496	675	885	6290	1868	4182	3843	1785	3007	542	3421	452	25493	871	873	4428	880	3030	304	2637	9294
-2.68	3477	7835	4746	294	6561	8779	890	2168	2486	2781	576	3101	2017	2970	619	1122	1987	4478	444	4699	468	576	890	1982	315	851	1560	677	947	5304	1884	4220	3787	1800	2929	575	3456	487	25480	806	940	4390	915	2995	319	2701	9361
-2.67	3557	7762	4572	311	6408	8872	886	2088	2433	2946	647	2976	1997	3048	599	1090	2119	4670	581	4702	489	571	898	2073	325	782	1514	715	884	4091	1944	4145	3830	1771	2878	576	3455	467	25500	796	921	4666	922	2951	317	2622	9587
-2.66	3583	7675	4554	332	6516	9283	909	2124	2404	2999	609	2938	2043	3029	611	1078	2061	4710	476	4949	560	537	907	2003	298	797	1484	704	858	3252	1942	4098	3732	1747	2892	608	3548	483	25391	811	912	4907	1018	2915	329	2599	9879
-2.65	3530	7855	4521	346	6525	9560	850	2075	2463	3154	634	2823	2077	3053	604	1150	2133	4708	525	4856	559	569	939	2049	329	789	1528	683	861	2540	1990	4243	3634	1688	2774	579	3528	450	25471	881	976	5036	1040	2945	317	2678	9594
-2.64	3533	7859	4408	313	6514	10002	932	2128	2473	3288	627	2798	2065	3004	605	1062	2183	4841	520	4919	630	571	888	2084	319	828	1502	702	894	1870	1949	4237	3655	1805	2887	562	3543	445	25552	841	946	5057	1085	2816	343	2658	9858
-2.63	3535	8000	4217	350	6336	10383	933	2104	2409	3436	663	2688	2056	2939	567	1065	2179	4939	521	4981	681	542	891	2150	339	797	1519	717	803	1357	1966	4183	3633	1706	2791	584	3542	470	25574	858	971	5077	1142	2800	313	2574	10041
-2.62	3458	7980	4289	321	6543	10780	920	2104	2520	3478	628	2601	2102	3004	580	1052	2230	5069	499	5026	692	581	890	2110	346	847	1470	702	872	954	1966	4294	3699	1774	2762	590	3459	449	25578	829	950	5351	1175	2689	343	2696	9757
-2.61	3651	8192	4102	333	6425	11114	949	2114	2409	3740	655	2560	2007	3002	593	1028	2124	4922	479	4892	748	544	868	2190	340	776	1424	716	925	671	1920	4280	3610	1690	2759	587	3471	430	25454	792	952	5548	1185	2742	366	2674	9672
-2.6	3661	8346	4056	342	6445	11537	926	2154	2456	3819	608	2436	2082	2960	559	1010	2309	5146	512	5104	806	544	895	2148	284	836	1544	706	842	419	1954	4230	3692	1780	2773	612	3505	475	25548	818	908	5616	1252	2799	359	2736	9709
-2.59	3471	8427	3942	352	6361	11870	894	2149	2451	3967	649	2529	2088	2870	566	1006	2261	5176	516	5084	896	546	877	2167	299	805	1513	749	984	257	1774	4303	3751	1766	2847	622	3376	443	25397	817	974	5625	1285	2590	380	2754	9672
-2.58	3515	8412	3838	331	6339	12180	963	2053	2440	4236	609	2413	2136	2963	570	950	2341	5347	512	5109	937	540	860	2187	330	783	1535	723	999	151	1864	4329	3674	1844	2739	582	3464	427	25601	876	948	5932	1313	2527	368	2633	9514
-2.57	3600	8368	3912	341	6525	12457	971	2192	2374	4235	608	2461	2173	2969	560	1024	2331	5334	473	5039	999	514	869	2209	306	815	1442	767	989	95	1778	4314	3773	1818	2856	604	3340	467	25695	819	919	6181	1304	2508	300	2669	9131
-2.56	3623	8425	3932	354	6535	12829	941	2089	2438	4463	589	2394	2097	2941	593	916	2385	5449	497	5144	1060	518	900	2200	278	811	1453	816	1086	59	1693	4399	3764	1891	2803	630	3385	465	25358	865	926	6272	1302	2488	337	2567	9230
-2.55	3422	8639	3826	301	6192	12999	1022	2109	2372	4629	611	2396	2133	3001	578	968	2396	5429	537	5223	1100	528	874	2219	324	830	1536	784	1193	41	1730	4340	3881	1966	2836	607	3346	399	25591	826	917	6277	1330	2367	391	2747	8857
-2.54	3520	8683	3763	356	6318	13111	950	2115	2366	4739	538	2323	2186	3073	595	943	2408	5519	488	5334	1086	524	898	2148	311	773	1508	767	1254	24	1572	4282	3911	1968	2796	634	3314	468	25511	811	923	6543	1351	2388	320	2614	8558
-2.53	3567	8380	3742	368	6603	13335	1006	2080	2380	4733	575	2343	2133	3031	586	900	2450	5469	489	5259	1194	550	855	2124	361	802	1490	806	1421	14	1518	4261	4068	2084	2815	643	3250	440	24996	877	900	6499	1290	2311	314	2601	8379
-2.52	3544	8522	3763	304	6430	13408	1050	2134	2388	4979	547	2436	2190	3031	597	874	2536	5568	506	5349	1246	494	874	2109	376	800	1563	807	1456	19	1454	4238	4128	2202	2787	645	3350	434	25759	874	917	6531	1347	2293	328	2666	7920
-2.51	3633	8858	3706	340	6457	13430	1039	2155	2353	5007	541	2454	2144	2974	609	900	2591	5696	507	5464	1253	464	910	2076	348	770	1492	802	1605	19	1330	4166	4252	2278	2803	637	3217	438	25535	839	915	6639	1260	2297	304	2609	7576
-2.5	3560	8716	3688	340	6418	13642	1054	2151	2256	5186	545	2520	2134	2959	621	841	2490	5500	493	5306	1274	495	896	2147	305	773	1457	829	1665	14	1262	4246	4452	2291	2734	698	3341	417	25170	825	928	6714	1274	2313	301	2632	7364
-2.49	3397	8710	3847	318	6493	13521	1147	2149	2223	5178	553	2495	2163	3044	630	884	2548	5525	500	5218	1378	506	916	2103	350	735	1447	803	1972	15	1280	4168	4620	2444	2737	680	3275	436	25169	851	910	6466	1211	2325	300	2654	6954
-2.48	3373	8780	3994	279	6413	13369	1124	2102	2234	5195	474	2552	2104	3002	617	855	2565	5522	492	5273	1369	488	946	2067	345	759	1566	826	2022	21	1112	4065	4643	2448	2744	663	3219	426	25385	869	910	6461	1171	2253	286	2658	6412
-2.47	3462	8672	4068	320	6290	13395	1092	2106	2242	5286	538	2687	2132	2957	658	787	2611	5660	473	5407	1330	510	899	2095	342	782	1545	807	2241	23	1144	4153	4627	2632	2713	692	3111	429	25189	779	865	6503	1166	2160	250	2555	6142
-2.46	3615	8756	4061	325	6461	13212	1059	2197	2199	5302	469	2655	2124	2966	643	885	2533	5510	485	5345	1360	481	944	2134	381	794	1490	835	2335	25	1068	4020	4770	2741	2681	651	3214	394	25198	823	904	6348	1073	2303	239	2572	5823
-2.45	3570	8679	4024	283	6433	13006	1141	2177	2162	5314	500	2792	2132	2914	606	867	2599	5470	488	5318	1353	476	924	2046	344	767	1574	877	2554	45	992	4004	4923	2685	2676	699	3064	401	25465	835	854	6158	1015	2328	307	2568	5388
-2.44	3502	8659	4226	318	6303	12614	1121	2120	2141	5242	473	2886	2195	3024	643	824	2630	5533	483	5307	1350	429	912	2088	363	822	1531	813	2769	50	1011	4182	4861	2874	2634	663	3205	407	25143	853	918	5938	1007	2235	247	2653	5311
-2.43	3599	8559	4385	288	6362	12554	1087	2060	2135	5207	471	2918	2231	2980	636	907	2645	5510	490	5347	1331	470	956	2073	332	775	1575	883	2837	95	964	4028	4948	2943	2742	666	3063	427	24863	843	905	5861	906	2295	214	2558	4871
-2.42	3526	8702	4438	308	6563	12227	1154	2094	2174	5136	480	3030	2251	3111	623	827	2600	5418	483	5225	1320	479	967	2073	328	776	1529	830	2982	214	917	4096	4952	3003	2589	700	3083	412	25586	749	897	5882	914	2344	216	2566	4582
-2.41	3598	8871	4432	264	6371	12174	1123	2190	2104	5001	437	3142	2243	2992	673	862	2639	5347	465	5277	1237	424	1024	2014	313	798	1536	856	3089	256	932	4201	4951	3069	2717	677	3034	408	25218	782	881	5706	768	2348	205	2537	4536
-2.4	3550	8594	4702	292	6557	11711	1101	2183	2095	4907	465	3269	2240	2982	650	883	2544	5149	469	5223	1261	452	1026	2024	346	707	1611	842	3290	414	963	4204	5004	3063	2631	654	2997	434	25153	827	931	5506	866	2459	224	2631	4411
-2.39	3555	8610	4771	279	6543	11308	1123	2180	2116	4951	434	3462	2315	3006	660	828	2652	5257	493	5140	1235	470	981	1971	336	704	1530	894	3360	700	855	4293	5025	3172	2669	642	3090	430	25435	833	902	5383	723	2387	198	2564	4257
-2.38	3515	8712	4748	271	6475	11043	1125	2210	2103	4624	446	3458	2236	3020	700	920	2581	5146	481	5094	1154	437	1013	1952	371	792	1526	853	3526	998	946	4344	5011	3130	2595	675	2999	441	24984	807	916	5392	688	2504	175	2433	4263
-2.37	3542	8709	4735	263	6550	10654	1077	2233	2045	4499	469	3580	2238	2967	710	922	2484	4917	460	4973	1098	450	1009	1944	352	773	1525	862	3545	1378	927	4425	5004	3215	2724	657	3115	459	25149	868	891	5063	683	2550	168	2512	4209
-2.36	3648	8417	4861	239	6513	10403	1052	2251	2151	4360	443	3765	2303	3018	729	904	2537	4946	493	5180	1103	465	1033	1937	372	769	1483	843	3508	2033	903	4494	4925	3183	2639	616	3155	475	25225	863	942	4884	617	2497	198	2681	4347
-2.35	3726	8635	4907	264	6579	9980	1058	2226	2041	4210	440	3796	2214	2960	728	941	2431	4741	467	4977	966	409	1045	1931	352	745	1648	833	3582	2658	913	4542	4844	3152	2638	622	3173	411	24872	848	928	4742	589	2632	197	2508	4521
-2.34	3617	8725	5183	255	6497	9660	1081	2228	2127	4008	476	3970	2250	2863	771	1011	2409	4693	487	4950	970	421	1078	1883	350	751	1557	854	3530	3487	874	4641	4855	3310	2661	634	3153	388	25022	778	903	4828	577	2578	173	2520	4531
-2.33	3601	8637	5253	231	6587	9441	996	2228	2100	3894	453	3998	2162	2992	818	982	2405	4736	450	4744	887	427	1092	1844	352	758	1566	878	3467	4546	915	4683	4833	3185	2664	622	3162	429	25156	915	969	4655	530	2734	163	2603	4846
-2.32	3557	8470	5301	217	6551	9103	1030	2294	2093	3683	442	3973	2130	3016	765	983	2284	4577	479	4836	798	409	1056	1877	338	817	1541	851	3434	5634	903	4618	4907	3224	2679	620	3090	433	25369	765	915	4633	519	2892	201	2443	5085
-2.31	3659	8272	5447	236	6638	8784	966	2273	2199	3547	488	4107	2165	3057	848	1035	2290	4478	473	4807	760	454	1059	1782	349	690	1541	853	3303	6810	889	4540	4768	3068	2725	617	3197	409	24943	781	877	4465	511	2860	199	2580	5310
-2.3	3596	8514	5541	201	6363	8497	1008	2220	2173	3404	446	4187	2145	2970	844	1108	2301	4469	473	4691	749	419	1042	1901	318	746	1589	853	3190	8021	888	4537	4741	3121	2670	593	3216	427	25236	898	906	4405	492	2857	189	2654	5665
-2.29	3675	8393	5542	229	6669	8058	909	2133	2224	3120	505	4137	2178	2993	829	1115	2269	4480	482	4616	641	418	1049	1817	358	780	1592	810	3062	9522	901	4473	4597	2955	2669	571	3287	416	25241	848	904	4274	476	2824	190	2520	6036
-2.28	3650	8229	5683	213	6510	7756	956	2302	2240	3076	491	4272	2213	2980	901	1104	2216	4326	471	4673	619	397	1123	1838	299	761	1563	814	2954	10550	942	4557	4621	2905	2723	591	3232	404	25204	823	928	4240	465	2975	209	2517	6351
-2.27	3641	8136	5742	183	6525	7558	1009	2241	2271	2926	477	4262	2130	2904	903	1182	2254	4334	466	4570	567	426	1102	1855	336	746	1523	765	2769	11878	860	4387	4572	2888	2663	581	3287	441	25138	870	888	4116	463	2994	205	2517	6698
-2.26	3703	8214	5685	216	6479	7169	920	2216	2242	2820	548	4242	2177	3011	853	1181	2094	4222	509	4521	504	426	1060	1778	312	736	1504	782	2544	12984	963	4258	4522	2790	2710	567	3348	375	25359	849	963	4224	431	3063	247	2529	7169
-2.25	3743	8166	5693	219	6562	7113	964	2209	2310	2677	516	4258	2120	3050	927	1227	2180	4226	477	4520	502	432	1027	1820	306	766	1558	809	2504	13603	898	4239	4500	2708	2814	563	3483	388	25277	876	893	4290	439	3105	241	2540	7391
-2.24	3531	8143	5707	208	6534	7061	967	2152	2352	2479	578	4192	2128	3083	907	1255	2133	4228	458	4554	434	404	1041	1809	320	775	1581	716	2347	14387	923	4167	4515	2660	2687	577	3394	420	25292	825	912	4207	429	3128	226	2576	7805
-2.23	3599	8053	5619	214	6391	6662	925	2178	2376	2493	559	4173	2137	3009	898	1248	2086	4125	482	4434	410	462	1061	1770	342	762	1575	742	2123	14792	945	4261	4376	2600	2760	552	3457	403	25312	707	952	4075	407	3128	242	2546	8250
-2.22	3801	7934	5481	203	6607	6554	926	2203	2308	2387	600	4107	2145	2993	935	1354	2067	4205	497	4319	388	422	1021	1847	338	785	1540	749	1945	14732	939	4068	4333	2490	2732	547	3544	424	24995	777	918	4132	399	3086	258	2591	8631
-2.21	3654	7955	5515	234	6761	6425	908	2242	2333	2364	627	4146	2116	3066	901	1351	2030	4115	455	4380	372	432	1017	1828	354	724	1514	671	1838	14427	953	4140	4370	2443	2842	554	3499	412	25266	866	936	4191	410	3247	258	2553	9068
-2.2	3566	7965	5497	207	6622	6316	914	2211	2381	2222	629	3966	2150	3000	953	1330	2041	4084	472	4383	344	440	1047	1904	353	767	1491	707	1727	13894	974	4144	4101	2273	2832	546	3522	366	25467	837	978	4171	370	3152	266	2527	9298
-2.19	3590	7704	5480	188	6648	6284	889	2162	2362	2179	664	3858	2080	3066	916	1396	1991	4073	490	4336	334	432	1082	1874	342	760	1528	703	1537	12869	992	4246	4252	2329	2868	538	3411	370	25075	906	919	4222	412	3184	317	2627	9584
-2.18	3789	7705	5296	234	6580	6316	863	2164	2395	2174	654	3802	2085	3109	880	1363	1955	4114	460	4306	303	435	1017	1924	346	774	1553	660	1384	11901	977	4246	4134	2116	2925	556	3465	418	25054	864	926	4071	390	3171	327	2673	10047
-2.17	3675	7757	5241	210	6541	6214	898	2199	2472	2215	718	3599	2138	2983	877	1373	2002	4099	479	4444	304	449	989	1962	314	806	1589	685	1289	10721	1036	4199	4105	2140	3048	557	3607	393	25527	832	916	4236	420	3212	298	2585	10324
-2.16	3553	7746	5105	213	6628	6350	853	2120	2443	2104	702	3587	2135	3044	880	1390	2033	4140	450	4375	289	445	1011	1902	306	843	1598	684	1213	9516	1039	4291	4090	2038	2910	526	3471	363	25234	841	907	4216	434	3076	291	2616	10637
-2.15	3597	7814	4986	210	6686	6309	803	2196	2510	2178	686	3469	2167	2956	837	1420	1957	4130	488	4457	277	472	1010	1975	292	827	1561	688	1123	8077	1070	4331	4112	2027	3094	551	3535	416	25076	832	953	4367	489	3218	354	2646	10787
-2.14	3638	7638	4807	198	6477	6418	780	2097	2529	2253	654	3383	2101	3124	781	1371	1918	4112	456	4438	275	480	992	1949	309	788	1508	610	1036	6754	1085	4338	4004	1987	3104	536	3544	419	25507	833	939	4310	440	3119	334	2636	10891
-2.13	3607	7449	4702	230	6433	6654	796	2204	2522	2161	717	3246	2107	3046	774	1405	2034	4249	475	4387	273	474	927	1923	334	782	1452	631	960	5490	1240	4354	3856	1841	3162	547	3487	419	25329	842	966	4216	495	3066	314	2678	11217
-2.12	3790	7658	4535	205	6624	6590	771	2153	2398	2258	700	3104	2118	3089	781	1426	1950	4217	507	4367	276	485	990	2000	290	796	1432	683	938	4266	1173	4431	3952	1890	3201	523	3527	431	25209	842	1004	4312	519	2971	332	2650	11320
-2.11	3626	7700	4454	201	6406	6865	767	2139	2471	2319	680	2986	2070	3051	712	1340	1958	4248	493	4429	288	498	985	1956	322	842	1519	691	893	3363	1296	4359	3852	1777	3215	491	3513	372	25520	837	928	4319	559	2902	378	2661	11238
-2.1	3548	7536	4470	205	6490	6990	795	2144	2431	2352	758	2964	2037	2938	689	1379	1929	4259	515	4504	299	512	916	2022	316	808	1576	630	861	2567	1295	4316	3924	1771	3337	537	3479	468	25196	798	950	4373	613	3005	392	2709	11477
-2.09	3637	7509	4354	228	6455	7342	741	2159	2489	2438	656	2801	2026	3001	683	1343	2032	4406	490	4390	310	525	982	1993	296	786	1441	687	840	1781	1430	4365	3951	1731	3266	519	3543	439	25570	859	867	4636	628	2856	357	2598	11157
-2.08	3735	7663	4333	193	6543	7654	770	2122	2511	2550	758	2773	1911	3021	646	1319	1978	4412	504	4580	382	486	947	2015	330	762	1467	672	764	1282	1494	4338	3964	1742	3390	486	3452	410	25293	818	1052	4505	699	2898	332	2661	11115
-2.07	3553	7609	4184	212	6478	7960	744	2107	2457	2656	686	2664	1988	3047	627	1417	2037	4583	538	4634	371	537	937	2055	364	841	1586	678	802	897	1541	4310	3976	1812	3371	514	3541	418	25482	795	923	4505	704	2711	374	2630	11090
-2.06	3469	7832	4113	219	6521	8168	771	2139	2439	2729	697	2577	1882	3031	591	1272	2063	4605	475	4646	377	557	941	2006	344	813	1536	676	746	596	1640	4278	3920	1769	3230	478	3547	441	25420	764	959	4561	813	2644	370	2703	10690
-2.05	3477	7801	3973	236	6627	8516	751	2057	2500	2920	688	2522	1899	3029	601	1283	2117	4596	501	4723	482	558	921	2140	319	850	1399	624	752	365	1731	4242	4069	1741	3215	497	3523	373	25306	780	945	4543	814	2527	342	2645	10467
-2.04	3628	7706	3971	223	6437	8992	769	2123	2455	2947	704	2479	1986	2990	590	1288	2077	4668	513	4732	476	544	973	2035	332	813	1438	617	790	233	1804	4189	4221	1806	3212	487	3488	473	25433	835	928	4638	928	2552	341	2705	10199
-2.03	3635	7963	4009	269	6382	9345	765	2123	2416	3176	697	2449	1971	3087	583	1259	2093	4835	512	4849	528	558	928	2089	322	846	1529	660	816	145	1878	4147	4180	1702	3103	496	3485	438	25412	829	992	4923	968	2588	347	2657	9737
-2.02	3576	7975	3865	216	6415	9750	743	2079	2401	3384	685	2332	2010	3006	608	1213	2184	4855	509	4885	617	561	969	2103	305	835	1508	647	810	78	1994	4061	4326	1807	3134	534	3398	409	25544	841	906	4976	1040	2497	334	2640	9287
-2.01	3501	8003	3760	237	6460	10195	755	2171	2383	3443	627	2374	2018	3031	597	1181	2270	5010	492	4881	643	600	948	2077	317	811	1488	630	822	41	2021	4089	4465	1800	3079	481	3387	413	25509	872	938	4993	1158	2445	358	2593	8885
-2	3523	7968	3647	233	6455	10628	762	2113	2376	3485	617	2350	2043	3017	602	1157	2307	5146	513	5028	659	572	895	2101	368	801	1509	615	901	20	2077	4072	4646	1859	2959	544	3432	460	25541	848	876	5210	1156	2327	297	2563	8488
-1.99	3556	8136	3762	249	6362	10954	722	2088	2331	3777	622	2332	2077	3017	594	1137	2210	5087	526	5125	773	562	922	2091	343	757	1481	663	964	17	2150	3973	4612	1831	2965	524	3399	448	25476	748	888	5331	1243	2278	345	2613	7988
-1.98	3519	8136	3910	245	6373	11421	750	2098	2267	3896	583	2290	2047	2996	600	1140	2321	5217	502	5192	831	609	903	2088	350	783	1544	620	981	18	2137	3922	4754	1957	2941	506	3297	406	25681	772	944	5391	1271	2240	321	2626	7538
-1.97	3511	8014	4003	248	6490	11854	703	2116	2354	4128	599	2254	2104	3043	569	1085	2329	5288	528	5093	948	573	885	2107	358	798	1514	649	1066	10	2203	3932	4768	1917	2897	558	3278	424	25659	878	899	5616	1341	2287	319	2681	6902
-1.96	3533	8274	3905	266	6429	12325	772	2162	2257	4267	529	2270	2126	3018	606	1067	2325	5387	559	5240	974	561	906	2155	341	766	1479	616	1191	5	2040	4046	4874	2017	2875	498	3248	428	25506	850	943	5816	1391	2149	308	2630	6422
-1.95	3521	8496	3880	275	6228	12710	816	2141	2222	4500	569	2366	2094	2912	603	1089	2417	5388	507	5385	1052	604	898	2138	360	819	1482	664	1195	9	2173	4104	4821	2047	2922	550	3188	446	25589	825	916	5834	1426	2100	244	2659	5946
-1.94	3433	8271	3830	251	6419	13033	778	2036	2204	4571	541	2396	2083	2978	631	1066	2406	5516	526	5127	1081	568	957	2147	339	816	1588	675	1387	12	2094	4155	4974	2125	2775	498	3205	423	25511	813	895	6035	1413	2229	265	2532	5502
-1.93	3578	8430	3936	258	6348	13326	776	2062	2205	4749	492	2367	2023	2961	607	1067	2465	5598	505	5383	1190	544	908	2118	383	784	1522	657	1501	17	2047	4363	4907	2210	2842	555	3225	437	25663	854	959	6098	1484	2103	270	2519	4945
-1.92	3636	8599	3986	297	6399	13503	806	2214	2135	4926	491	2502	1992	3105	636	1055	2544	5754	494	5434	1202	609	840	2151	312	810	1535	692	1635	19	1971	4437	4891	2285	2836	547	3145	444	25746	806	884	6195	1483	2219	235	2524	4587
-1.91	3584	8663	3997	266	6417	13863	857	2207	2208	5044	524	2461	1981	3048	618	1001	2491	5667	476	5349	1314	556	899	2124	339	769	1513	666	1729	16	1950	4517	4823	2320	2887	541	3105	444	25661	895	977	6435	1507	2171	223	2530	4181
-1.9	3551	8566	4053	303	6484	13971	857	2150	2148	5126	486	2672	2011	2969	617	1002	2563	5813	505	5451	1343	558	899	2192	324	759	1572	667	1884	20	1762	4611	4878	2391	2770	551	3167	447	25866	804	936	6388	1481	2173	207	2632	3772
-1.89	3519	8825	4038	310	6485	14024	862	2136	2071	5365	474	2652	2002	2977	637	954	2631	5802	509	5511	1379	546	903	2049	353	824	1468	689	2120	31	1715	4881	4689	2398	2925	558	3067	452	25563	796	912	6512	1470	2258	199	2583	3557
-1.88	3614	8896	4087	315	6347	14094	842	2133	2074	5416	493	2765	2041	3014	649	991	2693	5912	475	5607	1403	554	915	2139	313	757	1424	704	2227	57	1646	4825	4817	2567	2839	550	3064	456	25434	868	913	6746	1426	2327	185	2548	3264
-1.87	3596	8886	4409	307	6572	14144	907	2187	2088	5393	436	2912	2098	3048	647	919	2570	5772	473	5475	1452	550	889	2162	318	766	1456	699	2412	91	1529	4713	4714	2579	2945	612	3102	445	25452	835	898	6660	1370	2343	172	2513	3133
-1.86	3514	8830	4435	312	6562	14142	886	2131	2187	5460	473	2975	2088	3017	648	917	2742	5837	501	5455	1491	484	909	2148	327	840	1495	688	2531	140	1368	4906	4605	2711	2826	552	3071	460	25586	830	933	6490	1366	2318	176	2512	3067
-1.85	3550	8891	4455	323	6428	13929	854	2025	2030	5529	447	3166	2102	2942	645	891	2672	5858	465	5404	1443	485	866	2145	325	800	1484	712	2748	293	1336	4844	4593	2740	2929	605	3104	464	25360	855	919	6520	1296	2415	185	2557	2992
-1.84	3516	9011	4537	312	6376	13713	869	2155	2116	5505	453	3182	2111	2953	681	924	2813	5834	493	5631	1473	508	907	2154	341	767	1520	690	2887	452	1287	4725	4607	2859	2883	589	3057	441	25269	872	878	6454	1204	2425	197	2571	3020
-1.83	3568	8744	4568	342	6481	13718	879	2169	2144	5382	469	3384	2107	3092	661	845	2718	5699	529	5448	1514	515	918	2099	347	840	1500	685	3086	668	1162	4688	4487	2861	2860	575	3041	440	25195	832	913	6259	1236	2387	148	2486	3017
-1.82	3451	8984	4790	340	6554	13334	882	2131	2074	5444	448	3477	2178	3034	610	872	2702	5729	508	5368	1510	522	887	2103	361	779	1501	736	3232	1077	1108	4547	4510	3063	2883	595	3052	473	25362	871	946	6172	1069	2494	169	2517	3226
-1.81	3412	9161	4918	321	6650	13275	939	2101	2100	5179	444	3558	2130	2978	671	851	2758	5710	505	5451	1463	504	916	2075	338	723	1542	682	3369	1488	1130	4509	4460	3078	2870	603	3051	451	25022	846	897	6120	1082	2607	159	2564	3430
-1.8	3482	9092	4925	361	6507	12772	974	2018	2172	5248	455	3673	2174	3004	608	866	2595	5463	472	5360	1407	463	938	2027	319	771	1503	707	3492	2207	1057	4429	4476	3175	2822	624	3031	421	25415	842	910	5836	969	2569	157	2545	3676
-1.79	3494	9083	5094	319	6386	12424	915	2167	2126	5062	474	3827	2124	2979	630	844	2654	5464	509	5398	1367	485	892	2038	316	813	1493	769	3535	2932	988	4402	4478	3198	2800	591	3134	508	25017	851	886	5798	954	2649	172	2554	4012
-1.78	3636	8866	5175	336	6510	12094	940	2102	2083	4978	471	3964	2203	3010	615	853	2651	5404	515	5154	1300	470	900	1964	316	771	1545	753	3644	3796	1015	4462	4519	3244	2876	610	3222	437	25066	846	930	5851	842	2777	157	2424	4285
-1.77	3715	9066	5169	338	6538	11786	1003	2178	2149	4799	469	3962	2154	3011	642	820	2556	5228	472	5276	1226	446	912	1987	288	800	1617	769	3760	4896	1009	4289	4498	3181	2729	657	3231	486	25104	842	925	5502	818	2796	186	2596	4750
-1.76	3462	8984	5328	362	6469	11234	998	2036	2148	4654	482	4128	2190	3082	622	835	2548	5158	513	5065	1194	500	916	2004	314	775	1495	786	3645	6073	949	4269	4580	3284	2821	653	3202	483	25254	887	900	5319	741	2864	175	2558	5274
-1.75	3378	8941	5288	334	6573	10978	1042	2062	2184	4474	508	4165	2205	3082	639	850	2529	5021	488	5109	1128	443	901	2008	337	744	1478	809	3739	7448	1008	4284	4442	3251	2722	668	3216	440	25206	806	913	5299	769	3003	195	2576	5683
-1.74	3498	9076	5416	347	6615	10480	1071	2202	2227	4190	506	4275	2188	3092	652	843	2461	4993	464	4953	1016	412	898	2004	328	756	1458	790	3613	8762	938	4286	4440	3208	2647	672	3261	443	24820	872	896	5062	645	2890	258	2522	6361
-1.73	3699	8968	5647	334	6521	10005	1015	2134	2201	4093	527	4289	2138	3049	655	797	2415	4792	437	5081	1022	442	937	1896	341	759	1557	782	3479	10182	953	4292	4492	3210	2719	658	3327	464	25119	851	949	4784	663	2987	195	2532	6790
-1.72	3674	8542	5662	339	6506	9721	1055	2169	2357	3855	543	4272	2225	3052	686	838	2391	4788	494	4810	936	451	906	1991	366	771	1551	811	3462	11409	947	4425	4371	3021	2637	683	3341	460	25468	802	961	4793	612	3061	189	2659	7280
-1.71	3480	8590	5716	339	6597	9371	1087	2127	2271	3714	558	4424	2172	3069	641	872	2363	4683	482	4968	824	431	935	1936	371	770	1499	818	3246	12753	901	4371	4424	3167	2706	666	3469	456	24932	824	919	4690	582	3061	252	2630	8058
-1.7	3521	8758	5706	342	6510	8921	1042	2091	2371	3597	579	4405	2209	2989	691	828	2371	4601	469	4751	810	417	940	1951	347	762	1518	884	3140	14007	960	4362	4502	2953	2597	729	3486	442	24928	823	962	4510	578	3258	304	2620	8475
-1.69	3621	8458	5743	356	6666	8560	980	2178	2308	3328	598	4317	2254	3032	697	866	2274	4437	493	4782	662	385	957	1984	369	807	1553	847	2883	14588	948	4499	4335	2927	2630	655	3505	478	25212	828	969	4487	487	3263	271	2680	9123
-1.68	3553	8398	5678	298	6681	8321	1073	2112	2379	3186	599	4348	2267	3094	681	868	2202	4399	465	4550	614	426	938	1944	343	814	1561	811	2765	15332	963	4475	4447	2933	2563	753	3454	449	25163	813	897	4553	507	3124	254	2661	9679
-1.67	3573	8309	5514	360	6522	7867	1129	2174	2337	3129	611	4261	2259	3080	673	918	2149	4299	481	4598	584	410	964	1950	317	769	1535	898	2582	15692	978	4488	4330	2731	2690	663	3560	437	25186	809	985	4373	469	3222	293	2548	10078
-1.66	3649	8408	5369	370	6597	7586	1072	2126	2403	2886	588	4330	2314	3085	708	851	2087	4247	455	4549	533	413	968	1959	352	746	1507	919	2409	15223	947	4410	4343	2710	2634	706	3500	464	24989	828	937	4288	470	3303	340	2653	10804
-1.65	3635	8150	5449	314	6595	7393	1113	2149	2429	2740	637	4187	2232	3034	703	908	2188	4269	472	4509	490	416	977	1901	363	681	1586	847	2269	14908	937	4314	4219	2607	2681	707	3551	455	25239	864	957	4390	412	3269	293	2745	11202
-1.64	3626	7830	5467	320	6500	7066	1086	2061	2474	2598	645	4162	2237	2997	721	897	2102	4143	501	4451	439	429	993	1894	345	748	1635	861	2141	13989	993	4362	4332	2586	2701	725	3582	427	25226	842	949	4448	416	3250	338	2630	11658
-1.63	3554	7826	5448	332	6590	6722	1138	2133	2508	2477	645	3918	2258	3017	706	929	2095	4147	455	4360	407	370	1037	1965	325	778	1563	883	1897	12919	930	4267	4291	2489	2719	735	3602	449	25028	865	924	4099	374	3261	360	2503	11948
-1.62	3565	7898	5621	315	6584	6564	1094	2222	2497	2385	666	3853	2256	3043	749	988	2064	4145	479	4414	357	423	1024	1886	326	779	1542	907	1713	11603	968	4294	4200	2390	2681	734	3683	420	25162	835	926	4340	383	3344	354	2815	12032
-1.61	3617	7946	5171	291	6520	6516	1062	2220	2516	2319	648	3846	2314	2998	724	972	2021	4072	447	4304	335	399	1063	1926	353	793	1481	856	1651	10138	959	4210	4243	2352	2682	664	3603	435	25226	847	920	4342	364	3231	363	2679	12486
-1.6	3579	7501	4932	322	6610	6292	1100	2226	2454	2235	663	3601	2239	2959	712	1003	2038	4073	496	4372	296	372	1034	1933	346	728	1648	865	1466	8716	948	4031	4270	2279	2752	746	3610	443	25544	842	936	4448	368	3103	399	2651	12728
-1.59	3649	7619	4969	321	6648	5986	1069	2243	2539	2139	664	3591	2350	2991	752	1002	2023	4107	466	4370	282	424	1093	1875	348	720	1624	852	1303	7361	981	3959	4158	2154	2672	685	3639	416	25122	869	930	4282	395	3212	403	2728	12659
-1.58	3520	7586	4951	285	6569	6088	1057	2232	2537	2057	629	3444	2226	2914	716	1071	1996	4078	482	4293	279	421	1077	1912	366	743	1468	913	1298	5888	951	3935	4267	2108	2675	695	3604	443	25059	801	863	4241	338	3074	412	2744	12775
-1.57	3495	7464	4795	309	6392	5885	1102	2298	2543	2054	649	3343	2229	2953	748	1074	2017	4077	453	4214	247	404	1109	1904	330	706	1518	846	1058	4671	900	3843	4301	2070	2645	685	3593	448	25321	836	1000	4267	362	3023	393	2654	12668
-1.56	3693	7582	4756	296	6444	5986	1089	2288	2497	2161	611	3171	2194	2984	750	1121	1934	4029	431	4332	231	415	1074	1979	349	767	1566	877	1029	3497	932	3819	4262	1964	2652	693	3583	443	25367	827	942	4297	348	2961	402	2745	12504
-1.55	3701	7681	4521	266	6552	5865	1070	2275	2579	1994	670	3044	2192	2981	738	1138	1899	3929	478	4318	220	395	1111	1938	336	755	1565	857	981	2529	947	3802	4456	1901	2724	707	3588	407	25203	787	893	4192	373	2853	393	2718	12427
-1.54	3604	7411	4508	269	6611	5975	1120	2224	2471	2035	670	3004	2202	2943	751	1209	1986	4113	486	4291	242	422	1112	1898	338	764	1547	804	904	1867	936	3777	4490	1877	2652	665	3513	410	24849	844	964	4289	342	2867	366	2680	12143
-1.53	3626	7400	4453	262	6564	6049	1012	2210	2469	2046	570	2832	2128	3056	757	1229	1980	4124	414	4152	229	431	1126	2021	322	808	1527	867	859	1215	936	3751	4570	1789	2723	662	3501	411	25248	864	905	4253	371	2726	379	2728	11603
-1.52	3791	7644	4325	260	6495	6006	990	2205	2387	2054	619	2767	2148	3062	775	1292	1910	3994	481	4304	200	435	1085	1950	336	770	1576	842	752	822	911	3786	4614	1799	2707	640	3422	438	25399	868	905	4122	378	2779	356	2600	11452
-1.51	3731	7505	4251	289	6510	6054	1026	2262	2357	2077	618	2680	2155	2990	769	1295	2025	4189	458	4239	230	455	1141	1974	355	817	1586	840	820	498	934	3873	4759	1829	2771	649	3418	420	25134	826	892	4241	412	2716	347	2681	10899
-1.5	3652	7383	4196	242	6481	6411	951	2373	2434	2160	541	2545	2079	3027	801	1307	1916	4054	458	4338	247	453	1038	1955	351	824	1511	828	733	320	954	3866	4847	1683	2783	592	3474	426	25247	798	903	4322	419	2519	386	2584	10273
-1.49	3679	7615	4005	254	6359	6461	1015	2335	2404	2175	536	2504	2165	2977	788	1398	1963	4143	504	4351	224	449	1156	1947	355	790	1505	809	708	198	976	3992	4790	1757	2871	609	3556	409	25339	819	893	4213	476	2451	364	2616	9666
-1.48	3723	7653	3929	257	6317	6735	1007	2253	2379	2289	548	2444	2115	2962	788	1402	2007	4241	451	4509	267	469	1089	1953	314	824	1504	814	715	92	970	4182	4953	1692	2871	576	3435	431	25434	812	941	4274	467	2513	355	2607	9046
-1.47	3725	7538	4012	261	6423	6976	955	2184	2353	2417	506	2414	2099	3018	812	1421	1961	4242	524	4297	275	504	1077	1940	331	736	1548	796	719	51	1056	4163	4868	1746	2958	575	3404	413	25627	802	932	4160	531	2434	306	2530	8518
-1.46	3685	7510	3980	224	6551	7379	967	2269	2355	2605	498	2384	2112	2976	800	1443	2005	4298	495	4546	306	473	1119	1961	318	809	1521	835	702	25	1070	4379	4867	1750	3038	591	3436	394	25689	828	902	4265	551	2343	311	2428	7702
-1.45	3693	7495	3883	276	6285	7570	991	2216	2231	2607	499	2349	2068	2911	767	1440	2054	4371	478	4628	350	507	1062	1983	349	773	1553	813	758	20	1145	4421	4818	1730	3062	622	3403	409	25558	840	957	4251	629	2279	303	2617	7111
-1.44	3667	7586	3887	229	6371	7921	880	2253	2337	2776	485	2287	2065	3053	825	1500	2048	4395	532	4576	368	534	1036	1925	324	855	1532	723	724	18	1230	4555	4726	1758	3240	566	3414	405	25621	845	962	4235	675	2406	287	2440	6423
-1.43	3556	7665	3916	232	6546	8353	929	2202	2196	2937	450	2259	2060	3028	782	1488	2109	4608	522	4654	448	504	1020	1988	317	825	1558	751	764	12	1300	4658	4684	1825	3191	566	3303	426	25486	811	940	4565	734	2188	248	2605	5773
-1.42	3683	7805	3780	239	6478	8656	839	2142	2259	3067	448	2250	2021	3056	817	1489	2095	4621	481	4725	470	490	1022	1944	328	756	1452	749	809	18	1355	4724	4584	1798	3256	541	3329	404	25612	872	879	4544	814	2253	250	2592	5337
-1.41	3707	7593	3829	223	6341	9098	879	2156	2222	3168	425	2299	2054	2968	805	1470	2103	4713	508	4836	549	566	1021	2023	344	821	1548	717	919	18	1466	4684	4515	1864	3368	573	3173	402	25657	849	926	4571	876	2150	254	2552	4611
-1.4	3592	7682	3898	248	6488	9605	907	2169	2214	3352	452	2219	2062	3055	788	1479	2129	4784	494	4884	539	576	964	1950	305	794	1455	724	900	13	1577	4811	4421	1928	3296	540	3223	412	25663	841	895	4530	972	2204	271	2608	4091
-1.39	3566	7918	3716	213	6494	10003	891	2060	2185	3613	416	2277	2050	3086	778	1447	2300	5031	549	4902	645	567	971	2044	354	805	1468	708	976	18	1607	4830	4318	1918	3444	522	3185	431	25487	847	940	4778	1042	2151	251	2561	3659
-1.38	3616	7961	3775	202	6346	10506	830	2147	2254	3692	428	2315	2032	2974	763	1443	2229	4961	498	4943	693	571	946	1965	347	778	1583	690	1091	17	1797	4806	4215	2012	3305	506	3145	439	25783	781	910	4958	1088	2145	181	2466	3208
-1.37	3635	7967	3755	208	6522	10846	839	2228	2091	3924	400	2339	2066	2949	789	1464	2296	5069	500	4975	772	594	986	2024	344	821	1498	702	1135	20	1823	4749	4074	1996	3377	513	3064	399	25328	790	886	5006	1190	2126	174	2506	2882
-1.36	3563	8119	3854	204	6444	11396	797	2210	2177	4079	408	2353	1967	2993	715	1413	2336	5326	520	5153	869	610	931	2112	349	843	1451	694	1199	19	1913	4628	4179	2061	3237	523	3146	402	25767	822	912	5137	1287	2105	163	2623	2511
-1.35	3672	7977	3989	205	6497	11790	794	2175	2134	4214	408	2408	2047	3039	761	1445	2420	5407	530	5295	956	567	947	2043	320	798	1429	666	1408	18	2012	4665	4001	2122	3158	483	3051	404	25834	830	849	5426	1330	2073	180	2454	2271
-1.34	3644	8318	4017	200	6524	12285	764	2094	2216	4547	386	2492	2042	2972	730	1373	2383	5300	520	5248	1034	612	942	2023	320	823	1555	668	1488	23	2073	4525	3964	2193	3141	498	3036	423	25566	865	891	5535	1400	2168	159	2447	2071
-1.33	3551	8402	4058	214	6299	12737	816	2122	2069	4664	406	2641	2030	3069	694	1362	2502	5582	554	5376	1123	616	964	2045	360	813	1588	706	1613	35	2053	4540	3898	2224	2976	504	3073	401	25801	819	875	5674	1500	2258	150	2467	1900
-1.32	3492	8491	4191	222	6479	13242	766	2150	2006	4786	399	2686	2045	3101	692	1299	2583	5623	554	5343	1182	590	932	2016	344	780	1459	676	1776	49	2170	4383	3916	2357	2984	501	3091	401	25742	853	921	5754	1544	2164	164	2547	1915
-1.31	3618	8615	4309	184	6459	13539	787	2122	2031	4977	396	2702	1985	3111	669	1329	2527	5796	520	5543	1295	614	940	2039	355	813	1517	633	1865	92	2140	4405	3886	2393	2782	497	3124	419	25916	868	924	6114	1556	2316	197	2568	1915
-1.3	3673	8644	4261	215	6481	13833	834	2189	1993	5185	418	2901	2053	3160	638	1230	2582	5823	530	5420	1412	585	914	2022	352	828	1488	675	2102	160	2152	4427	3863	2542	2849	482	2972	424	25697	800	941	6161	1599	2392	146	2569	2039
-1.29	3599	8668	4355	222	6437	14255	747	2075	2120	5325	431	2957	2028	3075	637	1244	2605	5858	527	5486	1489	621	934	2074	366	772	1516	627	2313	237	2038	4404	3736	2594	2730	489	3098	385	25989	866	922	6101	1637	2434	137	2499	2260
-1.28	3420	8691	4567	203	6357	14303	795	2133	2068	5358	434	3136	2038	3047	607	1174	2641	6005	491	5640	1523	609	901	2075	356	858	1485	713	2398	459	2098	4413	3839	2718	2709	463	3066	362	25642	808	927	6563	1667	2479	146	2583	2485
-1.27	3542	8926	4619	215	6384	14493	755	2121	2140	5466	431	3198	2055	3041	573	1152	2736	6155	515	5677	1568	599	952	2055	364	798	1405	657	2708	718	1977	4382	3816	2795	2696	474	3139	440	25657	807	918	6591	1610	2441	158	2522	2796
-1.26	3652	9032	4700	227	6507	14743	797	2086	2081	5543	493	3370	1963	3061	548	1102	2669	5934	503	5578	1609	588	949	2088	343	851	1460	666	2766	1048	1990	4404	3953	2938	2653	453	3155	445	25688	839	917	6599	1648	2597	162	2495	3176
-1.25	3587	9055	4690	200	6589	14514	767	2123	2106	5527	512	3429	1970	2998	579	1038	2711	6021	481	5729	1607	591	906	2107	341	782	1503	629	2940	1572	1815	4396	3800	2949	2619	464	3114	380	25599	846	966	6649	1571	2598	160	2593	3496
-1.24	3520	9164	4721	216	6452	14779	814	2094	2104	5650	503	3624	1952	2995	578	1054	2719	6007	516	5604	1619	597	923	2129	367	845	1511	630	3162	2320	1801	4359	3892	2993	2635	442	3305	399	25672	802	945	6625	1603	2681	164	2612	4090
-1.23	3511	9231	4894	220	6528	14483	769	2049	2176	5658	573	3775	1933	3060	553	1026	2796	5820	519	5602	1629	555	905	2130	299	871	1478	641	3368	3119	1705	4247	4000	3137	2642	469	3260	460	25385	827	906	6655	1478	2765	168	2610	4600
-1.22	3444	9265	5115	189	6486	14526	750	2076	2256	5611	539	3874	1923	3080	586	1026	2699	5875	504	5696	1637	574	912	2165	348	820	1458	664	3470	4264	1660	4389	3994	3186	2729	460	3328	409	25719	772	906	6512	1445	2771	181	2579	5278
-1.21	3659	9148	5134	227	6569	14195	766	2205	2108	5553	635	3998	1979	3109	595	983	2790	5840	509	5464	1624	572	940	2201	316	795	1478	630	3608	5395	1542	4282	4137	3207	2673	470	3460	425	25707	787	935	6446	1354	2817	222	2691	5765
-1.2	3685	9269	5246	243	6518	13943	750	2111	2222	5600	585	4097	1935	3108	572	932	2731	5670	497	5539	1552	524	895	2146	350	762	1476	621	3767	6681	1459	4242	4178	3312	2663	444	3441	399	25282	837	919	6351	1316	2943	244	2511	6387
-1.19	3481	9255	5331	215	6597	13561	737	2163	2285	5276	646	4238	2014	3023	596	957	2661	5618	504	5518	1604	540	945	2199	352	822	1476	608	4084	8016	1437	4216	4229	3305	2871	464	3460	411	25678	841	931	6175	1251	3020	240	2626	7237
-1.18	3490	9370	5471	230	6640	13253	748	2134	2303	5365	659	4278	1942	3018	630	939	2722	5516	485	5534	1496	478	929	2117	368	745	1501	624	3919	9661	1296	4140	4338	3327	2806	437	3554	390	25021	828	927	6105	1158	3040	239	2759	7990
-1.17	3646	9346	5645	233	6600	12828	764	2117	2343	5039	676	4314	2025	2982	605	868	2657	5487	460	5441	1399	497	916	2212	382	755	1523	663	3873	11220	1296	4091	4478	3329	2832	453	3436	411	25497	782	880	6135	1135	3166	257	2620	8597
-1.16	3659	9327	5643	242	6605	12540	756	2123	2304	4957	668	4408	2061	2982	626	916	2574	5410	460	5294	1364	507	873	2183	354	809	1522	656	3919	12547	1259	4045	4412	3266	2852	449	3489	450	25312	817	1007	5796	1068	3193	289	2533	9477
-1.15	3540	9372	5749	207	6586	11849	782	2141	2333	4754	759	4413	2026	2955	642	879	2578	5271	469	5250	1292	514	935	2174	361	757	1521	656	3742	13835	1233	3983	4601	3277	2807	460	3602	436	25027	853	927	5627	959	3243	312	2669	10146
-1.14	3460	9204	5734	255	6611	11490	785	2090	2415	4587	688	4473	2024	3040	633	828	2465	5100	487	5173	1179	462	918	2174	368	744	1577	644	3598	14981	1268	3932	4705	3172	2769	474	3470	464	25000	917	912	5738	908	3419	310	2721	11038
-1.13	3580	9159	5522	253	6707	11117	807	2107	2430	4447	817	4417	2005	3105	658	803	2507	5150	496	5119	1062	438	968	2161	362	740	1501	658	3481	15807	1169	3965	4724	3087	2738	475	3641	462	25310	850	938	5489	834	3410	327	2564	11643
-1.12	3506	8920	5701	262	6684	10759	791	2157	2522	4134	721	4386	2102	3109	662	874	2408	4918	450	4979	1017	468	882	2152	365	747	1601	637	3339	16253	1257	4012	4723	3093	2814	498	3541	457	24794	856	938	5287	784	3391	353	2689	12275
-1.11	3516	8903	5853	233	6735	10224	820	2040	2466	3980	747	4441	2006	2928	675	747	2361	4865	460	5007	954	474	934	2157	353	826	1514	721	3045	16251	1219	3986	4810	2951	2741	458	3687	457	25015	818	949	5215	707	3317	367	2707	12926
-1.1	3512	8577	5593	224	6798	9678	827	2023	2497	3852	790	4325	2030	2961	713	823	2305	4714	501	4936	844	478	910	2137	313	758	1545	687	3033	16016	1193	4017	4807	2929	2833	486	3686	468	25229	837	903	5043	653	3504	330	2705	13433
-1.09	3657	8351	5481	253	6607	9277	821	2054	2532	3635	762	4248	2032	2989	679	807	2380	4680	490	4786	790	428	883	2043	282	714	1480	671	2664	15226	1219	4018	4865	2792	2676	481	3626	436	24993	842	906	4928	636	3521	378	2666	13807
-1.08	3593	8529	5610	252	6597	8966	851	2117	2546	3312	771	4172	2068	2934	686	832	2239	4605	499	4809	692	441	912	2089	339	791	1529	700	2592	14075	1193	4007	4987	2799	2788	519	3762	418	25138	851	930	4821	572	3406	434	2664	14144
-1.07	3395	8430	5531	268	6668	8308	873	2062	2535	3286	808	4085	2064	2913	754	821	2164	4380	521	4631	604	448	880	2019	330	731	1559	671	2325	12654	1205	3841	4996	2625	2750	503	3599	412	25021	843	948	4785	546	3382	395	2710	14198
-1.06	3465	8207	5264	256	6662	8180	854	2138	2597	3084	782	3934	2092	3002	713	813	2162	4374	467	4700	559	398	936	1952	352	732	1590	716	2162	11303	1204	4141	5087	2655	2737	527	3803	434	24904	838	906	4657	509	3345	445	2723	14458
-1.05	3651	8078	5174	252	6495	7824	874	2153	2520	2920	763	3720	2158	2970	757	788	2179	4342	470	4454	526	428	889	1922	335	780	1458	725	1982	9504	1203	4084	5214	2505	2752	495	3725	432	24992	794	879	4551	480	3308	434	2677	14269
-1.04	3463	7961	5045	308	6565	7386	934	2098	2519	2767	753	3796	2108	2897	683	806	2113	4300	493	4679	448	459	915	1951	350	764	1466	737	1836	7917	1132	4105	5404	2474	2742	565	3680	425	25221	777	931	4657	461	3246	400	2697	14021
-1.03	3553	7910	5017	262	6629	7206	889	2045	2560	2626	773	3655	2096	2913	733	835	2019	4063	474	4421	376	371	915	1904	340	793	1532	716	1650	6513	1131	4155	5500	2353	2716	576	3704	394	25145	783	961	4475	434	3104	385	2639	14137
-1.02	3435	7757	4917	293	6539	6855	914	2050	2499	2534	745	3462	2142	2829	728	795	2026	4090	481	4388	342	393	939	1871	325	744	1511	730	1556	5039	1084	4179	5633	2338	2693	582	3695	436	24875	814	907	4309	414	3177	427	2632	13586
-1.01	3543	7864	4929	311	6557	6507	928	2163	2510	2333	743	3262	2070	2896	702	830	2070	4150	442	4452	316	388	912	1888	314	749	1505	759	1384	3904	1054	4312	5742	2203	2714	554	3548	454	24907	830	905	4291	378	3027	424	2655	13083
-1	3450	7855	4831	282	6566	6394	974	2126	2470	2315	724	3191	2048	2964	689	853	2044	4020	475	4203	285	388	916	1888	341	788	1454	765	1297	2840	1074	4441	5683	2065	2773	596	3647	486	25173	885	901	4166	373	2917	391	2615	12719
-0.99	3547	7801	4847	319	6496	6139	961	2078	2459	2196	731	3039	2047	2900	717	808	2053	4100	442	4184	245	373	912	1850	342	690	1575	731	1136	1894	1029	4447	5776	2017	2717	629	3613	458	25317	840	935	4259	340	2839	417	2626	11909
-0.98	3576	7610	4536	328	6458	5863	994	2132	2478	2228	689	3010	2029	2982	697	927	1950	3949	475	4250	245	388	965	1909	344	764	1556	770	1040	1369	1000	4792	5696	1976	2773	660	3603	439	25233	778	920	4144	345	2826	357	2624	11246
-0.97	3544	7445	4340	300	6593	5879	956	2119	2433	2116	702	2831	2115	2990	695	826	2055	4109	459	4097	219	368	956	1854	363	845	1558	796	969	829	981	4776	5613	1934	2769	653	3579	478	25325	829	925	4198	351	2717	360	2554	10334
-0.96	3525	7586	4321	327	6656	5751	985	2096	2508	2048	641	2745	2142	3081	719	842	1966	4005	467	4225	182	377	906	1813	372	752	1549	818	934	479	946	4907	5693	1871	2751	661	3612	442	25430	851	920	4032	325	2615	336	2606	9764
-0.95	3531	7479	4181	336	6523	5734	1029	2116	2385	1941	637	2697	2153	2969	692	873	2031	4015	465	4272	201	455	937	1897	382	724	1558	755	825	330	894	5222	5444	1824	2870	711	3475	436	25442	843	917	4004	312	2573	350	2649	8764
-0.94	3572	7505	3987	313	6435	5558	1054	2178	2265	1995	588	2626	2222	2988	733	897	1927	3920	461	4158	168	382	953	1889	376	737	1523	788	834	173	844	5161	5276	1778	2749	673	3486	485	25618	912	948	4046	323	2421	305	2651	8043
-0.93	3591	7503	3952	325	6547	5695	1043	2084	2363	1982	546	2569	2148	2967	712	920	1903	3891	474	4207	197	392	944	1852	333	731	1411	830	717	91	832	5214	5169	1787	2782	723	3347	435	25435	895	870	4036	316	2367	304	2488	7090
-0.92	3653	7717	4090	327	6464	5610	1063	2094	2334	1959	592	2392	2215	2974	708	954	1996	4023	456	4169	159	379	965	1951	363	843	1508	796	747	48	718	5261	4902	1737	2774	756	3406	461	25483	832	1015	3948	306	2390	292	2502	6496
-0.91	3642	7530	4016	376	6396	5799	1046	2095	2260	1967	528	2333	2269	3000	748	964	1960	3988	482	4110	161	402	932	1897	324	806	1497	833	714	22	773	5301	4611	1716	2822	707	3327	472	25273	799	903	3975	303	2293	272	2551	5616
-0.9	3489	7460	3902	367	6302	5799	1093	2225	2215	2013	519	2344	2160	3010	753	994	1938	4022	488	4187	180	396	988	1884	313	802	1444	815	683	8	656	5223	4500	1667	2732	789	3284	473	25235	851	935	3949	329	2271	289	2418	4997
-0.89	3587	7683	3881	339	6450	6032	1102	2250	2144	2094	485	2306	2259	2980	758	978	1925	3929	492	4210	172	433	972	1865	308	812	1533	881	665	10	671	5132	4319	1761	2708	783	3267	475	25390	879	895	3812	372	2283	245	2549	4198
-0.88	3607	7826	3827	360	6382	6075	1068	2120	2180	2061	483	2260	2139	2987	758	979	1955	4073	459	4276	189	484	1027	1866	312	833	1429	862	694	11	627	5131	4134	1634	2731	756	3254	470	25488	930	900	3871	351	2234	228	2572	3760
-0.87	3626	7388	3877	352	6407	6369	1133	2124	2206	2170	465	2190	2203	2954	782	1058	1933	4016	476	4314	201	407	1050	1867	322	796	1468	929	704	15	626	4982	4060	1790	2669	774	3134	474	25202	823	929	3839	388	2238	215	2496	3172
-0.86	3653	7449	3997	370	6391	6514	1117	2096	2123	2248	433	2164	2110	2968	819	1058	2000	4104	484	4327	199	434	1052	1904	289	765	1471	931	704	9	600	4953	3839	1689	2684	765	3230	442	25453	792	908	3827	419	2107	202	2595	2776
-0.85	3586	7663	3977	333	6520	6885	1159	2155	2089	2307	448	2228	2175	2963	800	1107	1977	4209	476	4350	264	422	1102	1830	309	804	1524	909	734	11	642	4835	3918	1788	2702	828	3125	469	25213	840	891	3950	424	2109	176	2542	2319
-0.84	3653	7546	3858	346	6491	6982	1102	2160	2107	2452	388	2223	2154	3011	805	1204	1971	4248	497	4429	252	427	1057	1942	358	726	1592	926	741	15	586	4766	3643	1717	2670	804	3209	454	25529	842	953	4086	462	2113	166	2595	2030
-0.83	3602	7441	3898	355	6396	7351	1184	2236	2125	2604	430	2214	2169	2995	825	1199	2011	4261	482	4391	329	496	1123	1951	352	782	1523	930	805	16	652	4616	3538	1827	2638	806	3065	437	25307	828	901	4202	511	2093	161	2583	1772
-0.82	3713	7598	3882	347	6465	7765	1112	2268	2124	2785	399	2273	2149	3025	844	1242	2041	4392	485	4570	360	477	1155	1937	354	795	1556	928	812	23	661	4472	3566	1865	2699	745	3153	419	25483	790	896	4154	575	2102	162	2610	1609
-0.81	3715	7528	3906	330	6462	7892	1155	2305	2167	2898	379	2240	2165	3103	835	1241	2112	4505	485	4598	391	492	1103	1958	332	775	1521	874	913	20	722	4348	3441	1908	2740	800	3059	462	25626	801	963	4065	596	2094	162	2526	1475
-0.8	3595	7657	3757	332	6498	8647	1165	2254	2025	3088	424	2291	2149	2965	829	1399	2089	4561	492	4629	451	453	1173	2049	370	775	1579	926	934	14	767	4289	3461	1948	2746	780	3242	459	25334	850	898	4262	646	2146	169	2581	1382
-0.79	3674	7707	3838	299	6466	8878	1140	2321	2111	3162	378	2375	2168	3075	875	1380	2087	4667	481	4760	532	501	1152	2049	337	756	1526	920	1053	10	805	4156	3405	1976	2810	836	3081	425	25509	872	956	4323	769	2107	145	2614	1288
-0.78	3738	7787	4113	354	6363	9515	1153	2333	2109	3406	425	2446	2138	3048	851	1405	2119	4664	522	4840	575	521	1152	2108	320	739	1508	855	1160	20	999	4061	3400	2031	2883	741	3143	447	25676	849	942	4472	797	2140	155	2491	1368
-0.77	3691	7847	4241	341	6435	9852	1096	2342	2108	3576	404	2533	2203	3139	861	1442	2162	4788	508	4950	652	503	1187	2119	342	769	1543	864	1237	37	1041	3980	3364	2203	2972	756	3092	440	25591	847	914	4718	901	2200	164	2520	1496
-0.76	3628	7911	4303	332	6418	10290	1153	2296	2032	3799	426	2655	2146	3058	859	1506	2297	5023	489	4950	705	558	1118	2165	326	720	1592	865	1369	41	1219	3966	3359	2204	2971	760	3234	425	25577	878	932	4835	961	2176	150	2512	1734
-0.75	3652	7976	4167	318	6398	10879	1063	2323	2063	4075	408	2725	2177	3054	845	1507	2248	4989	488	5059	800	511	1148	2144	336	739	1591	877	1474	88	1281	3835	3325	2275	3256	759	3110	454	25421	854	898	5017	1117	2350	134	2572	1987
-0.74	3716	8173	4296	322	6494	11346	1088	2309	2101	4086	439	2792	2117	3048	833	1566	2307	5193	541	5068	903	545	1157	2214	354	792	1517	902	1631	171	1471	3891	3372	2366	3202	718	3238	442	25472	848	871	5181	1146	2346	155	2505	2161
-0.73	3703	8441	4462	274	6501	11872	1115	2281	2134	4383	442	2875	2109	2998	794	1553	2376	5317	511	5187	1025	555	1094	2247	345	797	1520	834	1806	265	1636	3919	3492	2446	3293	708	3174	431	25552	824	906	5192	1262	2423	142	2489	2541
-0.72	3753	8412	4628	303	6337	12272	1114	2199	2106	4571	484	3135	2206	3077	840	1629	2393	5350	533	5245	1055	588	1116	2258	363	834	1568	883	1993	423	1808	3774	3516	2577	3411	648	3262	447	25629	838	908	5447	1370	2416	171	2513	3050
-0.71	3756	8352	4536	280	6582	12624	1060	2276	2165	4773	487	3196	2142	3087	818	1586	2543	5575	489	5412	1187	591	1151	2219	333	826	1479	870	2123	792	1968	3808	3531	2646	3387	679	3188	451	25629	831	921	5756	1451	2491	184	2630	3559
-0.7	3666	8628	4604	309	6563	13365	1084	2259	2200	4959	522	3359	2217	3118	770	1560	2487	5594	537	5449	1219	631	1124	2309	368	820	1552	795	2270	1194	2045	3957	3581	2678	3508	642	3320	426	25612	779	914	6047	1550	2611	182	2498	4154
-0.69	3668	8833	4652	268	6586	13553	1016	2247	2150	5206	494	3580	2171	3067	820	1595	2566	5755	540	5485	1397	618	1049	2293	324	796	1584	837	2516	1716	2280	3867	3686	2888	3334	616	3164	418	25430	752	911	6281	1595	2683	221	2557	4745
-0.68	3782	8950	4708	274	6451	13876	995	2302	2240	5339	569	3601	2250	3129	759	1487	2539	5666	550	5568	1454	632	1059	2325	380	853	1572	817	2641	2523	2289	3847	3831	2834	3378	633	3302	426	25756	785	909	6420	1763	2792	211	2525	5458
-0.67	3685	8958	4946	269	6483	14528	1021	2269	2257	5486	545	3712	2162	3057	756	1563	2763	5981	529	5685	1545	614	1072	2314	341	817	1590	760	2871	3577	2453	3872	3941	2992	3291	636	3438	448	25756	794	910	6523	1747	2775	220	2611	6254
-0.66	3517	8982	5099	264	6525	14617	1023	2221	2256	5652	578	3941	2205	3098	748	1471	2737	6040	535	5662	1629	631	977	2338	338	881	1592	805	3074	4516	2521	3742	3948	2994	3279	644	3541	455	25865	849	924	6824	1844	2835	290	2600	7020
-0.65	3739	9140	5208	233	6547	14892	926	2277	2345	5625	580	3954	2169	3093	756	1468	2741	6113	514	5752	1665	633	993	2340	353	864	1575	763	3206	5811	2554	3698	4077	3191	3045	593	3392	432	25788	867	944	6926	1841	2920	229	2598	7893
-0.64	3792	9347	5295	247	6540	15166	916	2115	2335	5788	601	4083	2082	3035	759	1408	2830	6152	529	5722	1723	628	990	2263	344	821	1556	794	3381	7282	2614	3861	4031	3133	3088	585	3451	421	25640	846	952	7007	1917	3075	263	2674	8824
-0.63	3668	9478	5300	236	6454	15040	912	2190	2420	5844	622	4258	2135	2967	703	1382	2915	6167	513	5848	1742	608	949	2357	295	837	1572	717	3558	8817	2548	3703	4215	3308	2904	579	3509	466	25838	801	957	6922	1810	3111	301	2656	9587
-0.62	3466	9347	5341	241	6509	15040	945	2296	2432	5849	593	4330	2033	3064	675	1293	2909	6300	511	5807	1745	591	933	2269	341	828	1519	765	3776	10359	2588	3649	4239	3261	2839	567	3630	462	25909	819	868	7014	1910	3210	349	2614	10543
-0.61	3610	9650	5481	233	6690	14853	885	2216	2425	5806	654	4359	2054	3008	704	1308	2790	6108	515	5919	1775	635	975	2275	315	854	1598	723	3939	12049	2443	3516	4328	3446	2824	531	3559	418	25752	830	968	7001	1791	3225	333	2616	11438
-0.6	3642	9583	5537	250	6672	14965	835	2229	2408	5663	656	4523	2053	2903	674	1225	2851	6172	530	5697	1722	585	888	2254	366	865	1597	742	3929	13635	2414	3620	4682	3422	2736	507	3684	447	25800	858	952	6982	1809	3201	340	2814	12290
-0.59	3573	9720	5574	239	6642	14617	777	2124	2432	5713	647	4423	1961	2986	664	1168	2832	6047	486	5583	1656	580	925	2270	365	798	1679	686	3979	14853	2284	3521	4604	3344	2649	510	3499	433	25607	798	973	6845	1677	3362	377	2693	13099
-0.58	3566	9561	5826	261	6529	14133	820	2121	2605	5509	679	4519	1996	3013	663	1164	2742	5924	555	5619	1637	565	911	2224	349	833	1675	718	3936	16221	2168	3508	4898	3425	2646	509	3717	450	25826	844	957	6640	1658	3501	358	2722	13856
-0.57	3619	9515	5758	241	6694	13953	794	2168	2493	5380	671	4490	2003	3046	658	1113	2817	5946	505	5539	1634	574	891	2193	366	799	1519	694	4013	16745	2107	3671	5034	3336	2552	480	3661	403	25466	814	921	6635	1589	3353	390	2843	14486
-0.56	3682	9189	5498	228	6642	13716	793	2098	2537	5339	673	4661	1928	3097	669	1070	2734	5797	526	5386	1485	567	861	2195	355	827	1553	691	3761	17007	2025	3636	5141	3238	2590	494	3784	406	25698	782	945	6331	1473	3399	434	2715	14958
-0.55	3586	9260	5479	226	6706	13135	742	2106	2616	5124	712	4409	1998	3020	678	1050	2645	5688	487	5474	1405	499	901	2113	391	740	1607	681	3605	16964	1924	3722	5461	3234	2598	494	3613	399	25753	831	889	6241	1418	3513	449	2749	15485
-0.54	3485	9270	5537	232	6685	12686	749	2089	2604	4972	696	4501	1900	3035	648	968	2494	5458	471	5279	1336	585	848	2069	341	779	1515	662	3418	16296	1788	3986	5611	3067	2546	478	3737	431	25479	879	917	6104	1324	3305	408	2769	15502
-0.53	3646	9027	5531	222	6778	12129	762	2178	2467	4734	682	4358	1928	2931	668	1010	2534	5360	492	5246	1182	540	831	2097	362	762	1554	661	3241	14986	1734	4217	5806	3093	2596	430	3683	404	25784	858	936	5993	1270	3269	409	2663	15689
-0.52	3566	8881	5617	214	6554	11655	746	2090	2679	4500	651	4357	1884	3049	617	908	2493	5276	501	5123	1095	493	846	1963	337	825	1565	683	3008	13548	1608	4372	5880	2896	2589	475	3870	382	25196	826	884	5538	1147	3447	434	2726	15661
-0.51	3495	8651	5318	234	6743	11286	718	2043	2541	4279	653	4144	1867	3007	615	910	2474	5144	483	5241	933	493	833	1907	342	778	1588	682	2810	12094	1559	4666	5940	2925	2617	484	3634	409	25704	867	931	5452	1061	3328	448	2556	15245
-0.5	3419	8648	5092	184	6568	10734	737	2102	2538	4115	661	4076	1850	3067	635	917	2346	5010	471	4989	967	469	835	1955	323	737	1563	726	2619	10431	1443	4747	6013	2747	2643	472	3816	368	25469	820	923	5457	1010	3258	412	2737	15073
-0.49	3563	8447	5199	217	6591	10188	670	2169	2526	3768	639	3965	1842	2930	629	888	2373	4894	476	4925	813	460	812	1853	322	733	1552	676	2392	8728	1339	5195	6026	2666	2624	491	3780	370	25047	760	881	5162	919	3241	417	2697	14362
-0.48	3553	8368	5226	212	6643	9686	677	2025	2560	3651	602	3823	1790	3002	617	848	2240	4719	475	4952	740	502	835	1792	353	770	1520	690	2328	7115	1304	5256	5914	2521	2659	439	3849	396	25578	859	951	5039	863	3143	403	2693	13548
-0.47	3478	8138	5128	219	6541	9293	632	2090	2499	3354	596	3620	1786	2959	645	860	2301	4749	460	4769	661	461	797	1725	364	805	1582	680	1991	5413	1169	5498	5899	2440	2646	433	3670	405	25137	886	935	4915	754	2998	383	2707	13153
-0.46	3458	8099	4886	192	6783	8919	674	2048	2434	3168	575	3594	1821	2960	601	838	2190	4544	491	4787	559	416	859	1688	361	758	1578	672	1923	4174	1097	5644	5540	2410	2722	471	3747	373	25040	860	933	4684	686	2928	381	2564	11967
-0.45	3605	7917	4668	200	6543	8260	610	2055	2577	3037	515	3485	1806	2984	652	864	2174	4510	477	4682	560	434	798	1593	358	779	1543	701	1683	3040	1049	5421	5499	2231	2608	421	3593	416	25135	822	948	4514	649	2847	349	2629	11197
-0.44	3355	7768	4532	211	6382	8105	638	2127	2457	2843	521	3257	1873	2906	640	814	2187	4400	447	4566	484	412	825	1635	326	828	1493	674	1544	2160	983	5512	5241	2128	2596	423	3683	402	25025	846	898	4589	610	2854	319	2658	10316
-0.43	3484	7830	4566	185	6590	7627	655	2092	2386	2642	507	3176	1753	3022	657	799	2069	4273	473	4630	387	416	800	1488	340	800	1481	634	1445	1407	850	5486	4887	2063	2593	455	3468	367	25244	827	911	4328	562	2694	324	2545	9213
-0.42	3515	7576	4663	202	6522	7284	640	2075	2435	2545	508	3016	1844	2864	660	832	2095	4258	471	4437	373	437	744	1535	325	742	1479	657	1276	926	846	5289	4587	1826	2503	445	3527	399	24719	849	980	4174	520	2689	313	2451	8368
-0.41	3449	7722	4479	173	6576	6967	673	2088	2230	2360	467	2916	1783	2905	659	804	2085	4223	475	4389	337	401	815	1440	315	767	1446	657	1219	508	746	5013	4351	2006	2582	450	3359	420	25233	787	882	4231	500	2586	263	2582	7293
-0.4	3424	7861	4273	192	6501	6655	634	2046	2319	2302	459	2817	1804	2916	665	814	2018	4043	452	4428	278	411	783	1418	340	829	1422	666	1002	265	677	4848	4230	1757	2484	445	3412	411	24892	751	899	4096	475	2503	267	2637	6431
-0.39	3538	7698	4202	214	6340	6341	650	2065	2272	2155	462	2703	1730	2903	623	850	1924	3871	493	4236	270	367	835	1428	350	781	1473	681	927	171	645	4487	4013	1734	2505	441	3223	402	24832	840	877	3959	467	2357	236	2516	5648
-0.38	3493	7572	4163	211	6454	6164	635	1990	2183	2044	416	2564	1702	2926	627	801	1937	4014	457	4332	214	384	799	1351	329	753	1506	665	878	69	545	4342	3847	1680	2434	446	3370	432	24628	860	905	4035	427	2314	230	2518	4790
-0.37	3396	7729	4063	203	6552	6024	613	2109	2243	1995	392	2535	1675	2992	637	847	1976	3948	475	4215	200	404	763	1344	327	701	1353	703	803	34	539	3991	3589	1610	2484	411	3132	383	24717	821	883	3993	409	2193	241	2592	4080
-0.36	3366	7567	4076	192	6544	5901	636	2043	2208	1900	392	2446	1560	2959	579	820	1995	3923	464	4159	201	391	819	1268	311	744	1300	693	759	22	485	3909	3588	1572	2390	439	3282	424	24372	802	877	3902	413	2199	177	2492	3419
-0.35	3530	7563	3797	224	6260	5669	618	1999	2081	1870	373	2361	1610	2965	560	854	1950	3943	497	4119	178	375	763	1268	327	758	1431	674	706	9	457	3767	3388	1428	2356	412	3113	431	24146	863	887	3904	388	2152	182	2524	2767
-0.34	3474	7602	3726	220	6392	5610	649	1955	2084	1742	353	2267	1592	2907	539	796	1912	3895	440	4117	158	398	832	1249	306	722	1380	727	673	5	408	3665	3342	1485	2387	432	3325	423	24536	794	881	3805	391	2108	161	2487	2336
-0.33	3445	7597	3768	203	6357	5529	663	1932	2048	1808	355	2285	1587	2921	516	815	1848	3793	491	4087	145	366	751	1181	329	757	1260	679	666	5	351	3555	3197	1391	2351	394	3072	417	24452	836	873	3800	393	2037	187	2386	1879
-0.32	3436	7635	3787	202	6375	5340	659	1913	2063	1730	315	2226	1606	2896	498	792	1861	3775	456	4094	128	400	767	1166	299	736	1279	689	604	5	361	3649	3164	1390	2415	398	3233	407	24068	808	870	3745	360	1978	137	2510	1597
-0.31	3547	7484	3938	207	6483	5557	615	1917	2054	1694	316	2225	1614	2896	473	784	1913	3884	437	3970	139	379	796	1180	290	769	1295	736	625	6	299	3535	3142	1399	2373	412	3037	433	24171	839	812	3744	369	1951	120	2479	1314
-0.3	3435	7679	3765	210	6424	5365	637	1864	2080	1743	330	2251	1600	2833	427	802	1821	3716	496	4041	161	370	803	1151	330	713	1322	693	625	7	278	3672	3049	1329	2381	393	3222	379	23998	808	909	3674	374	2018	137	2451	1114
-0.29	3395	7404	3566	206	6490	5548	690	1924	2083	1757	311	2153	1665	2792	432	797	1903	3755	500	4114	121	368	769	1202	302	659	1231	674	642	5	255	3707	2961	1403	2348	406	3119	428	23980	825	852	3697	344	1926	137	2426	910
-0.28	3399	7218	3613	216	6361	5687	678	1992	2045	1740	309	2116	1657	2742	378	813	1914	3874	466	4125	136	387	794	1150	321	713	1195	647	612	10	252	3734	3080	1293	2417	424	3133	397	23745	760	800	3575	353	1955	129	2493	871
-0.27	3405	7446	3498	205	6460	5815	642	1811	2005	1808	318	2157	1650	2823	391	835	1878	3773	454	4094	174	366	771	1146	319	736	1197	690	651	9	247	3886	2985	1423	2394	399	3062	438	23490	767	813	3670	338	1927	153	2411	808
-0.26	3467	7607	3637	225	6382	5982	648	1829	2009	1907	317	2316	1628	2816	354	781	1880	3817	456	4141	178	378	814	1136	323	638	1158	664	686	4	234	3968	3057	1379	2420	448	3139	388	23747	810	791	3597	364	1995	134	2358	863
-0.25	3422	7456	3837	217	6551	6109	705	1786	2088	1873	341	2237	1684	2687	353	851	1866	3873	460	4227	198	413	789	1169	332	699	1152	645	718	15	258	3991	3002	1399	2444	472	2974	410	23646	862	821	3624	371	1980	115	2467	857
-0.24	3373	7192	3799	223	6446	6339	755	1796	2040	1966	338	2289	1686	2750	332	838	1954	3892	484	4106	248	394	849	1161	352	683	1169	675	772	11	274	4028	3095	1426	2437	475	3128	400	23470	834	789	3654	364	2050	134	2374	982
-0.23	3473	7297	3725	238	6331	6542	715	1731	2033	2155	324	2367	1710	2677	312	836	1995	3959	444	4178	256	385	816	1276	321	665	1176	644	801	10	337	4081	3209	1466	2398	474	2967	429	23335	811	844	3709	390	1926	118	2422	1193
-0.22	3459	7284	3768	216	6386	6875	751	1762	2024	2258	372	2466	1692	2692	298	826	1907	3937	453	4299	287	412	776	1212	323	613	1115	645	882	17	361	4124	3297	1465	2396	474	3057	434	23516	775	732	3581	404	2040	120	2389	1364
-0.21	3573	7176	3784	221	6412	7224	678	1782	2045	2305	371	2449	1750	2561	298	871	1904	3985	484	4316	353	416	852	1268	309	608	1189	620	983	24	400	4105	3242	1543	2424	457	2973	403	23510	767	815	3718	420	2044	131	2293	1666
-0.2	3478	7283	3771	245	6498	7562	737	1796	2042	2561	400	2578	1738	2587	288	904	1935	4034	463	4474	360	401	848	1315	318	648	1199	653	1025	34	436	4053	3409	1609	2410	528	3062	408	23425	781	807	3801	408	2161	159	2357	2014
-0.19	3350	7324	3789	248	6471	7772	779	1807	1946	2751	433	2690	1801	2592	284	885	1953	4064	471	4381	435	445	860	1363	316	664	1191	653	1119	73	517	4111	3478	1720	2377	491	2887	370	23426	808	804	3870	506	2193	171	2390	2437
-0.18	3496	7032	3944	233	6325	8411	741	1788	2053	2849	445	2782	1830	2497	248	903	2013	4253	452	4523	467	408	903	1360	330	627	1136	629	1227	151	558	3897	3540	1693	2427	496	2980	382	23226	719	776	4014	522	2156	153	2316	2901
-0.17	3673	7236	4011	226	6411	8685	791	1642	2052	2987	485	2875	1835	2531	299	923	2005	4226	489	4549	510	434	876	1421	291	594	1125	698	1390	240	677	3943	3645	1919	2388	538	2876	341	23657	743	776	4017	574	2210	182	2297	3414
-0.16	3535	7136	4191	224	6319	9082	779	1746	1987	3249	488	2983	1936	2495	283	956	2007	4273	473	4500	625	475	939	1512	332	587	1136	654	1486	457	693	3803	3749	1930	2358	559	3001	355	23469	765	826	4151	625	2331	200	2305	4254
-0.15	3416	7133	4195	256	6303	9581	801	1854	2167	3495	517	3126	1952	2594	294	1009	2038	4296	484	4598	697	431	972	1548	336	636	1334	656	1601	751	849	3808	3900	2048	2456	590	2941	376	23349	749	720	4376	768	2471	233	2360	4664
-0.14	3304	7012	4121	217	6340	10121	824	1855	2005	3689	598	3222	1984	2570	408	1111	2000	4234	429	4691	763	466	938	1628	328	627	1256	693	1759	1198	971	3681	4016	2124	2495	617	3010	357	23693	754	775	4612	807	2451	253	2319	5625
-0.13	3397	7047	4151	228	6167	10585	823	1786	1940	4037	543	3407	1994	2551	379	1066	2044	4364	435	4768	799	484	1011	1650	312	580	1286	768	1916	1924	1129	3674	4114	2383	2593	621	2852	336	23556	750	775	4671	933	2405	235	2309	6479
-0.12	3429	7220	4314	213	6031	11117	905	1891	1980	4232	621	3621	2015	2664	497	1159	2022	4255	463	4720	948	476	975	1726	298	552	1270	747	2186	2624	1286	3777	4415	2379	2706	670	3011	350	24075	703	744	4899	1066	2480	266	2360	7266
-0.11	3397	7492	4476	238	5980	11375	875	1861	1951	4475	649	3668	2113	2701	592	1217	2075	4395	416	4707	956	474	980	1954	299	633	1345	791	2283	3684	1466	3859	4531	2570	2967	695	2878	385	24333	692	772	5003	1188	2488	311	2301	8375
-0.1	3458	7624	4524	279	5985	11836	930	1856	1923	4840	682	3756	2128	2711	666	1229	2062	4382	420	4828	1099	529	1073	2101	308	656	1286	832	2548	5014	1671	3991	4782	2818	3100	709	3058	375	24068	595	761	5164	1384	2533	330	2425	9491
-0.09	3391	7641	4490	270	5953	12413	1044	1983	1955	5161	734	3961	2287	2760	851	1329	2205	4538	429	4599	1224	517	1121	2380	303	639	1492	852	2720	6282	1928	4197	5027	2907	3322	791	3013	433	24964	629	726	5471	1555	2833	320	2370	10413
-0.08	3422	8007	4588	294	6043	12615	1054	2184	1994	5562	785	4095	2392	2923	1045	1399	2248	4811	414	4747	1287	525	1214	2661	320	664	1595	956	2927	7976	2186	4544	5417	3198	3744	818	3233	437	25424	666	807	5869	1722	2938	346	2565	11627
-0.07	3367	8481	4593	328	6048	12875	1322	2331	2014	5739	824	4188	2652	3006	1316	1450	2321	5104	446	4785	1367	575	1187	3141	310	756	1608	1076	3067	9698	2491	4851	5801	3399	4138	866	3359	497	26066	668	851	6063	1968	3057	320	2639	13059
-0.06	3578	8836	4765	363	5727	13261	1353	2507	2171	6202	942	4319	3113	3228	1599	1575	2660	5732	461	5008	1451	589	1244	3675	324	836	1875	1092	3324	11435	2733	5271	6266	3761	4494	967	3760	485	27473	618	919	6431	2162	3282	393	2613	14267
-0.05	3943	9743	5058	423	6629	13827	1590	2619	2350	6731	979	4520	3670	3569	1976	1652	3194	6886	481	5268	1581	598	1376	4172	357	974	2413	1284	3521	12986	3090	5690	6642	4213	5157	1043	4010	587	27522	632	1062	7380	2469	3450	473	2859	14805
-0.04	4045	11198	5031	529	8090	14114	1747	2404	2675	7288	1148	4871	4354	4331	2421	1744	3400	7773	587	5450	1781	686	1433	5046	415	1148	2519	1392	3953	15452	3539	5928	7169	4462	5485	1253	4660	702	31670	590	1262	8193	2631	3721	511	3580	17491
-0.03	3104	9444	4545	688	6218	14287	1915	1842	3083	7324	1309	4713	5422	5372	2850	2202	2736	7584	554	5761	2014	487	1611	5869	512	888	1686	1522	4431	17655	4354	6402	7620	5580	6336	1360	5432	670	38481	482	1314	7160	2991	3383	262	3278	19107
-0.02	2668	5947	5599	169	2376	11149	1304	1459	2587	5637	1183	3829	6913	6300	3267	1913	1512	4462	208	4388	1016	80	1157	6889	680	444	866	907	1931	14380	3050	5627	7294	4613	6173	1566	5397	312	19522	516	1020	6201	3017	1656	114	1332	14036
-0.01	5484	17083	12327	103	6985	2108	1320	3456	1287	3991	279	2786	1975	3565	1048	187	2005	3117	98	1882	477	158	430	2057	441	1143	3154	999	38	16471	1790	3559	3622	1888	2026	343	3828	578	30410	1659	852	10346	680	3538	683	3109	13479
0	5479	17063	12301	103	6983	2101	1319	3455	1282	3986	279	2785	1968	3559	1044	186	2005	3117	98	1877	476	158	430	2054	441	1143	3151	998	38	16445	1786	3555	3617	1888	2023	341	3823	578	30395	1658	851	10332	680	3537	682	3107	13460
0.01	2669	5962	5618	169	2376	11145	1305	1458	2587	5637	1181	3825	6919	6301	3266	1911	1510	4452	206	4388	1015	79	1153	6885	680	444	867	906	1927	14388	3048	5623	7292	4604	6172	1566	5387	312	19512	516	1021	6208	3017	1655	115	1334	14036
0.02	3106	9435	4541	688	6213	14286	1915	1843	3082	7323	1308	4712	5419	5372	2852	2204	2736	7589	556	5764	2015	488	1614	5870	512	886	1685	1523	4432	17661	4351	6404	7621	5586	6335	1362	5441	668	38480	482	1313	7160	2990	3383	261	3276	19112
0.03	4044	11199	5038	529	8088	14112	1747	2401	2681	7289	1150	4874	4357	4330	2423	1744	3398	7768	586	5443	1779	686	1434	5044	414	1148	2521	1391	3954	15448	3544	5927	7167	4464	5486	1251	4651	704	31664	590	1262	8196	2629	3720	512	3578	17494
0.04	3940	9745	5059	422	6628	13829	1590	2623	2349	6727	979	4517	3668	3571	1976	1652	3193	6888	482	5273	1581	597	1376	4175	357	976	2409	1286	3519	12990	3087	5695	6642	4210	5152	1045	4022	587	27523	632	1063	7378	2470	3453	472	2856	14799
0.05	3582	8842	4764	364	5731	13257	1352	2505	2169	6205	941	4319	3114	3227	1599	1576	2664	5738	461	5006	1453	589	1242	3675	325	836	1878	1092	3325	11440	2740	5267	6270	3765	4498	967	3755	485	27476	618	919	6428	2164	3278	394	2617	14269
0.06	3367	8482	4592	326	6053	12881	1322	2330	2016	5742	824	4190	2653	3009	1316	1447	2320	5101	444	4784	1366	575	1187	3143	310	756	1608	1076	3068	9700	2488	4853	5804	3396	4141	866	3367	496	26072	668	850	6063	1966	3060	320	2638	13059
0.07	3422	8008	4589	296	6039	12612	1055	2184	1991	5560	785	4098	2391	2922	1044	1398	2250	4813	416	4747	1287	526	1215	2660	320	664	1595	955	2925	7975	2188	4543	5413	3196	3743	817	3228	438	25422	667	807	5873	1722	2935	344	2564	11631
0.08	3388	7636	4489	270	5957	12422	1043	1986	1959	5162	735	3959	2289	2760	852	1332	2204	4538	428	4601	1224	516	1121	2378	303	638	1490	853	2722	6285	1928	4200	5031	2912	3319	792	3015	433	24966	629	726	5474	1556	2834	322	2371	10409
0.09	3456	7628	4527	279	5985	11825	929	1854	1922	4838	683	3756	2125	2709	666	1229	2062	4381	418	4827	1099	530	1071	2106	308	655	1286	831	2544	5015	1670	3987	4779	2817	3103	709	3053	374	24063	595	762	5166	1384	2534	330	2422	9490
0.1	3401	7488	4472	238	5978	11380	876	1862	1952	4472	649	3667	2114	2703	592	1216	2076	4395	419	4710	957	474	982	1954	299	633	1348	791	2289	3683	1466	3863	4532	2568	2966	695	2881	386	24335	692	771	5001	1189	2486	309	2301	8382
0.11	3431	7226	4315	213	6031	11114	904	1891	1982	4239	621	3623	2017	2659	498	1159	2023	4253	463	4720	948	476	974	1726	298	554	1268	747	2182	2624	1288	3772	4413	2381	2709	669	3011	350	24081	702	744	4900	1062	2483	268	2361	7268
0.12	3394	7051	4154	228	6165	10592	825	1786	1940	4034	543	3406	1991	2554	379	1066	2044	4364	435	4767	798	483	1012	1647	312	580	1287	769	1920	1924	1128	3671	4117	2381	2592	622	2854	336	23550	750	776	4671	937	2405	235	2308	6482
0.13	3307	7019	4120	217	6343	10117	824	1855	2007	3691	598	3220	1985	2574	407	1113	1999	4233	429	4692	764	467	936	1631	328	626	1258	693	1758	1199	971	3687	4015	2125	2491	617	3009	355	23692	755	775	4618	806	2448	253	2317	5624
0.14	3411	7132	4200	256	6307	9584	801	1853	2169	3492	517	3129	1952	2591	295	1008	2039	4300	484	4593	698	431	974	1548	336	637	1334	656	1600	752	849	3808	3898	2049	2457	590	2941	378	23358	749	721	4374	769	2472	233	2361	4664
0.15	3540	7138	4192	224	6316	9083	778	1747	1983	3248	488	2984	1936	2496	283	957	2008	4271	473	4503	625	475	937	1512	332	586	1136	653	1487	457	694	3803	3749	1929	2359	559	3001	354	23462	764	823	4154	624	2334	200	2308	4252
0.16	3670	7234	4013	226	6413	8682	791	1640	2059	2990	483	2874	1834	2529	299	922	2005	4228	488	4549	510	434	878	1421	291	595	1124	699	1391	241	676	3941	3648	1920	2389	538	2875	342	23656	744	779	4017	575	2208	182	2293	3419
0.17	3499	7037	3948	233	6328	8416	742	1789	2053	2851	447	2781	1832	2499	248	902	2012	4253	453	4520	467	408	903	1360	330	627	1136	628	1226	151	558	3901	3537	1691	2428	495	2983	382	23227	719	776	4017	521	2157	153	2316	2900
0.18	3349	7328	3789	248	6469	7775	778	1808	1946	2748	433	2691	1802	2594	284	884	1955	4065	471	4381	435	445	860	1362	314	663	1189	653	1120	73	517	4107	3481	1719	2375	492	2883	370	23426	808	804	3868	507	2193	170	2387	2437
0.19	3474	7277	3770	245	6504	7558	738	1796	2042	2564	399	2579	1739	2588	288	907	1935	4029	462	4479	360	401	848	1316	319	649	1201	653	1024	34	437	4051	3410	1611	2411	528	3065	408	23426	781	806	3804	408	2162	160	2360	2015
0.2	3572	7181	3787	221	6411	7228	678	1781	2046	2303	371	2450	1752	2559	298	871	1905	3989	484	4316	353	416	851	1269	309	608	1190	620	983	24	400	4110	3241	1542	2426	456	2973	402	23501	766	816	3714	420	2041	131	2289	1667
0.21	3464	7289	3770	216	6391	6880	750	1762	2021	2260	373	2463	1692	2692	298	825	1907	3936	454	4298	287	411	775	1211	324	613	1114	645	883	17	361	4124	3292	1466	2390	474	3057	434	23527	775	731	3585	404	2042	120	2388	1362
0.22	3469	7291	3725	238	6329	6540	714	1732	2035	2156	324	2368	1712	2677	310	836	1994	3958	441	4177	256	386	817	1275	320	662	1177	645	799	10	337	4082	3215	1465	2403	473	2966	428	23335	811	842	3714	389	1927	118	2419	1195
0.23	3375	7198	3800	223	6449	6337	754	1795	2039	1966	338	2287	1685	2750	334	839	1957	3892	486	4104	248	392	849	1162	353	685	1169	675	773	11	274	4027	3093	1428	2434	477	3127	402	23467	833	791	3654	364	2048	134	2376	981
0.24	3420	7470	3842	216	6549	6113	708	1785	2086	1872	341	2238	1689	2688	353	852	1866	3874	460	4232	198	414	790	1167	332	699	1151	645	719	15	258	3991	3002	1398	2448	471	2973	410	23650	864	821	3625	371	1981	115	2468	859
0.25	3471	7617	3635	225	6383	5983	646	1831	2011	1908	317	2314	1629	2813	354	781	1883	3816	457	4142	178	379	814	1138	322	639	1158	663	684	4	234	3968	3058	1380	2418	449	3144	388	23744	809	792	3602	365	1993	133	2354	863
0.26	3402	7446	3499	205	6462	5813	644	1810	2007	1808	318	2159	1648	2824	391	833	1877	3774	454	4092	174	366	769	1146	319	736	1198	691	653	9	247	3886	2983	1422	2393	399	3060	438	23481	767	813	3670	338	1927	154	2412	806
0.27	3402	7222	3610	216	6364	5688	676	1992	2048	1739	309	2118	1660	2742	378	814	1916	3876	466	4125	135	387	795	1150	322	712	1194	645	611	10	252	3733	3079	1293	2420	424	3132	396	23756	759	799	3576	353	1957	129	2494	872
0.28	3395	7404	3569	207	6486	5552	692	1924	2081	1756	310	2151	1668	2793	432	795	1902	3755	500	4112	122	368	769	1200	302	660	1231	674	643	5	255	3706	2963	1404	2349	405	3121	429	23984	827	852	3692	344	1927	137	2427	910
0.29	3430	7686	3761	209	6428	5362	637	1864	2082	1744	331	2251	1603	2831	427	805	1819	3709	496	4039	161	370	804	1154	330	712	1323	695	624	7	278	3672	3050	1329	2380	394	3221	377	23988	807	909	3677	374	2017	137	2446	1113
0.3	3551	7481	3941	208	6480	5559	615	1915	2054	1694	316	2227	1615	2899	473	784	1919	3890	437	3973	139	377	795	1177	290	770	1292	735	626	6	299	3538	3137	1399	2371	411	3039	435	24174	838	811	3748	369	1949	120	2479	1313
0.31	3436	7640	3785	202	6387	5345	659	1916	2068	1730	315	2223	1607	2896	497	792	1860	3772	455	4094	128	401	767	1169	299	736	1282	687	604	5	360	3649	3170	1389	2415	399	3233	405	24068	810	870	3745	359	1980	137	2509	1596
0.32	3443	7602	3766	203	6351	5526	662	1933	2050	1808	355	2287	1589	2917	517	815	1846	3791	492	4084	145	366	750	1181	328	757	1259	682	665	5	352	3552	3195	1393	2350	394	3069	419	24451	834	875	3803	392	2034	187	2380	1882
0.33	3476	7606	3730	220	6402	5607	649	1952	2085	1740	353	2268	1593	2907	538	796	1914	3901	440	4121	158	398	834	1249	307	722	1380	727	674	5	408	3669	3342	1482	2387	432	3325	423	24538	796	880	3807	393	2112	161	2487	2334
0.34	3530	7562	3800	224	6258	5670	619	1999	2082	1873	372	2360	1613	2968	561	853	1950	3940	495	4117	178	376	761	1265	327	758	1432	674	706	9	455	3766	3389	1430	2360	412	3113	431	24136	862	888	3901	387	2147	182	2515	2765
0.35	3369	7576	4076	192	6544	5904	636	2045	2210	1899	393	2443	1561	2960	579	822	1995	3924	466	4159	201	391	821	1271	311	744	1300	692	758	22	485	3908	3586	1572	2386	439	3282	424	24382	803	873	3909	413	2202	176	2494	3420
0.36	3393	7739	4057	203	6551	6023	613	2109	2244	1993	392	2537	1678	2988	636	846	1975	3946	475	4217	200	404	763	1343	327	699	1351	701	804	34	537	3991	3586	1609	2483	411	3132	383	24718	820	887	3996	410	2189	242	2587	4082
0.37	3493	7575	4165	211	6457	6168	635	1990	2183	2045	415	2562	1701	2930	626	802	1940	4016	456	4329	214	384	797	1349	329	755	1508	665	877	69	549	4339	3849	1681	2438	446	3372	432	24623	859	905	4035	426	2318	230	2519	4785
0.38	3537	7702	4206	214	6339	6338	650	2063	2273	2156	463	2707	1734	2902	621	849	1923	3871	494	4238	270	366	836	1431	350	781	1471	683	927	171	644	4488	4013	1731	2504	442	3222	402	24830	840	875	3964	468	2356	236	2510	5646
0.39	3422	7859	4271	192	6508	6659	634	2048	2321	2302	459	2817	1804	2915	663	814	2019	4044	451	4428	278	412	783	1418	340	827	1421	665	1001	265	678	4847	4231	1757	2482	447	3412	411	24897	750	899	4100	473	2504	266	2638	6436
0.4	3452	7735	4480	173	6576	6966	672	2087	2229	2361	467	2916	1786	2902	657	804	2086	4222	476	4388	337	401	816	1440	315	769	1448	659	1219	508	746	5014	4348	2009	2585	451	3361	420	25229	790	882	4234	500	2585	264	2574	7291
0.41	3510	7581	4668	202	6519	7286	641	2076	2437	2542	508	3012	1841	2867	658	833	2095	4257	469	4437	373	437	744	1532	325	740	1476	657	1277	921	846	5289	4586	1827	2502	446	3524	398	24727	849	982	4174	522	2692	313	2455	8366
0.42	3490	7834	4564	184	6588	7625	655	2092	2388	2645	507	3176	1756	3023	656	797	2071	4276	474	4633	387	416	799	1491	339	801	1484	634	1445	1411	850	5487	4887	2063	2594	455	3467	368	25234	827	911	4326	562	2692	323	2544	9212
0.43	3355	7774	4533	212	6390	8099	637	2122	2458	2842	520	3259	1876	2904	637	814	2185	4394	447	4562	484	412	826	1634	327	828	1492	672	1542	2157	981	5511	5246	2125	2593	425	3684	402	25028	846	898	4595	610	2850	320	2651	10316
0.44	3605	7920	4668	199	6547	8265	610	2060	2580	3036	516	3485	1806	2986	651	866	2176	4512	478	4686	559	434	798	1594	358	780	1539	702	1686	3044	1048	5420	5496	2233	2611	422	3594	416	25131	820	950	4520	649	2851	348	2627	11194
0.45	3456	8101	4886	193	6783	8919	675	2047	2436	3166	574	3593	1829	2962	600	837	2190	4545	491	4784	559	414	859	1688	360	758	1581	673	1923	4170	1096	5645	5540	2411	2717	472	3745	371	25042	862	931	4687	685	2925	382	2562	11968
0.46	3478	8139	5128	219	6538	9294	632	2091	2502	3354	597	3620	1787	2956	646	861	2301	4751	460	4770	658	462	794	1725	365	805	1581	680	1988	5411	1172	5491	5899	2440	2650	435	3673	407	25149	885	935	4917	755	3000	383	2702	13153
0.47	3554	8373	5223	212	6650	9686	677	2024	2559	3654	601	3823	1792	3000	615	848	2238	4715	475	4955	744	503	838	1790	352	769	1523	690	2328	7116	1304	5264	5916	2518	2657	441	3846	396	25576	859	950	5036	862	3142	403	2691	13553
0.48	3562	8455	5203	217	6592	10186	669	2170	2526	3766	640	3968	1846	2934	631	888	2376	4897	476	4922	812	459	811	1852	322	734	1552	675	2389	8718	1339	5193	6022	2667	2626	493	3784	367	25044	760	884	5168	920	3239	415	2698	14353
0.49	3421	8647	5089	184	6566	10732	736	2103	2544	4113	659	4071	1855	3069	634	916	2344	5006	471	4986	967	470	833	1956	324	737	1564	727	2622	10439	1443	4749	6015	2747	2642	473	3809	371	25469	821	924	5458	1010	3259	413	2732	15068
0.5	3487	8653	5319	233	6747	11288	720	2043	2544	4281	655	4146	1871	3007	616	912	2475	5147	483	5242	934	493	835	1908	342	778	1586	681	2813	12086	1558	4663	5941	2924	2619	486	3637	409	25696	867	931	5457	1059	3331	449	2555	15244
0.51	3576	8894	5616	215	6557	11653	743	2089	2677	4500	651	4354	1886	3048	615	908	2495	5277	501	5122	1093	493	847	1965	337	824	1567	684	3008	13539	1608	4379	5881	2894	2590	477	3873	382	25210	826	884	5542	1148	3446	434	2721	15665
0.52	3644	9035	5535	222	6781	12130	765	2175	2468	4730	681	4364	1930	2933	669	1010	2534	5362	491	5251	1184	540	830	2095	362	763	1551	661	3241	14995	1735	4209	5809	3096	2591	433	3682	404	25776	856	934	6000	1267	3268	409	2667	15688
0.53	3485	9272	5534	232	6689	12687	749	2093	2605	4974	696	4495	1900	3031	648	967	2496	5455	471	5279	1335	584	847	2068	341	778	1515	662	3417	16297	1787	3991	5612	3066	2542	479	3736	431	25475	880	919	6101	1328	3307	408	2764	15504
0.54	3586	9267	5477	225	6707	13133	741	2104	2619	5123	711	4412	2003	3026	680	1051	2644	5687	487	5470	1405	499	903	2114	391	741	1608	681	3608	16958	1924	3720	5458	3235	2605	496	3613	398	25764	832	889	6246	1414	3512	449	2752	15492
0.55	3679	9190	5504	229	6642	13720	794	2097	2536	5336	673	4661	1933	3096	668	1070	2737	5798	527	5389	1484	566	860	2196	355	825	1550	691	3758	17013	2026	3637	5140	3238	2588	496	3788	407	25690	778	945	6327	1472	3399	433	2711	14953
0.56	3621	9525	5755	240	6701	13957	794	2169	2491	5384	673	4487	2004	3045	658	1112	2817	5944	505	5538	1635	575	892	2194	366	800	1523	694	4014	16746	2106	3673	5035	3334	2554	480	3657	403	25464	818	921	6639	1593	3355	391	2837	14489
0.57	3567	9565	5823	262	6534	14136	819	2120	2613	5514	679	4520	2000	3010	664	1164	2746	5923	555	5615	1635	566	911	2225	347	833	1675	718	3937	16223	2169	3506	4899	3427	2649	511	3717	450	25829	844	958	6643	1657	3497	358	2729	13858
0.58	3572	9728	5575	238	6643	14613	778	2125	2435	5708	645	4424	1962	2992	663	1168	2830	6045	486	5586	1659	579	923	2268	365	798	1678	686	3981	14844	2283	3519	4608	3344	2645	510	3502	433	25610	797	972	6857	1677	3361	376	2691	13099
0.59	3640	9591	5541	251	6675	14961	835	2228	2405	5664	657	4525	2057	2903	674	1224	2855	6175	530	5697	1717	586	890	2257	367	866	1597	741	3928	13638	2414	3622	4683	3419	2737	508	3678	447	25792	857	953	6987	1809	3202	341	2810	12290
0.6	3613	9649	5479	232	6693	14859	884	2216	2429	5806	654	4357	2060	3008	704	1310	2790	6109	513	5918	1779	635	975	2277	316	854	1599	722	3942	12056	2441	3519	4331	3448	2826	531	3562	418	25744	832	970	7006	1791	3226	332	2617	11441
0.61	3464	9362	5341	242	6512	15041	945	2294	2434	5850	593	4333	2035	3065	676	1294	2911	6302	513	5808	1744	589	933	2269	341	827	1518	767	3774	10363	2589	3646	4236	3261	2839	568	3629	460	25923	819	867	7018	1910	3209	350	2615	10537
0.62	3669	9476	5297	236	6456	15031	912	2192	2424	5840	623	4255	2138	2969	704	1381	2910	6159	512	5846	1744	609	949	2360	295	838	1574	715	3561	8817	2549	3704	4218	3307	2902	579	3508	468	25828	800	958	6921	1810	3114	300	2657	9587
0.63	3793	9348	5296	247	6547	15179	917	2116	2336	5793	601	4085	2084	3030	760	1407	2834	6155	529	5722	1722	629	990	2258	344	820	1555	795	3387	7285	2614	3863	4035	3135	3091	584	3452	421	25649	846	952	7010	1915	3074	264	2676	8835
0.64	3740	9155	5208	233	6549	14902	926	2275	2348	5621	580	3952	2173	3100	756	1468	2744	6118	514	5754	1665	632	993	2346	353	863	1576	763	3203	5808	2554	3694	4072	3189	3046	593	3394	431	25792	867	940	6926	1844	2923	229	2598	7889
0.65	3518	8981	5104	263	6523	14605	1022	2223	2256	5656	578	3942	2211	3096	747	1472	2733	6035	533	5664	1628	631	976	2338	337	882	1591	806	3077	4518	2521	3743	3950	2997	3278	645	3539	456	25855	850	927	6834	1844	2833	290	2594	7016
0.66	3682	8972	4947	269	6492	14537	1019	2269	2258	5481	545	3713	2159	3056	758	1563	2769	5981	531	5682	1547	614	1073	2319	341	818	1588	759	2874	3576	2455	3866	3942	2989	3286	636	3434	446	25768	793	911	6529	1748	2769	219	2615	6256
0.67	3781	8955	4708	275	6454	13872	998	2304	2243	5345	568	3602	2253	3133	758	1487	2541	5673	550	5569	1451	631	1059	2323	381	853	1572	818	2647	2527	2286	3849	3830	2835	3383	631	3310	428	25754	786	909	6428	1761	2796	211	2527	5461
0.68	3668	8847	4653	268	6586	13561	1015	2245	2152	5204	495	3576	2172	3066	820	1595	2567	5752	540	5487	1399	620	1047	2293	324	796	1587	837	2516	1717	2283	3872	3684	2890	3333	618	3164	417	25426	750	910	6285	1596	2683	221	2553	4746
0.69	3667	8641	4605	309	6561	13362	1084	2260	2201	4958	522	3362	2221	3117	768	1561	2487	5595	537	5449	1219	631	1125	2316	368	819	1549	795	2271	1191	2041	3953	3585	2679	3507	641	3319	425	25618	780	917	6046	1551	2615	182	2498	4157
0.7	3753	8355	4538	280	6584	12639	1058	2273	2171	4772	486	3197	2142	3082	821	1583	2546	5579	490	5414	1188	591	1151	2222	333	827	1481	867	2124	790	1971	3812	3533	2640	3388	678	3188	452	25624	830	921	5761	1450	2491	183	2630	3553
0.71	3757	8412	4630	303	6341	12264	1116	2202	2103	4570	485	3132	2205	3084	840	1629	2392	5342	533	5242	1053	587	1115	2260	363	834	1566	886	1997	426	1806	3776	3516	2582	3409	649	3263	448	25628	840	907	5455	1369	2413	173	2512	3054
0.72	3702	8453	4461	274	6504	11873	1115	2280	2142	4386	442	2879	2113	2998	793	1555	2384	5322	511	5186	1027	555	1094	2250	345	797	1522	831	1806	266	1639	3914	3490	2446	3294	708	3169	431	25551	823	905	5190	1258	2424	142	2486	2538
0.73	3716	8175	4296	322	6495	11356	1089	2310	2100	4088	439	2790	2118	3046	831	1566	2307	5190	540	5069	902	546	1156	2214	354	792	1518	904	1633	171	1470	3894	3371	2367	3204	719	3241	442	25466	848	873	5188	1151	2344	155	2504	2164
0.74	3653	7983	4170	318	6409	10876	1063	2322	2070	4074	408	2726	2179	3054	847	1508	2248	4986	488	5063	797	511	1147	2149	336	738	1590	877	1478	89	1279	3833	3326	2271	3256	758	3108	454	25425	855	898	5019	1117	2353	134	2567	1987
0.75	3628	7917	4306	332	6414	10289	1152	2296	2034	3797	426	2655	2150	3057	859	1505	2294	5024	490	4945	709	557	1119	2161	326	717	1590	866	1366	41	1222	3970	3356	2206	2973	758	3236	425	25580	877	930	4842	961	2175	150	2514	1733
0.76	3690	7856	4240	341	6436	9855	1095	2342	2113	3576	404	2531	2202	3143	860	1444	2169	4793	507	4954	650	503	1187	2126	342	773	1545	863	1240	37	1040	3980	3368	2201	2971	758	3090	440	25582	846	918	4720	901	2199	164	2525	1498
0.77	3739	7790	4112	354	6368	9517	1155	2332	2107	3403	424	2446	2141	3048	851	1403	2121	4662	523	4832	577	521	1151	2111	319	739	1505	855	1163	20	998	4058	3402	2035	2885	740	3148	447	25679	851	942	4472	796	2143	155	2484	1366
0.78	3672	7712	3840	299	6471	8878	1138	2319	2115	3164	379	2377	2169	3071	877	1380	2090	4671	481	4765	532	502	1151	2049	337	756	1530	921	1053	10	806	4155	3404	1974	2810	838	3075	423	25515	872	957	4324	770	2103	145	2606	1290
0.79	3596	7666	3758	332	6502	8654	1167	2257	2025	3092	424	2291	2148	2965	828	1400	2090	4560	492	4629	451	453	1174	2052	371	775	1578	925	936	14	767	4285	3460	1949	2746	779	3243	461	25338	849	899	4265	646	2150	169	2588	1383
0.8	3711	7534	3906	330	6470	7894	1152	2304	2174	2895	378	2237	2170	3107	835	1242	2111	4502	485	4597	391	492	1101	1958	332	774	1520	875	914	20	722	4351	3442	1907	2739	800	3063	462	25621	800	964	4063	597	2093	162	2519	1473
0.81	3715	7611	3884	347	6470	7763	1115	2270	2123	2789	400	2276	2151	3021	843	1242	2040	4391	485	4569	359	477	1155	1939	352	794	1557	927	811	23	658	4474	3563	1867	2698	748	3152	418	25486	792	894	4158	574	2101	162	2607	1609
0.82	3605	7449	3899	354	6401	7355	1180	2232	2127	2603	429	2214	2170	2998	826	1199	2015	4265	482	4393	329	496	1122	1952	354	784	1521	931	807	16	655	4614	3542	1825	2639	806	3064	437	25311	827	902	4205	510	2093	161	2579	1770
0.83	3649	7552	3859	346	6495	6986	1105	2164	2110	2452	389	2222	2160	3007	803	1205	1973	4247	497	4431	252	426	1060	1946	358	726	1594	925	742	15	586	4763	3644	1716	2670	803	3208	455	25516	841	952	4091	464	2115	165	2590	2032
0.84	3592	7677	3978	334	6523	6890	1160	2155	2092	2306	447	2226	2177	2967	798	1105	1974	4206	476	4347	265	421	1101	1836	309	804	1525	908	734	11	642	4842	3914	1789	2698	830	3124	468	25219	842	891	3953	423	2107	177	2534	2320
0.85	3650	7464	4001	368	6396	6512	1114	2094	2122	2250	434	2164	2114	2970	819	1060	2003	4107	484	4328	199	436	1052	1907	289	764	1471	932	705	9	601	4949	3841	1689	2686	764	3231	442	25448	791	907	3826	420	2106	202	2589	2769
0.86	3628	7383	3876	353	6414	6374	1135	2126	2210	2168	464	2193	2208	2953	780	1059	1934	4014	475	4310	201	405	1049	1871	322	796	1467	929	704	15	626	4975	4061	1788	2670	774	3137	475	25200	824	932	3839	388	2241	215	2496	3179
0.87	3606	7832	3829	361	6382	6077	1069	2117	2185	2058	482	2259	2143	2986	755	979	1958	4077	460	4277	189	486	1028	1867	312	832	1429	861	694	11	626	5139	4137	1638	2727	758	3253	469	25497	929	899	3876	351	2232	230	2567	3755
0.88	3584	7688	3882	339	6464	6030	1101	2250	2145	2096	487	2309	2265	2981	757	978	1924	3926	492	4213	172	433	972	1871	308	814	1531	883	665	10	671	5130	4314	1755	2714	784	3267	476	25390	879	897	3815	372	2283	244	2539	4202
0.89	3490	7470	3902	365	6298	5808	1092	2229	2217	2015	519	2343	2164	3009	752	994	1938	4025	487	4190	180	396	988	1888	313	800	1444	815	681	8	656	5227	4501	1669	2726	789	3282	472	25232	852	936	3956	328	2273	290	2417	4995
0.9	3644	7536	4019	377	6402	5798	1047	2090	2262	1965	527	2332	2270	2998	743	964	1963	3988	483	4108	161	402	933	1901	323	808	1498	831	715	22	774	5300	4609	1718	2824	708	3327	473	25268	799	905	3974	303	2289	271	2547	5611
0.91	3651	7724	4091	328	6474	5614	1063	2096	2336	1958	593	2390	2222	2978	706	953	1998	4019	456	4165	159	379	962	1949	363	842	1506	798	748	48	717	5261	4906	1736	2776	757	3407	461	25497	832	1015	3956	307	2394	292	2504	6498
0.92	3592	7514	3956	324	6544	5694	1044	2086	2372	1984	546	2571	2150	2965	709	920	1903	3892	473	4207	197	391	945	1859	334	731	1414	830	717	91	833	5212	5163	1789	2782	724	3346	433	25423	895	873	4047	316	2363	305	2479	7092
0.93	3571	7516	3984	314	6446	5564	1054	2177	2268	1996	588	2627	2230	2991	732	896	1927	3921	462	4162	168	382	954	1891	376	738	1523	788	833	173	843	5162	5281	1778	2752	674	3489	487	25625	911	949	4048	321	2422	305	2645	8038
0.94	3531	7495	4184	336	6529	5730	1026	2116	2388	1942	636	2692	2158	2966	689	875	2030	4012	465	4272	201	456	938	1900	382	722	1558	755	824	330	895	5222	5443	1824	2868	715	3471	436	25448	842	918	4005	313	2571	350	2649	8763
0.95	3525	7593	4321	326	6653	5761	988	2097	2509	2045	642	2748	2146	3082	719	841	1966	4007	467	4226	182	377	905	1813	372	753	1549	818	935	478	945	4906	5696	1869	2752	661	3615	442	25420	852	921	4035	325	2617	336	2598	9767
0.96	3545	7451	4339	301	6605	5878	956	2118	2438	2117	701	2832	2118	2988	693	828	2059	4112	458	4098	219	368	956	1856	363	843	1556	795	970	828	981	4780	5613	1937	2763	654	3578	477	25318	830	925	4206	352	2716	360	2551	10329
0.97	3575	7616	4540	327	6460	5861	992	2129	2483	2229	689	3005	2038	2982	697	927	1950	3948	476	4250	245	388	962	1910	343	767	1558	771	1039	1369	1001	4792	5695	1973	2779	662	3603	440	25250	777	920	4152	344	2827	357	2623	11248
0.98	3550	7811	4842	320	6502	6142	962	2082	2466	2194	732	3040	2050	2903	714	807	2051	4096	442	4183	245	372	916	1851	342	690	1574	731	1135	1896	1028	4444	5775	2016	2715	630	3608	458	25308	840	936	4258	340	2841	416	2620	11908
0.99	3450	7869	4833	281	6567	6393	975	2125	2467	2317	723	3196	2052	2963	691	855	2048	4022	475	4202	285	388	915	1888	342	788	1455	764	1298	2838	1073	4442	5683	2069	2775	599	3655	486	25170	886	900	4172	374	2914	392	2608	12721
1	3543	7869	4931	311	6564	6513	927	2163	2519	2334	742	3259	2072	2898	699	830	2068	4148	441	4450	316	389	912	1887	313	747	1504	760	1385	3901	1054	4312	5744	2203	2709	555	3545	453	24912	830	907	4301	378	3025	424	2653	13081
1.01	3430	7764	4914	294	6542	6858	914	2050	2505	2530	746	3465	2151	2827	729	795	2031	4092	482	4388	341	393	938	1870	326	746	1513	728	1556	5042	1085	4189	5633	2338	2699	583	3696	436	24870	814	908	4313	414	3181	427	2635	13582
1.02	3558	7924	5016	262	6633	7211	889	2047	2566	2626	774	3649	2097	2914	731	835	2019	4066	474	4422	376	371	915	1907	340	793	1532	717	1649	6508	1130	4154	5501	2349	2715	576	3701	394	25154	782	962	4480	433	3102	385	2625	14142
1.03	3461	7975	5054	308	6570	7387	935	2096	2527	2766	751	3802	2113	2896	682	804	2112	4297	493	4674	449	458	915	1951	350	764	1466	738	1838	7913	1134	4105	5404	2476	2741	565	3679	424	25215	778	931	4665	462	3249	399	2697	14023
1.04	3652	8089	5172	251	6498	7827	874	2154	2522	2923	765	3719	2165	2971	752	790	2180	4342	468	4459	526	429	890	1924	335	779	1456	724	1979	9509	1203	4085	5211	2506	2748	498	3726	433	24993	793	880	4555	480	3303	435	2683	14268
1.05	3462	8215	5266	257	6669	8178	853	2137	2600	3084	782	3930	2095	2997	714	813	2164	4372	467	4697	558	398	936	1951	351	733	1590	713	2162	11299	1199	4149	5092	2652	2742	526	3807	433	24899	839	908	4661	509	3349	445	2720	14449
1.06	3396	8439	5534	268	6667	8310	872	2062	2540	3285	808	4088	2066	2918	753	822	2167	4380	523	4630	603	448	880	2020	329	731	1559	675	2330	12645	1209	3842	4996	2625	2747	505	3593	414	25022	843	948	4790	545	3384	395	2712	14202
1.07	3595	8542	5599	252	6613	8962	852	2119	2550	3311	771	4169	2070	2933	685	832	2244	4607	499	4809	694	441	913	2089	341	791	1531	700	2588	14082	1192	4014	4987	2800	2789	520	3763	418	25132	851	928	4828	573	3406	434	2664	14144
1.08	3655	8348	5492	251	6603	9281	822	2052	2537	3633	761	4251	2041	2990	677	806	2380	4683	489	4789	789	427	883	2040	281	714	1479	671	2670	15227	1220	4022	4868	2793	2677	481	3629	436	24997	841	909	4938	636	3520	377	2661	13811
1.09	3511	8596	5591	226	6803	9685	825	2024	2496	3850	791	4328	2031	2960	710	822	2306	4713	502	4938	845	479	908	2142	314	757	1543	686	3032	16016	1192	4018	4804	2929	2828	486	3684	468	25237	837	904	5054	653	3501	331	2699	13436
1.1	3518	8924	5852	232	6742	10226	822	2040	2467	3984	745	4438	2014	2931	675	748	2364	4862	460	5003	953	472	934	2157	353	825	1517	720	3046	16250	1220	3989	4814	2948	2745	459	3689	456	25021	818	949	5229	707	3318	367	2704	12918
1.11	3507	8937	5704	262	6693	10758	791	2155	2528	4136	722	4380	2103	3108	663	874	2408	4916	449	4979	1017	468	884	2150	364	749	1601	639	3340	16253	1257	4017	4725	3094	2816	498	3543	458	24785	854	938	5297	783	3393	353	2688	12273
1.12	3579	9163	5518	254	6707	11118	805	2107	2435	4446	817	4418	2008	3107	658	805	2510	5153	497	5124	1063	440	967	2160	362	740	1499	657	3485	15803	1169	3969	4721	3088	2738	477	3639	462	25306	852	939	5498	834	3404	327	2562	11652
1.13	3459	9208	5741	254	6620	11489	786	2091	2415	4588	688	4472	2027	3041	634	828	2467	5096	487	5170	1178	462	918	2176	368	742	1578	644	3597	14981	1269	3938	4704	3172	2769	474	3472	463	25004	918	914	5737	908	3426	309	2716	11040
1.14	3541	9387	5752	208	6595	11856	783	2139	2339	4755	760	4416	2033	2954	641	879	2580	5273	468	5252	1293	512	936	2175	362	756	1522	656	3744	13838	1232	3980	4607	3277	2805	461	3600	434	25033	853	927	5638	960	3239	313	2666	10140
1.15	3658	9338	5645	242	6603	12529	756	2124	2308	4956	667	4411	2065	2978	628	916	2578	5411	461	5291	1364	508	872	2180	353	811	1520	656	3921	12545	1258	4048	4411	3263	2851	448	3490	452	25307	816	1005	5803	1068	3192	288	2535	9482
1.16	3647	9345	5637	233	6609	12841	762	2117	2345	5040	677	4312	2030	2988	604	867	2661	5488	459	5444	1399	498	915	2217	382	753	1521	664	3876	11224	1296	4095	4482	3331	2831	454	3431	412	25494	783	881	6142	1131	3165	258	2618	8597
1.17	3490	9391	5475	230	6645	13258	750	2134	2308	5361	659	4279	1949	3016	631	939	2723	5515	486	5529	1494	477	928	2121	369	748	1504	622	3915	9668	1295	4140	4337	3326	2809	436	3559	390	25028	828	927	6112	1161	3043	237	2756	7993
1.18	3479	9267	5331	215	6602	13562	737	2164	2290	5278	646	4236	2019	3023	596	957	2663	5620	501	5519	1602	541	946	2196	351	822	1475	609	4096	8015	1440	4217	4232	3307	2872	466	3458	410	25665	840	932	6178	1249	3022	242	2623	7235
1.19	3682	9277	5242	242	6515	13943	750	2111	2225	5599	583	4098	1946	3109	572	933	2732	5664	500	5543	1556	524	892	2150	351	761	1478	621	3769	6678	1458	4235	4182	3309	2661	443	3440	400	25287	836	919	6361	1319	2937	243	2510	6387
1.2	3664	9153	5141	228	6581	14194	765	2204	2116	5557	637	3999	1981	3105	597	980	2792	5843	509	5460	1623	572	943	2204	316	796	1476	630	3607	5401	1542	4291	4134	3209	2674	471	3458	425	25715	789	937	6456	1350	2820	222	2691	5771
1.21	3445	9276	5112	189	6486	14527	751	2079	2260	5607	538	3876	1932	3082	585	1029	2703	5877	504	5698	1635	574	912	2164	347	819	1460	664	3479	4262	1659	4390	3998	3185	2730	459	3333	409	25720	772	905	6521	1449	2772	182	2567	5274
1.22	3509	9249	4902	220	6542	14492	769	2048	2178	5658	573	3774	1938	3061	554	1026	2800	5816	519	5603	1631	554	903	2130	300	872	1478	641	3370	3122	1706	4248	4000	3140	2639	471	3259	460	25370	827	911	6658	1476	2764	168	2607	4598
1.23	3521	9169	4726	216	6453	14783	814	2093	2106	5647	503	3623	1953	2998	579	1054	2719	6010	515	5599	1620	597	923	2130	367	845	1509	631	3166	2318	1800	4353	3889	2987	2635	443	3304	399	25680	802	945	6635	1603	2684	164	2608	4093
1.24	3586	9068	4695	199	6599	14516	766	2121	2118	5525	513	3426	1977	2995	579	1036	2716	6015	482	5734	1607	592	905	2110	339	782	1505	629	2943	1575	1816	4401	3807	2955	2619	466	3112	380	25608	845	966	6649	1572	2593	160	2581	3492
1.25	3649	9036	4700	228	6510	14750	796	2087	2080	5547	493	3377	1966	3062	548	1105	2673	5940	503	5579	1608	588	949	2085	344	850	1460	665	2769	1045	1989	4401	3951	2938	2655	454	3157	445	25682	837	920	6605	1646	2600	161	2497	3181
1.26	3549	8933	4619	215	6397	14491	757	2120	2145	5466	431	3195	2055	3042	575	1151	2742	6153	514	5677	1569	599	954	2057	363	799	1404	658	2712	720	1977	4385	3818	2793	2697	477	3136	440	25646	807	917	6589	1611	2441	159	2523	2795
1.27	3416	8708	4568	203	6358	14313	793	2135	2073	5354	434	3137	2045	3048	607	1175	2641	6005	491	5635	1522	608	900	2076	358	857	1485	712	2401	460	2096	4412	3834	2720	2707	465	3069	362	25656	811	927	6569	1669	2480	146	2579	2489
1.28	3600	8672	4359	222	6451	14250	749	2074	2123	5332	431	2956	2033	3075	639	1241	2609	5860	527	5486	1485	622	933	2074	366	772	1516	627	2314	234	2042	4404	3742	2594	2732	491	3101	384	25987	865	923	6095	1635	2435	137	2502	2255
1.29	3672	8646	4265	215	6483	13840	834	2188	2000	5184	417	2901	2057	3159	639	1233	2578	5817	531	5421	1414	585	915	2024	352	828	1489	676	2106	162	2149	4428	3862	2543	2846	483	2972	424	25689	799	944	6173	1599	2391	146	2570	2043
1.3	3617	8625	4309	184	6462	13536	787	2125	2032	4975	397	2702	1988	3112	670	1330	2534	5800	520	5547	1298	613	940	2042	354	813	1516	631	1867	93	2138	4404	3885	2393	2782	499	3124	420	25927	867	925	6123	1555	2315	197	2566	1912
1.31	3493	8502	4189	222	6492	13252	765	2147	2008	4789	399	2685	2052	3097	691	1298	2585	5624	553	5336	1182	591	932	2014	344	780	1459	677	1777	49	2170	4385	3916	2356	2984	504	3091	401	25729	856	922	5751	1545	2165	164	2539	1919
1.32	3550	8409	4060	214	6307	12738	816	2126	2073	4664	406	2639	2033	3073	694	1363	2505	5580	555	5380	1120	616	964	2045	359	814	1588	707	1619	35	2058	4538	3899	2226	2975	507	3072	401	25807	819	877	5680	1502	2260	150	2459	1899
1.33	3649	8326	4016	200	6531	12300	764	2092	2228	4544	385	2497	2047	2971	729	1371	2386	5302	519	5251	1035	610	942	2028	320	822	1554	667	1487	23	2068	4528	3962	2188	3142	501	3035	423	25564	864	893	5537	1400	2168	159	2450	2069
1.34	3668	7981	3988	205	6503	11787	795	2177	2140	4216	409	2405	2048	3041	760	1445	2420	5406	530	5294	956	569	948	2047	321	797	1431	667	1410	18	2015	4663	4005	2126	3159	485	3052	403	25837	831	850	5430	1330	2070	180	2455	2273
1.35	3563	8141	3855	204	6444	11399	797	2207	2182	4077	408	2356	1970	2995	714	1413	2340	5325	521	5149	870	610	929	2114	350	845	1450	692	1201	19	1913	4626	4180	2059	3235	525	3145	403	25765	821	911	5144	1285	2105	163	2617	2507
1.36	3634	7974	3758	207	6534	10850	838	2227	2097	3927	400	2340	2073	2949	784	1467	2301	5075	500	4979	772	593	988	2025	344	820	1497	703	1138	20	1821	4745	4069	1998	3374	516	3065	398	25333	791	885	5008	1190	2126	174	2504	2884
1.37	3616	7973	3775	201	6344	10504	831	2146	2261	3691	428	2312	2036	2976	763	1442	2227	4960	498	4942	694	572	944	1966	347	776	1585	688	1090	17	1800	4808	4219	2011	3311	511	3145	439	25781	781	913	4967	1089	2146	181	2463	3205
1.38	3568	7937	3715	215	6505	10008	891	2063	2188	3608	415	2279	2052	3087	775	1448	2300	5029	549	4902	645	567	973	2049	353	807	1467	707	978	18	1606	4832	4312	1919	3438	522	3187	432	25484	845	942	4788	1043	2151	252	2555	3663
1.39	3593	7702	3895	248	6493	9610	907	2170	2218	3359	453	2218	2066	3052	780	1476	2133	4783	494	4886	539	574	963	1949	306	795	1455	728	900	13	1578	4811	4426	1926	3300	544	3219	412	25654	842	895	4537	971	2202	269	2603	4091
1.4	3701	7593	3834	223	6348	9097	878	2155	2226	3166	423	2298	2056	2971	805	1471	2101	4712	508	4834	548	567	1022	2021	343	821	1545	717	919	18	1466	4684	4512	1867	3367	576	3175	401	25656	848	924	4574	876	2151	256	2548	4608
1.41	3684	7825	3784	239	6486	8664	839	2142	2263	3067	447	2251	2027	3054	815	1492	2100	4626	481	4723	471	489	1019	1948	329	756	1455	749	810	18	1354	4725	4591	1796	3257	545	3327	405	25633	873	882	4549	815	2254	250	2593	5333
1.42	3560	7675	3919	232	6550	8352	930	2203	2199	2940	453	2260	2062	3031	780	1487	2108	4603	520	4658	448	506	1022	1989	316	825	1559	748	765	12	1301	4657	4679	1826	3191	569	3301	424	25480	812	941	4569	732	2186	247	2604	5778
1.43	3668	7600	3883	228	6375	7924	879	2252	2336	2777	484	2284	2069	3052	821	1500	2050	4397	533	4575	368	534	1036	1928	325	854	1530	724	723	18	1231	4554	4732	1759	3239	570	3416	406	25621	844	967	4241	677	2406	287	2434	6420
1.44	3692	7499	3884	277	6299	7577	991	2217	2239	2606	499	2349	2070	2911	769	1439	2057	4373	479	4625	349	506	1062	1981	348	774	1554	815	759	20	1145	4422	4821	1729	3065	619	3401	410	25554	836	955	4262	628	2282	304	2614	7107
1.45	3687	7526	3981	224	6551	7380	967	2267	2359	2604	499	2387	2121	2980	800	1444	2010	4295	494	4548	307	473	1119	1959	319	809	1521	835	702	25	1069	4379	4862	1750	3033	598	3441	394	25681	833	904	4275	551	2341	309	2421	7705
1.46	3723	7543	4017	260	6429	6982	955	2186	2362	2419	506	2411	2106	3018	811	1421	1964	4245	525	4297	275	505	1075	1946	330	735	1548	796	719	51	1057	4164	4867	1745	2963	577	3402	413	25626	802	933	4164	531	2435	308	2520	8517
1.47	3725	7668	3930	258	6332	6740	1007	2250	2383	2287	548	2448	2118	2961	785	1401	2008	4239	451	4508	267	469	1089	1950	315	824	1505	812	717	92	970	4183	4954	1694	2869	577	3435	431	25447	812	942	4275	468	2508	355	2599	9051
1.48	3676	7640	4009	254	6367	6461	1016	2337	2408	2173	535	2502	2172	2979	788	1399	1969	4147	504	4355	223	449	1156	1947	355	789	1504	807	708	198	974	3992	4792	1757	2871	611	3558	409	25329	818	895	4225	476	2454	364	2613	9665
1.49	3654	7389	4197	242	6483	6411	951	2374	2433	2163	542	2543	2079	3025	800	1308	1915	4050	455	4338	247	453	1039	1958	351	824	1512	832	733	318	956	3862	4850	1679	2782	592	3469	426	25258	799	902	4337	419	2521	384	2580	10270
1.5	3732	7518	4247	289	6525	6059	1025	2263	2363	2076	618	2683	2162	2993	768	1295	2032	4194	460	4236	231	454	1140	1973	354	817	1584	836	819	497	933	3877	4759	1833	2769	650	3421	419	25128	826	894	4243	412	2717	349	2680	10897
1.51	3790	7666	4333	258	6501	6010	991	2204	2398	2054	619	2766	2150	3059	775	1293	1911	3992	482	4303	200	436	1085	1950	337	772	1577	844	753	825	912	3785	4614	1798	2707	641	3423	439	25410	868	907	4120	378	2776	356	2594	11451
1.52	3623	7413	4448	264	6566	6057	1012	2210	2474	2048	569	2830	2136	3058	756	1230	1981	4119	414	4154	227	430	1124	2022	322	807	1527	868	859	1214	934	3753	4567	1789	2727	664	3499	411	25236	863	907	4264	370	2724	379	2724	11599
1.53	3604	7426	4516	269	6620	5975	1119	2223	2473	2032	671	3004	2200	2943	748	1209	1987	4116	486	4286	244	423	1111	1899	338	764	1548	805	902	1868	936	3778	4493	1876	2651	666	3512	410	24852	843	964	4307	343	2870	366	2668	12153
1.54	3706	7698	4521	266	6559	5865	1070	2276	2591	1996	670	3047	2201	2985	740	1139	1900	3928	478	4321	220	395	1112	1937	336	753	1565	855	984	2527	947	3798	4457	1902	2726	708	3590	407	25204	789	894	4204	373	2855	392	2715	12425
1.55	3690	7596	4760	296	6452	5990	1087	2285	2506	2161	611	3167	2197	2981	748	1120	1938	4030	431	4330	231	415	1074	1978	348	770	1564	878	1028	3494	934	3821	4257	1960	2654	692	3584	443	25360	827	944	4305	348	2958	402	2738	12498
1.56	3492	7473	4795	309	6398	5885	1103	2301	2548	2055	647	3343	2231	2955	747	1075	2019	4079	452	4219	246	404	1110	1904	331	706	1519	844	1059	4668	900	3845	4303	2072	2640	686	3590	448	25333	836	1000	4278	362	3024	394	2655	12668
1.57	3520	7602	4953	283	6577	6089	1059	2230	2543	2055	629	3443	2234	2915	717	1070	1997	4078	480	4289	279	421	1078	1912	366	742	1467	916	1299	5891	948	3939	4270	2109	2683	693	3608	442	25059	801	866	4256	338	3075	412	2738	12781
1.58	3653	7635	4967	322	6658	5987	1068	2244	2545	2136	666	3590	2361	2993	751	1004	2029	4106	469	4374	283	424	1092	1874	348	721	1625	851	1302	7359	984	3956	4159	2155	2667	688	3635	416	25115	869	931	4296	395	3211	401	2727	12651
1.59	3579	7507	4931	323	6612	6296	1100	2225	2458	2236	662	3604	2244	2952	711	1000	2044	4073	496	4370	296	372	1034	1934	346	728	1647	866	1470	8712	945	4035	4269	2279	2756	744	3608	444	25555	841	935	4456	366	3103	401	2654	12735
1.6	3617	7956	5175	291	6527	6518	1061	2219	2523	2321	647	3847	2317	3005	725	973	2020	4074	447	4305	335	399	1063	1922	353	793	1483	855	1651	10142	961	4208	4242	2350	2682	665	3605	435	25211	847	922	4347	366	3231	362	2672	12483
1.61	3564	7915	5621	315	6592	6564	1096	2223	2503	2382	668	3851	2265	3042	750	990	2067	4143	479	4416	357	422	1025	1890	325	777	1541	907	1711	11597	969	4296	4198	2390	2683	734	3685	419	25167	836	926	4355	383	3344	355	2805	12040
1.62	3553	7847	5450	331	6597	6725	1138	2133	2518	2478	643	3922	2263	3019	706	929	2093	4142	455	4358	407	371	1037	1965	326	779	1562	883	1900	12918	930	4268	4294	2491	2718	736	3604	450	25031	864	923	4116	374	3262	360	2503	11940
1.63	3627	7842	5469	321	6506	7067	1086	2062	2475	2600	647	4158	2243	2998	722	898	2105	4146	501	4450	438	429	991	1892	345	748	1635	862	2142	13990	991	4365	4332	2586	2698	725	3577	427	25222	841	951	4462	416	3251	338	2634	11657
1.64	3634	8168	5444	314	6599	7392	1109	2150	2435	2738	636	4188	2238	3031	702	910	2195	4272	472	4512	490	416	976	1902	363	682	1586	846	2269	14909	939	4319	4217	2605	2682	709	3552	455	25244	866	959	4402	411	3268	293	2731	11204
1.65	3651	8431	5378	369	6600	7591	1076	2127	2411	2888	589	4327	2322	3090	710	851	2084	4244	454	4549	534	412	970	1959	352	746	1506	919	2407	15223	947	4413	4348	2710	2636	709	3503	464	24990	828	940	4304	471	3304	340	2648	10805
1.66	3572	8321	5505	361	6528	7868	1125	2171	2343	3130	611	4265	2265	3080	672	917	2154	4300	482	4591	583	411	965	1950	317	769	1536	899	2591	15690	977	4487	4328	2733	2691	664	3556	437	25184	807	985	4388	469	3222	293	2548	10081
1.67	3552	8407	5686	297	6686	8330	1077	2113	2385	3186	596	4346	2272	3090	681	869	2203	4397	465	4558	615	426	938	1947	343	814	1559	809	2765	15333	964	4484	4448	2931	2559	754	3457	448	25153	815	898	4559	507	3122	254	2658	9677
1.68	3621	8471	5745	357	6674	8560	978	2178	2312	3324	600	4318	2259	3033	695	864	2276	4435	493	4777	662	383	956	1980	368	806	1556	849	2885	14590	948	4496	4336	2926	2634	658	3504	479	25219	826	972	4502	484	3263	271	2680	9127
1.69	3522	8776	5698	342	6518	8929	1044	2092	2376	3601	577	4404	2212	2992	693	827	2375	4605	469	4750	810	419	939	1953	348	763	1518	884	3143	14006	960	4365	4506	2951	2599	732	3486	442	24932	823	962	4516	581	3258	304	2618	8472
1.7	3480	8609	5721	339	6595	9374	1084	2127	2272	3710	560	4421	2183	3072	642	875	2365	4682	481	4971	822	430	934	1935	371	769	1499	817	3249	12753	901	4372	4426	3170	2702	667	3469	455	24913	826	919	4702	581	3059	251	2627	8061
1.71	3673	8554	5665	338	6527	9723	1058	2167	2367	3860	543	4277	2232	3051	686	838	2390	4786	495	4808	938	451	908	1991	366	772	1550	811	3463	11409	945	4429	4370	3020	2636	685	3342	461	25483	800	961	4800	613	3063	190	2656	7279
1.72	3700	8973	5645	333	6520	10003	1015	2135	2200	4092	526	4288	2142	3050	655	797	2420	4796	436	5085	1022	442	937	1896	341	758	1558	782	3483	10186	955	4294	4492	3212	2723	661	3326	464	25114	853	950	4786	662	2987	194	2526	6789
1.73	3497	9098	5420	349	6626	10481	1071	2200	2234	4185	508	4275	2196	3094	650	842	2466	4992	464	4945	1014	412	897	2006	328	757	1457	791	3613	8762	937	4291	4438	3208	2650	676	3262	443	24825	872	898	5073	645	2891	259	2512	6354
1.74	3381	8954	5289	334	6584	10985	1042	2065	2193	4475	508	4162	2208	3079	639	850	2529	5018	488	5115	1130	443	900	2005	337	743	1477	808	3744	7448	1007	4284	4448	3251	2721	668	3217	440	25214	805	911	5306	767	3003	194	2576	5691
1.75	3457	8998	5329	362	6476	11240	998	2035	2148	4653	482	4130	2196	3084	623	834	2555	5163	512	5064	1194	501	915	2005	313	776	1498	787	3649	6072	950	4271	4580	3281	2821	654	3199	483	25236	886	902	5321	743	2863	176	2545	5277
1.76	3719	9089	5172	338	6548	11787	1002	2179	2160	4801	469	3966	2157	3010	642	824	2555	5222	474	5276	1225	446	914	1989	289	800	1613	768	3762	4898	1007	4289	4492	3181	2730	662	3234	485	25113	842	926	5504	818	2798	186	2591	4752
1.77	3632	8893	5178	334	6522	12100	939	2100	2089	4980	469	3962	2204	3008	615	853	2655	5405	515	5155	1300	470	901	1968	316	770	1547	753	3646	3800	1017	4465	4523	3243	2876	612	3219	437	25067	848	931	5849	843	2776	157	2427	4280
1.78	3497	9101	5095	320	6395	12427	917	2167	2131	5059	476	3830	2133	2977	629	844	2660	5464	509	5396	1364	485	891	2037	316	814	1495	769	3536	2933	989	4404	4485	3202	2801	594	3138	507	25024	850	887	5802	951	2649	172	2543	4015
1.79	3481	9110	4923	362	6519	12774	973	2020	2174	5250	454	3670	2176	3005	606	867	2599	5461	472	5362	1410	463	938	2024	319	771	1503	708	3501	2207	1054	4430	4477	3174	2822	627	3027	422	25410	843	911	5845	971	2570	157	2545	3675
1.8	3409	9181	4917	321	6657	13277	937	2102	2108	5174	443	3558	2134	2977	670	852	2757	5708	504	5442	1462	504	915	2078	338	722	1539	682	3368	1488	1131	4510	4459	3077	2867	605	3052	452	25024	845	898	6122	1083	2602	159	2552	3429
1.81	3455	9006	4790	338	6562	13342	884	2130	2080	5451	449	3477	2182	3039	608	872	2709	5738	509	5379	1509	520	888	2101	361	780	1503	735	3235	1079	1109	4543	4509	3061	2883	598	3053	471	25357	871	944	6174	1067	2498	169	2516	3229
1.82	3570	8763	4571	344	6491	13719	879	2170	2157	5379	470	3384	2117	3092	658	845	2719	5697	529	5446	1514	517	918	2100	347	838	1500	686	3087	668	1163	4691	4487	2865	2859	580	3042	442	25195	832	916	6277	1235	2387	148	2482	3017
1.83	3515	9022	4536	312	6383	13713	870	2152	2121	5506	450	3182	2117	2949	680	925	2817	5831	492	5630	1475	508	906	2156	340	768	1521	689	2890	452	1286	4721	4610	2859	2884	593	3056	441	25269	871	879	6458	1206	2425	197	2564	3019
1.84	3549	8907	4455	323	6433	13932	852	2027	2039	5531	450	3165	2104	2946	641	890	2673	5858	466	5404	1442	484	867	2144	326	801	1484	713	2757	293	1337	4846	4592	2741	2930	614	3103	464	25362	856	918	6519	1297	2413	183	2555	2994
1.85	3516	8856	4432	312	6577	14141	888	2130	2196	5457	473	2974	2096	3018	647	918	2748	5840	500	5455	1491	485	908	2149	327	840	1491	688	2528	140	1368	4908	4605	2709	2828	554	3073	460	25584	830	936	6492	1366	2318	178	2514	3068
1.86	3594	8890	4408	307	6572	14155	907	2187	2097	5390	436	2915	2102	3047	645	919	2573	5769	474	5478	1452	549	891	2166	316	766	1459	699	2418	91	1526	4714	4717	2579	2946	622	3100	445	25453	835	898	6668	1370	2344	172	2504	3131
1.87	3615	8916	4093	315	6356	14101	842	2133	2079	5416	493	2764	2045	3013	651	993	2697	5912	475	5604	1403	555	915	2138	315	756	1424	704	2233	57	1646	4822	4817	2566	2838	552	3067	455	25428	868	916	6750	1426	2324	185	2550	3264
1.88	3521	8846	4040	310	6500	14023	862	2137	2079	5369	474	2649	2009	2979	637	954	2636	5803	508	5507	1381	546	900	2053	353	824	1467	689	2127	31	1714	4881	4689	2397	2924	565	3067	452	25566	795	912	6517	1468	2261	199	2578	3558
1.89	3550	8587	4052	303	6484	13975	856	2148	2157	5124	485	2674	2013	2969	617	1003	2565	5814	506	5457	1341	558	902	2190	323	759	1573	667	1886	20	1765	4611	4877	2393	2771	553	3164	448	25866	806	938	6390	1481	2174	207	2629	3770
1.9	3586	8675	4001	266	6424	13870	858	2208	2216	5044	524	2463	1987	3044	618	1002	2495	5667	475	5349	1315	556	898	2126	340	770	1512	666	1735	16	1949	4519	4822	2319	2887	546	3107	444	25668	893	978	6446	1508	2171	223	2526	4179
1.91	3634	8604	3989	296	6412	13511	806	2213	2142	4925	492	2504	1996	3104	637	1055	2549	5749	493	5431	1203	608	840	2152	310	809	1537	691	1635	19	1970	4438	4894	2287	2836	554	3143	444	25737	807	884	6204	1482	2218	235	2532	4588
1.92	3576	8448	3944	259	6357	13329	776	2063	2213	4750	492	2366	2027	2966	608	1063	2468	5601	505	5382	1190	544	907	2123	384	784	1521	658	1508	17	2044	4360	4910	2209	2844	557	3225	435	25665	855	960	6108	1486	2105	270	2514	4946
1.93	3434	8286	3829	251	6431	13042	776	2038	2208	4569	541	2394	2086	2979	631	1070	2416	5522	528	5127	1080	569	958	2147	340	817	1587	675	1390	12	2099	4156	4981	2128	2775	504	3206	425	25517	811	896	6045	1412	2230	265	2519	5499
1.94	3522	8519	3884	275	6231	12713	817	2139	2231	4502	569	2366	2098	2910	603	1088	2423	5383	507	5386	1053	604	898	2140	360	818	1484	664	1198	9	2172	4105	4818	2046	2924	551	3189	446	25580	826	918	5833	1426	2097	244	2662	5942
1.95	3535	8299	3908	266	6445	12330	773	2162	2262	4267	529	2271	2128	3017	606	1068	2326	5388	559	5241	973	561	903	2154	339	767	1478	616	1194	5	2038	4045	4879	2016	2877	504	3247	428	25516	850	943	5823	1389	2151	308	2632	6428
1.96	3508	8040	4008	248	6491	11858	702	2118	2360	4124	598	2255	2107	3043	567	1085	2331	5287	528	5091	949	573	887	2109	360	798	1513	648	1067	10	2205	3930	4772	1917	2894	560	3278	423	25658	877	900	5623	1344	2286	319	2668	6900
1.97	3521	8161	3913	245	6381	11419	751	2096	2269	3903	584	2290	2050	2995	599	1139	2327	5217	502	5196	830	609	902	2089	350	783	1545	621	986	18	2137	3924	4752	1957	2944	510	3300	407	25675	774	945	5392	1270	2240	321	2619	7536
1.98	3555	8158	3765	248	6368	10966	721	2089	2340	3774	622	2333	2081	3015	593	1136	2212	5086	525	5125	774	562	919	2089	343	756	1481	663	964	17	2149	3970	4616	1832	2962	527	3398	447	25475	747	887	5343	1243	2279	344	2615	7987
1.99	3526	7983	3647	234	6468	10634	763	2110	2382	3486	615	2348	2051	3022	599	1159	2313	5150	514	5025	659	572	897	2103	368	799	1505	614	908	20	2079	4075	4646	1858	2967	549	3430	460	25542	849	878	5225	1155	2324	298	2562	8483
2	3497	8024	3760	237	6470	10195	755	2172	2389	3444	629	2374	2024	3031	594	1180	2275	5009	490	4880	643	599	949	2076	316	812	1491	631	823	41	2020	4088	4468	1800	3078	483	3386	414	25514	871	941	4999	1160	2449	357	2589	8894
2.01	3577	7989	3864	214	6420	9755	742	2082	2404	3384	684	2331	2014	3005	604	1213	2187	4855	510	4886	615	562	968	2106	306	837	1509	647	811	78	1993	4065	4323	1808	3135	535	3401	407	25535	841	909	4995	1039	2495	334	2631	9286
2.02	3634	7977	4012	270	6393	9351	766	2120	2425	3178	697	2451	1978	3087	583	1260	2100	4833	513	4851	529	557	928	2089	322	846	1530	660	818	145	1880	4146	4183	1702	3106	497	3481	440	25419	828	992	4926	969	2589	350	2647	9733
2.03	3630	7722	3972	224	6448	8999	769	2123	2462	2946	705	2472	1992	2988	587	1289	2081	4670	513	4734	474	544	970	2036	332	813	1436	617	793	233	1801	4187	4223	1805	3213	487	3492	473	25433	835	932	4654	926	2550	341	2704	10196
2.04	3474	7812	3975	235	6633	8514	749	2058	2506	2919	687	2529	1903	3031	597	1286	2119	4592	499	4722	484	558	924	2140	319	848	1400	624	754	363	1734	4242	4069	1742	3214	497	3520	371	25313	782	946	4556	814	2530	342	2642	10471
2.05	3471	7844	4120	220	6526	8173	772	2138	2441	2726	698	2575	1887	3030	592	1272	2066	4609	477	4642	377	557	941	2011	343	814	1534	675	748	598	1638	4281	3921	1769	3232	480	3549	442	25414	762	962	4577	814	2640	369	2695	10692
2.06	3552	7637	4181	212	6493	7965	745	2106	2468	2656	684	2665	1999	3047	625	1414	2042	4584	536	4637	372	537	936	2054	365	841	1589	678	801	896	1544	4306	3976	1810	3374	515	3538	419	25475	796	924	4509	705	2713	375	2621	11088
2.07	3734	7693	4333	191	6558	7662	769	2125	2518	2555	760	2771	1913	3020	646	1322	1981	4409	505	4578	382	486	949	2017	330	763	1467	673	767	1283	1493	4336	3963	1744	3391	487	3457	410	25300	818	1052	4523	696	2892	332	2656	11110
2.08	3638	7527	4353	230	6465	7341	741	2159	2494	2438	656	2805	2037	2998	683	1346	2036	4410	490	4392	310	526	979	1997	296	784	1441	685	841	1779	1431	4368	3954	1730	3261	518	3541	438	25571	859	867	4656	631	2858	357	2594	11165
2.09	3549	7564	4475	205	6494	7003	795	2143	2438	2352	758	2961	2046	2943	690	1377	1933	4257	516	4503	299	512	916	2028	316	809	1574	630	861	2567	1295	4317	3926	1772	3342	536	3480	469	25202	798	949	4383	613	3009	391	2703	11467
2.1	3626	7712	4461	201	6419	6866	768	2136	2475	2320	680	2987	2081	3051	711	1341	1962	4247	492	4430	286	498	987	1957	322	843	1521	693	893	3362	1295	4363	3847	1775	3218	492	3511	371	25509	838	932	4339	557	2903	378	2657	11244
2.11	3784	7677	4543	205	6632	6591	768	2155	2406	2256	700	3102	2129	3086	780	1425	1952	4219	508	4363	278	485	989	1997	290	796	1431	682	941	4266	1173	4430	3956	1888	3197	524	3529	432	25215	842	1003	4327	520	2970	332	2637	11315
2.12	3614	7456	4704	230	6445	6664	799	2206	2527	2161	715	3249	2119	3049	775	1406	2038	4248	474	4390	272	474	928	1926	334	781	1453	632	961	5488	1240	4354	3853	1842	3167	548	3484	418	25331	841	967	4231	496	3065	315	2679	11226
2.13	3640	7656	4813	198	6480	6425	780	2094	2537	2250	656	3380	2108	3121	784	1372	1923	4112	457	4440	276	480	992	1951	309	786	1507	610	1036	6755	1084	4340	4006	1988	3107	536	3545	419	25499	834	939	4323	439	3121	334	2639	10889
2.14	3593	7841	4985	210	6701	6314	803	2198	2521	2179	686	3468	2173	2960	838	1421	1958	4131	487	4454	277	470	1007	1974	292	828	1559	687	1120	8073	1071	4329	4116	2029	3096	551	3537	417	25077	830	955	4384	489	3215	354	2648	10782
2.15	3556	7760	5106	213	6636	6355	852	2120	2452	2105	702	3589	2142	3044	880	1389	2036	4138	451	4381	289	447	1012	1902	306	843	1597	685	1217	9507	1037	4299	4083	2038	2911	526	3470	363	25228	842	908	4228	435	3076	291	2600	10640
2.16	3674	7778	5246	210	6545	6216	898	2200	2480	2212	718	3600	2155	2980	878	1375	2004	4097	478	4439	304	449	990	1961	313	808	1589	684	1294	10726	1037	4199	4110	2133	3047	557	3606	393	25544	833	917	4246	420	3213	298	2588	10330
2.17	3789	7722	5303	234	6593	6316	864	2163	2405	2179	653	3801	2093	3111	881	1362	1959	4120	460	4305	303	434	1016	1923	347	772	1557	659	1386	11908	978	4249	4132	2120	2930	557	3465	418	25048	863	927	4083	390	3173	326	2662	10040
2.18	3588	7729	5479	188	6656	6291	886	2164	2369	2177	665	3857	2089	3067	915	1397	1994	4069	491	4340	333	433	1081	1877	341	761	1527	705	1538	12862	993	4247	4256	2331	2869	538	3410	370	25080	907	919	4238	411	3184	318	2622	9587
2.19	3567	7985	5502	207	6629	6321	917	2211	2385	2221	629	3968	2154	3003	956	1331	2046	4087	471	4378	345	439	1049	1903	354	767	1491	707	1724	13898	972	4148	4104	2274	2831	548	3525	365	25463	837	976	4183	371	3152	265	2521	9299
2.2	3652	7982	5514	234	6771	6423	906	2239	2346	2366	627	4142	2124	3065	901	1351	2034	4113	456	4381	371	432	1017	1829	354	725	1514	671	1841	14423	955	4143	4367	2438	2841	555	3497	412	25264	864	938	4205	410	3246	259	2551	9067
2.21	3801	7954	5494	203	6627	6559	927	2202	2315	2386	598	4111	2153	2992	934	1353	2070	4204	495	4321	389	422	1022	1847	337	784	1538	749	1944	14725	938	4071	4337	2492	2735	550	3543	425	24987	778	919	4141	399	3083	258	2592	8639
2.22	3600	8075	5628	214	6392	6672	926	2176	2382	2493	561	4172	2143	3010	900	1248	2088	4125	484	4434	410	463	1060	1769	343	763	1576	742	2125	14797	944	4266	4374	2599	2759	552	3459	403	25318	707	952	4086	406	3129	242	2542	8245
2.23	3529	8158	5710	207	6557	7060	965	2155	2358	2478	576	4193	2135	3084	906	1257	2133	4229	457	4556	434	404	1041	1811	320	774	1581	716	2349	14386	924	4168	4521	2663	2688	578	3393	419	25284	822	909	4215	429	3129	225	2574	7805
2.24	3745	8181	5697	219	6560	7114	965	2210	2318	2680	518	4257	2120	3049	928	1227	2183	4225	476	4517	501	432	1028	1820	306	767	1560	809	2507	13608	894	4239	4497	2710	2812	566	3482	389	25288	879	898	4312	440	3106	242	2540	7391
2.25	3698	8234	5684	217	6503	7171	919	2216	2246	2820	548	4240	2189	3012	853	1182	2100	4222	511	4517	505	425	1059	1777	312	736	1504	782	2547	12983	968	4264	4524	2786	2711	567	3349	375	25350	849	962	4239	431	3062	246	2533	7169
2.26	3646	8151	5742	183	6526	7565	1008	2242	2278	2924	476	4262	2139	2907	898	1179	2260	4338	466	4578	567	427	1102	1857	336	746	1522	764	2770	11877	859	4388	4577	2892	2663	583	3284	441	25144	870	890	4125	463	2992	206	2514	6702
2.27	3649	8254	5681	212	6523	7767	957	2299	2252	3074	492	4275	2218	2977	905	1106	2220	4323	470	4665	619	395	1121	1838	299	761	1564	814	2957	10552	942	4558	4624	2901	2723	591	3232	404	25211	822	928	4248	465	2976	209	2513	6349
2.28	3678	8417	5549	229	6679	8059	911	2136	2227	3120	505	4134	2184	2994	829	1116	2269	4477	483	4619	640	420	1051	1817	358	778	1592	809	3069	9530	901	4475	4600	2956	2667	573	3292	416	25238	850	904	4281	476	2822	190	2523	6033
2.29	3595	8534	5539	202	6366	8499	1006	2217	2178	3408	445	4184	2152	2972	844	1109	2305	4471	473	4691	749	419	1042	1905	318	748	1588	854	3188	8017	889	4535	4743	3120	2669	593	3214	426	25233	897	905	4408	492	2859	189	2656	5674
2.3	3655	8296	5443	235	6649	8786	968	2273	2206	3544	488	4110	2167	3053	846	1034	2295	4475	472	4808	760	454	1059	1781	349	690	1540	853	3308	6810	887	4544	4777	3070	2726	619	3197	408	24944	782	880	4471	510	2859	199	2576	5306
2.31	3563	8486	5304	217	6556	9109	1029	2296	2100	3685	442	3968	2137	3022	762	983	2289	4582	480	4835	799	409	1055	1879	338	816	1542	850	3432	5635	905	4618	4909	3223	2676	623	3091	435	25373	763	917	4641	516	2893	201	2447	5084
2.32	3599	8675	5255	232	6604	9441	997	2228	2106	3894	454	4003	2165	2991	818	984	2408	4733	450	4747	886	427	1093	1844	352	759	1565	880	3475	4547	915	4685	4826	3188	2666	626	3161	429	25144	916	967	4673	531	2737	163	2598	4840
2.33	3617	8746	5181	255	6507	9662	1079	2227	2137	4006	476	3973	2255	2868	764	1013	2413	4697	486	4946	970	420	1077	1885	349	751	1558	853	3528	3490	872	4642	4866	3307	2663	637	3148	387	25032	776	906	4837	579	2577	173	2510	4534
2.34	3724	8655	4910	264	6587	9987	1060	2229	2046	4209	440	3793	2216	2955	726	941	2429	4736	467	4980	966	410	1046	1932	353	745	1647	834	3588	2656	914	4544	4846	3150	2635	627	3177	411	24867	849	928	4751	590	2634	197	2509	4526
2.35	3646	8441	4867	238	6524	10402	1052	2249	2163	4362	442	3765	2317	3024	723	904	2545	4950	494	5182	1103	464	1033	1938	371	768	1484	843	3510	2035	904	4492	4930	3182	2642	619	3155	476	25222	863	940	4887	617	2491	198	2680	4345
2.36	3542	8727	4735	264	6560	10661	1076	2232	2051	4495	469	3578	2244	2963	707	921	2487	4917	459	4969	1097	450	1009	1947	353	774	1525	861	3553	1376	927	4427	5003	3217	2725	664	3114	459	25153	870	895	5069	683	2553	168	2503	4212
2.37	3520	8740	4753	271	6486	11044	1124	2211	2116	4625	447	3460	2242	3026	696	920	2584	5145	481	5097	1154	437	1013	1952	369	792	1526	853	3528	999	945	4341	5014	3133	2593	679	2999	439	24973	806	916	5396	688	2504	175	2422	4259
2.38	3552	8633	4768	279	6546	11310	1124	2180	2122	4953	434	3463	2320	3004	659	828	2655	5255	494	5140	1237	470	982	1973	338	700	1529	894	3368	701	854	4298	5026	3173	2668	648	3089	432	25443	832	903	5387	721	2387	198	2555	4260
2.39	3551	8618	4705	292	6573	11721	1100	2185	2107	4906	464	3269	2249	2978	645	884	2551	5151	467	5221	1261	453	1025	2029	346	710	1612	842	3290	415	965	4196	5007	3062	2631	657	2998	434	25151	828	933	5510	867	2462	224	2626	4409
2.4	3601	8894	4436	262	6377	12173	1124	2189	2114	5000	436	3141	2248	2997	671	862	2642	5344	467	5275	1233	424	1024	2014	313	798	1536	856	3092	256	931	4204	4954	3069	2717	678	3037	407	25215	783	881	5709	768	2343	205	2528	4534
2.41	3522	8722	4437	310	6578	12235	1153	2092	2183	5135	482	3029	2256	3112	620	825	2597	5415	483	5229	1322	479	968	2075	328	777	1529	830	2983	214	916	4101	4955	3000	2591	704	3084	412	25598	749	899	5881	912	2348	215	2549	4585
2.42	3599	8579	4392	288	6376	12558	1088	2059	2144	5206	470	2922	2239	2977	633	906	2657	5515	489	5344	1332	470	954	2076	332	774	1576	882	2849	95	966	4026	4952	2942	2741	668	3060	428	24855	843	905	5871	905	2294	215	2547	4873
2.43	3500	8692	4226	318	6317	12618	1119	2122	2150	5245	473	2885	2202	3027	638	827	2635	5534	484	5307	1350	429	913	2085	363	823	1531	814	2770	50	1011	4182	4858	2874	2634	668	3209	406	25144	852	919	5949	1009	2236	247	2649	5310
2.44	3574	8697	4032	283	6446	13006	1144	2179	2170	5310	501	2792	2138	2914	603	868	2604	5470	486	5318	1353	476	925	2050	343	765	1570	878	2563	45	992	4003	4926	2684	2677	701	3060	402	25479	835	852	6159	1017	2325	307	2559	5386
2.45	3610	8759	4062	325	6479	13216	1059	2195	2210	5307	469	2655	2133	2966	641	882	2536	5508	486	5348	1359	480	943	2134	382	795	1494	833	2336	25	1067	4022	4774	2744	2679	656	3214	394	25184	824	906	6354	1072	2305	239	2561	5824
2.46	3467	8695	4070	319	6295	13406	1092	2106	2251	5284	537	2687	2142	2956	651	789	2615	5661	474	5404	1332	510	899	2094	342	783	1544	808	2247	23	1145	4152	4626	2634	2715	696	3115	427	25185	778	868	6509	1167	2159	250	2548	6133
2.47	3375	8806	3992	279	6428	13374	1122	2100	2248	5197	475	2553	2109	3003	614	856	2570	5524	492	5273	1369	489	945	2072	345	758	1564	825	2026	21	1109	4063	4647	2449	2743	664	3215	426	25396	869	908	6473	1171	2253	285	2654	6419
2.48	3393	8737	3849	319	6507	13524	1149	2153	2234	5178	553	2493	2177	3046	624	883	2551	5520	499	5222	1377	505	914	2104	350	735	1449	805	1974	15	1283	4166	4622	2445	2736	680	3279	438	25168	850	912	6477	1211	2327	301	2654	6953
2.49	3562	8741	3701	340	6428	13647	1054	2148	2272	5186	545	2523	2142	2959	616	842	2501	5503	494	5305	1274	496	898	2149	304	774	1457	829	1668	13	1259	4250	4452	2289	2737	701	3340	415	25160	825	930	6724	1273	2309	300	2625	7362
2.5	3634	8894	3711	340	6468	13433	1037	2152	2365	5006	540	2452	2154	2972	604	900	2593	5694	507	5462	1252	464	911	2080	349	770	1489	801	1611	20	1333	4167	4256	2281	2802	640	3215	440	25549	840	921	6648	1261	2300	304	2605	7578
2.51	3542	8559	3765	304	6446	13424	1051	2138	2393	4981	547	2435	2199	3032	591	873	2542	5571	506	5352	1245	493	874	2115	376	800	1565	808	1461	19	1454	4236	4129	2199	2785	647	3349	434	25749	874	917	6538	1347	2293	329	2655	7919
2.52	3566	8393	3747	368	6612	13336	1006	2078	2386	4731	575	2342	2142	3031	585	903	2456	5464	489	5259	1195	551	855	2124	361	802	1491	805	1425	14	1517	4261	4071	2086	2817	645	3252	440	24995	878	904	6513	1290	2310	314	2595	8375
2.53	3523	8695	3765	354	6330	13119	950	2117	2378	4736	539	2326	2194	3075	593	942	2410	5520	488	5333	1086	522	897	2153	311	773	1507	767	1259	24	1571	4285	3913	1966	2794	635	3314	467	25503	811	924	6566	1349	2388	320	2610	8560
2.54	3417	8660	3832	301	6203	13008	1022	2110	2382	4631	610	2394	2148	3001	575	970	2400	5429	536	5222	1101	529	875	2222	323	830	1536	784	1195	40	1732	4333	3886	1969	2833	611	3343	400	25603	824	920	6278	1329	2366	392	2747	8861
2.55	3625	8448	3930	356	6545	12831	940	2088	2449	4467	590	2396	2104	2942	593	914	2394	5447	497	5139	1060	518	899	2208	279	811	1454	816	1091	60	1690	4405	3765	1890	2808	633	3386	465	25361	866	927	6296	1305	2488	337	2563	9222
2.56	3603	8394	3920	341	6530	12464	973	2193	2386	4233	608	2461	2178	2968	560	1026	2338	5338	474	5036	1000	512	870	2212	306	814	1442	768	994	95	1779	4312	3771	1814	2853	606	3341	467	25689	820	921	6213	1303	2510	299	2668	9131
2.57	3516	8432	3846	331	6357	12188	963	2053	2443	4239	608	2409	2148	2964	568	948	2345	5348	511	5118	937	543	859	2190	329	783	1536	723	1001	151	1864	4326	3675	1848	2740	586	3465	426	25605	875	948	5941	1313	2527	369	2622	9519
2.58	3471	8454	3944	352	6370	11870	893	2149	2457	3965	650	2533	2098	2874	566	1008	2265	5174	517	5084	896	546	877	2168	300	805	1511	749	985	257	1774	4308	3754	1769	2847	627	3373	444	25395	818	975	5647	1283	2590	379	2747	9672
2.59	3657	8374	4059	342	6454	11542	924	2155	2466	3822	607	2436	2092	2956	558	1009	2316	5147	510	5102	806	541	896	2154	284	835	1545	705	842	419	1953	4228	3686	1778	2773	616	3505	475	25549	818	912	5636	1255	2799	360	2728	9706
2.6	3647	8215	4105	332	6439	11128	951	2111	2420	3738	656	2559	2014	3004	594	1030	2135	4923	481	4892	748	547	867	2188	340	777	1423	716	927	667	1921	4281	3618	1689	2757	588	3472	430	25453	791	950	5565	1184	2741	366	2663	9677
2.61	3463	8002	4294	322	6556	10789	921	2103	2528	3474	629	2602	2110	3002	581	1052	2233	5070	499	5027	691	579	891	2114	346	847	1469	702	875	956	1968	4295	3694	1776	2767	595	3457	449	25583	829	951	5372	1175	2690	343	2697	9752
2.62	3538	8035	4222	350	6344	10392	933	2105	2417	3438	662	2687	2063	2940	566	1065	2182	4937	519	4984	681	544	891	2150	339	794	1517	717	804	1359	1964	4185	3637	1703	2792	584	3538	470	25563	856	973	5091	1142	2799	312	2573	10038
2.63	3532	7887	4413	312	6522	10002	929	2129	2480	3289	628	2794	2070	3006	606	1063	2189	4843	521	4913	631	571	887	2087	318	832	1506	703	897	1869	1950	4235	3658	1807	2883	565	3546	445	25562	843	944	5064	1086	2817	344	2654	9862
2.64	3529	7883	4525	346	6540	9561	853	2076	2471	3153	633	2826	2083	3053	603	1152	2127	4701	526	4858	558	569	939	2051	330	789	1529	683	860	2540	1991	4239	3632	1689	2775	583	3533	449	25469	882	978	5063	1036	2941	317	2683	9601
2.65	3582	7696	4560	333	6533	9299	908	2123	2418	3002	610	2940	2053	3024	612	1077	2075	4718	475	4948	561	535	908	2006	298	796	1483	704	861	3250	1937	4102	3734	1745	2892	607	3547	483	25402	811	915	4940	1021	2917	328	2602	9874
2.66	3559	7789	4574	310	6418	8875	887	2086	2443	2938	648	2976	2003	3054	599	1088	2120	4669	582	4705	488	573	897	2075	325	783	1513	715	884	4090	1949	4146	3827	1774	2878	581	3457	467	25491	796	924	4684	921	2952	316	2620	9582
2.67	3479	7854	4742	295	6575	8788	886	2167	2491	2788	576	3099	2025	2968	619	1125	1994	4476	444	4700	468	576	890	1984	315	848	1558	677	949	5305	1884	4222	3795	1797	2930	580	3453	488	25476	805	938	4405	916	2995	321	2697	9368
2.68	3489	7730	4835	335	6522	8285	879	2144	2424	2672	597	3211	2001	3108	652	1128	2076	4549	501	4726	426	544	931	1975	313	822	1500	674	886	6288	1865	4176	3840	1787	3011	544	3422	452	25490	871	877	4446	881	3029	303	2626	9294
2.69	3501	7740	4872	322	6442	8013	821	2188	2462	2602	583	3255	2034	3027	611	1146	2053	4468	491	4622	409	563	907	1932	289	776	1399	679	936	7472	1830	4267	3963	1766	2994	592	3451	408	25370	865	930	4573	781	3043	293	2583	9363
2.7	3558	7819	4934	297	6564	7721	810	2079	2460	2562	547	3370	2023	3025	643	1181	1998	4382	476	4622	397	542	952	1942	349	743	1510	678	998	8827	1725	4247	3986	1863	2984	552	3483	421	25308	839	938	4370	763	3026	289	2605	8939
2.71	3542	7661	4910	303	6490	7671	815	2058	2448	2430	573	3425	2072	2994	609	1174	2070	4423	502	4532	371	564	959	1935	301	853	1537	649	1080	9981	1698	4288	4041	1958	3055	550	3554	471	25246	822	920	4195	729	3021	242	2480	8848
2.72	3499	7764	4984	318	6539	7336	830	2133	2389	2358	541	3502	2090	3026	618	1153	1971	4315	478	4578	350	535	973	1975	309	793	1589	686	1121	10960	1602	4455	4201	1925	3010	585	3355	452	25457	877	943	4322	672	3029	277	2751	8512
2.73	3601	7762	5088	311	6533	7139	799	2225	2340	2367	501	3636	2084	2974	609	1181	1984	4340	495	4436	358	549	969	1974	321	717	1464	699	1192	12155	1534	4297	4263	2023	3127	570	3343	455	25376	822	935	4330	638	3050	268	2692	8445
2.74	3589	7878	5269	307	6645	6874	789	2103	2362	2333	526	3773	2127	2995	621	1168	2032	4283	520	4552	341	516	958	1936	314	810	1561	677	1285	13027	1549	4494	4227	2037	3196	588	3306	449	25604	858	931	4113	577	3095	240	2548	8183
2.75	3497	7924	5261	295	6585	6882	805	2059	2330	2372	511	3791	2121	3034	609	1230	2067	4386	505	4576	357	530	1009	2027	337	827	1538	662	1393	13416	1455	4528	4331	2184	3119	579	3356	467	25133	776	963	4239	595	3093	274	2580	7860
2.76	3592	7855	5266	305	6470	6752	836	2174	2257	2275	497	3912	2095	2937	573	1242	2038	4279	491	4434	361	525	949	1996	285	739	1500	669	1557	14080	1337	4592	4455	2180	3123	535	3329	455	25309	798	919	4217	526	2950	239	2602	7740
2.77	3549	7949	5460	291	6511	6829	754	2136	2304	2367	483	3933	2078	2901	569	1266	2014	4265	471	4486	394	474	1012	1995	318	753	1545	663	1645	14081	1322	4530	4556	2346	3192	562	3373	422	25196	866	935	4127	518	2980	197	2565	7538
2.78	3620	8047	5708	268	6601	6596	793	2104	2252	2337	487	4058	2056	3038	573	1268	2073	4303	513	4494	374	486	1009	1974	311	832	1458	650	1750	13875	1224	4723	4711	2392	3173	540	3335	450	25153	785	990	4035	466	3028	234	2512	7168
2.79	3673	7878	5809	272	6471	6679	772	2208	2229	2408	519	4068	2132	3014	567	1314	2017	4160	469	4457	394	474	993	1920	370	792	1464	635	1856	13439	1243	4799	4711	2490	3156	530	3259	462	25158	805	893	4157	478	2952	256	2581	7025
2.8	3665	7758	5719	261	6598	6777	782	2140	2200	2345	471	3979	2008	2946	556	1252	2085	4271	510	4583	394	491	1018	1951	348	781	1485	674	2053	12961	1178	4658	4795	2571	3180	560	3165	414	25344	785	938	4046	472	2958	217	2570	6808
2.81	3579	7882	5545	249	6556	6711	723	2094	2180	2448	425	4154	2092	3011	595	1339	2177	4371	486	4540	414	471	968	1897	331	826	1531	651	2123	12169	1183	4629	4891	2585	3209	539	3259	459	25120	823	939	4017	441	2946	180	2625	6633
2.82	3594	8107	5655	245	6577	6811	728	2073	2158	2571	440	4104	2035	3065	595	1322	2119	4242	485	4541	433	490	1038	1847	322	814	1524	638	2363	11018	1094	4639	5064	2711	3172	529	3223	444	25192	865	949	4121	424	2832	202	2495	6391
2.83	3679	8150	5672	236	6582	7090	781	2173	2192	2554	420	4086	2053	3065	582	1293	2073	4237	485	4445	472	454	998	1905	321	814	1433	672	2436	9912	1107	4536	5139	2708	3078	581	3156	448	25106	825	906	4045	434	2779	194	2555	6243
2.84	3709	8117	5513	245	6468	7004	803	2210	2157	2634	419	4160	2068	3101	628	1307	2183	4234	477	4584	476	466	985	1885	354	757	1532	656	2601	8678	1098	4430	5221	2900	3093	526	3193	417	25569	791	922	4090	414	2854	209	2560	6059
2.85	3520	8056	5463	215	6480	7228	775	2141	2141	2738	411	4055	1984	3026	664	1335	2171	4398	496	4549	580	455	1038	1840	325	816	1505	648	2753	7534	1034	4482	5413	2850	3015	524	3177	403	25348	870	920	4030	419	2779	199	2501	5954
2.86	3534	7956	5393	238	6611	7367	820	2161	2088	2941	424	4032	2043	3091	675	1232	2158	4285	466	4532	565	423	1005	1883	326	846	1393	639	2876	6375	1079	4391	5268	2962	3071	590	3153	384	24916	816	921	4115	469	2707	203	2519	5749
2.87	3651	8035	5294	212	6527	7653	737	2205	2095	2985	418	3946	1954	2975	679	1363	2236	4398	447	4642	619	426	1071	1819	349	772	1471	672	2923	5311	1026	4429	5414	3060	2859	520	3166	475	25323	840	953	4226	441	2733	210	2585	5589
2.88	3843	8461	5262	232	6548	7741	775	2177	2136	3186	406	3878	1999	3043	711	1282	2196	4346	466	4559	685	425	1048	1885	334	797	1547	676	3062	4302	1006	4301	5389	3046	2994	557	3257	432	25393	848	972	4215	445	2692	211	2456	5570
2.89	3670	8383	5256	205	6543	7976	759	2124	2151	3227	415	3884	2073	2977	732	1269	2225	4407	477	4657	693	414	1092	1806	318	714	1523	586	3242	3321	986	4288	5440	3141	2871	555	3124	449	25066	802	908	4186	455	2698	243	2584	5642
2.9	3531	8356	4991	219	6412	8387	794	2151	2153	3448	428	3793	1956	3006	783	1274	2316	4498	469	4631	731	482	999	1890	320	763	1555	653	3279	2676	959	4231	5496	3197	2926	554	3115	478	24991	810	880	4264	480	2621	226	2526	5519
2.91	3571	8442	4922	229	6495	8610	765	2186	2116	3526	433	3580	2068	3030	746	1292	2384	4595	477	4643	767	458	951	1873	308	791	1543	668	3323	1917	932	4117	5420	3096	2836	533	3151	428	25097	847	943	4378	492	2568	213	2523	5524
2.92	3747	8333	4917	220	6526	8736	803	2118	2214	3717	447	3642	2051	3043	800	1258	2307	4507	485	4799	822	440	1046	1879	301	741	1522	618	3385	1385	912	4220	5245	3277	2802	560	3063	446	24908	841	911	4380	473	2480	189	2416	5502
2.93	3645	8353	4648	209	6544	9061	775	2164	2170	3785	478	3587	2109	3001	827	1272	2401	4672	454	4857	866	397	998	1905	331	788	1548	687	3468	1024	888	4089	5347	3152	2788	547	2976	425	24999	806	928	4483	520	2560	216	2438	5790
2.94	3591	8244	4547	223	6478	9220	834	2228	2160	3900	513	3397	2069	2946	837	1238	2390	4591	476	4805	915	434	1012	1890	308	783	1479	646	3384	701	830	4093	5150	3220	2776	505	3106	446	25104	825	893	4592	545	2476	247	2520	5797
2.95	3627	8620	4710	199	6456	9675	808	2212	2125	4134	481	3252	2099	2961	866	1241	2317	4732	460	4827	958	424	1029	1944	295	797	1440	685	3373	515	888	4149	5030	3138	2787	534	3019	388	25161	842	896	4839	540	2504	253	2514	5930
2.96	3717	8430	4533	217	6414	9857	807	2182	2234	4223	503	3163	2080	2924	902	1183	2624	4952	462	4941	998	453	1006	1889	357	774	1624	647	3238	340	844	4101	5062	3176	2779	540	3121	429	24974	850	916	5007	571	2388	281	2459	6164
2.97	3562	8277	4359	200	6338	9937	778	2182	2258	4427	542	3056	2077	2942	901	1175	2542	5018	499	4991	1041	424	1046	1976	330	780	1581	704	3328	226	799	4188	4906	3094	2734	552	3216	387	24917	806	911	5093	627	2388	225	2521	6267
2.98	3629	8608	4175	208	6477	10391	875	2189	2249	4542	538	3094	2078	2888	946	1138	2606	5003	421	5035	1073	433	984	1943	302	794	1483	690	3105	132	817	4172	4711	3079	2726	548	3183	389	25028	868	931	5117	602	2405	252	2547	6531
2.99	3728	8600	4234	197	6556	10751	827	2237	2256	4700	563	2849	2104	2979	933	1061	2553	5042	460	5117	1112	413	983	2015	358	763	1571	718	3119	93	819	4138	4764	3041	2678	591	3237	396	24958	860	912	5320	659	2334	307	2504	6747
3	3658	8609	4272	214	6518	10929	856	2162	2276	4706	567	2905	2087	2961	950	1114	2606	5114	483	5092	1118	433	1017	1999	322	751	1531	719	2900	75	792	4136	4560	2971	2611	530	3157	407	24881	820	954	5382	686	2381	286	2582	6986
3.01	3638	8594	4061	193	6290	11192	850	2154	2318	4882	604	2808	2076	2879	919	1043	2619	5154	487	5182	1119	438	1068	2007	317	770	1599	699	2830	51	764	4203	4473	2862	2655	545	3260	398	25266	815	940	5694	694	2287	274	2634	7072
3.02	3588	8505	4028	200	6348	11381	882	2267	2339	4938	597	2677	2073	2903	899	1077	2664	5322	472	5065	1142	418	1000	1987	351	769	1463	726	2643	45	779	4113	4333	2790	2640	577	3205	368	25261	825	881	5786	721	2339	296	2552	7540
3.03	3464	8746	3976	215	6490	11604	863	2276	2305	4909	647	2636	2071	2946	916	1008	2582	5185	503	5225	1259	387	1048	2049	329	793	1512	752	2518	36	754	4203	4257	2719	2630	569	3257	396	25029	853	986	5857	784	2327	309	2571	7627
3.04	3551	8494	4007	178	6189	11796	936	2221	2255	5052	648	2583	2074	2927	860	998	2604	5334	444	5124	1183	464	1033	2041	319	744	1558	692	2351	25	775	4156	4086	2583	2633	594	3275	394	25227	781	902	6022	787	2387	335	2598	7730
3.05	3677	8617	4029	187	6481	12046	953	2222	2334	5088	642	2644	2093	2990	878	985	2632	5316	489	5173	1212	452	998	2071	357	724	1453	800	2184	27	776	4176	4056	2494	2597	624	3346	363	25267	758	944	6099	845	2352	317	2611	8070
3.06	3508	8733	3904	226	6538	12124	922	2177	2382	5051	679	2410	2160	2976	841	956	2548	5376	486	5217	1214	425	1047	2033	347	764	1582	795	2072	27	802	4134	3964	2437	2645	645	3366	404	25547	793	907	6214	875	2451	313	2769	8095
3.07	3519	8666	3762	206	6370	12444	964	2167	2406	5144	682	2491	2164	2942	794	982	2502	5362	467	5110	1141	452	1009	2101	349	723	1537	788	1856	23	815	4129	3918	2335	2555	616	3260	403	25307	826	920	6448	924	2430	302	2732	8202
3.08	3577	8362	3870	218	6311	12724	955	2098	2365	5040	689	2390	2181	2979	771	933	2483	5327	536	5294	1196	469	1006	2102	310	774	1509	834	1805	32	879	4063	3775	2230	2595	625	3362	414	25278	863	895	6476	998	2466	328	2563	8365
3.09	3595	8832	3754	228	6529	12736	1022	2244	2415	5001	716	2551	2241	2930	708	912	2605	5547	442	5230	1169	440	1023	2198	326	801	1593	795	1612	61	908	4100	3702	2263	2620	649	3273	411	25504	852	926	6568	970	2406	330	2575	8589
3.1	3557	8661	3811	224	6496	12866	948	2280	2392	4974	729	2402	2200	3025	724	922	2421	5361	526	5193	1118	437	1012	2035	317	715	1559	815	1556	76	950	4097	3569	2091	2676	617	3347	388	25386	849	909	6649	1067	2508	300	2641	8579
3.11	3538	8611	3798	225	6330	12953	1044	2194	2513	4883	731	2413	2252	2915	704	920	2422	5333	490	5322	1176	494	983	2223	313	754	1550	780	1427	142	1042	4099	3641	2113	2669	631	3360	406	25491	824	942	6607	1044	2581	320	2714	8694
3.12	3712	8734	3854	228	6616	12934	1040	2159	2505	4814	725	2425	2212	2965	658	892	2457	5420	466	5176	1077	458	988	2117	308	856	1561	810	1234	229	1045	4051	3506	2011	2710	652	3370	447	25179	820	948	6771	1117	2525	332	2653	8693
3.13	3570	8700	3808	249	6431	12840	1022	2272	2465	4731	720	2393	2186	2802	683	860	2415	5322	538	5290	1093	497	981	2200	297	745	1568	849	1232	378	1160	4007	3567	2000	2555	626	3458	392	25401	878	958	6638	1142	2599	332	2664	8604
3.14	3482	8547	3867	219	6538	12722	1086	2283	2480	4628	758	2503	2195	2931	670	907	2404	5406	495	5204	1091	485	964	2153	326	711	1578	760	1223	530	1201	4099	3591	1964	2770	630	3398	408	25239	820	921	6545	1168	2676	344	2685	8860
3.15	3582	8608	4095	236	6540	12801	1061	2194	2422	4496	706	2535	2189	2959	683	902	2328	5162	497	5106	1009	480	1025	2187	341	773	1549	815	1023	770	1309	4177	3650	1925	2646	644	3490	393	25326	808	889	6564	1204	2713	313	2665	8823
3.16	3621	8506	4204	243	6522	12661	1063	2092	2450	4404	754	2554	2117	2964	700	908	2372	5307	489	5071	978	484	891	2155	339	806	1509	783	1065	1036	1335	4067	3609	1850	2720	621	3543	402	25483	835	939	6383	1210	2768	304	2750	8695
3.17	3494	8475	4108	236	6491	12493	1122	2103	2446	4234	732	2656	2192	2879	681	862	2393	5319	497	5177	928	498	980	2177	335	782	1477	853	1018	1420	1472	4035	3615	1854	2718	616	3572	435	25319	828	908	6177	1199	2859	319	2661	8683
3.18	3607	8515	4174	266	6278	12232	1099	2247	2368	4129	737	2697	2155	3052	704	906	2273	5175	497	5005	889	524	932	2153	331	765	1492	826	947	1875	1534	4298	3660	1741	2718	659	3476	414	25422	803	918	5897	1250	2916	282	2646	8715
3.19	3507	8421	4201	262	6520	12142	1093	2157	2483	4023	705	2721	2246	2953	696	915	2194	5099	484	5030	882	499	959	2193	337	778	1543	823	994	2529	1615	4230	3579	1846	2718	620	3492	385	25407	823	908	5932	1250	2800	290	2616	8601
3.2	3610	8261	4304	276	6484	11899	1081	2113	2466	3768	741	2786	2254	3014	706	958	2150	5070	532	4980	822	510	969	2185	305	757	1610	845	887	3163	1694	4388	3848	1766	2754	621	3360	429	25451	853	916	5693	1245	2802	339	2729	8562
3.21	3596	8392	4520	242	6468	11584	1088	2175	2462	3719	690	2936	2167	2965	688	913	2230	5165	441	5021	784	538	902	2166	307	751	1487	841	975	3972	1736	4391	3693	1799	2731	633	3376	415	25271	845	864	5469	1252	2828	311	2586	8592
3.22	3479	8220	4446	272	6509	11193	1098	2123	2450	3641	684	3045	2232	3011	677	944	2238	5006	507	4965	776	534	881	2250	292	756	1536	891	902	4927	1855	4442	3975	1761	2761	635	3232	428	25393	861	938	5409	1153	2994	260	2585	8420
3.23	3551	8191	4441	270	6560	10826	1079	2222	2361	3399	636	3014	2159	3045	689	1000	2189	4998	488	4954	729	564	929	2119	333	755	1584	778	937	5847	1798	4532	3863	1805	2852	632	3270	420	25275	846	894	5161	1204	2930	277	2682	8326
3.24	3371	8164	4668	259	6489	10824	1120	2194	2484	3393	640	3118	2177	3005	681	1009	2220	4957	494	4890	673	520	906	2146	331	761	1525	807	933	7034	1917	4514	3935	1784	2838	629	3292	395	25575	870	931	5070	1150	2909	309	2673	8161
3.25	3499	7895	4834	278	6493	10120	1112	2135	2348	3238	639	3272	2187	2993	649	999	2111	4815	494	4833	681	576	904	2176	350	812	1503	810	987	8072	1893	4607	4110	1812	2868	633	3281	393	24968	852	948	4998	1086	2906	253	2620	8065
3.26	3611	7960	4920	278	6634	10057	1096	2096	2411	3045	617	3262	2173	3142	686	1016	2077	4741	491	4930	621	486	868	2229	351	748	1540	844	967	9203	1923	4641	4132	1848	2792	579	3329	387	25183	825	932	4939	1114	3006	249	2600	7889
3.27	3352	8009	5083	280	6507	9507	1065	2109	2319	2926	573	3477	2174	3060	653	1045	2107	4778	492	4817	546	557	906	2092	310	801	1595	815	1035	10233	2025	4555	4172	1861	2898	642	3305	456	25610	784	986	4821	1017	2955	250	2646	7942
3.28	3447	7942	5112	275	6493	9212	1082	2211	2324	2893	567	3476	2147	3037	644	1046	2102	4724	487	4779	609	548	879	2142	347	829	1578	770	1025	11147	1978	4644	4278	1964	2859	629	3282	447	25129	809	919	4566	1002	2935	252	2583	7648
3.29	3595	7842	4942	306	6593	9276	1133	2084	2327	2775	564	3571	2122	3005	667	1043	2035	4490	521	4753	532	564	889	2099	344	804	1562	841	1105	12099	2007	4640	4441	1954	2895	616	3258	418	25215	812	963	4467	973	2868	230	2604	7553
3.3	3472	7992	4935	283	6392	8620	1076	1980	2253	2709	537	3706	2089	3051	642	1089	2070	4577	499	4765	516	541	869	2047	346	806	1516	806	1149	12762	2019	4427	4597	1980	2805	592	3301	401	25396	861	981	4448	921	2826	268	2526	7476
3.31	3580	7959	5224	299	6568	8564	1044	2150	2321	2617	472	3784	2170	3045	663	1073	2083	4568	475	4786	509	589	854	2029	305	812	1498	780	1194	13119	2032	4430	4705	1993	2957	620	3264	404	25027	857	974	4347	847	2837	235	2546	7384
3.32	3554	7918	5403	321	6553	8057	1050	2099	2241	2674	485	3804	2137	3027	617	1085	2077	4460	512	4681	457	558	883	1992	341	845	1517	803	1292	13477	2042	4470	4725	2173	2893	620	3223	420	25569	805	986	4263	817	2780	233	2582	7165
3.33	3577	7670	5439	287	6689	8031	1049	2115	2156	2522	472	3802	2190	2974	610	1088	2068	4477	466	4622	463	499	900	1958	351	779	1519	848	1394	13363	2031	4357	4816	2126	2950	602	3222	463	25126	814	917	4160	801	2867	236	2498	7014
3.34	3482	7720	5530	332	6657	7863	980	2123	2288	2421	440	3985	2111	3015	604	1114	2030	4411	511	4673	420	548	858	1959	356	781	1487	769	1454	13255	1931	4349	5010	2198	2902	587	3233	416	25091	878	967	4247	787	2930	243	2413	6955
3.35	3450	7750	5486	317	6566	7624	1005	2130	2158	2521	488	3866	2264	2981	591	1058	2130	4538	491	4628	445	537	905	1863	345	798	1454	805	1567	12816	2005	4153	5188	2251	3021	598	3243	443	25497	813	936	4131	723	2953	222	2596	6977
3.36	3587	8050	5642	334	6496	7511	992	2052	2122	2461	410	3954	2254	2969	583	1079	2078	4355	483	4662	432	531	881	1873	321	805	1463	766	1640	12044	1822	4288	5157	2309	3055	563	3170	443	25267	813	913	4064	730	2759	235	2537	6667
3.37	3565	8114	5651	317	6514	7344	975	1992	2191	2441	434	4010	2222	2957	548	1081	2031	4380	486	4567	424	564	874	1888	326	808	1448	808	1804	11189	1811	4152	5385	2388	2978	563	3139	437	25279	817	940	4028	652	2762	185	2539	6728
3.38	3602	7802	5798	332	6470	7236	978	2111	2155	2489	438	3944	2240	2873	553	1124	2041	4313	490	4650	466	545	918	1864	349	794	1535	758	1916	10359	1806	4094	5339	2436	3021	586	3140	432	25384	861	921	4201	680	2826	188	2566	6680
3.39	3409	7950	5828	329	6634	7299	965	2150	2116	2425	401	4013	2233	2970	555	1041	2065	4356	511	4489	476	519	879	1843	325	760	1530	716	2031	9275	1635	4068	5387	2477	3085	564	3196	431	25449	831	929	4065	601	2870	214	2454	6533
3.4	3574	8105	5756	324	6471	7172	930	2061	2150	2423	419	3992	2150	3008	502	1128	2118	4385	479	4676	449	525	865	1794	310	790	1453	733	2209	8167	1569	4224	5386	2574	2983	590	3155	425	25208	822	920	3943	637	2686	208	2567	6513
3.41	3538	8138	5556	306	6507	7202	896	2113	2109	2485	429	3944	2143	2967	538	1110	2080	4317	452	4697	457	529	890	1875	292	774	1473	740	2269	7123	1532	4045	5357	2579	3093	593	3163	423	25588	883	988	3924	569	2758	196	2519	6542
3.42	3523	8260	5315	356	6556	7240	926	2061	2118	2566	406	3923	2112	2991	515	1099	2130	4380	526	4497	535	528	964	1863	301	798	1477	731	2426	6080	1431	4082	5412	2661	3093	581	3151	417	25271	796	881	3973	560	2669	237	2603	6452
3.43	3556	8227	5258	334	6497	7089	928	2117	2093	2500	435	3873	2066	3078	530	1095	2145	4389	433	4534	521	508	900	1854	307	783	1480	694	2542	5096	1332	4149	5344	2745	3020	566	3223	401	25093	856	931	4006	555	2650	238	2565	6504
3.44	3412	7951	5256	357	6668	7328	875	2025	2195	2654	426	3844	2034	2987	533	1150	2199	4366	513	4576	536	492	907	1829	292	796	1512	743	2564	4097	1299	4169	5278	2748	3238	576	3178	441	25282	836	890	4058	529	2565	224	2562	6816
3.45	3286	8028	5187	349	6436	7385	896	2121	2151	2810	452	3757	2070	3089	552	1053	2155	4337	497	4691	596	507	906	1870	301	771	1486	695	2809	3361	1224	4177	5214	2854	2989	584	3146	400	25212	851	893	4094	535	2598	265	2666	6534
3.46	3519	8251	5108	354	6572	7307	846	2045	2214	2873	455	3686	2019	3141	543	1161	2288	4560	485	4688	572	497	947	1887	310	808	1522	677	2870	2501	1138	4137	5148	2931	3161	543	3122	443	25034	823	855	4030	519	2654	240	2439	6777
3.47	3582	8252	5111	333	6472	7627	878	2131	2205	2890	443	3637	2049	3151	633	1077	2202	4429	466	4680	612	501	915	1883	336	837	1463	632	2870	1985	1107	4122	5092	2945	3129	528	3251	440	25215	796	914	4138	512	2576	253	2502	6860
3.48	3501	8045	4912	331	6450	7676	854	2201	2257	3043	479	3629	2144	3057	591	1177	2226	4462	500	4594	663	487	967	1866	279	757	1523	709	3077	1523	1071	4178	5006	3031	3180	566	3163	429	25139	775	942	4221	511	2572	250	2675	6825
3.49	3464	8142	4803	337	6444	7929	909	2166	2168	3261	458	3468	2099	3041	615	1185	2328	4592	463	4622	708	467	943	1888	335	820	1596	644	3103	1056	977	4093	4969	3040	3058	556	3184	414	24991	798	898	4197	510	2529	246	2532	6844
3.5	3600	7871	4766	321	6495	8017	792	2206	2245	3324	502	3454	2149	3017	654	1161	2320	4568	469	4662	704	449	930	1895	288	823	1547	642	3201	781	935	4109	4763	3064	3138	568	3290	452	25066	765	897	4307	542	2526	254	2569	7147
3.51	3629	8036	4636	320	6631	8214	819	2121	2311	3421	473	3377	2145	3026	661	1187	2358	4632	480	4828	740	459	1011	1872	296	821	1497	661	3246	543	893	4186	4755	3048	3076	505	3176	411	24997	786	904	4284	499	2480	284	2584	7099
3.52	3627	8181	4379	314	6388	8419	838	2142	2238	3590	520	3299	2133	2945	673	1189	2375	4608	479	4760	804	464	907	1914	343	787	1544	624	3255	359	821	4176	4426	3124	3146	548	3256	444	25066	841	924	4440	526	2506	271	2559	7231
3.53	3552	8033	4441	333	6209	8419	826	2094	2256	3654	528	3150	2129	2965	712	1187	2353	4656	468	4794	862	442	1009	1907	375	814	1527	641	3273	209	824	4165	4362	3051	3158	518	3182	459	24907	847	936	4424	510	2437	251	2559	7294
3.54	3580	7859	4487	320	6392	8884	791	2109	2258	3832	535	3130	2168	3007	698	1248	2451	4768	489	4788	857	427	979	1883	348	754	1553	631	3178	181	774	4197	4386	3065	3064	526	3186	450	25033	817	938	4573	554	2480	288	2571	7380
3.55	3642	7982	4258	304	6463	8963	827	2277	2393	4006	579	3039	2133	3009	705	1189	2442	4800	470	4928	861	440	954	1889	346	787	1535	636	3276	118	763	4131	4331	3087	3105	532	3246	466	24868	818	920	4624	543	2433	327	2614	7583
3.56	3660	8279	4186	279	6502	9122	812	2164	2238	4074	544	3014	2086	3076	738	1235	2445	4788	486	4744	878	465	1052	1886	348	778	1554	648	3184	78	737	4185	4177	3004	3044	516	3224	477	25008	822	897	4665	518	2462	303	2537	7558
3.57	3667	7943	4259	317	6388	9400	767	2087	2338	4177	595	2903	2078	3106	735	1219	2530	4910	508	4885	939	438	985	1946	334	735	1552	598	3010	58	695	4170	4086	2978	3085	561	3292	483	25091	819	876	4992	552	2397	311	2626	7756
3.58	3651	8067	4084	300	6461	9552	784	2211	2296	4309	572	2808	2095	3140	742	1249	2521	4955	486	4901	995	400	1027	1937	342	761	1539	613	3001	36	744	4180	4079	3023	2960	579	3301	441	25100	873	866	5129	557	2519	333	2625	7743
3.59	3557	8252	4009	293	6399	9734	746	2184	2359	4438	591	2707	2065	3014	755	1270	2473	4931	476	4954	998	435	1016	1951	304	758	1447	624	2899	29	695	4071	3824	2881	2928	553	3227	438	24969	890	903	5107	586	2488	325	2663	7802
3.6	3640	7919	3943	304	6471	9913	760	2165	2489	4509	593	2714	2118	3067	796	1254	2548	4982	451	4984	980	443	1009	1904	346	754	1520	640	2702	26	732	4238	3794	2815	2941	520	3268	457	25379	905	901	5104	595	2506	307	2630	7768
3.61	3793	8122	3887	287	6400	10341	781	2148	2314	4545	612	2608	2059	2975	735	1280	2633	5110	525	4839	1030	431	986	1993	357	702	1571	615	2619	44	680	4261	3737	2815	2874	581	3274	491	25094	834	941	5537	604	2649	325	2580	8066
3.62	3632	8470	3948	276	6412	10469	769	2173	2424	4690	647	2642	2072	3085	795	1240	2491	4997	480	5098	1032	449	1021	1989	339	752	1589	678	2562	56	716	4231	3745	2598	2863	521	3275	448	25198	840	892	5615	683	2431	304	2591	7872
3.63	3500	8505	3975	282	6520	10621	753	2215	2392	4789	629	2515	2179	2843	785	1240	2566	5077	453	5049	1050	409	1012	1958	337	773	1516	684	2271	64	714	4209	3712	2622	2767	564	3234	402	25359	816	894	5624	619	2535	284	2699	7900
3.64	3612	8499	3933	281	6400	10736	756	2172	2350	4877	638	2680	2014	2871	801	1249	2527	5033	481	5088	1055	416	1047	2029	322	784	1488	650	2257	86	715	4250	3678	2493	2793	574	3294	423	25147	804	882	5949	727	2540	336	2631	8093
3.65	3699	8705	3897	281	6409	11009	791	2163	2430	4775	659	2523	2070	2907	788	1213	2527	5107	511	5083	1037	461	1069	2012	319	754	1518	665	2042	133	744	4389	3687	2470	2767	578	3228	439	24986	797	904	6118	705	2643	327	2686	7805
3.66	3614	8597	3805	248	6499	11280	818	2217	2373	4965	689	2457	2046	2898	798	1203	2461	5088	428	5039	1066	364	1012	2040	290	807	1530	638	1888	176	722	4491	3590	2363	2725	561	3323	408	25232	847	947	6035	773	2536	266	2640	8035
3.67	3642	8643	3785	278	6407	11297	807	2238	2424	4877	683	2548	2088	2883	791	1195	2482	5104	460	5082	1063	439	1057	2100	339	715	1603	667	1817	290	769	4472	3584	2282	2754	555	3306	460	25104	825	922	6265	782	2615	307	2678	7920
3.68	3736	8658	3812	281	6461	11564	795	2124	2411	4953	646	2494	1957	2918	822	1167	2510	5163	496	5110	1019	419	995	2061	298	676	1473	700	1676	410	789	4595	3610	2284	2637	601	3290	425	25398	835	942	6336	818	2712	335	2639	7834
3.69	3754	8694	3983	227	6281	11757	793	2133	2396	4915	679	2489	2046	2951	789	1138	2434	5103	478	5072	1069	426	1021	2095	328	830	1479	633	1555	570	799	4631	3573	2200	2747	539	3415	423	25167	798	909	6519	903	2707	288	2632	7818
3.7	3650	8602	3952	230	6593	11790	733	2180	2405	4901	663	2580	1982	2945	861	1129	2428	5092	481	5129	1071	464	1006	2075	323	795	1513	693	1414	744	820	4607	3662	2120	2643	561	3391	411	25259	845	977	6398	858	2787	299	2599	7809
3.71	3580	8685	3919	251	6515	12057	785	2132	2461	4845	652	2642	1979	2798	814	1067	2484	5256	509	5086	1048	415	1021	2090	314	733	1570	653	1344	1067	881	4632	3684	2082	2606	595	3335	418	25252	829	942	6550	969	2766	298	2572	7809
3.72	3570	8770	3925	243	6368	12055	780	2153	2412	4901	584	2552	1986	2933	853	1066	2411	5178	493	5238	1011	448	1014	2114	344	792	1557	660	1328	1428	920	4636	3614	2031	2672	538	3415	416	25454	863	927	6664	940	2701	320	2625	7701
3.73	3520	8777	4018	217	6454	12094	794	2202	2391	4658	621	2645	2046	2964	825	1078	2323	5210	461	5005	985	436	1027	2166	326	768	1505	683	1263	1825	977	4688	3752	2081	2604	580	3292	464	25716	871	931	6609	972	2756	284	2607	7607
3.74	3521	8647	4191	227	6314	12203	816	2140	2375	4577	623	2746	2038	2952	859	1032	2359	5224	485	5141	1024	452	1006	2152	317	740	1503	718	1159	2397	932	4645	3787	1873	2626	543	3290	429	25093	889	995	6620	1045	2791	261	2662	7817
3.75	3604	8627	4350	235	6689	12399	794	2151	2443	4503	604	2863	2002	3020	839	1034	2330	5076	484	5017	997	435	1045	2147	321	799	1520	770	1133	3086	1077	4578	4029	1950	2641	589	3401	438	25504	787	941	6579	1021	2763	263	2581	7720
3.76	3714	8623	4433	214	6393	12395	874	2223	2297	4431	596	2829	2054	2978	857	1011	2353	5282	464	4968	992	462	994	2087	325	769	1530	709	1101	3785	1155	4543	3952	1874	2603	563	3325	409	25412	761	953	6456	1038	2866	266	2600	7591
3.77	3596	8724	4424	197	6604	12228	840	2214	2425	4305	588	2893	2055	2980	855	957	2315	5198	499	5097	933	452	1039	2137	323	721	1504	754	1052	4710	1212	4615	4054	1897	2598	595	3340	457	25320	779	976	6071	1113	2908	242	2515	7691
3.78	3503	8646	4501	202	6543	12143	849	2086	2363	4262	554	2998	2057	2966	835	995	2197	5072	471	5064	949	481	985	2098	296	780	1513	734	1045	5587	1235	4422	4148	1876	2651	580	3243	433	25622	792	947	6141	1089	2856	280	2640	7545
3.79	3631	8610	4635	229	6544	12206	881	2097	2398	4079	577	3056	2047	2969	804	960	2166	4975	486	5056	883	455	1014	2085	304	772	1503	733	1060	6538	1335	4408	4360	1830	2598	575	3277	423	25532	828	928	6038	1078	2708	244	2593	7518
3.8	3624	8599	4610	200	6492	11983	820	2216	2318	3954	528	3117	2065	2891	828	945	2130	5026	472	5151	896	431	1024	2070	287	806	1466	749	1013	7482	1377	4418	4398	1816	2563	561	3229	405	25458	810	950	5937	1116	2689	242	2627	7735
3.81	3583	8622	4778	215	6458	11965	846	2190	2369	3847	541	3154	2011	2945	778	955	2235	5143	457	4905	831	471	1017	2013	285	751	1503	793	1032	8446	1514	4190	4451	1870	2630	617	3194	444	24996	818	922	5828	1112	2789	256	2570	7422
3.82	3504	8384	4805	231	6694	11736	902	2163	2279	3734	497	3315	2070	2917	746	938	2220	5064	498	5065	864	486	989	2063	280	763	1475	754	1011	9430	1486	4302	4635	1816	2684	622	3235	419	25873	812	908	5668	1153	2875	254	2505	7637
3.83	3604	8573	4867	201	6555	11581	873	2197	2274	3540	496	3272	2057	2959	740	934	2082	4808	481	5052	832	471	1044	2008	274	744	1537	731	1016	10386	1609	4190	4781	1837	2635	583	3229	342	25414	844	947	5442	1126	2784	231	2617	7382
3.84	3603	8559	4968	197	6596	11328	890	2186	2186	3378	473	3455	2051	3045	714	918	2156	4892	488	4847	762	479	984	2022	293	781	1564	807	1048	11200	1668	4240	4767	1909	2763	584	3248	388	25597	880	966	5420	1098	2708	234	2644	7523
3.85	3478	8409	5100	250	6465	11066	903	2191	2272	3263	450	3474	2083	3049	688	1006	2208	5043	513	4993	757	518	987	2033	296	773	1534	758	1051	11669	1709	4195	4881	1875	2662	603	3184	404	25221	842	884	5116	1121	2738	238	2612	7331
3.86	3522	8392	4998	208	6566	10896	916	2150	2244	3293	466	3487	2095	2995	684	901	2182	4863	473	4909	760	514	1029	1962	311	792	1525	760	1132	12349	1762	4065	4910	1995	2718	602	3085	426	25291	830	901	5186	1103	2765	217	2512	7364
3.87	3580	8358	5004	173	6481	10606	957	2146	2202	3148	400	3612	2102	2971	660	967	2114	4761	488	4735	701	485	1021	1996	293	827	1511	835	1120	12652	1766	4059	5002	1893	2770	578	3177	399	25500	875	884	4698	1068	2638	223	2462	7331
3.88	3483	8161	5225	209	6565	10146	938	2191	2142	3106	443	3680	2119	3056	659	952	2203	4821	487	4797	702	511	933	1980	333	779	1562	778	1179	12778	1881	4045	4932	1953	2758	646	3094	402	25550	747	919	4673	1066	2841	242	2678	7362
3.89	3448	8144	5441	240	6361	10095	980	2188	2254	2847	426	3715	2127	2903	619	978	2118	4759	453	4847	711	552	1027	1959	344	827	1542	770	1208	12618	1871	4128	5032	2004	2762	623	3191	378	25196	835	969	4764	1058	2716	227	2533	7165
3.9	3531	8225	5535	192	6415	9794	991	2135	2199	2784	436	3807	2146	3031	635	1016	2112	4664	501	4838	590	520	923	1944	347	789	1548	821	1277	12361	1919	4052	5130	2011	2706	669	3175	397	25095	875	949	4664	992	2614	204	2618	7248
3.91	3591	8229	5522	205	6536	9463	979	2120	2157	2811	413	3797	2123	3056	615	958	2059	4664	471	4745	588	512	986	2022	336	758	1476	823	1360	11933	1984	3946	5176	2082	2751	644	3183	369	25317	832	937	4471	1027	2689	225	2368	7280
3.92	3440	7969	5533	234	6484	9146	1012	2073	2212	2719	449	3855	2158	3026	614	1037	2117	4590	497	4760	623	548	962	1884	330	788	1533	779	1402	11284	1965	4025	5207	2172	2797	600	3164	399	25128	837	913	4423	983	2634	213	2541	7216
3.93	3563	7948	5662	191	6333	8913	1071	2157	2173	2694	421	3855	2162	3011	604	1010	2200	4728	470	4649	554	557	999	2034	302	789	1517	855	1580	10451	1887	4050	5231	2279	2781	622	3214	433	25106	841	937	4476	944	2709	213	2520	7374
3.94	3376	7824	5592	233	6446	8862	1049	2166	2226	2626	446	3801	2117	2939	621	1027	2128	4654	521	4837	528	561	944	1959	299	784	1587	778	1557	9555	2035	4114	5071	2211	2766	653	3203	388	25321	823	916	4393	927	2736	229	2447	7247
3.95	3509	7888	5612	190	6462	8563	1074	2130	2198	2589	443	3908	2242	2998	602	1083	2142	4652	468	4818	575	555	972	1964	320	727	1503	813	1671	8744	1958	4073	5150	2260	2756	627	3223	398	25064	850	919	4272	903	2618	194	2491	7284
3.96	3453	7981	5639	218	6559	8256	1033	2184	2197	2541	456	3823	2199	2962	634	1028	2116	4488	504	4735	543	530	940	1969	308	793	1508	796	1831	7601	1883	3999	5025	2470	2798	595	3136	376	25118	854	914	4133	856	2731	220	2550	7489
3.97	3525	7771	5341	213	6551	8287	1094	2108	2120	2638	461	3853	2172	2950	671	1049	2201	4566	480	4696	553	572	883	1913	347	783	1470	798	1899	6657	1962	4108	5191	2471	2784	600	3159	422	25080	772	954	4213	841	2735	253	2572	7416
3.98	3457	7942	5390	204	6498	8001	1103	2165	2198	2476	482	3820	2174	2986	657	1020	2176	4589	467	4687	507	564	957	1878	329	779	1557	781	2012	5711	1940	3993	5026	2518	2776	602	3176	376	25152	834	953	4206	821	2693	236	2550	7439
3.99	3525	7823	5380	231	6421	7934	1060	2196	2156	2588	452	3704	2212	2989	687	1103	2142	4467	503	4781	497	503	891	1923	335	753	1569	830	2136	4765	1840	4121	5033	2636	2829	645	3073	420	24927	790	884	4097	780	2578	246	2529	7462
4
25
m1
