# Supplementary material for: Discharge patterning in rat olfactory bulb mitral cells in vivo
Source: Physiol Rep. 2014 Oct 3;2(10):e12021. doi: 10.14814/phy2.12021 (PMC4254087; doi:10.14814/phy2.12021)
Supplement: Figure S9 [file phy2-2-e12021-s9.xlsx]

## Sheet: Sheet1
Figure 12
Time	1 Event		Time	1 Event		Time	1 Event
0	0		0	0		-4	172		0
0.2	0		0.0002	0		-3.99	160		0.2
0.4	0		0.0004	0		-3.98	158		0.4
0.6	0		0.0006	0		-3.97	148		0.6
0.8	0		0.0008	0		-3.96	128		0.8
1	0		0.001	0		-3.95	136		1
1.2	0		0.0012	0		-3.94	150		1.2
1.4	0		0.0014	0		-3.93	138		1.4
1.6	0		0.0016	0		-3.92	119		1.6
1.8	0		0.0018	0		-3.91	131		1.8
2	0		0.002	0		-3.9	120		2
2.2	0		0.0022	0		-3.89	127		2.2
2.4	0		0.0024	0		-3.88	113		2.4
2.6	0		0.0026	0		-3.87	119		2.6
2.8	0		0.0028	0		-3.86	96		2.8
3	0		0.003	0		-3.85	92		3
3.2	0		0.0032	0		-3.84	84		3.2
3.4	0		0.0034	0		-3.83	96		3.4
3.6	0		0.0036	0		-3.82	79		3.6
3.8	0		0.0038	0		-3.81	84		3.8
4	1		0.004	0		-3.8	66		4
4.2	0		0.0042	1		-3.79	74		4.2
4.4	0		0.0044	1		-3.78	76		4.4
4.6	2		0.0046	27		-3.77	69		4.6
4.8	16		0.0048	49		-3.76	62		4.8
5	25		0.005	71		-3.75	60		5
5.2	48		0.0052	94		-3.74	60		5.2
5.4	45		0.0054	112		-3.73	70		5.4
5.6	34		0.0056	131		-3.72	47		5.6
5.8	31		0.0058	115		-3.71	66		5.8
6	31		0.006	101		-3.7	65		6
6.2	19		0.0062	74		-3.69	55		6.2
6.4	13		0.0064	66		-3.68	68		6.4
6.6	9		0.0066	53		-3.67	57		6.6
6.8	9		0.0068	34		-3.66	73		6.8
7	4		0.007	30		-3.65	65		7
7.2	3		0.0072	25		-3.64	70		7.2
7.4	5		0.0074	12		-3.63	62		7.4
7.6	4		0.0076	16		-3.62	69		7.6
7.8	2		0.0078	5		-3.61	66		7.8
8	1		0.008	9		-3.6	85		8
8.2	1		0.0082	6		-3.59	83		8.2
8.4	1		0.0084	7		-3.58	80		8.4
8.6	0		0.0086	8		-3.57	86		8.6
8.8	1		0.0088	9		-3.56	88		8.8
9	1		0.009	6		-3.55	85		9
9.2	3		0.0092	7		-3.54	104		9.2
9.4	0		0.0094	9		-3.53	98		9.4
9.6	4		0.0096	5		-3.52	126		9.6
9.8	8		0.0098	8		-3.51	113		9.8
10	5		0.01	3		-3.5	124		10
10.2	7		0.0102	3		-3.49	136		10.2
10.4	7		0.0104	4		-3.48	128		10.4
10.6	18		0.0106	13		-3.47	155		10.6
10.8	9		0.0108	1		-3.46	149		10.8
11	14		0.011	9		-3.45	177		11
11.2	11		0.0112	8		-3.44	170		11.2
11.4	15		0.0114	8		-3.43	177		11.4
11.6	18		0.0116	6		-3.42	202		11.6
11.8	19		0.0118	10		-3.41	196		11.8
12	26		0.012	10		-3.4	203		12
12.2	31		0.0122	14		-3.39	213		12.2
12.4	31		0.0124	11		-3.38	249		12.4
12.6	32		0.0126	14		-3.37	229		12.6
12.8	30		0.0128	16		-3.36	238		12.8
13	31		0.013	10		-3.35	254		13
13.2	43		0.0132	7		-3.34	241		13.2
13.4	38		0.0134	22		-3.33	213		13.4
13.6	48		0.0136	22		-3.32	267		13.6
13.8	49		0.0138	15		-3.31	245		13.8
14	48		0.014	12		-3.3	253		14
14.2	53		0.0142	19		-3.29	239		14.2
14.4	53		0.0144	25		-3.28	246		14.4
14.6	61		0.0146	23		-3.27	222		14.6
14.8	42		0.0148	18		-3.26	203		14.8
15	60		0.015	31		-3.25	232		15
15.2	55		0.0152	19		-3.24	179		15.2
15.4	56		0.0154	30		-3.23	212		15.4
15.6	62		0.0156	23		-3.22	197		15.6
15.8	54		0.0158	21		-3.21	196		15.8
16	59		0.016	24		-3.2	191		16
16.2	58		0.0162	17		-3.19	159		16.2
16.4	52		0.0164	16		-3.18	165		16.4
16.6	41		0.0166	29		-3.17	159		16.6
16.8	56		0.0168	18		-3.16	148		16.8
17	62		0.017	34		-3.15	161		17
17.2	43		0.0172	34		-3.14	135		17.2
17.4	47		0.0174	39		-3.13	134		17.4
17.6	49		0.0176	30		-3.12	135		17.6
17.8	58		0.0178	47		-3.11	105		17.8
18	46		0.018	26		-3.1	130		18
18.2	53		0.0182	35		-3.09	108		18.2
18.4	60		0.0184	38		-3.08	116		18.4
18.6	57		0.0186	43		-3.07	111		18.6
18.8	54		0.0188	25		-3.06	114		18.8
19	59		0.019	44		-3.05	108		19
19.2	39		0.0192	33		-3.04	94		19.2
19.4	49		0.0194	24		-3.03	90		19.4
19.6	35		0.0196	41		-3.02	88		19.6
19.8	42		0.0198	26		-3.01	87		19.8
20	39		0.02	41		-3	94		20
20.2	44		0.0202	30		-2.99	72		20.2
20.4	28		0.0204	42		-2.98	71		20.4
20.6	28		0.0206	35		-2.97	75		20.6
20.8	34		0.0208	50		-2.96	72		20.8
21	45		0.021	30		-2.95	75		21
21.2	28		0.0212	35		-2.94	61		21.2
21.4	41		0.0214	48		-2.93	54		21.4
21.6	25		0.0216	42		-2.92	62		21.6
21.8	32		0.0218	33		-2.91	48		21.8
22	27		0.022	35		-2.9	63		22
22.2	23		0.0222	23		-2.89	57		22.2
22.4	27		0.0224	36		-2.88	61		22.4
22.6	26		0.0226	41		-2.87	55		22.6
22.8	40		0.0228	34		-2.86	51		22.8
23	20		0.023	37		-2.85	61		23
23.2	17		0.0232	23		-2.84	58		23.2
23.4	26		0.0234	38		-2.83	57		23.4
23.6	17		0.0236	31		-2.82	55		23.6
23.8	16		0.0238	27		-2.81	56		23.8
24	17		0.024	34		-2.8	63		24
24.2	16		0.0242	33		-2.79	63		24.2
24.4	17		0.0244	38		-2.78	64		24.4
24.6	31		0.0246	27		-2.77	53		24.6
24.8	16		0.0248	37		-2.76	75		24.8
25	25		0.025	24		-2.75	60		25
25.2	27		0.0252	34		-2.74	63		25.2
25.4	20		0.0254	41		-2.73	66		25.4
25.6	13		0.0256	30		-2.72	80		25.6
25.8	17		0.0258	30		-2.71	72		25.8
26	9		0.026	31		-2.7	87		26
26.2	15		0.0262	31		-2.69	97		26.2
26.4	15		0.0264	32		-2.68	106		26.4
26.6	20		0.0266	32		-2.67	108		26.6
26.8	21		0.0268	26		-2.66	115		26.8
27	14		0.027	37		-2.65	142		27
27.2	19		0.0272	31		-2.64	133		27.2
27.4	12		0.0274	30		-2.63	162		27.4
27.6	16		0.0276	20		-2.62	150		27.6
27.8	8		0.0278	28		-2.61	174		27.8
28	11		0.028	32		-2.6	173		28
28.2	12		0.0282	38		-2.59	184		28.2
28.4	11		0.0284	32		-2.58	202		28.4
28.6	4		0.0286	24		-2.57	187		28.6
28.8	9		0.0288	27		-2.56	230		28.8
29	10		0.029	29		-2.55	231		29
29.2	8		0.0292	27		-2.54	221		29.2
29.4	9		0.0294	23		-2.53	237		29.4
29.6	11		0.0296	19		-2.52	255		29.6
29.8	8		0.0298	19		-2.51	239		29.8
30	8		0.03	22		-2.5	261		30
30.2	2		0.0302	17		-2.49	249		30.2
30.4	3		0.0304	20		-2.48	227		30.4
30.6	8		0.0306	20		-2.47	251		30.6
30.8	5		0.0308	15		-2.46	252		30.8
31	3		0.031	30		-2.45	230		31
31.2	1		0.0312	21		-2.44	237		31.2
31.4	7		0.0314	27		-2.43	233		31.4
31.6	12		0.0316	25		-2.42	234		31.6
31.8	6		0.0318	20		-2.41	224		31.8
32	3		0.032	21		-2.4	222		32
32.2	2		0.0322	21		-2.39	228		32.2
32.4	4		0.0324	30		-2.38	216		32.4
32.6	4		0.0326	12		-2.37	201		32.6
32.8	5		0.0328	22		-2.36	210		32.8
33	5		0.033	22		-2.35	189		33
33.2	8		0.0332	17		-2.34	175		33.2
33.4	4		0.0334	21		-2.33	181		33.4
33.6	2		0.0336	32		-2.32	160		33.6
33.8	6		0.0338	19		-2.31	160		33.8
34	6		0.034	16		-2.3	158		34
34.2	3		0.0342	17		-2.29	136		34.2
34.4	6		0.0344	16		-2.28	130		34.4
34.6	3		0.0346	16		-2.27	133		34.6
34.8	4		0.0348	14		-2.26	120		34.8
35	2		0.035	13		-2.25	112		35
35.2	5		0.0352	15		-2.24	107		35.2
35.4	4		0.0354	15		-2.23	88		35.4
35.6	2		0.0356	26		-2.22	96		35.6
35.8	2		0.0358	15		-2.21	96		35.8
36	5		0.036	16		-2.2	90		36
36.2	2		0.0362	13		-2.19	76		36.2
36.4	1		0.0364	16		-2.18	85		36.4
36.6	0		0.0366	6		-2.17	65		36.6
36.8	1		0.0368	16		-2.16	64		36.8
37	0		0.037	13		-2.15	80		37
37.2	2		0.0372	17		-2.14	59		37.2
37.4	4		0.0374	13		-2.13	63		37.4
37.6	5		0.0376	8		-2.12	63		37.6
37.8	2		0.0378	11		-2.11	62		37.8
38	0		0.038	19		-2.1	62		38
38.2	2		0.0382	15		-2.09	33		38.2
38.4	0		0.0384	15		-2.08	59		38.4
38.6	3		0.0386	13		-2.07	52		38.6
38.8	2		0.0388	12		-2.06	50		38.8
39	2		0.039	19		-2.05	45		39
39.2	3		0.0392	9		-2.04	45		39.2
39.4	1		0.0394	11		-2.03	61		39.4
39.6	2		0.0396	14		-2.02	46		39.6
39.8	2		0.0398	12		-2.01	44		39.8
40	1		0.04	9		-2	41		40
40.2	2		0.0402	10		-1.99	48		40.2
40.4	4		0.0404	11		-1.98	48		40.4
40.6	3		0.0406	9		-1.97	47		40.6
40.8	1		0.0408	11		-1.96	42		40.8
41	2		0.041	11		-1.95	48		41
41.2	1		0.0412	9		-1.94	43		41.2
41.4	2		0.0414	10		-1.93	51		41.4
41.6	0		0.0416	11		-1.92	52		41.6
41.8	1		0.0418	6		-1.91	55		41.8
42	1		0.042	6		-1.9	50		42
42.2	2		0.0422	14		-1.89	48		42.2
42.4	1		0.0424	8		-1.88	57		42.4
42.6	2		0.0426	8		-1.87	64		42.6
42.8	1		0.0428	9		-1.86	69		42.8
43	2		0.043	10		-1.85	44		43
43.2	0		0.0432	14		-1.84	99		43.2
43.4	0		0.0434	9		-1.83	81		43.4
43.6	3		0.0436	7		-1.82	100		43.6
43.8	2		0.0438	10		-1.81	111		43.8
44	0		0.044	10		-1.8	128		44
44.2	0		0.0442	10		-1.79	119		44.2
44.4	0		0.0444	11		-1.78	165		44.4
44.6	1		0.0446	11		-1.77	141		44.6
44.8	0		0.0448	12		-1.76	168		44.8
45	1		0.045	8		-1.75	169		45
45.2	0		0.0452	3		-1.74	204		45.2
45.4	0		0.0454	8		-1.73	212		45.4
45.6	1		0.0456	9		-1.72	216		45.6
45.8	1		0.0458	10		-1.71	240		45.8
46	1		0.046	4		-1.7	209		46
46.2	0		0.0462	8		-1.69	251		46.2
46.4	2		0.0464	10		-1.68	261		46.4
46.6	0		0.0466	10		-1.67	261		46.6
46.8	0		0.0468	11		-1.66	262		46.8
47	2		0.047	11		-1.65	263		47
47.2	0		0.0472	7		-1.64	255		47.2
47.4	0		0.0474	4		-1.63	277		47.4
47.6	1		0.0476	6		-1.62	266		47.6
47.8	0		0.0478	6		-1.61	263		47.8
48	1		0.048	7		-1.6	252		48
48.2	1		0.0482	10		-1.59	255		48.2
48.4	0		0.0484	9		-1.58	262		48.4
48.6	1		0.0486	9		-1.57	235		48.6
48.8	1		0.0488	2		-1.56	217		48.8
49	0		0.049	5		-1.55	217		49
49.2	2		0.0492	6		-1.54	215		49.2
49.4	0		0.0494	2		-1.53	210		49.4
49.6	0		0.0496	5		-1.52	178		49.6
49.8	0		0.0498	9		-1.51	185		49.8
50	0		0.05	5		-1.5	177		50
50.2	2		0.0502	6		-1.49	131		50.2
50.4	1		0.0504	5		-1.48	138		50.4
50.6	0		0.0506	1		-1.47	124		50.6
50.8	0		0.0508	4		-1.46	128		50.8
51	0		0.051	4		-1.45	107		51
51.2	2		0.0512	8		-1.44	94		51.2
51.4	1		0.0514	2		-1.43	105		51.4
51.6	1		0.0516	6		-1.42	93		51.6
51.8	0		0.0518	1		-1.41	99		51.8
52	1		0.052	3		-1.4	83		52
52.2	1		0.0522	3		-1.39	90		52.2
52.4	0		0.0524	4		-1.38	67		52.4
52.6	0		0.0526	7		-1.37	89		52.6
52.8	0		0.0528	6		-1.36	60		52.8
53	0		0.053	3		-1.35	67		53
53.2	1		0.0532	6		-1.34	67		53.2
53.4	0		0.0534	4		-1.33	54		53.4
53.6	0		0.0536	6		-1.32	74		53.6
53.8	0		0.0538	6		-1.31	62		53.8
54	0		0.054	9		-1.3	63		54
54.2	0		0.0542	4		-1.29	63		54.2
54.4	0		0.0544	5		-1.28	69		54.4
54.6	0		0.0546	6		-1.27	59		54.6
54.8	0		0.0548	11		-1.26	52		54.8
55	0		0.055	5		-1.25	49		55
55.2	0		0.0552	3		-1.24	53		55.2
55.4	1		0.0554	1		-1.23	49		55.4
55.6	0		0.0556	4		-1.22	51		55.6
55.8	0		0.0558	4		-1.21	44		55.8
56	0		0.056	3		-1.2	47		56
56.2	0		0.0562	5		-1.19	45		56.2
56.4	0		0.0564	4		-1.18	50		56.4
56.6	0		0.0566	6		-1.17	44		56.6
56.8	0		0.0568	4		-1.16	57		56.8
57	0		0.057	6		-1.15	52		57
57.2	0		0.0572	5		-1.14	50		57.2
57.4	0		0.0574	3		-1.13	54		57.4
57.6	1		0.0576	3		-1.12	44		57.6
57.8	0		0.0578	4		-1.11	55		57.8
58	0		0.058	9		-1.1	50		58
58.2	0		0.0582	2		-1.09	53		58.2
58.4	0		0.0584	4		-1.08	43		58.4
58.6	0		0.0586	6		-1.07	52		58.6
58.8	0		0.0588	4		-1.06	53		58.8
59	0		0.059	2		-1.05	49		59
59.2	0		0.0592	3		-1.04	67		59.2
59.4	0		0.0594	2		-1.03	65		59.4
59.6	0		0.0596	4		-1.02	67		59.6
59.8	0		0.0598	3		-1.01	88		59.8
						-1	84
						-0.99	97
						-0.98	106
						-0.97	122
						-0.96	117
						-0.95	143
						-0.94	145
						-0.93	151
						-0.92	164
						-0.91	189
						-0.9	159
						-0.89	210
						-0.88	192
						-0.87	202
						-0.86	239
						-0.85	203
						-0.84	268
						-0.83	216
						-0.82	254
						-0.81	269
						-0.8	246
						-0.79	276
						-0.78	262
						-0.77	245
						-0.76	287
						-0.75	236
						-0.74	254
						-0.73	255
						-0.72	221
						-0.71	205
						-0.7	213
						-0.69	197
						-0.68	165
						-0.67	169
						-0.66	167
						-0.65	143
						-0.64	140
						-0.63	122
						-0.62	119
						-0.61	110
						-0.6	111
						-0.59	84
						-0.58	103
						-0.57	78
						-0.56	75
						-0.55	84
						-0.54	70
						-0.53	88
						-0.52	64
						-0.51	67
						-0.5	73
						-0.49	69
						-0.48	62
						-0.47	58
						-0.46	74
						-0.45	57
						-0.44	66
						-0.43	58
						-0.42	55
						-0.41	66
						-0.4	57
						-0.39	51
						-0.38	53
						-0.37	54
						-0.36	52
						-0.35	53
						-0.34	58
						-0.33	37
						-0.32	53
						-0.31	54
						-0.3	44
						-0.29	44
						-0.28	51
						-0.27	46
						-0.26	51
						-0.25	57
						-0.24	46
						-0.23	64
						-0.22	52
						-0.21	57
						-0.2	70
						-0.19	69
						-0.18	87
						-0.17	90
						-0.16	91
						-0.15	103
						-0.14	100
						-0.13	112
						-0.12	134
						-0.11	129
						-0.1	138
						-0.09	178
						-0.08	145
						-0.07	204
						-0.06	197
						-0.05	199
						-0.04	192
						-0.03	228
						-0.02	232
						-0.01	187
						0	148
						0.01	282
						0.02	243
						0.03	255
						0.04	269
						0.05	246
						0.06	269
						0.07	259
						0.08	251
						0.09	263
						0.1	255
						0.11	232
						0.12	240
						0.13	199
						0.14	206
						0.15	178
						0.16	170
						0.17	165
						0.18	150
						0.19	123
						0.2	137
						0.21	115
						0.22	124
						0.23	88
						0.24	101
						0.25	81
						0.26	116
						0.27	70
						0.28	83
						0.29	81
						0.3	61
						0.31	62
						0.32	66
						0.33	55
						0.34	62
						0.35	48
						0.36	65
						0.37	49
						0.38	48
						0.39	48
						0.4	54
						0.41	42
						0.42	52
						0.43	40
						0.44	58
						0.45	41
						0.46	48
						0.47	58
						0.48	40
						0.49	48
						0.5	52
						0.51	47
						0.52	49
						0.53	46
						0.54	52
						0.55	54
						0.56	49
						0.57	47
						0.58	47
						0.59	66
						0.6	60
						0.61	65
						0.62	69
						0.63	64
						0.64	81
						0.65	76
						0.66	94
						0.67	97
						0.68	118
						0.69	111
						0.7	133
						0.71	141
						0.72	136
						0.73	149
						0.74	139
						0.75	190
						0.76	164
						0.77	195
						0.78	181
						0.79	231
						0.8	206
						0.81	215
						0.82	229
						0.83	230
						0.84	216
						0.85	238
						0.86	223
						0.87	256
						0.88	239
						0.89	236
						0.9	233
						0.91	224
						0.92	215
						0.93	209
						0.94	193
						0.95	204
						0.96	170
						0.97	198
						0.98	179
						0.99	160
						1	148
						1.01	146
						1.02	141
						1.03	136
						1.04	117
						1.05	120
						1.06	101
						1.07	121
						1.08	100
						1.09	104
						1.1	99
						1.11	98
						1.12	89
						1.13	81
						1.14	87
						1.15	83
						1.16	74
						1.17	79
						1.18	66
						1.19	67
						1.2	61
						1.21	71
						1.22	80
						1.23	53
						1.24	65
						1.25	66
						1.26	62
						1.27	62
						1.28	54
						1.29	51
						1.3	47
						1.31	54
						1.32	42
						1.33	44
						1.34	36
						1.35	56
						1.36	48
						1.37	48
						1.38	52
						1.39	49
						1.4	55
						1.41	54
						1.42	51
						1.43	61
						1.44	73
						1.45	68
						1.46	77
						1.47	85
						1.48	84
						1.49	108
						1.5	104
						1.51	103
						1.52	124
						1.53	138
						1.54	134
						1.55	142
						1.56	148
						1.57	150
						1.58	161
						1.59	163
						1.6	160
						1.61	162
						1.62	188
						1.63	170
						1.64	192
						1.65	205
						1.66	202
						1.67	213
						1.68	198
						1.69	242
						1.7	225
						1.71	201
						1.72	247
						1.73	204
						1.74	214
						1.75	219
						1.76	227
						1.77	196
						1.78	196
						1.79	179
						1.8	188
						1.81	173
						1.82	176
						1.83	151
						1.84	146
						1.85	130
						1.86	147
						1.87	113
						1.88	120
						1.89	131
						1.9	104
						1.91	112
						1.92	102
						1.93	89
						1.94	91
						1.95	92
						1.96	88
						1.97	75
						1.98	94
						1.99	65
						2	72
						2.01	75
						2.02	82
						2.03	56
						2.04	78
						2.05	65
						2.06	58
						2.07	70
						2.08	65
						2.09	64
						2.1	57
						2.11	66
						2.12	67
						2.13	47
						2.14	60
						2.15	57
						2.16	62
						2.17	52
						2.18	61
						2.19	60
						2.2	61
						2.21	73
						2.22	58
						2.23	73
						2.24	66
						2.25	68
						2.26	69
						2.27	77
						2.28	78
						2.29	84
						2.3	83
						2.31	99
						2.32	101
						2.33	101
						2.34	113
						2.35	108
						2.36	111
						2.37	125
						2.38	113
						2.39	140
						2.4	145
						2.41	148
						2.42	135
						2.43	163
						2.44	157
						2.45	162
						2.46	171
						2.47	167
						2.48	187
						2.49	177
						2.5	184
						2.51	176
						2.52	214
						2.53	195
						2.54	216
						2.55	185
						2.56	201
						2.57	206
						2.58	179
						2.59	202
						2.6	195
						2.61	183
						2.62	197
						2.63	176
						2.64	193
						2.65	159
						2.66	162
						2.67	164
						2.68	127
						2.69	146
						2.7	130
						2.71	116
						2.72	130
						2.73	120
						2.74	107
						2.75	111
						2.76	97
						2.77	112
						2.78	96
						2.79	100
						2.8	85
						2.81	86
						2.82	92
						2.83	71
						2.84	83
						2.85	71
						2.86	52
						2.87	78
						2.88	61
						2.89	56
						2.9	61
						2.91	60
						2.92	46
						2.93	51
						2.94	46
						2.95	53
						2.96	65
						2.97	47
						2.98	56
						2.99	61
						3	63
						3.01	62
						3.02	70
						3.03	50
						3.04	80
						3.05	59
						3.06	72
						3.07	70
						3.08	74
						3.09	85
						3.1	86
						3.11	87
						3.12	89
						3.13	100
						3.14	105
						3.15	112
						3.16	110
						3.17	128
						3.18	101
						3.19	141
						3.2	119
						3.21	144
						3.22	128
						3.23	128
						3.24	152
						3.25	131
						3.26	153
						3.27	154
						3.28	156
						3.29	168
						3.3	144
						3.31	176
						3.32	156
						3.33	165
						3.34	178
						3.35	159
						3.36	171
						3.37	167
						3.38	171
						3.39	161
						3.4	187
						3.41	168
						3.42	175
						3.43	182
						3.44	167
						3.45	176
						3.46	160
						3.47	175
						3.48	157
						3.49	164
						3.5	154
						3.51	159
						3.52	152
						3.53	127
						3.54	117
						3.55	127
						3.56	112
						3.57	106
						3.58	106
						3.59	101
						3.6	95
						3.61	103
						3.62	102
						3.63	103
						3.64	86
						3.65	97
						3.66	97
						3.67	90
						3.68	94
						3.69	75
						3.7	80
						3.71	83
						3.72	71
						3.73	81
						3.74	62
						3.75	80
						3.76	75
						3.77	59
						3.78	60
						3.79	61
						3.8	66
						3.81	60
						3.82	65
						3.83	74
						3.84	59
						3.85	68
						3.86	59
						3.87	78
						3.88	62
						3.89	70
						3.9	76
						3.91	76
						3.92	83
						3.93	85
						3.94	82
						3.95	99
						3.96	96
						3.97	77
						3.98	122
						3.99	92
